# Supplementary material for: The IRE1β-mediated unfolded protein response is repressed by the chaperone AGR2 in mucin producing cells
Source: EMBO J. 2023 Dec 18;43(5):719–53. doi: 10.1038/s44318-023-00014-z (PMC10907699; doi:10.1038/s44318-023-00014-z)
Supplement: Supplementary file 3 — Source Data Fig. 1 [file 44318_2023_14_MOESM3_ESM.zip]

Archive with 52 entries (41 files):
- Fig 1/.DS_Store
- Fig 1/B/
- Fig 1/B/.DS_Store
- Fig 1/B/20220715 rep1/
- Fig 1/B/20220715 rep1/Specimen_001_1_dLD15 ut_001.fcs
- Fig 1/B/20220715 rep1/Specimen_001_2_IRE1a ut_002.fcs
- Fig 1/B/20220715 rep1/Specimen_001_3_IRE1b ut_003.fcs
- Fig 1/B/20220715 rep1/Specimen_001_5_IRE1a +Tm_005.fcs
- Fig 1/B/20220715 rep1/Specimen_001_6_IRE1b +Tm_006.fcs
- Fig 1/B/20220715 rep1/Specimen_001_8_IRE1a +Tg_008.fcs
- Fig 1/B/20220715 rep1/Specimen_001_9_IRE1b +Tg_009.fcs
- Fig 1/B/20220722 rep2/
- Fig 1/B/20220722 rep2/Specimen_001_1_dLD15 ut_001.fcs
- Fig 1/B/20220722 rep2/Specimen_001_4_IRE1a ut_004.fcs
- Fig 1/B/20220722 rep2/Specimen_001_5_IRE1a +Tm_005.fcs
- Fig 1/B/20220722 rep2/Specimen_001_6_IRE1a +Tg_006.fcs
- Fig 1/B/20220722 rep2/Specimen_001_7_IRE1b ut_007.fcs
- Fig 1/B/20220722 rep2/Specimen_001_8_IRE1b +Tm_008.fcs
- Fig 1/B/20220722 rep2/Specimen_001_9_IRE1b +Tg_009.fcs
- Fig 1/B/20220727 rep3/
- Fig 1/B/20220727 rep3/Specimen_001_1_dLD15 ut_001.fcs
- Fig 1/B/20220727 rep3/Specimen_001_4_IRE1a ut_004.fcs
- Fig 1/B/20220727 rep3/Specimen_001_5_IRE1a +Tm_005.fcs
- Fig 1/B/20220727 rep3/Specimen_001_6_IRE1a +Tg_006.fcs
- Fig 1/B/20220727 rep3/Specimen_001_7_IRE1b ut_007.fcs
- Fig 1/B/20220727 rep3/Specimen_001_8_IRE1b +Tm_008.fcs
- Fig 1/B/20220727 rep3/Specimen_001_9_IRE1b +Tg_009.fcs
- Fig 1/B/README.xlsx
- Fig 1/C/
- Fig 1/C/.DS_Store
- Fig 1/C/20200626 rep1/
- Fig 1/C/20200626 rep1/Specimen_001_IRE1b FLAG wt +4u8c_009.fcs
- Fig 1/C/20200626 rep1/Specimen_001_IRE1b FLAG wt +Tm_008.fcs
- Fig 1/C/20200626 rep1/Specimen_001_IRE1b FLAG wt ut_007.fcs
- Fig 1/C/20200626 rep1/Thumbs.db
- Fig 1/C/20200630 rep2/
- Fig 1/C/20200630 rep2/Specimen_001_IRE1 b FLAG +4u8c_010.fcs
- Fig 1/C/20200630 rep2/Specimen_001_IRE1 b FLAG +Tm 4u8c_012.fcs
- Fig 1/C/20200630 rep2/Specimen_001_IRE1 b FLAG ut_009.fcs
- Fig 1/C/20200630 rep2/Thumbs.db
- Fig 1/C/20220728 rep3/
- Fig 1/C/20220728 rep3/Specimen_001_1_IRE1b ut_001.fcs
- Fig 1/C/20220728 rep3/Specimen_001_2_IRE1b + 4u8c_002.fcs
- Fig 1/C/20220728 rep3/Specimen_001_3_IRE1b + 4u8c Tm_003.fcs
- Fig 1/C/README.xlsx
- Fig 1/D/
- Fig 1/D/.DS_Store
- Fig 1/D/20220715 MS IP Input/
- Fig 1/D/20220715 MS IP Input/eIF2a loading control.tif
- Fig 1/D/20220715 MS IP Input/IRE1 variants (detected via IRE1a cytosolic domain).tif
- Fig 1/E/
- Fig 1/E/PRIDE details.xlsx
