# Supplementary material for: The IRE1β-mediated unfolded protein response is repressed by the chaperone AGR2 in mucin producing cells
Source: EMBO J. 2023 Dec 18;43(5):719–53. doi: 10.1038/s44318-023-00014-z (PMC10907699; doi:10.1038/s44318-023-00014-z)
Supplement: Supplementary file 3 — Source Data Fig. 1 [file 44318_2023_14_MOESM3_ESM.zip › Fig 1/B/README.xlsx]

## Sheet: Flow cytometry
Figure Panel	Name	Date of Exp	FCS file name rep1	FCS file name rep2	FCS file name rep3
Fig 1B	IRE1a dLD ut	Rep1: 20220715 Rep2: 20220722 Rep3: 20220727	Specimen_001_1_dLD15 ut_001.fcs	Specimen_001_1_dLD15 ut_001.fcs	Specimen_001_1_dLD15 ut_001.fcs
	IRE1a/a ut		Specimen_001_2_IRE1a ut_002.fcs	Specimen_001_4_IRE1a ut_004.fcs	Specimen_001_4_IRE1a ut_004.fcs
	IRE1a/a Tm		Specimen_001_5_IRE1a +Tm_005.fcs	Specimen_001_5_IRE1a +Tm_005.fcs	Specimen_001_5_IRE1a +Tm_005.fcs
	IRE1a/a Tg		Specimen_001_8_IRE1a +Tg_008.fcs	Specimen_001_6_IRE1a +Tg_006.fcs	Specimen_001_6_IRE1a +Tg_006.fcs
	IRE1b/a ut		Specimen_001_3_IRE1b ut_003.fcs	Specimen_001_7_IRE1b ut_007.fcs	Specimen_001_7_IRE1b ut_007.fcs
	IRE1b/a Tm		Specimen_001_6_IRE1b +Tm_006.fcs	Specimen_001_8_IRE1b +Tm_008.fcs	Specimen_001_8_IRE1b +Tm_008.fcs
	IRE1b/a Tg		Specimen_001_9_IRE1b +Tg_009.fcs	Specimen_001_9_IRE1b +Tg_009.fcs	Specimen_001_9_IRE1b +Tg_009.fcs
Note:	populations depicted in the figure were gated for live cells and singlets
