# Supplementary material for: The IRE1β-mediated unfolded protein response is repressed by the chaperone AGR2 in mucin producing cells
Source: EMBO J. 2023 Dec 18;43(5):719–53. doi: 10.1038/s44318-023-00014-z (PMC10907699; doi:10.1038/s44318-023-00014-z)
Supplement: Supplementary file 3 — Source Data Fig. 1 [file 44318_2023_14_MOESM3_ESM.zip › Fig 1/C/README.xlsx]

## Sheet: Flow cytometry
Figure Panel	Name	Date of Exp	FCS file name rep1	FCS file name rep2	FCS file name rep3
Fig 1C	IRE1b/a ut	Rep1: 20200626 Rep2: 20200630 Rep3: 20220728	Specimen_001_IRE1b FLAG wt ut_007.fcs	Specimen_001_IRE1 b FLAG ut_009.fcs	Specimen_001_1_IRE1b ut_001.fcs
	IRE1b/a 4u8c		Specimen_001_IRE1b FLAG wt +4u8c_009.fcs	Specimen_001_IRE1 b FLAG +4u8c_010.fcs	Specimen_001_2_IRE1b + 4u8c_002.fcs
	IRE1b/a 4u8c Tm		Specimen_001_IRE1b FLAG wt +Tm_008.fcs	Specimen_001_IRE1 b FLAG +Tm 4u8c_012.fcs	Specimen_001_3_IRE1b + 4u8c Tm_003.fcs
Note:	populations depicted in the figure were gated for live cells and singlets
