# Supplementary material for: The IRE1β-mediated unfolded protein response is repressed by the chaperone AGR2 in mucin producing cells
Source: EMBO J. 2023 Dec 18;43(5):719–53. doi: 10.1038/s44318-023-00014-z (PMC10907699; doi:10.1038/s44318-023-00014-z)
Supplement: Supplementary file 3 — Source Data Fig. 1 [file 44318_2023_14_MOESM3_ESM.zip › Fig 1/E/PRIDE details.xlsx]

## Sheet: Sheet1
Project Name: Repression of the mucin producing cell-specific IRE1 isoform by a mucin chaperone
Project accession: PXD046132
Project DOI: Not applicable
PRIDE MS data submission details
