# Supplementary material for: The IRE1β-mediated unfolded protein response is repressed by the chaperone AGR2 in mucin producing cells
Source: EMBO J. 2023 Dec 18;43(5):719–53. doi: 10.1038/s44318-023-00014-z (PMC10907699; doi:10.1038/s44318-023-00014-z)
Supplement: Supplementary file 4 — Source Data Fig. 2 [file 44318_2023_14_MOESM4_ESM.zip]

Archive with 109 entries (91 files):
- Fig 2/.DS_Store
- Fig 2/A/
- Fig 2/A/.DS_Store
- Fig 2/A/20200710 rep1/
- Fig 2/A/20200710 rep1/.smbdeleteAAA9659a9850006b1a0
- Fig 2/A/20200710 rep1/Specimen_001_1 Clone 1 ctrl_026.fcs
- Fig 2/A/20200710 rep1/Specimen_001_2 Clone 10_013.fcs
- Fig 2/A/20200731 rep2/
- Fig 2/A/20200731 rep2/Specimen_001_Clone 2_10 ut_001.fcs
- Fig 2/A/20201108 rep3/
- Fig 2/A/20201108 rep3/Specimen_001_IRE1b wt ut_003.fcs
- Fig 2/A/20201108 rep3/Specimen_001_IRE1b,2a, FLAGM1 AGR2 ut_005.fcs
- Fig 2/A/README.xlsx
- Fig 2/B+C/
- Fig 2/B+C/.DS_Store
- Fig 2/B+C/20200309 rep1/
- Fig 2/B+C/20200309 rep1/.DS_Store
- Fig 2/B+C/20200309 rep1/Specimen_001_FLAG IRE1a 1314 +Tm_014.fcs
- Fig 2/B+C/20200309 rep1/Specimen_001_FLAG IRE1a 1314 ut_010.fcs
- Fig 2/B+C/20200309 rep1/Specimen_001_FLAG IRE1a AGR2 +Tm_016.fcs
- Fig 2/B+C/20200309 rep1/Specimen_001_FLAG IRE1a AGR2 ut_012.fcs
- Fig 2/B+C/20200309 rep1/Specimen_001_FLAG IRE1a FLAG M1 AGR2 +Tm_015.fcs
- Fig 2/B+C/20200309 rep1/Specimen_001_FLAG IRE1a FLAG M1 AGR2 ut_011.fcs
- Fig 2/B+C/20200309 rep1/Specimen_001_FLAG IRE1b 1314 +Tm_006.fcs
- Fig 2/B+C/20200309 rep1/Specimen_001_FLAG IRE1b 1314 ut_002.fcs
- Fig 2/B+C/20200309 rep1/Specimen_001_FLAG IRE1b AGR2 +Tm_008.fcs
- Fig 2/B+C/20200309 rep1/Specimen_001_FLAG IRE1b ARG2 ut_004.fcs
- Fig 2/B+C/20200309 rep1/Specimen_001_FLAG IRE1b FLAG M1 AGR2 +Tm_007.fcs
- Fig 2/B+C/20200309 rep1/Specimen_001_FLAG IRE1b FLAG M1 ARG2 ut_003.fcs
- Fig 2/B+C/20200626 rep2/
- Fig 2/B+C/20200626 rep2/.DS_Store
- Fig 2/B+C/20200626 rep2/Specimen_001_IRE1a FLAG wt 1314 +Tm_011.fcs
- Fig 2/B+C/20200626 rep2/Specimen_001_IRE1a FLAG wt 1314 ut_005.fcs
- Fig 2/B+C/20200626 rep2/Specimen_001_IRE1a FLAG wt 2708 +Tm_012.fcs
- Fig 2/B+C/20200626 rep2/Specimen_001_IRE1a FLAG wt 2708 ut_006.fcs
- Fig 2/B+C/20200626 rep2/Specimen_001_IRE1a FLAG wt 2709 +Tm_013.fcs
- Fig 2/B+C/20200626 rep2/Specimen_001_IRE1a FLAG wt 2709 ut_007.fcs
- Fig 2/B+C/20200626 rep2/Specimen_001_IRE1b FLAG wt 1314 +Tm_024.fcs
- Fig 2/B+C/20200626 rep2/Specimen_001_IRE1b FLAG wt 1314 ut_018.fcs
- Fig 2/B+C/20200626 rep2/Specimen_001_IRE1b FLAG wt 2708 +Tm_025.fcs
- Fig 2/B+C/20200626 rep2/Specimen_001_IRE1b FLAG wt 2708 ut_019.fcs
- Fig 2/B+C/20200626 rep2/Specimen_001_IRE1b FLAG wt 2709 +Tm_026.fcs
- Fig 2/B+C/20200626 rep2/Specimen_001_IRE1b FLAG wt 2709 ut_020.fcs
- Fig 2/B+C/20200626 rep2/Thumbs.db
- Fig 2/B+C/20200710 rep3/
- Fig 2/B+C/20200710 rep3/Specimen_001_IRE1a 1314 +Tm_014.fcs
- Fig 2/B+C/20200710 rep3/Specimen_001_IRE1a 1314 ut_007.fcs
- Fig 2/B+C/20200710 rep3/Specimen_001_IRE1a 2708 +Tm_015.fcs
- Fig 2/B+C/20200710 rep3/Specimen_001_IRE1a 2708 ut_008.fcs
- Fig 2/B+C/20200710 rep3/Specimen_001_IRE1a 2709 +Tm_016.fcs
- Fig 2/B+C/20200710 rep3/Specimen_001_IRE1a 2709 ut_009.fcs
- Fig 2/B+C/20200710 rep3/Specimen_001_IRE1b 1314 +Tm_031.fcs
- Fig 2/B+C/20200710 rep3/Specimen_001_IRE1b 1314 ut_024.fcs
- Fig 2/B+C/20200710 rep3/Specimen_001_IRE1b 2708 +Tm_032.fcs
- Fig 2/B+C/20200710 rep3/Specimen_001_IRE1b 2708 ut_025.fcs
- Fig 2/B+C/20200710 rep3/Specimen_001_IRE1b 2709 +Tm_033.fcs
- Fig 2/B+C/20200710 rep3/Specimen_001_IRE1b 2709 ut_026.fcs
- Fig 2/B+C/20200710 rep3/Thumbs.db
- Fig 2/B+C/README.xlsx
- Fig 2/D/
- Fig 2/D/.DS_Store
- Fig 2/D/.smbdeleteAAAd6cb1d68001cf9f6
- Fig 2/D/20230901 Rep 1/
- Fig 2/D/20230901 Rep 1/Specimen_001_1 aa ut_001.fcs
- Fig 2/D/20230901 Rep 1/Specimen_001_2 aa 1314_002.fcs
- Fig 2/D/20230901 Rep 1/Specimen_001_25 agr2 ut_025.fcs
- Fig 2/D/20230901 Rep 1/Specimen_001_26 agr2 1314_026.fcs
- Fig 2/D/20230901 Rep 1/Specimen_001_30 agr2 pdi1_030.fcs
- Fig 2/D/20230901 Rep 1/Specimen_001_6 aa pdi1_006.fcs
- Fig 2/D/20230902 Rep 2/
- Fig 2/D/20230902 Rep 2/.DS_Store
- Fig 2/D/20230902 Rep 2/Specimen_001_1 aa ut_001.fcs
- Fig 2/D/20230902 Rep 2/Specimen_001_2 aa 1314_002.fcs
- Fig 2/D/20230902 Rep 2/Specimen_001_25 agr2 ut_025.fcs
- Fig 2/D/20230902 Rep 2/Specimen_001_26 agr2 1314_026.fcs
- Fig 2/D/20230902 Rep 2/Specimen_001_30 agr2 pdi1_030.fcs
- Fig 2/D/20230902 Rep 2/Specimen_001_6 aa pdi1_006.fcs
- Fig 2/D/20230904 Rep 3/
- Fig 2/D/20230904 Rep 3/Specimen_001_1 aa ut_001.fcs
- Fig 2/D/20230904 Rep 3/Specimen_001_2 aa 1314_002.fcs
- Fig 2/D/20230904 Rep 3/Specimen_001_25 agr2 ut_025.fcs
- Fig 2/D/20230904 Rep 3/Specimen_001_26 agr2 1314_026.fcs
- Fig 2/D/20230904 Rep 3/Specimen_001_30 agr2 pdi1_030.fcs
- Fig 2/D/20230904 Rep 3/Specimen_001_6 aa pdi1_006.fcs
- Fig 2/D/quantification.xlsx
- Fig 2/D/README.xlsx
- Fig 2/E/
- Fig 2/E/.DS_Store
- Fig 2/E/Flow Cytometry/
- Fig 2/E/Flow Cytometry/.DS_Store
- Fig 2/E/Flow Cytometry/20200810 rep1/
- Fig 2/E/Flow Cytometry/20200810 rep1/Specimen_001_AGR2 ko 1610_002.fcs
- Fig 2/E/Flow Cytometry/20200810 rep1/Specimen_001_AGR2 ko 2771_003.fcs
- Fig 2/E/Flow Cytometry/20200810 rep1/Specimen_001_AGR2 ko 2772_004.fcs
- Fig 2/E/Flow Cytometry/20200810 rep1/Specimen_001_AGR2 ko ut_001.fcs
- Fig 2/E/Flow Cytometry/20200821 rep2/
- Fig 2/E/Flow Cytometry/20200821 rep2/Specimen_001_AGR2 ko 1610_002.fcs
- Fig 2/E/Flow Cytometry/20200821 rep2/Specimen_001_AGR2 ko 2771_003.fcs
- Fig 2/E/Flow Cytometry/20200821 rep2/Specimen_001_AGR2 ko 2772_004.fcs
- Fig 2/E/Flow Cytometry/20200821 rep2/Specimen_001_AGR2 ko ut_001.fcs
- Fig 2/E/Flow Cytometry/20210919 rep3/
- Fig 2/E/Flow Cytometry/20210919 rep3/Specimen_001_1_IRE1b AGR2 1610 ut_001.fcs
- Fig 2/E/Flow Cytometry/20210919 rep3/Specimen_001_2_IRE1b AGR2 2771 ut_002.fcs
- Fig 2/E/Flow Cytometry/20210919 rep3/Specimen_001_3_IRE1b AGR2 2772 ut_003.fcs
- Fig 2/E/Flow Cytometry/README.xlsx
- Fig 2/E/Western Blot/
- Fig 2/E/Western Blot/.DS_Store
- Fig 2/E/Western Blot/20210922 FLAGM1 (AGR2).tif
- Fig 2/E/Western Blot/20210923 eIF2a loading control.tif
