# Supplementary material for: The IRE1β-mediated unfolded protein response is repressed by the chaperone AGR2 in mucin producing cells
Source: EMBO J. 2023 Dec 18;43(5):719–53. doi: 10.1038/s44318-023-00014-z (PMC10907699; doi:10.1038/s44318-023-00014-z)
Supplement: Supplementary file 4 — Source Data Fig. 2 [file 44318_2023_14_MOESM4_ESM.zip › Fig 2/A/README.xlsx]

## Sheet: Flow cytometry
Figure Panel	Name	Date of Exp	FCS file name rep1	FCS file name rep2	FCS file name rep3
Fig 2A	IRE1b/a	Rep1: 20200710 Rep2: 20200731 Rep3: 20221108	Specimen_001_1 Clone 1 ctrl_026.fcs		Specimen_001_IRE1b wt ut_003.fcs
	IRE1b/a; AGR2+		Specimen_001_2 Clone 10_013.fcs	Specimen_001_Clone 2_10 ut_001.fcs	Specimen_001_IRE1b,2a, FLAGM1 AGR2 ut_005.fcs
Note:	populations depicted in the figure were gated for live cells and singlets
