# Supplementary material for: The IRE1β-mediated unfolded protein response is repressed by the chaperone AGR2 in mucin producing cells
Source: EMBO J. 2023 Dec 18;43(5):719–53. doi: 10.1038/s44318-023-00014-z (PMC10907699; doi:10.1038/s44318-023-00014-z)
Supplement: Supplementary file 4 — Source Data Fig. 2 [file 44318_2023_14_MOESM4_ESM.zip › Fig 2/B+C/README.xlsx]

## Sheet: Flow cytometry
Figure Panel	Name	Date of Exp	FCS file name rep1	FCS file name rep2	FCS file name rep3
Fig 2B and C	IRE1b/a empty v.	Rep1: 20200309 Rep2: 20200626 Rep3: 20220710	Specimen_001_FLAG IRE1a 1314 ut_010.fcs	Specimen_001_IRE1a FLAG wt 1314 ut_005.fcs	Specimen_001_IRE1a 1314 ut_007.fcs
	IRE1b/a empty v. Tm		Specimen_001_FLAG IRE1a 1314 +Tm_014.fcs	Specimen_001_IRE1a FLAG wt 1314 +Tm_011.fcs	Specimen_001_IRE1a 1314 +Tm_014.fcs
	IRE1b/a AGR2		Specimen_001_FLAG IRE1a AGR2 ut_012.fcs	Specimen_001_IRE1a FLAG wt 2709 ut_007.fcs	Specimen_001_IRE1a 2709 ut_009.fcs
	IRE1b/a AGR2 Tm		Specimen_001_FLAG IRE1a AGR2 +Tm_016.fcs	Specimen_001_IRE1a FLAG wt 2709 +Tm_013.fcs	Specimen_001_IRE1a 2709 +Tm_016.fcs
	IRE1b/a AGR2 FLAGM1		Specimen_001_FLAG IRE1a FLAG M1 AGR2 ut_011.fcs	Specimen_001_IRE1a FLAG wt 2708 ut_006.fcs	Specimen_001_IRE1a 2708 ut_008.fcs
	IRE1b/a AGR2 FLAGM1 Tm		Specimen_001_FLAG IRE1a FLAG M1 AGR2 +Tm_015.fcs	Specimen_001_IRE1a FLAG wt 2708 +Tm_012.fcs	Specimen_001_IRE1a 2708 +Tm_015.fcs
	IRE1a/a empty v.		Specimen_001_FLAG IRE1b 1314 ut_002.fcs	Specimen_001_IRE1b FLAG wt 1314 ut_018.fcs	Specimen_001_IRE1b 1314 ut_024.fcs
	IRE1a/a empty v. Tm		Specimen_001_FLAG IRE1b 1314 +Tm_006.fcs	Specimen_001_IRE1b FLAG wt 1314 +Tm_024.fcs	Specimen_001_IRE1b 1314 +Tm_031.fcs
	IRE1a/a AGR2		Specimen_001_FLAG IRE1b ARG2 ut_004.fcs	Specimen_001_IRE1b FLAG wt 2709 ut_020.fcs	Specimen_001_IRE1b 2709 ut_026.fcs
	IRE1a/a AGR2 Tm		Specimen_001_FLAG IRE1b AGR2 +Tm_008.fcs	Specimen_001_IRE1b FLAG wt 2709 +Tm_026.fcs	Specimen_001_IRE1b 2709 +Tm_033.fcs
	IRE1a/a AGR2 FLAGM1		Specimen_001_FLAG IRE1b FLAG M1 ARG2 ut_003.fcs	Specimen_001_IRE1b FLAG wt 2708 ut_019.fcs	Specimen_001_IRE1b 2708 ut_025.fcs
	IRE1a/a AGR2 FLAGM1 Tm		Specimen_001_FLAG IRE1b FLAG M1 AGR2 +Tm_007.fcs	Specimen_001_IRE1b FLAG wt 2708 +Tm_025.fcs	Specimen_001_IRE1b 2708 +Tm_032.fcs
Note:	populations depicted in the figure were gated for live cells and singlets
