# Supplementary material for: The IRE1β-mediated unfolded protein response is repressed by the chaperone AGR2 in mucin producing cells
Source: EMBO J. 2023 Dec 18;43(5):719–53. doi: 10.1038/s44318-023-00014-z (PMC10907699; doi:10.1038/s44318-023-00014-z)
Supplement: Supplementary file 4 — Source Data Fig. 2 [file 44318_2023_14_MOESM4_ESM.zip › Fig 2/D/quantification.xlsx]

## Sheet: Sheet1
	File name	Live/Singlets/mCHerry positive GFP | Median (488 530_30-A)	Live/Singlets/mCherry positive Turquoise | Median (405 450_50-A)
Rep 1	Specimen_001_26 agr2 1314_026.fcs	134	63.3
	Specimen_001_30 agr2 pdi1_030.fcs	133	69.8
	Specimen_001_2 aa 1314_002.fcs	149	121
	Specimen_001_5 aa bip_005.fcs	149	107
Rep 2	Specimen_001_26 agr2 1314_026.fcs	144	75.6
	Specimen_001_30 agr2 pdi1_030.fcs	147	76.2
	Specimen_001_2 aa 1314_002.fcs	156	125
	Specimen_001_5 aa bip_005.fcs	176	121
Rep 3	Specimen_001_26 agr2 1314_026.fcs	180	94.3
	Specimen_001_30 agr2 pdi1_030.fcs	197	101
	Specimen_001_2 aa 1314_002.fcs	204	159
	Specimen_001_5 aa bip_005.fcs	219	143
