# Supplementary material for: The IRE1β-mediated unfolded protein response is repressed by the chaperone AGR2 in mucin producing cells
Source: EMBO J. 2023 Dec 18;43(5):719–53. doi: 10.1038/s44318-023-00014-z (PMC10907699; doi:10.1038/s44318-023-00014-z)
Supplement: Supplementary file 4 — Source Data Fig. 2 [file 44318_2023_14_MOESM4_ESM.zip › Fig 2/D/README.xlsx]

## Sheet: Flow cytometry
Figure Panel	Name	Date of Exp	FCS file name rep1	FCS file name rep2	FCS file name rep3
Fig 2D	IRE1b/a; AGR2+ ut	Rep1: 20230901 Rep2: 20230902 Rep3: 20230904	Specimen_001_25 agr2 ut_025.fcs	Specimen_001_25 agr2 ut_025.fcs	Specimen_001_25 agr2 ut_025.fcs
	IRE1b/a; AGR2+ + empty v		Specimen_001_26 agr2 1314_026.fcs	Specimen_001_26 agr2 1314_026.fcs	Specimen_001_26 agr2 1314_026.fcs
	IRE1b/a; AGR2+ + PDI1		Specimen_001_30 agr2 pdi1_030.fcs	Specimen_001_30 agr2 pdi1_030.fcs	Specimen_001_30 agr2 pdi1_030.fcs
	IRE1a/a ut		Specimen_001_1 aa ut_001.fcs	Specimen_001_1 aa ut_001.fcs	Specimen_001_1 aa ut_001.fcs
	IRE1a/a empty v.		Specimen_001_2 aa 1314_002.fcs	Specimen_001_2 aa 1314_002.fcs	Specimen_001_2 aa 1314_002.fcs
	IRE1a/a +PDI1		Specimen_001_6 aa pdi1_006.fcs	Specimen_001_6 aa pdi1_006.fcs	Specimen_001_6 aa pdi1_006.fcs
Note:	populations depicted in the figure were gated for live cells and singlets
	for quantification, the mCherry positive population was considered (with the untransfected population as reference)
