# Supplementary material for: The IRE1β-mediated unfolded protein response is repressed by the chaperone AGR2 in mucin producing cells
Source: EMBO J. 2023 Dec 18;43(5):719–53. doi: 10.1038/s44318-023-00014-z (PMC10907699; doi:10.1038/s44318-023-00014-z)
Supplement: Supplementary file 4 — Source Data Fig. 2 [file 44318_2023_14_MOESM4_ESM.zip › Fig 2/E/Flow Cytometry/README.xlsx]

## Sheet: Flow cytometry
Figure Panel	Name	Date of Exp	FCS file name rep1	FCS file name rep2	FCS file name rep3
Fig 2E	IRE1b/a; AGR2+	Rep1: 20200626 Rep2: 20200630 Rep3: 20220728	Specimen_001_AGR2 ko ut_001.fcs	Specimen_001_AGR2 ko ut_001.fcs
	IRE1b/a; AGR2+ Cas9 only		Specimen_001_AGR2 ko 1610_002.fcs	Specimen_001_AGR2 ko 1610_002.fcs	Specimen_001_1_IRE1b AGR2 1610 ut_001.fcs
	IRE1b/a; AGR2+ guide 1		Specimen_001_AGR2 ko 2771_003.fcs	Specimen_001_AGR2 ko 2771_003.fcs	Specimen_001_2_IRE1b AGR2 2771 ut_002.fcs
	IRE1b/a; AGR2+ guide 2		Specimen_001_AGR2 ko 2772_004.fcs	Specimen_001_AGR2 ko 2772_004.fcs	Specimen_001_3_IRE1b AGR2 2772 ut_003.fcs
Note:	populations depicted in the figure were gated for live cells and singlets
