# Supplementary material for: The IRE1β-mediated unfolded protein response is repressed by the chaperone AGR2 in mucin producing cells
Source: EMBO J. 2023 Dec 18;43(5):719–53. doi: 10.1038/s44318-023-00014-z (PMC10907699; doi:10.1038/s44318-023-00014-z)
Supplement: Supplementary file 5 — Source Data Fig. 3 [file 44318_2023_14_MOESM5_ESM.zip]

Archive with 33 entries (26 files):
- Fig 3/.DS_Store
- Fig 3/A/
- Fig 3/A/.DS_Store
- Fig 3/A/BLI IRE1b AGR2 wt/
- Fig 3/A/BLI IRE1b AGR2 wt/20210129 IRE1b AGR2 wt rep 1 RawData.xls
- Fig 3/A/BLI IRE1b AGR2 wt/20210203 IRE1b vs a AGR2 wt rep 2 RawData.xlsx
- Fig 3/A/BLI IRE1b AGR2 wt/20210211 IRE1b AGR2 wt rep 3 RawData.xls
- Fig 3/B/
- Fig 3/B/BLI IRE1b LD AGR2 WT evaluation.pzfx
- Fig 3/C/
- Fig 3/C/.DS_Store
- Fig 3/C/20220902 rep1/
- Fig 3/C/20220902 rep1/.DS_Store
- Fig 3/C/20220902 rep1/FLAGM1 non-reduced SDS-PAGE.tif
- Fig 3/C/20220902 rep1/FLAGM1 reduced SDS-PAGE.tif
- Fig 3/C/20220902 rep1/N109 non-reduced SDS-PAGE.tif
- Fig 3/C/20220902 rep1/N109 reduced SDS-PAGE.tif
- Fig 3/C/20220926 rep2 (depicted in the Fig)/
- Fig 3/C/20220926 rep2 (depicted in the Fig)/.DS_Store
- Fig 3/C/20220926 rep2 (depicted in the Fig)/eIF2a non-reduced SDS-PAGE.tif
- Fig 3/C/20220926 rep2 (depicted in the Fig)/eIF2a reduced SDS-PAGE.tif
- Fig 3/C/20220926 rep2 (depicted in the Fig)/FLAGM1 non-reduced SDS-PAGE.tif
- Fig 3/C/20220926 rep2 (depicted in the Fig)/FLAGM1 reduced SDS-PAGE.tif
- Fig 3/C/20220926 rep2 (depicted in the Fig)/NY109 non-reduced SDS-PAGE.tif
- Fig 3/C/20220926 rep2 (depicted in the Fig)/NY109 reduced SDS-PAGE.tif
- Fig 3/C/20221003 rep3/
- Fig 3/C/20221003 rep3/.DS_Store
- Fig 3/C/20221003 rep3/eIF2a non-reduced SDS-PAGE.tif
- Fig 3/C/20221003 rep3/eIF2a reduced SDS-PAGE.tif
- Fig 3/C/20221003 rep3/FLAGM1 non-reduced SDS-PAGE.tif
- Fig 3/C/20221003 rep3/FLAGM1 reduced SDS-PAGE.tif
- Fig 3/C/20221003 rep3/NY109 non-reduced SDS-PAGE.tif
- Fig 3/C/20221003 rep3/NY109 reduced SDS-PAGE.tif
