# Supplementary material for: The IRE1β-mediated unfolded protein response is repressed by the chaperone AGR2 in mucin producing cells
Source: EMBO J. 2023 Dec 18;43(5):719–53. doi: 10.1038/s44318-023-00014-z (PMC10907699; doi:10.1038/s44318-023-00014-z)
Supplement: Supplementary file 5 — Source Data Fig. 3 [file 44318_2023_14_MOESM5_ESM.zip › Fig 3/A/BLI IRE1b AGR2 wt/20210129 IRE1b AGR2 wt rep 1 RawData.xls]

A12	IRE1b LD
Time	Displacement
0	0
0.19	-0.00051257
0.39	-0.00037333
0.59	-0.00327409
0.79	0.0011338
0.99	-0.00504531
1.19	-0.00116323
1.39	-0.00568493
1.59	-0.00558814
1.79	-0.00384144
1.99	-0.00271092
2.19	-0.00486413
2.39	-0.00031014
2.59	0.00056976
2.79	0.00352307
2.99	0.0045123
3.19	-0.00150361
3.39	-0.00044766
3.59	0.00258781
3.79	0.00008407
3.99	-0.0005269
4.19	0.00210416
4.39	-0.00349981
4.59	-0.000695
4.79	-0.00192269
4.99	-0.00027558
5.19	-0.00068451
5.39	-0.00120703
5.59	0.00223373
5.79	-0.0006662
5.99	0.00326949
6.19	0.00215628
6.39	0.00137071
6.59	0.00060982
6.79	0.00201156
6.99	0.00275195
7.19	0.00388287
7.39	0.00268853
7.59	0.00587929
7.79	0.00364603
7.99	0.00411265
8.19	0.0031136
8.39	0.00352542
8.59	0.0039898
8.79	0.0038526
8.99	0.00563464
9.19	0.00448726
9.39	0.00633236
9.59	0.00573035
9.79	0.00353917
9.99	0.00786981
10.19	0.0064995
10.39	0.00757015
10.59	0.00637535
10.79	0.00799253
10.99	0.00693389
11.19	0.00827482
11.39	0.00946415
11.59	0.00664649
11.79	0.00837736
11.99	0.0060169
12.19	0.00865032
12.39	0.00982019
12.59	0.00879307
12.79	0.00654151
12.99	0.00764951
13.19	0.00777323
13.39	0.00776191
13.59	0.00481628
13.79	0.00974799
13.99	0.01124371
14.19	0.00761985
14.39	0.00857559
14.59	0.00912814
14.79	0.0065553
14.99	0.01053644
15.19	0.00896217
15.39	0.00944789
15.59	0.00782184
15.79	0.00946403
15.99	0.01171414
16.19	0.01219912
16.39	0.0117864
16.59	0.00759837
16.79	0.01043164
16.99	0.01356801
17.19	0.00923557
17.39	0.01048317
17.59	0.01256083
17.79	0.00821596
17.99	0.01330717
18.19	0.01013298
18.39	0.00826947
18.59	0.01104738
18.79	0.01336304
18.99	0.0104354
19.19	0.00953261
19.39	0.01065613
19.59	0.0110049
19.79	0.00867875
19.99	0.00990902
20.19	0.01094176
20.39	0.01418924
20.59	0.01116237
20.79	0.01155624
20.99	0.01143456
21.19	0.01231538
21.39	0.01298484
21.59	0.01058539
21.79	0.0146944
21.99	0.01256779
22.19	0.01326595
22.39	0.01250853
22.59	0.01595483
22.79	0.01230038
22.99	0.01368827
23.19	0.01213203
23.39	0.01255033
23.59	0.0130271
23.79	0.01477821
23.99	0.01194456
24.19	0.01308662
24.39	0.01393018
24.59	0.01792294
24.79	0.0091856
24.99	0.01408257
25.19	0.01621116
25.39	0.01393518
25.59	0.01450511
25.79	0.01314272
25.99	0.01749788
26.19	0.01266222
26.39	0.01659277
26.59	0.01494462
26.79	0.01647977
26.99	0.01285512
27.19	0.01654236
27.39	0.01345617
27.59	0.01747871
27.79	0.01353539
27.99	0.01609302
28.19	0.01928402
28.39	0.01452833
28.59	0.01680635
28.79	0.01694413
28.99	0.01945912
29.19	0.01593755
29.39	0.01835255
29.59	0.01183228
29.79	0.0176865
29.99	0.01853544
30.19	0.01841101
30.39	0.01298337
30.59	0.01681426
30.79	0.01782038
30.99	0.01622257
31.19	0.02036777
31.39	0.0157785
31.59	0.01799313
31.79	0.01697976
31.99	0.01987537
32.19	0.01818107
32.39	0.01946748
32.59	0.01748351
32.79	0.01631232
32.99	0.01666861
33.19	0.01627109
33.39	0.01785041
33.59	0.01778146
33.79	0.01836916
33.99	0.02180886
34.19	0.01849602
34.39	0.02087221
34.59	0.0171983
34.79	0.01692845
34.99	0.01485447
35.19	0.01684681
35.39	0.02085788
35.59	0.01516287
35.79	0.01880248
35.99	0.02115129
36.19	0.02002273
36.39	0.01784105
36.59	0.01623054
36.79	0.01818893
36.99	0.01942734
37.19	0.01678136
37.39	0.01553453
37.59	0.01983432
37.79	0.02198568
37.99	0.02004491
38.19	0.01820443
38.39	0.02106211
38.59	0.02015041
38.79	0.01890307
38.99	0.01850832
39.19	0.02291287
39.39	0.02405826
39.59	0.02270524
39.79	0.01535872
39.99	0.01614704
40.19	0.02242013
40.39	0.02353084
40.59	0.02315983
40.79	0.02000366
40.99	0.02248878
41.19	0.0225384
41.39	0.01725938
41.59	0.01815003
41.79	0.01992739
41.99	0.02522791
42.19	0.02254094
42.39	0.01825622
42.59	0.01880158
42.79	0.02272806
42.99	0.02419602
43.19	0.02590718
43.39	0.01952993
43.59	0.02143192
43.79	0.02153624
43.99	0.02202101
44.19	0.02086545
44.39	0.01928515
44.59	0.02153894
44.79	0.01984144
44.99	0.02231374
45.19	0.02143442
45.39	0.02239239
45.59	0.02435294
45.79	0.02250652
45.99	0.02162996
46.19	0.02364828
46.39	0.01982037
46.59	0.02142884
46.79	0.02288021
46.99	0.02171071
47.19	0.02019985
47.39	0.02644449
47.59	0.02277454
47.79	0.01928384
47.99	0.02127644
48.19	0.02068105
48.39	0.02336473
48.59	0.02180832
48.79	0.02259205
48.99	0.0224942
49.19	0.02107313
49.39	0.02481985
49.59	0.02232696
49.79	0.02266422
49.99	0.02251008
50.19	0.01987045
50.39	0.01988357
50.59	0.0238749
50.79	0.02297779
50.99	0.01818048
51.19	0.0245893
51.39	0.02670275
51.59	0.02192304
51.79	0.02180896
51.99	0.02178196
52.19	0.02046986
52.39	0.01956773
52.59	0.01991111
52.79	0.02023043
52.99	0.02452386
53.19	0.01768523
53.39	0.02376685
53.59	0.02329783
53.79	0.02240056
53.99	0.0206329
54.19	0.02337024
54.39	0.02319805
54.59	0.02733884
54.79	0.02082722
54.99	0.0225989
55.19	0.02395078
55.39	0.02344815
55.59	0.0195466
55.79	0.02481575
55.99	0.02178686
56.19	0.0227693
56.39	0.02457598
56.59	0.02614687
56.79	0.02506628
56.99	0.02123275
57.19	0.0232096
57.39	0.02687993
57.59	0.02922924
57.79	0.0243889
57.99	0.01954686
58.19	0.01997717
58.39	0.02667223
58.59	0.02428925
58.79	0.02058832
58.99	0.02175987
59.19	0.02218171
59.39	0.0242975
59.59	0.0240984
59.79	0.02423836
59.99	0.0245423
60.19	0.02558539
60.39	0.02211923
60.59	0.02112958
60.79	0.02546306
60.99	0.02491205
61.19	0.02296131
61.39	0.02661934
61.59	0.02875314
61.79	0.02643951
61.99	0.01934185
62.19	0.02596935
62.39	0.02361
62.59	0.02509821
62.79	0.02336503
62.99	0.0206475
63.19	0.0224433
63.39	0.0247835
63.59	0.02349222
63.79	0.02456602
63.99	0.02862686
64.19	0.02493496
64.39	0.02310723
64.59	0.02583952
64.79	0.02450348
64.99	0.02516404
65.19	0.02412399
65.39	0.02591031
65.59	0.02092366
65.79	0.0282532
65.99	0.02497727
66.19	0.02122944
66.39	0.0245774
66.59	0.02573599
66.79	0.02379398
66.99	0.02258492
67.19	0.02476666
67.39	0.02276417
67.59	0.02245812
67.79	0.0289865
67.99	0.0241772
68.19	0.02739371
68.39	0.02620563
68.59	0.02135249
68.79	0.02327886
68.99	0.02661425
69.19	0.03145878
69.39	0.02677733
69.59	0.03015578
69.79	0.02860838
69.99	0.02458942
70.19	0.02416544
70.39	0.02695268
70.59	0.02452208
70.79	0.02421783
70.99	0.03138885
71.19	0.01883824
71.39	0.02564207
71.59	0.02737822
71.79	0.02446573
71.99	0.02394942
72.19	0.02336488
72.39	0.02216642
72.59	0.0210479
72.79	0.02493444
72.99	0.02534938
73.19	0.02237446
73.39	0.02481431
73.59	0.02784002
73.79	0.02837527
73.99	0.02428884
74.19	0.02799318
74.39	0.02286648
74.59	0.02538354
74.79	0.0205998
74.99	0.026428
75.19	0.02958237
75.39	0.023122
75.59	0.0225136
75.79	0.02532753
75.99	0.02879215
76.19	0.02684184
76.39	0.02453088
76.59	0.02545433
76.79	0.02767381
76.99	0.02361896
77.19	0.02186353
77.39	0.0254083
77.59	0.02354841
77.79	0.0219823
77.99	0.02503222
78.19	0.02574108
78.39	0.02605677
78.59	0.02616233
78.79	0.02805566
78.99	0.02395898
79.19	0.02396752
79.39	0.02211072
79.59	0.02622468
79.79	0.02656212
79.99	0.02516238
80.19	0.02425992
80.39	0.02644127
80.59	0.02494937
80.79	0.02545126
80.99	0.03004202
81.19	0.0251164
81.39	0.02460869
81.59	0.02617448
81.79	0.02699201
81.99	0.02468084
82.19	0.02521531
82.39	0.02339253
82.59	0.02461389
82.79	0.02534007
82.99	0.02317361
83.19	0.02411501
83.39	0.02730208
83.59	0.02714597
83.79	0.02357741
83.99	0.0237961
84.19	0.02589231
84.39	0.02717209
84.59	0.02496387
84.79	0.02579238
84.99	0.02595521
85.19	0.0256842
85.39	0.02884693
85.59	0.02597042
85.79	0.02656221
85.99	0.02483512
86.19	0.0252891
86.39	0.02554773
86.59	0.02644036
86.79	0.02283726
86.99	0.02316487
87.19	0.0247771
87.39	0.02553182
87.59	0.02612451
87.79	0.02251887
87.99	0.02587068
88.19	0.02960048
88.39	0.02422991
88.59	0.02689552
88.79	0.02600296
88.99	0.02754341
89.19	0.02721142
89.39	0.02403408
89.59	0.02510006
89.79	0.02814408
89.99	0.02435754
90.19	0.02825056
90.39	0.02448354
90.59	0.02130544
90.79	0.02563694
90.99	0.02692018
91.19	0.02396238
91.39	0.02576124
91.59	0.02680285
91.79	0.02619195
91.99	0.02426157
92.19	0.0249197
92.39	0.02594411
92.59	0.02534354
92.79	0.02575348
92.99	0.02659781
93.19	0.0254751
93.39	0.02777745
93.59	0.02589664
93.79	0.0249299
93.99	0.02753829
94.19	0.02816221
94.39	0.02865069
94.59	0.02624464
94.79	0.02815644
94.99	0.02585981
95.19	0.0251933
95.39	0.02159511
95.59	0.02554053
95.79	0.02799655
95.99	0.02708185
96.19	0.02519244
96.39	0.02632854
96.59	0.0260795
96.79	0.02297702
96.99	0.0216359
97.19	0.02130022
97.39	0.02454477
97.59	0.02757551
97.79	0.02531111
97.99	0.0256751
98.19	0.02496911
98.39	0.02512735
98.59	0.02505898
98.79	0.02486558
98.99	0.02648937
99.19	0.02328889
99.39	0.02661218
99.59	0.02571589
99.79	0.02454882
99.99	0.02692428
100.19	0.02757222
100.39	0.02892845
100.59	0.02913329
100.79	0.02800709
100.99	0.02371061
101.19	0.02452736
101.39	0.02426906
101.59	0.02432789
101.79	0.02463836
101.99	0.02444703
102.19	0.0259728
102.39	0.03103027
102.59	0.02655157
102.79	0.02846831
102.99	0.02315515
103.19	0.02690856
103.39	0.02263988
103.59	0.02803246
103.79	0.02603289
103.99	0.02342295
104.19	0.02623391
104.39	0.02616153
104.59	0.02431412
104.79	0.02908134
104.99	0.02333582
105.19	0.02385439
105.39	0.02508436
105.59	0.02604805
105.79	0.02493789
105.99	0.02625633
106.19	0.02369177
106.39	0.02428891
106.59	0.0294439
106.79	0.02569196
106.99	0.0253592
107.19	0.02624444
107.39	0.02633429
107.59	0.02079106
107.79	0.02690869
107.99	0.02469219
108.19	0.0254967
108.39	0.02611293
108.59	0.02427722
108.79	0.02445587
108.99	0.02167276
109.19	0.02453061
109.39	0.02837212
109.59	0.02404717
109.79	0.02315856
109.99	0.02539402
110.19	0.023185
110.39	0.02871805
110.59	0.02568292
110.79	0.02654418
110.99	0.02155583
111.19	0.02537841
111.39	0.02153503
111.59	0.02301796
111.79	0.02462495
111.99	0.02382001
112.19	0.02380268
112.39	0.02282735
112.59	0.02553884
112.79	0.0249442
112.99	0.02297638
113.19	0.02691732
113.39	0.02941144
113.59	0.02442121
113.79	0.02578743
113.99	0.02807036
114.19	0.02264424
114.39	0.02830148
114.59	0.02229043
114.79	0.02753299
114.99	0.02609156
115.19	0.02326981
115.39	0.02370881
115.59	0.02524325
115.79	0.02427535
115.99	0.02539929
116.19	0.02500529
116.39	0.02653276
116.59	0.0246112
116.79	0.02263855
116.99	0.02141549
117.19	0.02141423
117.39	0.028241
117.59	0.02674368
117.79	0.02451244
117.99	0.02345764
118.19	0.02520763
118.39	0.02724974
118.59	0.02410015
118.79	0.02640147
118.99	0.02753096
119.19	0.02851881
119.39	0.02437048
119.59	0.02680698
119.79	0.0259681
119.99	0.02697023
120.19	0.02632753
120.39	0.02108865
120.59	0.02667056
120.79	0.02458479
120.99	0.02384838
121.19	0.02715478
121.39	0.02226646
121.59	0.02385911
121.79	0.02253202
121.99	0.02437603
122.19	0.02525026
122.39	0.02813444
122.59	0.03039488
122.79	0.02791863
122.99	0.02540582
123.19	0.02532115
123.39	0.02244828
123.59	0.02175126
123.79	0.02413541
123.99	0.02706235
124.19	0.02932922
124.39	0.02930739
124.59	0.02603639
124.79	0.02863155
124.99	0.02498989
125.19	0.02802936
125.39	0.02756812
125.59	0.02564454
125.79	0.02777453
125.99	0.02427254
126.19	0.02620225
126.39	0.02363944
126.59	0.02508672
126.79	0.02190785
126.99	0.02455907
127.19	0.02683241
127.39	0.02836627
127.59	0.02155064
127.79	0.02349838
127.99	0.02246766
128.19	0.02505382
128.39	0.02426242
128.59	0.02508255
128.79	0.0251932
128.99	0.02617371
129.19	0.02680447
129.39	0.02675642
129.59	0.02349563
129.79	0.0217007
129.99	0.02282684
130.19	0.02862486
130.39	0.02483629
130.59	0.02505986
130.79	0.02849945
130.99	0.02360734
131.19	0.02139656
131.39	0.02396679
131.59	0.02562704
131.79	0.02252601
131.99	0.0254054
132.19	0.02387541
132.39	0.02400958
132.59	0.02337609
132.79	0.0245796
132.99	0.02432918
133.19	0.02914468
133.39	0.02616694
133.59	0.0231728
133.79	0.02700985
133.99	0.02773388
134.19	0.02699861
134.39	0.02371177
134.59	0.02251625
134.79	0.02361153
134.99	0.02482609
135.19	0.02673475
135.39	0.02462993
135.59	0.02851944
135.79	0.02227576
135.99	0.02429863
136.19	0.02410231
136.39	0.02590728
136.59	0.02652052
136.79	0.02602584
136.99	0.02451405
137.19	0.02092993
137.39	0.02393953
137.59	0.0241676
137.79	0.0211321
137.99	0.02305952
138.19	0.02205567
138.39	0.02099569
138.59	0.02441502
138.79	0.02361569
138.99	0.02307841
139.19	0.02792834
139.39	0.02470604
139.59	0.02637875
139.79	0.02559781
139.99	0.0290832
140.19	0.02133862
140.39	0.02551743
140.59	0.02141502
140.79	0.02357028
140.99	0.02165884
141.19	0.02377362
141.39	0.02370626
141.59	0.02329181
141.79	0.02637389
141.99	0.02466782
142.19	0.0224068
142.39	0.02378876
142.59	0.0248917
142.79	0.02069565
142.99	0.02419022
143.19	0.02233967
143.39	0.02223846
143.59	0.02520838
143.79	0.02436692
143.99	0.0236702
144.19	0.02572967
144.39	0.02170252
144.59	0.02727196
144.79	0.02576533
144.99	0.02367521
145.19	0.0240147
145.39	0.024284
145.59	0.02412794
145.79	0.02106773
145.99	0.02358684
146.19	0.02265545
146.39	0.02067541
146.59	0.02406061
146.79	0.02154381
146.99	0.02488742
147.19	0.02280523
147.39	0.02469935
147.59	0.02583237
147.79	0.02346599
147.99	0.02294301
148.19	0.02774295
148.39	0.020852
148.59	0.02181203
148.79	0.02477872
148.99	0.02491083
149.19	0.0240829
149.39	0.02587359
149.59	0.02391306
149.79	0.02026495
149.99	0.02367936
150.19	0.02404568
150.39	0.02424994
150.59	0.02454812
150.79	0.02259186
150.99	0.02480414
151.19	0.02107955
151.39	0.02200354
151.59	0.02171556
151.79	0.02261767
151.99	0.023541
152.19	0.02371996
152.39	0.01967206
152.59	0.02529618
152.79	0.02364403
152.99	0.02397852
153.19	0.02538274
153.39	0.02228903
153.59	0.02573155
153.79	0.02544527
153.99	0.02308264
154.19	0.02149811
154.39	0.0241203
154.59	0.01914753
154.79	0.02589253
154.99	0.02355525
155.19	0.02024314
155.39	0.02672551
155.59	0.02499724
155.79	0.02548028
155.99	0.02381295
156.19	0.02417447
156.39	0.02448108
156.59	0.02367351
156.79	0.02113063
156.99	0.02531189
157.19	0.02561291
157.39	0.02353238
157.59	0.02413573
157.79	0.0269014
157.99	0.02465718
158.19	0.02140884
158.39	0.02225281
158.59	0.02259406
158.79	0.02299324
158.99	0.02513102
159.19	0.02178136
159.39	0.02195625
159.59	0.02535949
159.79	0.02165779
159.99	0.02086391
160.19	0.02182094
160.39	0.02161435
160.59	0.0203235
160.79	0.02536403
160.99	0.0215429
161.19	0.02237258
161.39	0.02215773
161.59	0.02834021
161.79	0.02247696
161.99	0.02120898
162.19	0.02020672
162.39	0.02447352
162.59	0.02157873
162.79	0.02421952
162.99	0.01907204
163.19	0.02351788
163.39	0.02331213
163.59	0.02634885
163.79	0.02273355
163.99	0.02363221
164.19	0.02235739
164.39	0.02440277
164.59	0.02065138
164.79	0.02066188
164.99	0.02179181
165.19	0.02117137
165.39	0.02381783
165.59	0.02542374
165.79	0.02286075
165.99	0.0223661
166.19	0.02251737
166.39	0.02371605
166.59	0.02333027
166.79	0.02354976
166.99	0.02197563
167.19	0.02324419
167.39	0.02163594
167.59	0.02117474
167.79	0.02165584
167.99	0.02682215
168.19	0.02332833
168.39	0.01982511
168.59	0.02236976
168.79	0.02410628
168.99	0.02379763
169.19	0.02080915
169.39	0.02497103
169.59	0.02417991
169.79	0.01795553
169.99	0.02400763
170.19	0.02283583
170.39	0.02242539
170.59	0.02231044
170.79	0.02030249
170.99	0.02216834
171.19	0.02591833
171.39	0.01992436
171.59	0.01717631
171.79	0.02024049
171.99	0.02028664
172.19	0.02366572
172.39	0.02186178
172.59	0.02358202
172.79	0.0235297
172.99	0.02221307
173.19	0.0217092
173.39	0.02516835
173.59	0.0254637
173.79	0.02365995
173.99	0.02686199
174.19	0.02696501
174.39	0.01886721
174.59	0.02071413
174.79	0.01874367
174.99	0.02455211
175.19	0.02316112
175.39	0.02080902
175.59	0.02417368
175.79	0.02132492
175.99	0.02144759
176.19	0.02172449
176.39	0.02504205
176.59	0.02040356
176.79	0.02044141
176.99	0.02269823
177.19	0.02212658
177.39	0.02253073
177.59	0.02140045
177.79	0.01998067
177.99	0.02137653
178.19	0.02492511
178.39	0.01898778
178.59	0.02248595
178.79	0.02375731
178.99	0.02464786
179.19	0.02272752
179.39	0.02778877
179.59	0.01950542
179.79	0.02113774
179.99	0.02320344
180.19	0.0273897
180.39	0.02383271
180.59	0.02258472
180.79	0.02754449
180.99	0.02268248
181.19	0.0215778
181.39	0.01750863
181.59	0.01993926
181.79	0.02238319
181.99	0.01876413
182.19	0.01839752
182.39	0.02197972
182.59	0.02791956
182.79	0.02279296
182.99	0.02360079
183.19	0.02412309
183.39	0.02307044
183.59	0.02717292
183.79	0.01870609
183.99	0.02153479
184.19	0.02178128
184.39	0.02264593
184.59	0.02560888
184.79	0.02337266
184.99	0.02327555
185.19	0.02347938
185.39	0.01969242
185.59	0.02143465
185.79	0.02355399
185.99	0.02276456
186.19	0.02337519
186.39	0.02026501
186.59	0.02024675
186.79	0.02285462
186.99	0.01992955
187.19	0.02387557
187.39	0.02122455
187.59	0.027307
187.79	0.01802576
187.99	0.01877974
188.19	0.01915097
188.39	0.02426069
188.59	0.02237128
188.79	0.01902132
188.99	0.02066337
189.19	0.02149129
189.39	0.023627
189.59	0.02146087
189.79	0.02379809
189.99	0.02398981
190.19	0.0206904
190.39	0.02264195
190.59	0.02210099
190.79	0.02449455
190.99	0.01936922
191.19	0.02179964
191.39	0.02262649
191.59	0.02119954
191.79	0.02263651
191.99	0.02207227
192.19	0.02185444
192.39	0.01952089
192.59	0.02335196
192.79	0.01797972
192.99	0.02245759
193.19	0.02199312
193.39	0.02194999
193.59	0.02396401
193.79	0.02460195
193.99	0.01968201
194.19	0.01993139
194.39	0.02348538
194.59	0.02177876
194.79	0.01835013
194.99	0.01893608
195.19	0.02106019
195.39	0.01889526
195.59	0.02075328
195.79	0.02202213
195.99	0.02044698
196.19	0.01969117
196.39	0.02367649
196.59	0.01914336
196.79	0.02276094
196.99	0.02025186
197.19	0.01939546
197.39	0.02031736
197.59	0.01835845
197.79	0.02146668
197.99	0.02208027
198.19	0.02315664
198.39	0.02252479
198.59	0.01935075
198.79	0.02434648
198.99	0.02099625
199.19	0.02018118
199.39	0.02145013
199.59	0.0229395
199.79	0.02145555
200	0.01948081
200.19	0.02308088
200.39	0.01844012
200.59	0.02628633
200.79	0.02535415
200.99	0.02679664
201.19	0.0299111
201.39	0.03232747
201.59	0.03013943
201.79	0.03328365
201.99	0.04000085
202.19	0.04406247
202.39	0.04872399
202.59	0.04512941
202.79	0.05149848
202.99	0.05249478
203.19	0.05506308
203.39	0.05450384
203.59	0.06517231
203.79	0.06570718
203.99	0.06855603
204.19	0.07012739
204.39	0.07524747
204.59	0.07699107
204.79	0.07801727
204.99	0.0799946
205.19	0.08604074
205.39	0.08907813
205.59	0.09102317
205.79	0.09195665
205.99	0.09914035
206.19	0.10351633
206.39	0.1018982
206.59	0.10704136
206.79	0.11149631
206.99	0.11370324
207.19	0.11944511
207.39	0.12192352
207.59	0.12124127
207.79	0.12747444
207.99	0.1251625
208.19	0.13232189
208.39	0.13821697
208.59	0.13987805
208.79	0.13819581
208.99	0.14098273
209.19	0.14678682
209.39	0.14943856
209.59	0.15085797
209.79	0.1557359
209.99	0.15858223
210.19	0.1614159
210.39	0.16462994
210.59	0.16985315
210.79	0.16940376
210.99	0.17468251
211.19	0.1781356
211.39	0.18355657
211.59	0.18438047
211.79	0.18788558
211.99	0.19107997
212.19	0.19275837
212.39	0.19466577
212.59	0.20117661
212.79	0.20467001
212.99	0.20415266
213.19	0.20858568
213.39	0.21129258
213.59	0.21493289
213.79	0.21814108
213.99	0.22145472
214.19	0.22270289
214.39	0.22541317
214.59	0.23207739
214.79	0.2346345
214.99	0.23577482
215.19	0.24036965
215.39	0.24318947
215.59	0.24372095
215.79	0.25267386
215.99	0.25494045
216.19	0.25414586
216.39	0.26171231
216.59	0.25832215
216.79	0.26567093
216.99	0.26963291
217.19	0.27097324
217.39	0.27260283
217.59	0.27708378
217.79	0.27854052
217.99	0.2857497
218.19	0.28548378
218.39	0.29339403
218.59	0.28977028
218.79	0.29635674
218.99	0.30085525
219.19	0.30320388
219.39	0.3072632
219.59	0.30941409
219.79	0.31010488
219.99	0.31557712
220.19	0.31989595
220.39	0.31907824
220.59	0.32647735
220.79	0.32567015
220.99	0.33396685
221.19	0.33577099
221.39	0.33768278
221.59	0.33912551
221.79	0.34179443
221.99	0.34766194
222.19	0.34880742
222.39	0.34927592
222.59	0.35857821
222.79	0.35945129
222.99	0.361552
223.19	0.36773086
223.39	0.36526579
223.59	0.37146097
223.79	0.37819722
223.99	0.37613702
224.19	0.37702674
224.39	0.37667009
224.59	0.3859323
224.79	0.39099571
224.99	0.38947526
225.19	0.39613941
225.39	0.39832574
225.59	0.40029198
225.79	0.40573391
225.99	0.4092451
226.19	0.41017121
226.39	0.41292912
226.59	0.41563356
226.79	0.42029899
226.99	0.42406934
227.19	0.4229717
227.39	0.42692164
227.59	0.43014809
227.79	0.43548259
227.99	0.43541431
228.19	0.4366819
228.39	0.44419089
228.59	0.44841805
228.79	0.44725254
228.99	0.45267132
229.19	0.45857188
229.39	0.45441923
229.59	0.46025032
229.79	0.46308717
229.99	0.46716315
230.19	0.46904108
230.39	0.4728463
230.59	0.47360265
230.79	0.47734579
230.99	0.4790661
231.19	0.48623711
231.39	0.48582581
231.59	0.49162239
231.79	0.49387652
231.99	0.49401277
232.19	0.50085944
232.39	0.50091863
232.59	0.50421321
232.79	0.50572896
232.99	0.50862139
233.19	0.50890195
233.39	0.51630914
233.59	0.51518941
233.79	0.52110624
233.99	0.52183872
234.19	0.52574235
234.39	0.53143209
234.59	0.53595126
234.79	0.53718328
234.99	0.53828865
235.19	0.54169399
235.39	0.54251927
235.59	0.54569811
235.79	0.55041993
235.99	0.55379379
236.19	0.55678838
236.39	0.55936992
236.59	0.56086075
236.79	0.56218243
236.99	0.56389588
237.19	0.57108271
237.39	0.57343793
237.59	0.57292527
237.79	0.5788992
237.99	0.58196288
238.19	0.58722824
238.39	0.58572608
238.59	0.58964854
238.79	0.59083384
238.99	0.59496212
239.19	0.59652716
239.39	0.59879774
239.59	0.60468096
239.79	0.60605711
239.99	0.61162496
240.19	0.61139238
240.39	0.61324507
240.59	0.61597937
240.79	0.62089735
240.99	0.6235224
241.19	0.62785697
241.39	0.62845254
241.59	0.63160151
241.79	0.63737851
241.99	0.63611203
242.19	0.63992167
242.39	0.64410383
242.59	0.64737207
242.79	0.64739084
242.99	0.65182573
243.19	0.65050834
243.39	0.65454048
243.59	0.65796244
243.79	0.66308701
243.99	0.66065377
244.19	0.66418433
244.39	0.6702823
244.59	0.67057604
244.79	0.67380869
244.99	0.67760992
245.19	0.67967027
245.39	0.68782008
245.59	0.68314326
245.79	0.69148916
245.99	0.69218343
246.19	0.69291353
246.39	0.6961351
246.59	0.70018065
246.79	0.70050877
246.99	0.70573854
247.19	0.70724344
247.39	0.71161473
247.59	0.71647114
247.79	0.71694642
247.99	0.71828711
248.19	0.72125757
248.39	0.72388506
248.59	0.7254284
248.79	0.72964054
248.99	0.73357219
249.19	0.73109323
249.39	0.73519087
249.59	0.7397083
249.79	0.74089259
249.99	0.74723905
250.19	0.74773645
250.39	0.74985784
250.59	0.75295252
250.79	0.75531125
250.99	0.75727952
251.19	0.76018351
251.39	0.76390797
251.59	0.76497108
251.79	0.77104521
251.99	0.77080327
252.19	0.77211607
252.39	0.77805555
252.59	0.77987945
252.79	0.7822203
252.99	0.78359312
253.19	0.78433901
253.39	0.79011899
253.59	0.79467344
253.79	0.79223907
253.99	0.79809171
254.19	0.79764825
254.39	0.80040067
254.59	0.80550426
254.79	0.807437
254.99	0.81187958
255.19	0.80947453
255.39	0.81561655
255.59	0.81592381
255.79	0.82206661
255.99	0.81843549
256.19	0.82662976
256.39	0.82751924
256.59	0.8319363
256.79	0.83944368
256.99	0.83900291
257.19	0.8349154
257.39	0.84203678
257.59	0.84523004
257.79	0.84636557
257.99	0.8492288
258.19	0.85130268
258.39	0.8534323
258.59	0.85663712
258.79	0.85998714
258.99	0.86237252
259.19	0.86322612
259.39	0.86663443
259.59	0.86923641
259.79	0.8708716
259.99	0.87533504
260.19	0.87541372
260.39	0.87774956
260.59	0.88337761
260.79	0.88373172
260.99	0.88551754
261.19	0.88965237
261.39	0.88829082
261.59	0.89275318
261.79	0.89936817
261.99	0.89610028
262.19	0.89816529
262.39	0.90473968
262.59	0.90349483
262.79	0.90978825
262.99	0.91074753
263.19	0.9131403
263.39	0.9192223
263.59	0.91460359
263.79	0.92331624
263.99	0.923311
264.19	0.92459303
264.39	0.92742842
264.59	0.92852628
264.79	0.92736602
264.99	0.93628579
265.19	0.9384411
265.39	0.94034648
265.59	0.94135493
265.79	0.94233477
265.99	0.94751793
266.19	0.94696289
266.39	0.95160717
266.59	0.95572716
266.79	0.95979089
266.99	0.95863229
267.19	0.96482098
267.39	0.96371114
267.59	0.96635741
267.79	0.96756309
267.99	0.97294462
268.19	0.97251886
268.39	0.97754145
268.59	0.98010027
268.79	0.97864699
268.99	0.98054141
269.19	0.98422098
269.39	0.98875034
269.59	0.99028546
269.79	0.99596012
269.99	0.99512213
270.19	0.99713802
270.39	0.99873549
270.59	1.0036453
270.79	1.00365329
270.99	1.00445187
271.19	1.01325297
271.39	1.00835192
271.59	1.01624
271.79	1.01599085
271.99	1.01752841
272.19	1.02242613
272.39	1.0225563
272.59	1.02274871
272.79	1.02967477
272.99	1.03032982
273.19	1.03311014
273.39	1.03644145
273.59	1.0370003
273.79	1.04065979
273.99	1.04103065
274.19	1.04549956
274.39	1.05124593
274.59	1.04898703
274.79	1.05293715
274.99	1.05992615
275.19	1.05850685
275.39	1.06012642
275.59	1.06133962
275.79	1.0628376
275.99	1.0675621
276.19	1.06940436
276.39	1.06812871
276.59	1.07025957
276.79	1.07197022
276.99	1.07497835
277.19	1.07912469
277.39	1.07797301
277.59	1.08249271
277.79	1.08770287
277.99	1.08768201
278.19	1.0913986
278.39	1.09721911
278.59	1.09440053
278.79	1.09822011
278.99	1.09801161
279.19	1.10139763
279.39	1.10466337
279.59	1.10701954
279.79	1.10545158
279.99	1.11087906
280.19	1.11010039
280.39	1.11274946
280.59	1.11670315
280.79	1.1204294
280.99	1.12019229
281.19	1.123909
281.39	1.12781119
281.59	1.12585914
281.79	1.13273406
281.99	1.13651013
282.19	1.13624203
282.39	1.14023495
282.59	1.14029622
282.79	1.14308035
282.99	1.14538658
283.19	1.14348447
283.39	1.14541709
283.59	1.1541239
283.79	1.15330303
283.99	1.15911424
284.19	1.15777409
284.39	1.15903616
284.59	1.15816891
284.79	1.16542518
284.99	1.16957629
285.19	1.17087996
285.39	1.17304897
285.59	1.17351794
285.79	1.17266178
285.99	1.17489886
286.19	1.18097723
286.39	1.18077183
286.59	1.18518615
286.79	1.18700039
286.99	1.18809795
287.19	1.19392681
287.39	1.19407022
287.59	1.19319177
287.79	1.19581735
287.99	1.19695258
288.19	1.19702017
288.39	1.20537007
288.59	1.20445466
288.79	1.20757663
288.99	1.2111485
289.19	1.21139836
289.39	1.21700752
289.59	1.21819532
289.79	1.21921933
289.99	1.21919763
290.19	1.21975958
290.39	1.22658157
290.59	1.22848272
290.79	1.23079419
290.99	1.23582995
291.19	1.23627317
291.39	1.23602951
291.59	1.23799419
291.79	1.24053001
291.99	1.24285686
292.19	1.24806654
292.39	1.24364257
292.59	1.24918699
292.79	1.25301445
292.99	1.25101876
293.19	1.25513768
293.39	1.25834131
293.59	1.26250243
293.79	1.26177812
293.99	1.26286936
294.19	1.2641865
294.39	1.26804256
294.59	1.26693344
294.79	1.26955009
294.99	1.27423108
295.19	1.27527905
295.39	1.27782393
295.59	1.28080964
295.79	1.28127265
295.99	1.28748596
296.19	1.2851218
296.39	1.28997493
296.59	1.28652215
296.79	1.29389465
296.99	1.294783
297.19	1.30203068
297.39	1.29701352
297.59	1.30057538
297.79	1.30234373
297.99	1.30444503
298.19	1.30965352
298.39	1.3090539
298.59	1.31007755
298.79	1.31665707
298.99	1.31742859
299.19	1.3188926
299.39	1.31617129
299.59	1.31835067
299.79	1.32256019
299.99	1.32562876
300.19	1.32738566
300.39	1.33418965
300.59	1.33125627
300.79	1.33278012
300.99	1.33596945
301.19	1.33941317
301.39	1.3415519
301.59	1.34232771
301.79	1.34477556
301.99	1.34632277
302.19	1.34979153
302.39	1.3519361
302.59	1.35400522
302.79	1.35167122
302.99	1.35516131
303.19	1.35750186
303.39	1.35961306
303.59	1.35856712
303.79	1.36699009
303.99	1.36475706
304.19	1.36583817
304.39	1.36851275
304.59	1.37427175
304.79	1.37450397
304.99	1.37912738
305.19	1.37732995
305.39	1.38301504
305.59	1.37939906
305.79	1.38687122
305.99	1.38934755
306.19	1.38902068
306.39	1.39041924
306.59	1.39137018
306.79	1.39391553
306.99	1.39649308
307.19	1.39741814
307.39	1.40177953
307.59	1.40264094
307.79	1.40777779
307.99	1.40712655
308.19	1.40694988
308.39	1.40894532
308.59	1.41564178
308.79	1.41428614
308.99	1.41715598
309.19	1.41675687
309.39	1.42075348
309.59	1.42201102
309.79	1.42170024
309.99	1.4266957
310.19	1.4265095
310.39	1.43009889
310.59	1.43304551
310.79	1.43585527
310.99	1.43497396
311.19	1.43762946
311.39	1.43835509
311.59	1.43736649
311.79	1.44330192
311.99	1.44435024
312.19	1.44935608
312.39	1.44733536
312.59	1.45147896
312.79	1.45475757
312.99	1.45806038
313.19	1.45441878
313.39	1.45859826
313.59	1.45884776
313.79	1.46001303
313.99	1.46892262
314.19	1.46402085
314.39	1.46531975
314.59	1.47010267
314.79	1.47062123
314.99	1.47402942
315.19	1.47798741
315.39	1.47650051
315.59	1.47948706
315.79	1.48067594
315.99	1.48480725
316.19	1.48537016
316.39	1.49025726
316.59	1.49181902
316.79	1.48825824
316.99	1.48811162
317.19	1.49462152
317.39	1.49718308
317.59	1.49753845
317.79	1.4981159
317.99	1.49921894
318.19	1.50482619
318.39	1.50459194
318.59	1.50572085
318.79	1.51325285
318.99	1.51021492
319.19	1.51300943
319.39	1.51738214
319.59	1.51246452
319.79	1.51778603
319.99	1.52199626
320.19	1.5220325
320.39	1.52495944
320.59	1.52848339
320.79	1.5292505
320.99	1.52994668
321.19	1.53284836
321.39	1.53564286
321.59	1.53740537
321.79	1.53999686
321.99	1.53932548
322.19	1.54469323
322.39	1.54358518
322.59	1.5470376
322.79	1.54593372
322.99	1.5496726
323.19	1.55189192
323.39	1.55381453
323.59	1.55516195
323.79	1.55384719
323.99	1.55753553
324.19	1.55961561
324.39	1.56170821
324.59	1.56510055
324.79	1.56638122
324.99	1.56967127
325.19	1.57068563
325.39	1.57183075
325.59	1.57138848
325.79	1.57577801
325.99	1.58161271
326.19	1.57779467
326.39	1.58092952
326.59	1.58171892
326.79	1.58590961
326.99	1.58617139
327.19	1.58595967
327.39	1.58721888
327.59	1.59356272
327.79	1.59269845
327.99	1.59202349
328.19	1.59635472
328.39	1.59696817
328.59	1.60032761
328.79	1.59896851
328.99	1.60566425
329.19	1.60752439
329.39	1.60528994
329.59	1.60918677
329.79	1.61292207
329.99	1.6111927
330.19	1.61254013
330.39	1.61448562
330.59	1.6201154
330.79	1.62134302
330.99	1.61796296
331.19	1.61933768
331.39	1.62451923
331.59	1.62408185
331.79	1.62902355
331.99	1.63132298
332.19	1.63442504
332.39	1.63386989
332.59	1.63315618
332.79	1.63770139
332.99	1.63859653
333.19	1.640149
333.39	1.64063966
333.59	1.64123929
333.79	1.64168882
333.99	1.64557159
334.19	1.65395725
334.39	1.65207076
334.59	1.65475297
334.79	1.65636349
334.99	1.65505445
335.19	1.66158938
335.39	1.66285694
335.59	1.65867901
335.79	1.66585672
335.99	1.66291213
336.19	1.66540003
336.39	1.66909349
336.59	1.6712867
336.79	1.67414534
336.99	1.6730634
337.19	1.67254555
337.39	1.6775744
337.59	1.67790473
337.79	1.68081594
337.99	1.68047059
338.19	1.68061471
338.39	1.68738782
338.59	1.68883657
338.79	1.68983185
338.99	1.6896652
339.19	1.69213915
339.39	1.6950537
339.59	1.69876277
339.79	1.70152712
339.99	1.69861042
340.19	1.70052564
340.39	1.7058264
340.59	1.70908713
340.79	1.70806944
340.99	1.70651245
341.19	1.71138203
341.39	1.71387756
341.59	1.71170497
341.79	1.71540427
341.99	1.71828711
342.19	1.71839619
342.39	1.71700072
342.59	1.72217214
342.79	1.72432673
342.99	1.72695041
343.19	1.72773254
343.39	1.72570872
343.59	1.72833347
343.79	1.73033667
343.99	1.7305938
344.19	1.73108017
344.39	1.74102366
344.59	1.73724496
344.79	1.7391535
344.99	1.74354827
345.19	1.74845874
345.39	1.7413131
345.59	1.74466729
345.79	1.74742663
345.99	1.75454426
346.19	1.75379455
346.39	1.75286341
346.59	1.75276589
346.79	1.75754249
346.99	1.7593658
347.19	1.75828278
347.39	1.76501179
347.59	1.76451814
347.79	1.7622925
347.99	1.76566851
348.19	1.770684
348.39	1.7715553
348.59	1.77318537
348.79	1.77249229
348.99	1.77706695
349.19	1.77553666
349.39	1.78052568
349.59	1.78036344
349.79	1.78312624
349.99	1.78258836
350.19	1.78743052
350.39	1.786852
350.59	1.79227448
350.79	1.78918779
350.99	1.79219842
351.19	1.79311848
351.39	1.79008794
351.59	1.797925
351.79	1.79666924
351.99	1.79927862
352.19	1.79940689
352.39	1.80279684
352.59	1.80454433
352.79	1.80543411
352.99	1.81072831
353.19	1.80854869
353.39	1.8114444
353.59	1.81239283
353.79	1.81364381
353.99	1.81372273
354.19	1.81708944
354.39	1.82175374
354.59	1.82179952
354.79	1.82075369
354.99	1.82628679
355.19	1.82579279
355.39	1.82782996
355.59	1.82942498
355.79	1.83032537
355.99	1.83116019
356.19	1.83330631
356.39	1.83511305
356.59	1.83591926
356.79	1.83452404
356.99	1.84009683
357.19	1.84321105
357.39	1.84293926
357.59	1.83938074
357.79	1.84720039
357.99	1.85011458
358.19	1.84829485
358.39	1.84813452
358.59	1.85343361
358.79	1.85153008
358.99	1.85747159
359.19	1.85788882
359.39	1.85852575
359.59	1.86195922
359.79	1.86522949
359.99	1.86826694
360.19	1.8679955
360.39	1.87007189
360.59	1.86743248
360.79	1.86894178
360.99	1.87298203
361.19	1.87316883
361.39	1.87490678
361.59	1.87751877
361.79	1.88037622
361.99	1.88135767
362.19	1.88190377
362.39	1.88751853
362.59	1.88085556
362.79	1.88267541
362.99	1.88836658
363.19	1.8886044
363.39	1.88835835
363.59	1.89081836
363.79	1.89411461
363.99	1.89451122
364.19	1.89788926
364.39	1.89843023
364.59	1.89905679
364.79	1.90229607
364.99	1.90250838
365.19	1.90717053
365.39	1.90550971
365.59	1.91005313
365.79	1.90718949
365.99	1.90788078
366.19	1.91217852
366.39	1.91647995
366.59	1.91530597
366.79	1.91516924
366.99	1.9159447
367.19	1.91949069
367.39	1.92123544
367.59	1.9234941
367.79	1.92214346
367.99	1.92209113
368.19	1.92479384
368.39	1.92705631
368.59	1.92924666
368.79	1.9320817
368.99	1.93607843
369.19	1.93250716
369.39	1.93605578
369.59	1.93858159
369.79	1.93659937
369.99	1.94147825
370.19	1.9426403
370.39	1.94365907
370.59	1.94325173
370.79	1.94814181
370.99	1.94663024
371.19	1.95170772
371.39	1.94694304
371.59	1.94982088
371.79	1.95169437
371.99	1.95244122
372.19	1.95512307
372.39	1.96111739
372.59	1.9589088
372.79	1.95902932
372.99	1.96364272
373.19	1.96380794
373.39	1.96689701
373.59	1.96505773
373.79	1.97051299
373.99	1.96748722
374.19	1.97593272
374.39	1.97248781
374.59	1.97600317
374.79	1.97683132
374.99	1.97759235
375.19	1.97620749
375.39	1.98404026
375.59	1.98508739
375.79	1.98402059
375.99	1.98195648
376.19	1.98949897
376.39	1.98757613
376.59	1.98720932
376.79	1.98928678
376.99	1.99385548
377.19	1.99381316
377.39	1.99605203
377.59	1.99633694
377.79	1.99698675
377.99	1.9992398
378.19	2.00135684
378.39	2.00272894
378.59	2.00681543
378.79	2.00186515
378.99	2.00730848
379.19	2.009588
379.39	2.0121243
379.59	2.01750398
379.79	2.01441264
379.99	2.0112102
380.19	2.01554298
380.39	2.01828909
380.59	2.0176518
380.79	2.02160931
380.99	2.02085638
381.19	2.02431226
381.39	2.02675772
381.59	2.03064203
381.79	2.02651191
381.99	2.0292151
382.19	2.02796459
382.39	2.03215671
382.6	2.08350229
382.79	2.08856797
382.99	2.08550119
383.19	2.08654237
383.39	2.09039855
383.59	2.08933091
383.79	2.08778739
383.99	2.08776999
384.19	2.09205461
384.39	2.09062028
384.59	2.0920465
384.79	2.09515142
384.99	2.09120369
385.19	2.0917294
385.39	2.09174275
385.59	2.09156108
385.79	2.09020805
385.99	2.09219813
386.19	2.09289789
386.39	2.09376264
386.59	2.09419417
386.79	2.0879693
386.99	2.08892298
387.19	2.08690453
387.39	2.09166908
387.59	2.08558798
387.79	2.08971906
387.99	2.08572364
388.19	2.08908463
388.39	2.08557773
388.59	2.08734584
388.79	2.08551073
388.99	2.08828688
389.19	2.08833957
389.39	2.08816528
389.59	2.08605838
389.79	2.08693981
389.99	2.089288
390.19	2.08534908
390.39	2.08849025
390.59	2.08278441
390.79	2.08319998
390.99	2.08350348
391.19	2.08750868
391.39	2.08215499
391.59	2.08164454
391.79	2.08322597
391.99	2.08294702
392.19	2.08160305
392.39	2.08024979
392.59	2.0825727
392.79	2.08043242
392.99	2.07963634
393.19	2.07674575
393.39	2.08168888
393.59	2.08347654
393.79	2.08359814
393.99	2.0793581
394.19	2.0827558
394.39	2.08149648
394.59	2.08031988
394.79	2.08130646
394.99	2.07557797
395.19	2.07914019
395.39	2.07623315
395.59	2.08078933
395.79	2.07989001
395.99	2.07956743
396.19	2.0792129
396.39	2.07703495
396.59	2.07537532
396.79	2.0785079
396.99	2.07300067
397.19	2.07530713
397.39	2.07376003
397.59	2.07531762
397.79	2.08049107
397.99	2.0743556
398.19	2.07422781
398.39	2.07768226
398.59	2.07300711
398.79	2.07533574
398.99	2.0734663
399.19	2.07355142
399.39	2.07205915
[truncated: 94,915 more rows]
