# Supplementary material for: The IRE1β-mediated unfolded protein response is repressed by the chaperone AGR2 in mucin producing cells
Source: EMBO J. 2023 Dec 18;43(5):719–53. doi: 10.1038/s44318-023-00014-z (PMC10907699; doi:10.1038/s44318-023-00014-z)
Supplement: Supplementary file 5 — Source Data Fig. 3 [file 44318_2023_14_MOESM5_ESM.zip › Fig 3/A/BLI IRE1b AGR2 wt/20210203 IRE1b vs a AGR2 wt rep 2 RawData.xlsx]

## Sheet: RawData
C12	IRE1a LD	D12	IRE1b LD
Time	Displacement	Time	Displacement
0	0	0	0
0.19	-0.00332618	0.19	0.00536985
0.39	-0.00383042	0.39	0.00556198
0.59	-0.00519883	0.59	0.00620711
0.79	-0.00566413	0.79	0.00281873
0.99	-0.00555533	0.99	0.00081608
1.19	-0.00536439	1.19	0.00387771
1.39	0.00422044	1.39	-0.00016058
1.59	-0.0035548	1.59	0.00688406
1.79	-0.0020367	1.79	0.00155343
1.99	-0.00529336	1.99	0.00225496
2.19	-0.00033491	2.19	0.00446085
2.39	-0.00249732	2.39	0.00193573
2.59	-0.00348664	2.59	0.0021169
2.79	-0.0006407	2.79	0.00778731
2.99	-0.00105676	2.99	0.00660972
3.19	-0.00143416	3.19	0.0034471
3.39	-0.00205086	3.39	0.00682481
3.59	0.00425117	3.59	0.00335965
3.79	-0.00010216	3.79	0.0072735
3.99	-0.0011949	3.99	0.00483409
4.19	0.00045135	4.19	0.00855284
4.39	-0.00392945	4.39	0.00674328
4.59	0.00267555	4.59	0.00755135
4.79	-0.00319114	4.79	0.00501655
4.99	-0.00424195	4.99	0.00815606
5.19	0.00240362	5.19	0.00807153
5.39	0.00288395	5.39	0.0057939
5.59	0.00116208	5.59	0.00763333
5.79	8.27e-05	5.79	0.00736336
5.99	0.0025013	5.99	0.010882
6.19	-0.00021035	6.19	0.00809321
6.39	-0.00070883	6.39	0.00463074
6.59	-0.00155425	6.59	0.00730451
6.79	0.00504982	6.79	0.00867393
6.99	0.00215097	6.99	0.0088472
7.19	0.00282016	7.19	0.00805113
7.39	0.00383429	7.39	0.0103203
7.59	-0.00108309	7.59	0.00721793
7.79	-0.00408284	7.79	0.00741697
7.99	0.0014784	7.99	0.0106158
8.19	0.00311672	8.19	0.0100677
8.39	0.00197002	8.39	0.00814819
8.59	0.00012177	8.59	0.0102524
8.79	0.00314614	8.79	0.00947986
8.99	0.00073916	8.99	0.0115148
9.19	0.00363171	9.19	0.0108995
9.39	0.00179656	9.39	0.0125896
9.59	0.00440608	9.59	0.0116199
9.79	0.00691724	9.79	0.0107675
9.99	0.00383157	9.99	0.00897966
10.19	0.00022134	10.19	0.0103389
10.39	0.00538195	10.39	0.00911723
10.59	0.0052226	10.59	0.0113976
10.79	0.00578769	10.79	0.0107795
10.99	2.499e-05	10.99	0.0128173
11.19	0.00010128	11.19	0.0114371
11.39	0.00331208	11.39	0.00752479
11.59	0.00773972	11.59	0.00809183
11.79	0.00734479	11.79	0.0110269
11.99	0.00838554	11.99	0.00978244
12.19	-8.25e-05	12.19	0.0130527
12.39	0.00686111	12.39	0.0102235
12.59	0.00871822	12.59	0.0143974
12.79	0.00548356	12.79	0.0109825
12.99	0.00662815	12.99	0.0130276
13.19	0.00611387	13.19	0.0118824
13.39	0.00653499	13.39	0.0126738
13.59	0.00673681	13.59	0.0159194
13.79	0.00529966	13.79	0.0157298
13.99	0.00427225	13.99	0.0167321
14.19	0.0081597	14.19	0.0130014
14.39	0.0102215	14.39	0.012071
14.59	0.00375787	14.59	0.0140997
14.79	0.00512807	14.79	0.0151681
14.99	0.00888845	14.99	0.0181083
15.19	0.00685679	15.19	0.0174494
15.39	0.00718862	15.39	0.0180752
15.59	0.00991094	15.59	0.0151556
15.79	0.00836924	15.79	0.0144847
15.99	0.0093689	15.99	0.0189735
16.19	0.00711983	16.19	0.015682
16.39	0.00959319	16.39	0.0151874
16.59	0.0110683	16.59	0.0186737
16.79	0.0101853	16.79	0.0175514
16.99	0.00922779	16.99	0.0161943
17.19	0.00757656	17.19	0.0189056
17.39	0.0043074	17.39	0.017513
17.59	0.00610831	17.59	0.0186463
17.79	0.0116247	17.79	0.0140768
17.99	0.00632634	17.99	0.0132718
18.19	0.0136228	18.19	0.0169243
18.39	0.0084462	18.39	0.0183501
18.59	0.0107469	18.59	0.0178933
18.79	0.00687657	18.79	0.0157675
18.99	0.0132026	18.99	0.014049
19.19	0.0122749	19.19	0.0168286
19.39	0.00970828	19.39	0.019782
19.59	0.0107666	19.59	0.0192939
19.79	0.0111641	19.79	0.0202025
19.99	0.00799154	19.99	0.0185615
20.19	0.0118029	20.19	0.0207536
20.39	0.0104692	20.39	0.0218908
20.59	0.0121954	20.59	0.0207437
20.79	0.0118138	20.79	0.0210148
20.99	0.014291	20.99	0.0200431
21.19	0.00883709	21.19	0.0171349
21.39	0.0105667	21.39	0.0151085
21.59	0.0122812	21.59	0.017447
21.79	0.0144204	21.79	0.0197415
21.99	0.00709831	21.99	0.018581
22.19	0.012213	22.19	0.0197812
22.39	0.0115282	22.39	0.0184249
22.59	0.0130855	22.59	0.0194769
22.79	0.0119045	22.79	0.0210973
22.99	0.0141627	22.99	0.0225159
23.19	0.0143839	23.19	0.0201044
23.39	0.0133048	23.39	0.0225447
23.59	0.0129737	23.59	0.0212937
23.79	0.0133795	23.79	0.0193174
23.99	0.0137979	23.99	0.0208602
24.19	0.0123784	24.19	0.0197702
24.39	0.0157025	24.39	0.0216395
24.59	0.0138719	24.59	0.0184674
24.79	0.0165522	24.79	0.0214042
24.99	0.0124355	24.99	0.0223933
25.19	0.0146493	25.19	0.0215583
25.39	0.0134094	25.39	0.0195011
25.59	0.00911571	25.59	0.0213146
25.79	0.0141288	25.79	0.0239651
25.99	0.0196784	25.99	0.0199999
26.19	0.0129724	26.19	0.022075
26.39	0.0128246	26.39	0.0190674
26.59	0.0136529	26.59	0.0230463
26.79	0.01341	26.79	0.022909
26.99	0.0156918	26.99	0.0193315
27.19	0.0139715	27.19	0.017666
27.39	0.0147971	27.39	0.0199901
27.59	0.0160845	27.59	0.0197426
27.79	0.0134858	27.79	0.020854
27.99	0.014258	27.99	0.0225034
28.19	0.015538	28.19	0.0204726
28.39	0.013583	28.39	0.01893
28.59	0.0149406	28.59	0.0211659
28.79	0.0167833	28.79	0.0249254
28.99	0.0155029	28.99	0.0186203
29.19	0.014324	29.19	0.0210969
29.39	0.0123152	29.39	0.0222027
29.59	0.0160761	29.59	0.0276906
29.79	0.0130495	29.79	0.0223877
29.99	0.01555	29.99	0.0241538
30.19	0.0125282	30.19	0.0267734
30.39	0.0196008	30.39	0.0211409
30.59	0.0150434	30.59	0.0242234
30.79	0.0184773	30.79	0.0241752
30.99	0.0166603	30.99	0.0228571
31.19	0.0197048	31.19	0.0246333
31.39	0.0117448	31.39	0.0197663
31.59	0.0152303	31.59	0.0232664
31.79	0.0151021	31.79	0.0216689
31.99	0.0183622	31.99	0.0233272
32.19	0.0160163	32.19	0.0233162
32.39	0.0179348	32.39	0.0246848
32.59	0.0167627	32.59	0.0268267
32.79	0.0138281	32.79	0.0251065
32.99	0.0169757	32.99	0.0244375
33.19	0.0135251	33.19	0.0239601
33.39	0.0146285	33.39	0.0228643
33.59	0.0141475	33.59	0.0254239
33.79	0.0177716	33.79	0.0232843
33.99	0.0155488	33.99	0.0247891
34.19	0.0159054	34.19	0.0237998
34.39	0.017361	34.39	0.0251582
34.59	0.0163049	34.59	0.0247136
34.79	0.0186633	34.79	0.0266326
34.99	0.017285	34.99	0.0268402
35.19	0.0196467	35.19	0.0265571
35.39	0.016908	35.39	0.0276634
35.59	0.019516	35.59	0.0292336
35.79	0.0186366	35.79	0.0251036
35.99	0.0204092	35.99	0.0267591
36.19	0.0225298	36.19	0.0255237
36.39	0.0122473	36.39	0.0268835
36.59	0.0166379	36.59	0.024831
36.79	0.0170116	36.79	0.0252813
36.99	0.0153494	36.99	0.0271537
37.19	0.015974	37.19	0.0276432
37.39	0.0190059	37.39	0.0261655
37.59	0.0187544	37.59	0.0288958
37.79	0.0214963	37.79	0.0282557
37.99	0.0165318	37.99	0.0273333
38.19	0.0217355	38.19	0.0272032
38.39	0.0197362	38.39	0.0276109
38.59	0.0211254	38.59	0.0278451
38.79	0.017379	38.79	0.0256849
38.99	0.0198639	38.99	0.0283244
39.19	0.0207881	39.19	0.0267865
39.39	0.0195396	39.39	0.026571
39.59	0.0184557	39.59	0.026951
39.79	0.0217119	39.79	0.0261637
39.99	0.0162526	39.99	0.0249759
40.19	0.0202144	40.19	0.0273852
40.39	0.0195401	40.39	0.0289686
40.59	0.0201989	40.59	0.0288808
40.79	0.0189707	40.79	0.0280009
40.99	0.0191781	40.99	0.0257221
41.19	0.0187276	41.19	0.0284374
41.39	0.0177656	41.39	0.0263298
41.59	0.0224357	41.59	0.0254014
41.79	0.0186798	41.79	0.0258143
41.99	0.0176016	41.99	0.0236925
42.19	0.0218941	42.19	0.0299511
42.39	0.0189423	42.39	0.0298782
42.59	0.0202461	42.59	0.0315576
42.79	0.014298	42.79	0.0284494
42.99	0.0238816	42.99	0.0258895
43.19	0.0212611	43.19	0.0277056
43.39	0.0168382	43.39	0.0280791
43.59	0.0171824	43.59	0.0289283
43.79	0.0211863	43.79	0.0265528
43.99	0.0181317	43.99	0.0263396
44.19	0.0186962	44.19	0.0267832
44.39	0.022282	44.39	0.0296945
44.59	0.0197159	44.59	0.0284322
44.79	0.022485	44.79	0.0325892
44.99	0.0236196	44.99	0.0313329
45.19	0.0236814	45.19	0.0310716
45.39	0.0191986	45.39	0.0293009
45.59	0.0194651	45.59	0.0248883
45.79	0.0197171	45.79	0.0263822
45.99	0.0190001	45.99	0.0298935
46.19	0.0229502	46.19	0.0298778
46.39	0.01501	46.39	0.0280414
46.59	0.0171226	46.59	0.0289043
46.79	0.0229763	46.79	0.0297824
46.99	0.0209493	46.99	0.0285279
47.19	0.0219437	47.19	0.0276775
47.39	0.0175654	47.39	0.0297106
47.59	0.0239968	47.59	0.0315595
47.79	0.0227579	47.79	0.0267072
47.99	0.0201703	47.99	0.0295597
48.19	0.0188091	48.19	0.0290754
48.39	0.020997	48.39	0.0301561
48.59	0.0193119	48.59	0.031024
48.79	0.018519	48.79	0.0321413
48.99	0.0230208	48.99	0.0312247
49.19	0.0226182	49.19	0.0301318
49.39	0.0240615	49.39	0.0270491
49.59	0.0213293	49.59	0.0273141
49.79	0.0216095	49.79	0.03276
49.99	0.0231939	49.99	0.0293354
50.19	0.0235636	50.19	0.0289927
50.39	0.0195112	50.39	0.0301841
50.59	0.0217709	50.59	0.0312605
50.79	0.0237021	50.79	0.027871
50.99	0.0223745	50.99	0.03193
51.19	0.0185245	51.19	0.0297203
51.39	0.0223873	51.39	0.0286956
51.59	0.0224569	51.59	0.0291452
51.79	0.0196871	51.79	0.0292834
51.99	0.0188294	51.99	0.0278545
52.19	0.0251062	52.19	0.0303654
52.39	0.0192731	52.39	0.0301111
52.59	0.0245408	52.59	0.0269845
52.79	0.0195632	52.79	0.031622
52.99	0.0246636	52.99	0.0314215
53.19	0.0211478	53.19	0.0290385
53.39	0.0242875	53.39	0.0305351
53.59	0.0246156	53.59	0.0301492
53.79	0.0199624	53.79	0.0322975
53.99	0.0188977	53.99	0.0312337
54.19	0.0248987	54.19	0.0337093
54.39	0.0221707	54.39	0.030975
54.59	0.0234019	54.59	0.0317907
54.79	0.0209739	54.79	0.0316154
54.99	0.0223268	54.99	0.0315351
55.19	0.0243117	55.19	0.0276533
55.39	0.0214796	55.39	0.0321308
55.59	0.0249547	55.59	0.0326095
55.79	0.0229162	55.79	0.0311343
55.99	0.0253579	55.99	0.0313162
56.19	0.0225538	56.19	0.0317058
56.39	0.0230424	56.39	0.0319248
56.59	0.019514	56.59	0.0320717
56.79	0.0225584	56.79	0.0318474
56.99	0.021354	56.99	0.033137
57.19	0.0241105	57.19	0.0338924
57.39	0.0249644	57.39	0.0331757
57.59	0.0196239	57.59	0.0310018
57.79	0.0242277	57.79	0.0351462
57.99	0.0213641	57.99	0.0310742
58.19	0.0178635	58.19	0.0312356
58.39	0.022079	58.39	0.0300954
58.59	0.0232486	58.59	0.032328
58.79	0.025789	58.79	0.0348328
58.99	0.0261856	58.99	0.0324305
59.19	0.0227762	59.19	0.0334531
59.39	0.0233972	59.39	0.0341975
59.59	0.0212125	59.59	0.0341501
59.79	0.0218223	59.79	0.0309988
59.99	0.0262777	59.99	0.0334316
60.19	0.0250646	60.19	0.0351711
60.39	0.0237825	60.39	0.0307941
60.59	0.0208525	60.59	0.0336275
60.79	0.0188686	60.79	0.0322258
60.99	0.0280872	60.99	0.0335849
61.19	0.0229459	61.19	0.0339767
61.39	0.0220606	61.39	0.033217
61.59	0.0215311	61.59	0.034036
61.79	0.0255383	61.79	0.0352612
61.99	0.0246804	61.99	0.0335222
62.19	0.0235138	62.19	0.0338723
62.39	0.021868	62.39	0.0335391
62.59	0.0226485	62.59	0.0326962
62.79	0.0217544	62.79	0.033458
62.99	0.0221379	62.99	0.0328513
63.19	0.0222181	63.19	0.0364273
63.39	0.0217583	63.39	0.0340956
63.59	0.0246724	63.59	0.032609
63.79	0.0249412	63.79	0.0336063
63.99	0.0250194	63.99	0.0336914
64.19	0.0232453	64.19	0.0340228
64.39	0.0232568	64.39	0.0372965
64.59	0.0201989	64.59	0.0362835
64.79	0.0220909	64.79	0.0339558
64.99	0.0251745	64.99	0.0375064
65.19	0.0222185	65.19	0.0355571
65.39	0.0227933	65.39	0.0344884
65.59	0.0204593	65.59	0.035654
65.79	0.0212799	65.79	0.0333252
65.99	0.0249179	65.99	0.0335823
66.19	0.0238571	66.19	0.0364357
66.39	0.0240758	66.39	0.0362878
66.59	0.0222222	66.59	0.0321811
66.79	0.0232383	66.79	0.0336217
66.99	0.0234528	66.99	0.0351208
67.19	0.0250099	67.19	0.0329257
67.39	0.02332	67.39	0.0342109
67.59	0.0251191	67.59	0.0365449
67.79	0.0254677	67.79	0.0343037
67.99	0.0226723	67.99	0.0342569
68.19	0.0223127	68.19	0.0339446
68.39	0.026843	68.39	0.0340639
68.59	0.0292505	68.59	0.0351368
68.79	0.0209394	68.79	0.036803
68.99	0.0215694	68.99	0.0341968
69.19	0.02735	69.19	0.0341314
69.39	0.0258077	69.39	0.0348031
69.59	0.0241828	69.59	0.036711
69.79	0.0262567	69.79	0.03609
69.99	0.0237147	69.99	0.0372884
70.19	0.0245445	70.19	0.0366608
70.39	0.0232699	70.39	0.0352014
70.59	0.0281241	70.59	0.0325935
70.79	0.0255903	70.79	0.0369068
70.99	0.0225406	70.99	0.0360919
71.19	0.0244899	71.19	0.0357456
71.39	0.0254183	71.39	0.0346552
71.59	0.0262419	71.59	0.0352184
71.79	0.0254456	71.79	0.037776
71.99	0.0259219	71.99	0.0380805
72.19	0.0211373	72.19	0.0327787
72.39	0.0265117	72.39	0.036509
72.59	0.023161	72.59	0.0357508
72.79	0.0266066	72.79	0.0354632
72.99	0.0234393	72.99	0.0363104
73.19	0.0231343	73.19	0.0361808
73.39	0.0259721	73.39	0.0312697
73.59	0.0268517	73.59	0.0344822
73.79	0.0264882	73.79	0.0325566
73.99	0.0255166	73.99	0.0377811
74.19	0.024292	74.19	0.0361909
74.39	0.024481	74.39	0.0360632
74.59	0.0231554	74.59	0.0399162
74.79	0.0234551	74.79	0.0333585
74.99	0.024181	74.99	0.0360985
75.19	0.0261885	75.19	0.034134
75.39	0.0229662	75.39	0.0371453
75.59	0.0196272	75.59	0.0358261
75.79	0.0286489	75.79	0.0370365
75.99	0.0241232	75.99	0.0364851
76.19	0.0233805	76.19	0.034455
76.39	0.0218417	76.39	0.0376277
76.59	0.0222891	76.59	0.0344606
76.79	0.0301825	76.79	0.0369273
76.99	0.0285614	76.99	0.0348456
77.19	0.0236814	77.19	0.0349142
77.39	0.023809	77.39	0.0371207
77.59	0.0262857	77.59	0.035572
77.79	0.026253	77.79	0.0345151
77.99	0.0218074	77.99	0.0339895
78.19	0.0295712	78.19	0.0363106
78.39	0.0254998	78.39	0.0380548
78.59	0.0288377	78.59	0.0368465
78.79	0.0285417	78.79	0.0346701
78.99	0.0274924	78.99	0.0369221
79.19	0.0259434	79.19	0.0353108
79.39	0.0222629	79.39	0.0347977
79.59	0.0254204	79.59	0.0377489
79.79	0.0259814	79.79	0.0354157
79.99	0.0288518	79.99	0.0378221
80.19	0.0243787	80.19	0.0342368
80.39	0.0262026	80.39	0.0373863
80.59	0.0253865	80.59	0.0357339
80.79	0.0238605	80.79	0.0371444
80.99	0.0241963	80.99	0.038866
81.19	0.0238965	81.19	0.0378202
81.39	0.0205809	81.39	0.0377467
81.59	0.0262483	81.59	0.0362243
81.79	0.0286615	81.79	0.0371729
81.99	0.0282792	81.99	0.0374989
82.19	0.0283935	82.19	0.0359433
82.39	0.0271782	82.39	0.0383447
82.59	0.0250928	82.59	0.0387369
82.79	0.0265527	82.79	0.0378796
82.99	0.0293286	82.99	0.0360128
83.19	0.0298529	83.19	0.0348486
83.39	0.0235476	83.39	0.040543
83.59	0.0291364	83.59	0.0390966
83.79	0.0282147	83.79	0.0383177
83.99	0.0261406	83.99	0.0383739
84.19	0.0295311	84.19	0.0364506
84.39	0.0278341	84.39	0.0356535
84.59	0.0280956	84.59	0.039389
84.79	0.0258378	84.79	0.0346913
84.99	0.0278887	84.99	0.0373831
85.19	0.0262921	85.19	0.0372304
85.39	0.023238	85.39	0.040938
85.59	0.0232846	85.59	0.0387588
85.79	0.0266804	85.79	0.0374344
85.99	0.028574	85.99	0.0365156
86.19	0.0256575	86.19	0.0371042
86.39	0.0285457	86.39	0.038088
86.59	0.0248619	86.59	0.0344592
86.79	0.026101	86.79	0.0374997
86.99	0.0270629	86.99	0.0336779
87.19	0.0225068	87.19	0.0363134
87.39	0.027504	87.39	0.0362582
87.59	0.0265228	87.59	0.0395339
87.79	0.0253322	87.79	0.0355993
87.99	0.0280295	87.99	0.0391121
88.19	0.027065	88.19	0.0399658
88.39	0.0284577	88.39	0.0387941
88.59	0.0263144	88.59	0.0384315
88.79	0.0271992	88.79	0.0380408
88.99	0.0280411	88.99	0.0384868
89.19	0.0260775	89.19	0.0367832
89.39	0.028555	89.39	0.034771
89.59	0.0259179	89.59	0.0360412
89.79	0.0249421	89.79	0.040925
89.99	0.0263553	89.99	0.0358437
90.19	0.0266304	90.19	0.0404542
90.39	0.0255037	90.39	0.0369268
90.59	0.0295087	90.59	0.0401655
90.79	0.0273265	90.79	0.0361659
90.99	0.0290207	90.99	0.0357602
91.19	0.0252146	91.19	0.0349969
91.39	0.0252144	91.39	0.0376348
91.59	0.0243122	91.59	0.0392749
91.79	0.0298297	91.79	0.0361872
91.99	0.0283768	91.99	0.0389987
92.19	0.0261344	92.19	0.037379
92.39	0.0296827	92.39	0.0400944
92.59	0.0273589	92.59	0.0367616
92.79	0.0261795	92.79	0.0396737
92.99	0.0225218	92.99	0.0373641
93.19	0.0262386	93.19	0.0366015
93.39	0.0261598	93.39	0.0361367
93.59	0.0262468	93.59	0.0414068
93.79	0.0303415	93.79	0.0389951
93.99	0.0257393	93.99	0.036617
94.19	0.0283061	94.19	0.0379177
94.39	0.0255044	94.39	0.0390857
94.59	0.0247695	94.59	0.0385197
94.79	0.0253522	94.79	0.0350435
94.99	0.0240086	94.99	0.0371381
95.19	0.0259147	95.19	0.0342831
95.39	0.0265824	95.39	0.0337163
95.59	0.0287855	95.59	0.0405146
95.79	0.0237875	95.79	0.0363506
95.99	0.0255994	95.99	0.0363872
96.19	0.0292766	96.19	0.0363504
96.39	0.0270074	96.39	0.0341208
96.59	0.0236998	96.59	0.0357699
96.79	0.0321304	96.79	0.0390477
96.99	0.0305448	96.99	0.0374743
97.19	0.0281667	97.19	0.033842
97.39	0.02276	97.39	0.0374912
97.59	0.0266962	97.59	0.0385261
97.79	0.0274457	97.79	0.0401186
97.99	0.0268729	97.99	0.0399292
98.19	0.0260462	98.19	0.0378243
98.39	0.0273442	98.39	0.0383475
98.59	0.024249	98.59	0.0374015
98.79	0.0284605	98.79	0.0353683
98.99	0.0289012	98.99	0.0384931
99.19	0.0261686	99.19	0.0371345
99.39	0.0245306	99.39	0.038621
99.59	0.0247243	99.59	0.0382228
99.79	0.0271724	99.79	0.0405647
99.99	0.0286416	99.99	0.0358192
100.19	0.0264809	100.19	0.0389885
100.39	0.0273505	100.39	0.0389227
100.59	0.0273213	100.59	0.0370751
100.79	0.026861	100.79	0.0386754
100.99	0.0277792	100.99	0.0383015
101.19	0.0230419	101.19	0.0380871
101.39	0.0275906	101.39	0.0406637
101.59	0.025789	101.59	0.0407638
101.79	0.0255875	101.79	0.0348998
101.99	0.0255255	101.99	0.0373634
102.19	0.0267643	102.19	0.0362809
102.39	0.0285897	102.39	0.0404497
102.59	0.0259518	102.59	0.0394
102.79	0.0285966	102.79	0.0410363
102.99	0.0267108	102.99	0.0393589
103.19	0.0228981	103.19	0.0414247
103.39	0.027742	103.39	0.0414999
103.59	0.028419	103.59	0.0391184
103.79	0.0269971	103.79	0.0362489
103.99	0.0283243	103.99	0.0347909
104.19	0.0295756	104.19	0.0404947
104.39	0.0249222	104.39	0.0392264
104.59	0.0240565	104.59	0.0419839
104.79	0.0276723	104.79	0.0399152
104.99	0.026311	104.99	0.0361941
105.19	0.0269658	105.19	0.039415
105.39	0.0253278	105.39	0.0393806
105.59	0.0289211	105.59	0.0367135
105.79	0.0281612	105.79	0.0374222
105.99	0.0222699	105.99	0.0387981
106.19	0.0300959	106.19	0.0373841
106.39	0.0303798	106.39	0.0410884
106.59	0.0282979	106.59	0.0374256
106.79	0.0287271	106.79	0.0438339
106.99	0.0258133	106.99	0.0372894
107.19	0.0267302	107.19	0.0356143
107.39	0.0287161	107.39	0.0396371
107.59	0.0231469	107.59	0.0421612
107.79	0.0267262	107.79	0.0408612
107.99	0.0286134	107.99	0.037459
108.19	0.0270719	108.19	0.0374141
108.39	0.0252555	108.39	0.0418705
108.59	0.0293201	108.59	0.0357976
108.79	0.028437	108.79	0.0365277
108.99	0.0263637	108.99	0.0400092
109.19	0.0264632	109.19	0.0424463
109.39	0.0271852	109.39	0.0395954
109.59	0.029336	109.59	0.0385737
109.79	0.0294496	109.79	0.0395839
109.99	0.0277462	109.99	0.0386538
110.19	0.0300277	110.19	0.0406293
110.39	0.0283583	110.39	0.0410565
110.59	0.0270292	110.59	0.0403233
110.79	0.0243887	110.79	0.0393068
110.99	0.0281958	110.99	0.0372046
111.19	0.0252428	111.19	0.0390559
111.39	0.0266888	111.39	0.0396544
111.59	0.0289257	111.59	0.03714
111.79	0.0285264	111.79	0.0395766
111.99	0.0241949	111.99	0.0375607
112.19	0.0255416	112.19	0.0398059
112.39	0.0276968	112.39	0.0416559
112.59	0.0293773	112.59	0.0382298
112.79	0.0306274	112.79	0.039785
112.99	0.0266144	112.99	0.0364902
113.19	0.0276972	113.19	0.0390455
113.39	0.0293962	113.39	0.0432196
113.59	0.0279919	113.59	0.0379559
113.79	0.0296179	113.79	0.0385595
113.99	0.0279034	113.99	0.0382398
114.19	0.0271309	114.19	0.0401799
114.39	0.0307346	114.39	0.037426
114.59	0.0257904	114.59	0.037298
114.79	0.0288616	114.79	0.0372736
114.99	0.0296427	114.99	0.0371854
115.19	0.0274282	115.19	0.039965
115.39	0.0283236	115.39	0.0405193
115.59	0.0295513	115.59	0.0384806
115.79	0.0308892	115.79	0.0384169
115.99	0.0271596	115.99	0.039129
116.19	0.027234	116.19	0.0384202
116.39	0.0274065	116.39	0.0394863
116.59	0.0243961	116.59	0.0357616
116.79	0.0290238	116.79	0.0396286
116.99	0.0238535	116.99	0.0378698
117.19	0.026141	117.19	0.0363538
117.39	0.0250968	117.39	0.0382849
117.59	0.0299896	117.59	0.0400329
117.79	0.0263629	117.79	0.0415655
117.99	0.0303023	117.99	0.0412632
118.19	0.0247657	118.19	0.0423659
118.39	0.030703	118.39	0.040162
118.59	0.0272612	118.59	0.0438459
118.79	0.0314221	118.79	0.0372589
118.99	0.0290361	118.99	0.0394165
119.19	0.0277637	119.19	0.0376844
119.39	0.0269283	119.39	0.0375466
119.59	0.0306164	119.59	0.0397605
119.79	0.0256838	119.79	0.0401697
119.99	0.0243198	119.99	0.0402416
120.19	0.0269881	120.19	0.0376548
120.39	0.026974	120.39	0.0391694
120.59	0.0243083	120.59	0.0379963
120.79	0.0265354	120.79	0.0419609
120.99	0.0281161	120.99	0.0401697
121.19	0.0274226	121.19	0.0398526
121.39	0.0235696	121.39	0.0372397
121.59	0.0324188	121.59	0.0393463
121.79	0.0273633	121.79	0.0396143
121.99	0.0304641	121.99	0.0374634
122.19	0.0293852	122.19	0.0369549
122.39	0.0301607	122.39	0.0403189
122.59	0.0272122	122.59	0.0377
122.79	0.0270816	122.79	0.0391102
122.99	0.0255136	122.99	0.0406707
123.19	0.0268536	123.19	0.0397493
123.39	0.0256916	123.39	0.0404745
123.59	0.0277723	123.59	0.0431332
123.79	0.0290753	123.79	0.0397679
123.99	0.0232999	123.99	0.0415562
124.19	0.0259922	124.19	0.0415656
124.39	0.0281968	124.39	0.0371495
124.59	0.0211569	124.59	0.0415613
124.79	0.0278191	124.79	0.0405506
124.99	0.0310007	124.99	0.0392082
125.19	0.0292671	125.19	0.0391775
125.39	0.0272512	125.39	0.0411408
125.59	0.0300924	125.59	0.0401233
125.79	0.0332679	125.79	0.0387462
125.99	0.0275156	125.99	0.0401307
126.19	0.0314137	126.19	0.0412343
126.39	0.0299095	126.39	0.0415984
126.59	0.0265722	126.59	0.039474
126.79	0.0292898	126.79	0.0407547
126.99	0.0293327	126.99	0.0404597
127.19	0.0265595	127.19	0.0380592
127.39	0.0257178	127.39	0.0352694
127.59	0.0273776	127.59	0.04053
127.79	0.025753	127.79	0.0399756
127.99	0.0278066	127.99	0.0387557
128.19	0.029349	128.19	0.0395114
128.39	0.0301325	128.39	0.0423084
128.59	0.0237356	128.59	0.033182
128.79	0.0251675	128.79	0.0404481
128.99	0.0288143	128.99	0.0357302
129.19	0.0263994	129.19	0.0373671
129.39	0.0309984	129.39	0.0402273
129.59	0.0293708	129.59	0.0357831
129.79	0.0279828	129.79	0.0413456
129.99	0.0289282	129.99	0.0360832
130.19	0.0255249	130.19	0.0370567
130.39	0.0273104	130.39	0.0368848
130.59	0.0256249	130.59	0.0415755
130.79	0.0262312	130.79	0.0448097
130.99	0.0301479	130.99	0.040968
131.19	0.0251412	131.19	0.0415277
131.39	0.0249012	131.39	0.0426033
131.59	0.0270014	131.59	0.0403353
131.79	0.0279086	131.79	0.0389231
131.99	0.021887	131.99	0.0410848
132.19	0.0231397	132.19	0.0382078
132.39	0.0274956	132.39	0.0408936
132.59	0.0282515	132.59	0.040959
132.79	0.0271769	132.79	0.039272
132.99	0.0298309	132.99	0.0415846
133.19	0.0262385	133.19	0.0417327
133.39	0.0306623	133.39	0.0392399
133.59	0.0303669	133.59	0.039365
133.79	0.0290073	133.79	0.0408953
133.99	0.0276025	133.99	0.0381836
134.19	0.0291905	134.19	0.041126
134.39	0.0268187	134.39	0.0424363
134.59	0.0263315	134.59	0.038542
134.79	0.0286017	134.79	0.0402132
134.99	0.0292364	134.99	0.0418007
135.19	0.0263624	135.19	0.0409096
135.39	0.0246946	135.39	0.0418972
135.59	0.0235938	135.59	0.0421905
135.79	0.0286971	135.79	0.0405894
135.99	0.0259547	135.99	0.0397888
136.19	0.0262077	136.19	0.0393981
136.39	0.0282787	136.39	0.0414445
136.59	0.0311819	136.59	0.03861
136.79	0.0278221	136.79	0.0387396
136.99	0.0308217	136.99	0.0399342
137.19	0.0275315	137.19	0.0405957
137.39	0.0278526	137.39	0.0399451
137.59	0.0275267	137.59	0.0453787
137.79	0.0236557	137.79	0.042781
137.99	0.0257524	137.99	0.0433167
138.19	0.0291314	138.19	0.0415401
138.39	0.0269917	138.39	0.0401801
138.59	0.026503	138.59	0.0402489
138.79	0.026706	138.79	0.0430151
138.99	0.0238873	138.99	0.0385416
139.19	0.0259074	139.19	0.0427534
139.39	0.0305209	139.39	0.0401364
139.59	0.0239071	139.59	0.0401261
139.79	0.025427	139.79	0.0410639
139.99	0.0282606	139.99	0.0419903
140.19	0.0316392	140.19	0.039253
140.39	0.0272902	140.39	0.0381055
140.59	0.028053	140.59	0.0412737
140.79	0.0298293	140.79	0.0434392
140.99	0.028025	140.99	0.0421486
141.19	0.0248823	141.19	0.0385598
141.39	0.0261587	141.39	0.0415787
141.59	0.0269946	141.59	0.0412889
141.79	0.0249818	141.79	0.0419425
141.99	0.0272657	141.99	0.0470537
142.19	0.0320012	142.19	0.0416488
142.39	0.0253602	142.39	0.0433867
142.59	0.0292634	142.59	0.0407866
142.79	0.0295569	142.79	0.0396033
142.99	0.0286233	142.99	0.0389359
143.19	0.0284115	143.19	0.0398698
143.39	0.02853	143.39	0.0402588
143.59	0.0317142	143.59	0.0415136
143.79	0.0273537	143.79	0.0400868
143.99	0.0267109	143.99	0.0391778
144.19	0.0288428	144.19	0.0399117
144.39	0.0264579	144.39	0.0373528
144.59	0.0228522	144.59	0.0410746
144.79	0.0286686	144.79	0.0399032
144.99	0.0302254	144.99	0.042657
145.19	0.0230934	145.19	0.0416362
145.39	0.02633	145.39	0.0369781
145.59	0.0248064	145.59	0.0417281
145.79	0.0254135	145.79	0.0366329
145.99	0.0312486	145.99	0.0396921
146.19	0.0270222	146.19	0.0420594
146.39	0.0305973	146.39	0.0383766
146.59	0.0283211	146.59	0.0415548
146.79	0.0305238	146.79	0.0379511
146.99	0.0270138	146.99	0.0430641
147.19	0.0261115	147.19	0.0391958
147.39	0.0295246	147.39	0.0408495
147.59	0.0244565	147.59	0.041279
147.79	0.0261113	147.79	0.0423277
147.99	0.0293521	147.99	0.040091
148.19	0.0288128	148.19	0.0408971
148.39	0.0264352	148.39	0.0377743
148.59	0.0275438	148.59	0.037083
148.79	0.025462	148.79	0.0432942
148.99	0.0290631	148.99	0.0389879
149.19	0.0250089	149.19	0.0400146
149.39	0.0268544	149.39	0.0397759
149.59	0.0263908	149.59	0.0420425
149.79	0.0301949	149.79	0.0383823
149.99	0.0249878	149.99	0.0406681
150.19	0.0277867	150.19	0.038753
150.39	0.0303552	150.39	0.041506
150.59	0.0288601	150.59	0.0418655
150.79	0.0274288	150.79	0.0425052
150.99	0.0283703	150.99	0.0386378
151.19	0.0273376	151.19	0.0390486
151.39	0.027238	151.39	0.0426671
151.59	0.0273497	151.59	0.0423307
151.79	0.0267789	151.79	0.0425917
151.99	0.030553	151.99	0.0377213
152.19	0.0292085	152.19	0.0388189
152.39	0.0266263	152.39	0.0393351
152.59	0.0337707	152.59	0.0418099
152.79	0.0287908	152.79	0.0422783
152.99	0.0303437	152.99	0.0382402
153.19	0.0259512	153.19	0.0393357
153.39	0.0280503	153.39	0.0415302
153.59	0.0291185	153.59	0.0391447
153.79	0.0287933	153.79	0.04144
153.99	0.0280196	153.99	0.041468
154.19	0.0279379	154.19	0.0391312
154.39	0.0274016	154.39	0.0380838
154.59	0.025079	154.59	0.0401791
154.79	0.0244575	154.79	0.0411292
154.99	0.0254457	154.99	0.0419046
155.19	0.0269151	155.19	0.042469
155.39	0.0268312	155.39	0.0397268
155.59	0.0273473	155.59	0.0379128
155.79	0.028229	155.79	0.0398309
155.99	0.0320503	155.99	0.0423528
156.19	0.0245767	156.19	0.0378689
156.39	0.0257318	156.39	0.0399844
156.59	0.026794	156.59	0.0388894
156.79	0.029034	156.79	0.0405751
156.99	0.0280168	156.99	0.0389476
157.19	0.0282534	157.19	0.040893
157.39	0.0260383	157.39	0.0408208
157.59	0.0301835	157.59	0.0409108
157.79	0.0276142	157.79	0.0422139
157.99	0.0282941	157.99	0.0405715
158.19	0.0263685	158.19	0.0419907
158.39	0.0299892	158.39	0.0397633
158.59	0.0266721	158.59	0.0394789
158.79	0.0313127	158.79	0.039004
158.99	0.0269223	158.99	0.0369094
159.19	0.0288526	159.19	0.042152
159.39	0.0289012	159.39	0.0405272
159.59	0.0279522	159.59	0.0381488
159.79	0.0292053	159.79	0.0401177
159.99	0.0292319	159.99	0.0424569
160.19	0.0277073	160.19	0.036646
160.39	0.0278599	160.39	0.0405789
160.59	0.0256504	160.59	0.0384935
160.79	0.0267037	160.79	0.0418452
160.99	0.0264016	160.99	0.0383853
161.19	0.0270341	161.19	0.0391223
161.39	0.0301419	161.39	0.0402125
161.59	0.0267305	161.59	0.0433086
161.79	0.0272275	161.79	0.0408143
161.99	0.0253517	161.99	0.0398491
162.19	0.0284975	162.19	0.0410226
162.39	0.0278231	162.39	0.040552
162.59	0.0273998	162.59	0.0422671
162.79	0.0262057	162.79	0.0406531
162.99	0.0255721	162.99	0.0435392
163.19	0.0266522	163.19	0.0386205
163.39	0.0283252	163.39	0.0392272
163.59	0.0268937	163.59	0.0395134
163.79	0.0277359	163.79	0.0388222
163.99	0.0293406	163.99	0.0392337
164.19	0.0258242	164.19	0.0410259
164.39	0.0285877	164.39	0.040915
164.59	0.0277332	164.59	0.0362899
164.79	0.0296447	164.79	0.0380598
164.99	0.0285929	164.99	0.0400033
165.19	0.0289942	165.19	0.0386898
165.39	0.0324347	165.39	0.0416081
165.59	0.0284952	165.59	0.0385882
165.79	0.0306411	165.79	0.0364742
166	0.0222835	166	0.0375923
166.19	0.0263036	166.19	0.0398896
166.39	0.0305946	166.39	0.0429443
166.59	0.0242368	166.59	0.043022
166.79	0.0249637	166.79	0.038649
166.99	0.0268042	166.99	0.039686
167.19	0.03048	167.19	0.0446578
167.39	0.0257991	167.39	0.0409935
167.59	0.0285754	167.59	0.038712
167.79	0.0274811	167.79	0.0418671
167.99	0.0268955	167.99	0.039465
168.19	0.0281898	168.19	0.0420147
168.39	0.0305544	168.39	0.0401593
168.59	0.0276832	168.59	0.0391365
168.79	0.0278726	168.79	0.03853
168.99	0.0277674	168.99	0.0420287
169.19	0.0320547	169.19	0.0409811
169.39	0.0237948	169.39	0.0397029
169.59	0.0266316	169.59	0.0435608
169.79	0.0258379	169.79	0.0375004
169.99	0.0278713	169.99	0.0426181
170.19	0.0308093	170.19	0.0439462
170.39	0.0298985	170.39	0.0419408
170.59	0.026477	170.59	0.0399099
170.79	0.0264515	170.79	0.0370995
170.99	0.02361	170.99	0.0437347
171.19	0.0288908	171.19	0.0425783
171.39	0.0309786	171.39	0.0413384
171.59	0.0282054	171.59	0.0409755
171.79	0.0274437	171.79	0.0385887
171.99	0.0272074	171.99	0.0417668
172.19	0.0268293	172.19	0.0394346
172.39	0.029607	172.39	0.03737
172.59	0.0244745	172.59	0.0422816
172.79	0.0297379	172.79	0.040294
172.99	0.0282283	172.99	0.0393724
173.19	0.0250594	173.19	0.040122
173.39	0.0287588	173.39	0.0394305
173.59	0.0260457	173.59	0.0384543
173.79	0.0242403	173.79	0.0410992
173.99	0.0269307	173.99	0.0413562
174.19	0.0251534	174.19	0.040205
174.39	0.0239468	174.39	0.0396062
174.59	0.0234328	174.59	0.0390879
174.79	0.0296343	174.79	0.0401576
174.99	0.0245729	174.99	0.0425527
175.19	0.0270672	175.19	0.0391659
175.39	0.0281607	175.39	0.0404842
175.59	0.0318631	175.59	0.0400421
175.79	0.0266822	175.79	0.0402122
175.99	0.0288986	175.99	0.0429086
176.19	0.0270018	176.19	0.0351207
176.39	0.0279647	176.39	0.0422261
176.59	0.0251719	176.59	0.0419264
176.79	0.0250753	176.79	0.0388961
176.99	0.0301652	176.99	0.0372013
177.19	0.0251173	177.19	0.0394183
177.39	0.0258654	177.39	0.0422502
177.59	0.0250738	177.59	0.0423095
177.79	0.0282685	177.79	0.0411658
177.99	0.0287014	177.99	0.039517
178.19	0.0252739	178.19	0.0400532
178.39	0.0279792	178.39	0.042665
178.59	0.0280969	178.59	0.0390036
178.79	0.0253335	178.79	0.0382941
178.99	0.030778	178.99	0.0351765
179.19	0.0251368	179.19	0.0409354
179.39	0.0291238	179.39	0.0422881
179.59	0.0308647	179.59	0.042585
179.79	0.0273233	179.79	0.0396475
179.99	0.0258244	179.99	0.0386352
180.19	0.0285453	180.19	0.0413882
180.39	0.0298705	180.39	0.0401555
180.59	0.0241898	180.59	0.0412583
180.79	0.0250254	180.79	0.0397958
180.99	0.0263632	180.99	0.0457649
181.19	0.0275425	181.19	0.0400097
181.39	0.0265584	181.39	0.040031
181.59	0.0278201	181.59	0.0397553
181.79	0.0227991	181.79	0.039131
181.99	0.0250994	181.99	0.0399677
182.19	0.0322919	182.19	0.0394147
182.39	0.0238688	182.39	0.0429601
182.59	0.0256598	182.59	0.0409631
182.79	0.0278812	182.79	0.0417923
182.99	0.0276371	182.99	0.0409885
183.19	0.0298171	183.19	0.0422178
183.39	0.0283065	183.39	0.0429722
183.59	0.0292892	183.59	0.0391693
183.79	0.0282046	183.79	0.0425634
183.99	0.0271139	183.99	0.0412201
184.19	0.0278041	184.19	0.0422386
184.39	0.0258524	184.39	0.0375813
184.59	0.0257065	184.59	0.0414912
184.79	0.0248771	184.79	0.0403437
184.99	0.0237421	184.99	0.0428663
185.19	0.0272872	185.19	0.0412712
185.39	0.0288424	185.39	0.0421598
185.59	0.0250747	185.59	0.0394897
185.79	0.0302707	185.79	0.0363551
185.99	0.0250052	185.99	0.0387387
186.19	0.0298853	186.19	0.0405228
186.39	0.0260245	186.39	0.0430729
186.59	0.0248792	186.59	0.0407391
186.79	0.0243727	186.79	0.0382496
186.99	0.0275314	186.99	0.0401319
187.19	0.0308205	187.19	0.041365
187.39	0.0264669	187.39	0.041837
187.59	0.027907	187.59	0.0404936
187.79	0.0255425	187.79	0.0442637
187.99	0.0280313	187.99	0.0387903
188.19	0.0244503	188.19	0.042781
188.39	0.0268895	188.39	0.0420686
188.59	0.0248559	188.59	0.0390238
188.79	0.0277577	188.79	0.0434774
188.99	0.0288095	188.99	0.0389519
189.19	0.0273106	189.19	0.0418671
189.39	0.0279054	189.39	0.0383594
189.59	0.0266222	189.59	0.0451773
189.79	0.0271253	189.79	0.0426146
189.99	0.0274831	189.99	0.0442796
190.19	0.0297165	190.19	0.0387396
190.39	0.0260044	190.39	0.0397743
190.59	0.0297874	190.59	0.0403551
190.79	0.0277118	190.79	0.0399079
190.99	0.0311314	190.99	0.0419393
191.19	0.027644	191.19	0.0407786
191.39	0.0302124	191.39	0.0412989
191.59	0.0245927	191.59	0.0414414
191.79	0.0231526	191.79	0.0423352
191.99	0.0318061	191.99	0.0400518
192.19	0.0266437	192.19	0.0414726
192.39	0.0268561	192.39	0.0395209
192.59	0.0255785	192.59	0.0395748
192.79	0.0285758	192.79	0.0387496
192.99	0.0235424	192.99	0.0392345
193.19	0.0295688	193.19	0.0411696
193.39	0.029317	193.39	0.0415607
193.59	0.0283422	193.59	0.041451
193.79	0.0286788	193.79	0.0409303
193.99	0.0264425	193.99	0.0389839
194.19	0.0263879	194.19	0.0399647
194.39	0.0270851	194.39	0.0396115
194.59	0.0272302	194.59	0.0419912
194.79	0.0264903	194.79	0.0414973
194.99	0.0271455	194.99	0.0396926
195.19	0.0307769	195.19	0.0375672
195.39	0.0290166	195.39	0.0408699
195.59	0.026915	195.59	0.0410714
195.79	0.0243424	195.79	0.0416668
195.99	0.0203878	195.99	0.0421361
196.19	0.0271768	196.19	0.0419154
196.39	0.0247615	196.39	0.0390027
196.59	0.0247271	196.59	0.0426402
196.79	0.0257601	196.79	0.0405768
196.99	0.0244342	196.99	0.0390649
197.19	0.0299792	197.19	0.0417484
197.39	0.0238678	197.39	0.041154
197.59	0.0250401	197.59	0.0401472
197.79	0.0258792	197.79	0.0427132
197.99	0.0271041	197.99	0.0405649
198.19	0.0266575	198.19	0.0396015
198.39	0.0251361	198.39	0.0389446
198.59	0.0324566	198.59	0.0383928
198.79	0.023228	198.79	0.0442141
198.99	0.0258927	198.99	0.0399555
199.19	0.0295383	199.19	0.0430145
199.39	0.0238621	199.39	0.0400071
199.59	0.0276572	199.59	0.0391352
199.79	0.0267925	199.79	0.0383034
200	0.0202916	200	0.0383859
200.19	0.0245548	200.19	0.0345046
200.39	0.0259832	200.39	0.0339084
200.59	0.0263097	200.59	0.0393337
200.79	0.0282259	200.79	0.0374767
200.99	0.0237445	200.99	0.0441435
201.19	0.0332655	201.19	0.0408878
201.39	0.0294885	201.39	0.04786
201.59	0.0294998	201.59	0.0475251
201.79	0.029502	201.79	0.0513975
201.99	0.0333268	201.99	0.0549618
202.19	0.034461	202.19	0.0537733
202.39	0.0315843	202.39	0.0575352
202.59	0.036145	202.59	0.0614085
202.79	0.0383959	202.79	0.0616124
202.99	0.0385345	202.99	0.0668887
203.19	0.0430285	203.19	0.0698266
203.39	0.0453779	203.39	0.0728492
203.59	0.0442945	203.59	0.0736045
203.79	0.0489815	203.79	0.0781074
203.99	0.049865	203.99	0.0847418
204.19	0.0516768	204.19	0.0823455
204.39	0.0515422	204.39	0.0852666
204.59	0.0548752	204.59	0.090121
204.79	0.0560727	204.79	0.0924787
204.99	0.05904	204.99	0.0988113
205.19	0.0602207	205.19	0.0981222
205.39	0.0606512	205.39	0.101508
205.59	0.0623495	205.59	0.107152
205.79	0.0679948	205.79	0.106103
205.99	0.0688753	205.99	0.107245
206.19	0.0685446	206.19	0.112737
206.39	0.0726745	206.39	0.114467
206.59	0.0734101	206.59	0.117751
206.79	0.0769289	206.79	0.121343
206.99	0.0783337	206.99	0.128912
207.19	0.0816639	207.19	0.127034
207.39	0.0796896	207.39	0.128801
207.59	0.0847827	207.59	0.135253
207.79	0.0879262	207.79	0.135133
207.99	0.0844485	207.99	0.145998
208.19	0.0916172	208.19	0.143498
208.39	0.0936779	208.39	0.146852
208.59	0.0978478	208.59	0.151152
208.79	0.0987927	208.79	0.155759
208.99	0.0956747	208.99	0.158278
209.19	0.102149	209.19	0.160215
209.39	0.100574	209.39	0.163745
209.59	0.103367	209.59	0.166914
209.79	0.105721	209.79	0.169253
209.99	0.11394	209.99	0.172386
210.19	0.119202	210.19	0.174861
210.39	0.115852	210.39	0.179642
210.59	0.115405	210.59	0.184804
210.79	0.122594	210.79	0.182836
210.99	0.122137	210.99	0.191156
211.19	0.119093	211.19	0.193176
211.39	0.124397	211.39	0.194088
211.59	0.129081	211.59	0.200682
211.79	0.133484	211.79	0.202357
211.99	0.133622	211.99	0.204262
212.19	0.133234	212.19	0.208431
212.39	0.133615	212.39	0.210989
212.59	0.136745	212.59	0.213848
212.79	0.139024	212.79	0.217183
212.99	0.144597	212.99	0.222624
213.19	0.144817	213.19	0.222079
213.39	0.144373	213.39	0.22677
213.59	0.148744	213.59	0.229589
213.79	0.151135	213.79	0.233962
213.99	0.152554	213.99	0.236986
214.19	0.151884	214.19	0.243956
214.39	0.155342	214.39	0.24624
214.59	0.159207	214.59	0.24843
214.79	0.161013	214.79	0.248355
214.99	0.162614	214.99	0.255253
215.19	0.164052	215.19	0.258171
215.39	0.166962	215.39	0.257228
215.59	0.172921	215.59	0.263428
215.79	0.16813	215.79	0.264836
215.99	0.172607	215.99	0.269892
216.19	0.175789	216.19	0.271806
216.39	0.176747	216.39	0.270908
216.59	0.180777	216.59	0.277353
216.79	0.180035	216.79	0.278719
216.99	0.179457	216.99	0.28442
217.19	0.18638	217.19	0.287084
217.39	0.189683	217.39	0.286852
217.59	0.189158	217.59	0.294064
217.79	0.195625	217.79	0.294705
217.99	0.196313	217.99	0.301137
218.19	0.197346	218.19	0.303273
218.39	0.19898	218.39	0.303705
218.59	0.203291	218.59	0.312699
218.79	0.201859	218.79	0.31462
218.99	0.206856	218.99	0.314878
219.19	0.207034	219.19	0.318486
219.39	0.20527	219.39	0.320068
219.59	0.216826	219.59	0.325663
219.79	0.21116	219.79	0.329502
219.99	0.217364	219.99	0.330305
220.19	0.215763	220.19	0.333459
220.39	0.216997	220.39	0.335611
220.59	0.220591	220.59	0.342846
220.79	0.227747	220.79	0.343134
220.99	0.226092	220.99	0.345465
221.19	0.228193	221.19	0.351115
221.39	0.23026	221.39	0.353751
221.59	0.232427	221.59	0.354299
221.79	0.232449	221.79	0.356318
221.99	0.234577	221.99	0.359753
222.19	0.242731	222.19	0.365364
222.39	0.242439	222.39	0.366507
222.59	0.242862	222.59	0.368338
222.79	0.244684	222.79	0.375535
222.99	0.251922	222.99	0.376002
223.19	0.248624	223.19	0.379532
223.39	0.248532	223.39	0.38194
223.59	0.25253	223.59	0.384019
223.79	0.247994	223.79	0.389178
223.99	0.257057	223.99	0.391144
224.19	0.258186	224.19	0.392997
224.39	0.264702	224.39	0.400929
224.59	0.263614	224.59	0.400665
224.79	0.263846	224.79	0.406317
224.99	0.262993	224.99	0.406864
225.19	0.265164	225.19	0.410535
225.39	0.268877	225.39	0.415492
225.59	0.273174	225.59	0.41674
225.79	0.271265	225.79	0.419173
225.99	0.277721	225.99	0.422338
226.19	0.279126	226.19	0.424287
226.39	0.275578	226.39	0.426078
226.59	0.283123	226.59	0.433911
226.79	0.285783	226.79	0.433972
226.99	0.28829	226.99	0.436244
227.19	0.288256	227.19	0.440741
227.39	0.289682	227.39	0.440211
227.59	0.292041	227.59	0.446669
227.79	0.291404	227.79	0.44919
227.99	0.295917	227.99	0.451061
228.19	0.295316	228.19	0.452732
228.39	0.299728	228.39	0.459057
228.59	0.300133	228.59	0.463379
228.79	0.301571	228.79	0.464021
228.99	0.306243	228.99	0.469262
229.19	0.31214	229.19	0.467887
229.39	0.307232	229.39	0.470876
229.59	0.311904	229.59	0.475558
229.79	0.309931	229.79	0.47887
229.99	0.319537	229.99	0.479487
230.19	0.318019	230.19	0.484945
230.39	0.320761	230.39	0.4852
230.59	0.322186	230.59	0.486474
230.79	0.325605	230.79	0.490769
230.99	0.323547	230.99	0.496504
231.19	0.32671	231.19	0.496361
231.39	0.325804	231.39	0.49866
231.59	0.330269	231.59	0.502776
231.79	0.335775	231.79	0.504467
231.99	0.333197	231.99	0.512056
232.19	0.334539	232.19	0.512906
232.39	0.336464	232.39	0.518135
232.59	0.335954	232.59	0.51687
232.79	0.341089	232.79	0.519151
232.99	0.344985	232.99	0.524112
233.19	0.341049	233.19	0.530387
233.39	0.343926	233.39	0.528945
233.59	0.350462	233.59	0.532523
233.79	0.353693	233.79	0.536272
233.99	0.353872	233.99	0.541517
234.19	0.351014	234.19	0.542878
234.39	0.356568	234.39	0.545757
234.59	0.358558	234.59	0.54972
234.79	0.358743	234.79	0.545608
234.99	0.360761	234.99	0.551859
235.19	0.360957	235.19	0.552273
235.39	0.364271	235.39	0.558107
235.59	0.36954	235.59	0.561601
235.79	0.36769	235.79	0.563179
235.99	0.372574	235.99	0.564948
236.19	0.369983	236.19	0.571798
236.39	0.373243	236.39	0.572342
236.59	0.37663	236.59	0.574074
236.79	0.377359	236.79	0.578978
236.99	0.381039	236.99	0.583824
237.19	0.379945	237.19	0.582336
237.39	0.384459	237.39	0.587042
237.59	0.388381	237.59	0.589433
237.79	0.388462	237.79	0.595216
237.99	0.384966	237.99	0.597479
238.19	0.392415	238.19	0.599208
238.39	0.392738	238.39	0.598559
238.59	0.399161	238.59	0.602091
238.79	0.396391	238.79	0.603563
238.99	0.397014	238.99	0.610411
239.19	0.399167	239.19	0.613632
239.39	0.402934	239.39	0.615691
239.59	0.40025	239.59	0.615309
239.79	0.407297	239.79	0.620393
239.99	0.409096	239.99	0.622605
240.19	0.405785	240.19	0.624375
240.39	0.410935	240.39	0.629445
240.59	0.414682	240.59	0.629509
240.79	0.412792	240.79	0.634741
240.99	0.419475	240.99	0.636328
241.19	0.420237	241.19	0.641556
241.39	0.420244	241.39	0.638678
241.59	0.424376	241.59	0.642833
241.79	0.423417	241.79	0.645144
241.99	0.423672	241.99	0.652129
242.19	0.426659	242.19	0.652333
242.39	0.427928	242.39	0.654995
242.59	0.429145	242.59	0.655638
242.79	0.435648	242.79	0.659111
242.99	0.433713	242.99	0.661218
243.19	0.43665	243.19	0.663777
243.39	0.438339	243.39	0.665636
243.59	0.444564	243.59	0.672684
243.79	0.440252	243.79	0.675168
243.99	0.445804	243.99	0.672005
244.19	0.448367	244.19	0.679344
244.39	0.443317	244.39	0.681762
244.59	0.451856	244.59	0.685089
244.79	0.452508	244.79	0.686063
244.99	0.447708	244.99	0.690298
245.19	0.451981	245.19	0.692429
245.39	0.45481	245.39	0.6935
245.59	0.455557	245.59	0.701949
245.79	0.453646	245.79	0.701506
245.99	0.460824	245.99	0.702442
246.19	0.459637	246.19	0.7077
246.39	0.46291	246.39	0.711004
246.59	0.46276	246.59	0.709924
246.79	0.469491	246.79	0.712711
246.99	0.467176	246.99	0.716271
247.19	0.473838	247.19	0.71805
247.39	0.469499	247.39	0.720894
247.59	0.474637	247.59	0.720264
247.79	0.478297	247.79	0.726638
247.99	0.476769	247.99	0.732376
248.19	0.481396	248.19	0.73205
248.39	0.481536	248.39	0.734947
248.59	0.483101	248.59	0.736094
248.79	0.486237	248.79	0.741754
248.99	0.486045	248.99	0.743167
249.19	0.488547	249.19	0.748654
249.39	0.488967	249.39	0.746901
249.59	0.492095	249.59	0.748539
249.79	0.493625	249.79	0.756093
249.99	0.49597	249.99	0.752776
250.19	0.501204	250.19	0.757983
250.39	0.496778	250.39	0.759249
250.59	0.502081	250.59	0.763599
250.79	0.499394	250.79	0.764649
250.99	0.502419	250.99	0.768157
251.19	0.506431	251.19	0.771236
251.39	0.503975	251.39	0.774331
251.59	0.503888	251.59	0.776719
251.79	0.512664	251.79	0.77913
251.99	0.508701	251.99	0.783524
252.19	0.514961	252.19	0.7836
252.39	0.514173	252.39	0.7851
252.59	0.515049	252.59	0.787361
252.79	0.522713	252.79	0.791986
252.99	0.519579	252.99	0.79374
253.19	0.524159	253.19	0.797987
253.39	0.523673	253.39	0.800975
253.59	0.526953	253.59	0.802634
253.79	0.525502	253.79	0.801598
253.99	0.5291	253.99	0.805705
254.19	0.530396	254.19	0.809208
254.39	0.530748	254.39	0.810281
254.59	0.537613	254.59	0.813476
254.79	0.536348	254.79	0.819991
254.99	0.537834	254.99	0.818515
255.19	0.540652	255.19	0.826381
255.39	0.541561	255.39	0.821831
255.59	0.538675	255.59	0.824455
255.79	0.543525	255.79	0.827619
255.99	0.544109	255.99	0.831997
256.19	0.549412	256.19	0.835686
256.39	0.545739	256.39	0.836686
256.59	0.555185	256.59	0.840597
256.79	0.548587	256.79	0.841447
256.99	0.555371	256.99	0.839099
257.19	0.556755	257.19	0.847898
257.39	0.55493	257.39	0.849529
257.59	0.560041	257.59	0.849166
257.79	0.559561	257.79	0.855607
257.99	0.558844	257.99	0.855455
258.19	0.562372	258.19	0.860421
258.39	0.568425	258.39	0.861913
258.59	0.564949	258.59	0.865473
258.79	0.569338	258.79	0.865808
258.99	0.571761	258.99	0.869836
259.19	0.5704	259.19	0.870916
259.39	0.574979	259.39	0.874337
259.59	0.577807	259.59	0.876522
259.79	0.580729	259.79	0.87647
259.99	0.578758	259.99	0.883456
260.19	0.582273	260.19	0.882538
260.39	0.58219	260.39	0.886128
260.59	0.585448	260.59	0.888138
260.79	0.583461	260.79	0.89282
260.99	0.587763	260.99	0.892332
261.19	0.589355	261.19	0.895086
261.39	0.588722	261.39	0.899036
261.59	0.592828	261.59	0.898543
261.79	0.590584	261.79	0.906998
261.99	0.596813	261.99	0.906778
262.19	0.599141	262.19	0.908084
262.39	0.599586	262.39	0.911247
262.59	0.601058	262.59	0.911035
262.79	0.600611	262.79	0.915903
262.99	0.607652	262.99	0.917152
263.19	0.605899	263.19	0.920458
263.39	0.608518	263.39	0.923044
263.59	0.609256	263.59	0.924731
263.79	0.610107	263.79	0.926589
263.99	0.608552	263.99	0.934883
264.19	0.613276	264.19	0.932632
264.39	0.615406	264.39	0.931795
264.59	0.615296	264.59	0.935078
264.79	0.618901	264.79	0.940491
264.99	0.619367	264.99	0.940575
265.19	0.621957	265.19	0.941469
265.39	0.623165	265.39	0.949063
265.59	0.624575	265.59	0.948156
265.79	0.62652	265.79	0.947933
265.99	0.630884	265.99	0.955659
266.19	0.63298	266.19	0.953609
266.39	0.628369	266.39	0.956465
266.59	0.636149	266.59	0.961708
266.79	0.635531	266.79	0.963045
266.99	0.641235	266.99	0.964806
267.19	0.637856	267.19	0.965838
267.39	0.638467	267.39	0.970783
267.59	0.646028	267.59	0.970233
267.79	0.643376	267.79	0.972987
267.99	0.648236	267.99	0.974845
268.19	0.6426	268.19	0.983562
268.39	0.644399	268.39	0.981923
268.59	0.649982	268.59	0.985346
268.79	0.654575	268.79	0.987986
268.99	0.656048	268.99	0.987713
269.19	0.660165	269.19	0.991838
269.39	0.656052	269.39	0.995229
269.59	0.65813	269.59	0.995819
269.79	0.661591	269.79	1.00015
269.99	0.659232	269.99	1.00031
270.19	0.658479	270.19	0.999715
270.39	0.667454	270.39	1.00676
270.59	0.666818	270.59	1.00349
270.79	0.668413	270.79	1.0082
270.99	0.669463	270.99	1.01157
271.19	0.670928	271.19	1.01381
271.39	0.671771	271.39	1.01747
271.59	0.674675	271.59	1.01465
271.79	0.678873	271.79	1.02031
271.99	0.679194	271.99	1.0199
272.19	0.679708	272.19	1.02459
272.39	0.680758	272.39	1.02702
272.59	0.682296	272.59	1.03088
272.79	0.679482	272.79	1.03201
272.99	0.688383	272.99	1.03893
273.19	0.690296	273.19	1.0368
273.39	0.686463	273.39	1.04292
273.59	0.685004	273.59	1.04318
273.79	0.692151	273.79	1.04397
273.99	0.692464	273.99	1.04766
274.19	0.697206	274.19	1.05042
274.39	0.696928	274.39	1.04937
274.59	0.696962	274.59	1.05134
274.79	0.700497	274.79	1.05675
274.99	0.704695	274.99	1.05646
275.19	0.702229	275.19	1.0583
275.39	0.704994	275.39	1.06363
275.59	0.704899	275.59	1.06283
275.79	0.708984	275.79	1.06721
275.99	0.708566	275.99	1.06726
276.19	0.708519	276.19	1.06879
276.39	0.714702	276.39	1.07228
276.59	0.716893	276.59	1.07579
276.79	0.715244	276.79	1.07596
276.99	0.720257	276.99	1.08026
277.19	0.720001	277.19	1.08233
277.39	0.720014	277.39	1.08381
277.59	0.726018	277.59	1.08716
277.79	0.723419	277.79	1.08939
277.99	0.724776	277.99	1.09389
278.19	0.730331	278.19	1.09286
278.39	0.728824	278.39	1.09596
278.59	0.732645	278.59	1.09899
278.79	0.730915	278.79	1.09777
278.99	0.736677	278.99	1.10311
279.19	0.733979	279.19	1.10477
279.39	0.738486	279.39	1.10768
279.59	0.737295	279.59	1.11052
279.79	0.741515	279.79	1.11484
279.99	0.739763	279.99	1.11037
280.19	0.744887	280.19	1.10862
280.39	0.740084	280.39	1.11599
280.59	0.748081	280.59	1.12253
280.79	0.746211	280.79	1.11744
280.99	0.748006	280.99	1.12586
281.19	0.747804	281.19	1.12314
281.39	0.751404	281.39	1.12985
281.59	0.750232	281.59	1.13238
281.79	0.759023	281.79	1.13372
281.99	0.756207	281.99	1.1328
282.19	0.75602	282.19	1.13641
282.39	0.756884	282.39	1.13872
282.59	0.763683	282.59	1.13824
282.79	0.762932	282.79	1.14337
282.99	0.766395	282.99	1.14481
283.19	0.768981	283.19	1.15336
283.39	0.765146	283.39	1.14887
283.59	0.768943	283.59	1.15056
283.79	0.773339	283.79	1.15284
283.99	0.771194	283.99	1.15555
284.19	0.779902	284.19	1.15771
284.39	0.777825	284.39	1.1619
284.59	0.779969	284.59	1.1614
284.79	0.778443	284.79	1.16596
284.99	0.780804	284.99	1.16491
285.19	0.783382	285.19	1.16977
285.39	0.782777	285.39	1.17137
285.59	0.782952	285.59	1.17602
285.79	0.786823	285.79	1.17563
285.99	0.787594	285.99	1.17599
286.19	0.794537	286.19	1.18025
286.39	0.790219	286.39	1.18434
286.59	0.789817	286.59	1.18308
286.79	0.793633	286.79	1.18655
286.99	0.803401	286.99	1.18806
287.19	0.796678	287.19	1.18885
287.39	0.803713	287.39	1.19099
287.59	0.802649	287.59	1.19979
287.79	0.799549	287.79	1.19883
287.99	0.806052	287.99	1.19682
288.19	0.801043	288.19	1.1997
288.39	0.805437	288.39	1.19963
288.59	0.808528	288.59	1.20474
288.79	0.814023	288.79	1.20768
288.99	0.81209	288.99	1.21292
289.19	0.81255	289.19	1.21442
289.39	0.81011	289.39	1.21818
289.59	0.816571	289.59	1.21542
289.79	0.819376	289.79	1.21829
289.99	0.824185	289.99	1.22004
290.19	0.8204	290.19	1.22243
290.39	0.823497	290.39	1.22534
290.59	0.826684	290.59	1.22282
290.79	0.826907	290.79	1.22878
290.99	0.828657	290.99	1.23248
291.19	0.828742	291.19	1.23249
291.39	0.832564	291.39	1.23312
291.59	0.830167	291.59	1.23788
291.79	0.834294	291.79	1.24306
291.99	0.837807	291.99	1.24051
292.19	0.83658	292.19	1.24153
292.39	0.838915	292.39	1.24485
292.59	0.838126	292.59	1.24811
292.79	0.841046	292.79	1.25143
292.99	0.844938	292.99	1.25089
293.19	0.839153	293.19	1.25335
293.39	0.845463	293.39	1.25629
293.59	0.845978	293.59	1.256
293.79	0.852125	293.79	1.26028
293.99	0.849759	293.99	1.26248
294.19	0.852417	294.19	1.2637
294.39	0.853727	294.39	1.26383
294.59	0.853556	294.59	1.27036
294.79	0.856642	294.79	1.26646
294.99	0.860932	294.99	1.2746
295.19	0.863062	295.19	1.27101
295.39	0.858372	295.39	1.27801
295.59	0.863014	295.59	1.27798
295.79	0.866461	295.79	1.27847
295.99	0.864212	295.99	1.28195
296.19	0.865608	296.19	1.28343
296.39	0.868152	296.39	1.28795
296.59	0.870329	296.59	1.28569
296.79	0.87333	296.79	1.2925
296.99	0.878242	296.99	1.29546
297.19	0.873169	297.19	1.29166
297.39	0.878198	297.39	1.29643
297.59	0.880911	297.59	1.3025
297.79	0.877186	297.79	1.29922
297.99	0.880273	297.99	1.30124
298.19	0.884697	298.19	1.30406
298.39	0.885976	298.39	1.30699
298.59	0.886239	298.59	1.31038
298.79	0.891445	298.79	1.312
298.99	0.891019	298.99	1.31349
299.19	0.888939	299.19	1.31653
299.39	0.891932	299.39	1.3155
299.59	0.896266	299.59	1.31814
299.79	0.892513	299.79	1.31952
299.99	0.894476	299.99	1.32299
300.19	0.895824	300.19	1.32663
300.39	0.897618	300.39	1.32655
300.59	0.899828	300.59	1.33178
300.79	0.900676	300.79	1.33035
300.99	0.901387	300.99	1.33378
301.19	0.902837	301.19	1.33391
301.39	0.909549	301.39	1.3357
301.59	0.905047	301.59	1.33824
301.79	0.912274	301.79	1.34195
301.99	0.910799	301.99	1.34263
302.19	0.911886	302.19	1.34484
302.39	0.917668	302.39	1.34626
302.59	0.915904	302.59	1.35103
302.79	0.919122	302.79	1.35167
302.99	0.913318	302.99	1.35335
303.19	0.92427	303.19	1.35637
303.39	0.920414	303.39	1.35803
303.59	0.921457	303.59	1.35802
303.79	0.923038	303.79	1.36206
303.99	0.926944	303.99	1.36378
304.19	0.929435	304.19	1.36762
304.39	0.929759	304.39	1.3636
304.59	0.928011	304.59	1.36561
304.79	0.92853	304.79	1.36903
304.99	0.932132	304.99	1.37029
305.19	0.935642	305.19	1.37267
305.39	0.935682	305.39	1.37318
305.59	0.937297	305.59	1.3802
305.79	0.94225	305.79	1.37714
305.99	0.939613	305.99	1.38229
306.19	0.94612	306.19	1.38318
306.39	0.942984	306.39	1.38911
306.59	0.949597	306.59	1.38365
306.79	0.951487	306.79	1.38934
306.99	0.94817	306.99	1.39327
307.19	0.950202	307.19	1.39376
307.39	0.954061	307.39	1.39536
307.59	0.954225	307.59	1.39722
307.79	0.957895	307.79	1.39899
307.99	0.955615	307.99	1.40177
308.19	0.957112	308.19	1.39953
308.39	0.955986	308.39	1.40376
308.59	0.959106	308.59	1.40639
308.79	0.961137	308.79	1.40872
308.99	0.962656	308.99	1.40887
309.19	0.968096	309.19	1.41428
309.39	0.968523	309.39	1.41265
309.59	0.970483	309.59	1.41585
309.79	0.969647	309.79	1.41725
309.99	0.971676	309.99	1.41592
310.19	0.97315	310.19	1.42182
310.39	0.975954	310.39	1.42386
310.59	0.977152	310.59	1.42787
310.79	0.976929	310.79	1.42862
310.99	0.976281	310.99	1.42592
311.19	0.978376	311.19	1.43036
311.39	0.982607	311.39	1.43355
311.59	0.983156	311.59	1.43097
311.79	0.983417	311.79	1.43574
311.99	0.990687	311.99	1.43981
312.19	0.98689	312.19	1.44027
312.39	0.989754	312.39	1.44401
312.59	0.993718	312.59	1.44422
312.79	0.991311	312.79	1.4516
312.99	0.995088	312.99	1.45037
313.19	0.994475	313.19	1.45057
313.39	1.00042	313.39	1.45307
313.59	1.00029	313.59	1.45286
313.79	0.99979	313.79	1.45784
313.99	1.00244	313.99	1.45684
314.19	1.00112	314.19	1.45607
314.39	1.00577	314.39	1.46407
314.59	1.00511	314.59	1.46531
314.79	1.00775	314.79	1.46826
314.99	1.00785	314.99	1.46234
315.19	1.01039	315.19	1.4686
315.39	1.01369	315.39	1.46875
315.59	1.01241	315.59	1.47135
315.79	1.01687	315.79	1.47471
315.99	1.0143	315.99	1.47523
316.19	1.02183	316.19	1.47639
316.39	1.01926	316.39	1.47596
316.59	1.01847	316.59	1.48243
316.79	1.02161	316.79	1.48511
316.99	1.0235	316.99	1.48495
317.19	1.03004	317.19	1.48716
317.39	1.0306	317.39	1.49047
317.59	1.02886	317.59	1.49252
317.79	1.02637	317.79	1.49118
317.99	1.03314	317.99	1.49602
318.19	1.03121	318.19	1.49408
318.39	1.03349	318.39	1.50134
318.59	1.03426	318.59	1.49949
318.79	1.03664	318.79	1.50146
318.99	1.03876	318.99	1.50285
319.19	1.04014	319.19	1.50704
319.39	1.0427	319.39	1.50761
319.59	1.04612	319.59	1.50595
319.79	1.04527	319.79	1.50796
319.99	1.04451	319.99	1.51187
320.19	1.04921	320.19	1.51413
320.39	1.04844	320.39	1.51852
320.59	1.05133	320.59	1.51732
320.79	1.05227	320.79	1.52224
320.99	1.0538	320.99	1.52089
321.19	1.05383	321.19	1.52164
321.39	1.05852	321.39	1.52141
321.59	1.0577	321.59	1.52578
321.79	1.05446	321.79	1.53219
321.99	1.06052	321.99	1.52849
322.19	1.06383	322.19	1.53424
322.39	1.06094	322.39	1.53523
322.59	1.06611	322.59	1.53277
322.79	1.06333	322.79	1.53979
322.99	1.07009	322.99	1.53986
323.19	1.07243	323.19	1.54272
323.39	1.07081	323.39	1.54367
323.59	1.07324	323.59	1.54857
323.79	1.07317	323.79	1.55122
323.99	1.07807	323.99	1.54861
324.19	1.07869	324.19	1.55149
324.39	1.0781	324.39	1.55394
324.59	1.08025	324.59	1.55385
324.79	1.08074	324.79	1.55611
324.99	1.07788	324.99	1.5566
325.19	1.08647	325.19	1.56181
325.39	1.08522	325.39	1.55998
325.59	1.08878	325.59	1.56209
325.79	1.08889	325.79	1.56543
325.99	1.09092	325.99	1.56632
326.19	1.09507	326.19	1.57206
326.39	1.09354	326.39	1.57345
326.59	1.09594	326.59	1.57107
326.79	1.09912	326.79	1.57246
326.99	1.09299	326.99	1.57538
327.19	1.09826	327.19	1.57953
327.39	1.09861	327.39	1.58171
327.59	1.10158	327.59	1.57892
327.79	1.10553	327.79	1.58179
327.99	1.11061	327.99	1.58847
328.19	1.11083	328.19	1.58649
328.39	1.10594	328.39	1.58713
328.59	1.11092	328.59	1.59188
328.79	1.11202	328.79	1.59115
328.99	1.11066	328.99	1.59444
329.19	1.11111	329.19	1.59577
329.39	1.1191	329.39	1.59231
329.59	1.11761	329.59	1.59883
329.79	1.11661	329.79	1.59904
329.99	1.11861	329.99	1.60407
330.19	1.12216	330.19	1.60155
330.39	1.12087	330.39	1.60681
330.59	1.12661	330.59	1.61055
330.79	1.12617	330.79	1.61128
330.99	1.12576	330.99	1.61218
331.19	1.1313	331.19	1.61107
331.39	1.13395	331.39	1.61637
331.59	1.12836	331.59	1.61849
331.79	1.13224	331.79	1.61607
331.99	1.13337	331.99	1.61955
332.19	1.1381	332.19	1.6202
332.39	1.13853	332.39	1.62109
332.59	1.14151	332.59	1.62415
332.79	1.14036	332.79	1.62807
332.99	1.14133	332.99	1.62596
333.19	1.14327	333.19	1.62841
333.39	1.14321	333.39	1.62871
333.59	1.14531	333.59	1.637
333.79	1.14868	333.79	1.63463
333.99	1.14783	333.99	1.63355
334.19	1.14771	334.19	1.64077
334.39	1.15243	334.39	1.63918
334.59	1.15024	334.59	1.64252
334.79	1.15486	334.79	1.64442
334.99	1.15395	334.99	1.64407
335.19	1.16028	335.19	1.64327
335.39	1.15853	335.39	1.65016
335.59	1.16171	335.59	1.64874
335.79	1.15588	335.79	1.65458
335.99	1.16051	335.99	1.64969
336.19	1.16245	336.19	1.65346
336.39	1.16312	336.39	1.65763
336.59	1.16904	336.59	1.65529
336.79	1.16586	336.79	1.65845
336.99	1.17101	336.99	1.66345
337.19	1.17373	337.19	1.66149
337.39	1.1787	337.39	1.66272
337.59	1.17623	337.59	1.66604
337.79	1.17999	337.79	1.66923
337.99	1.17528	337.99	1.67402
338.19	1.18006	338.19	1.67511
338.39	1.18611	338.39	1.67314
338.59	1.18191	338.59	1.67789
338.79	1.18238	338.79	1.67803
338.99	1.18642	338.99	1.68165
339.19	1.1843	339.19	1.6789
339.39	1.18893	339.39	1.68085
339.59	1.18462	339.59	1.68308
339.79	1.18554	339.79	1.68636
339.99	1.1961	339.99	1.68655
340.19	1.19176	340.19	1.68772
340.39	1.19475	340.39	1.68801
340.59	1.19697	340.59	1.69496
340.79	1.19488	340.79	1.69204
340.99	1.1984	340.99	1.69473
341.19	1.20351	341.19	1.69851
341.39	1.20254	341.39	1.69957
341.59	1.20638	341.59	1.70307
341.79	1.20477	341.79	1.69902
341.99	1.20492	341.99	1.70414
342.19	1.20535	342.19	1.70673
342.39	1.2093	342.39	1.70338
342.59	1.21262	342.59	1.70973
342.79	1.21346	342.79	1.70806
342.99	1.21155	342.99	1.71327
343.19	1.21782	343.19	1.71219
343.39	1.21086	343.39	1.71489
343.59	1.21718	343.59	1.71559
343.79	1.22333	343.79	1.7216
343.99	1.22211	343.99	1.72072
344.19	1.22188	344.19	1.72325
344.39	1.22217	344.39	1.72422
344.59	1.22297	344.59	1.72301
344.79	1.22458	344.79	1.72777
344.99	1.22442	344.99	1.7252
345.19	1.23188	345.19	1.72625
345.39	1.23359	345.39	1.72808
345.59	1.23155	345.59	1.72905
345.79	1.2297	345.79	1.73208
345.99	1.23805	345.99	1.73513
346.19	1.23689	346.19	1.73959
346.39	1.23651	346.39	1.73974
346.59	1.24237	346.59	1.74065
346.79	1.24131	346.79	1.74049
346.99	1.23957	346.99	1.74769
347.19	1.24232	347.19	1.74827
347.39	1.24624	347.39	1.74788
347.59	1.24642	347.59	1.74467
347.79	1.24104	347.79	1.74912
347.99	1.24876	347.99	1.74951
348.19	1.2521	348.19	1.75156
348.39	1.25171	348.39	1.75543
348.59	1.25545	348.59	1.75778
348.79	1.25657	348.79	1.75413
348.99	1.25423	348.99	1.76237
349.19	1.2586	349.19	1.76081
349.39	1.25757	349.39	1.76161
349.59	1.25678	349.59	1.76455
349.79	1.26256	349.79	1.7646
349.99	1.26328	349.99	1.76925
350.19	1.2642	350.19	1.77007
350.39	1.26284	350.39	1.77048
350.59	1.26504	350.59	1.77052
350.79	1.2645	350.79	1.77198
350.99	1.27254	350.99	1.77414
351.19	1.27095	351.19	1.77645
351.39	1.26938	351.39	1.77856
351.59	1.27787	351.59	1.7817
351.79	1.27331	351.79	1.78427
351.99	1.27694	351.99	1.7857
352.19	1.27821	352.19	1.78536
352.39	1.2815	352.39	1.78623
352.59	1.28795	352.59	1.78997
352.79	1.28203	352.79	1.78891
352.99	1.28723	352.99	1.79228
353.19	1.28689	353.19	1.78962
353.39	1.28865	353.39	1.79399
353.59	1.28939	353.59	1.79474
353.79	1.29391	353.79	1.79907
353.99	1.29298	353.99	1.80147
354.19	1.29188	354.19	1.80448
354.39	1.29378	354.39	1.80755
354.59	1.30076	354.59	1.80383
354.79	1.29991	354.79	1.80496
354.99	1.29434	354.99	1.80833
355.19	1.29828	355.19	1.80909
355.39	1.3026	355.39	1.81147
355.59	1.30184	355.59	1.80787
355.79	1.30219	355.79	1.81369
355.99	1.30798	355.99	1.81732
356.19	1.30812	356.19	1.8184
356.39	1.30641	356.39	1.81887
356.59	1.31144	356.59	1.81892
356.79	1.31141	356.79	1.82314
356.99	1.31127	356.99	1.82383
357.19	1.3154	357.19	1.82068
357.39	1.31473	357.39	1.82824
357.59	1.31715	357.59	1.82731
357.79	1.31954	357.79	1.82584
357.99	1.3211	357.99	1.82917
358.19	1.31812	358.19	1.83496
358.39	1.32166	358.39	1.83299
358.59	1.32291	358.59	1.83222
358.79	1.33005	358.79	1.83706
358.99	1.32604	358.99	1.83971
359.19	1.32713	359.19	1.84077
359.39	1.33114	359.39	1.84214
359.59	1.32843	359.59	1.84405
359.79	1.33014	359.79	1.84475
359.99	1.33422	359.99	1.845
360.19	1.33236	360.19	1.84855
360.39	1.33707	360.39	1.84711
360.59	1.33723	360.59	1.84959
360.79	1.3383	360.79	1.85329
360.99	1.33491	360.99	1.85444
361.19	1.342	361.19	1.85428
361.39	1.34172	361.39	1.85891
361.59	1.34663	361.59	1.85702
361.79	1.34497	361.79	1.85747
361.99	1.34887	361.99	1.85876
362.19	1.34828	362.19	1.86053
362.39	1.35431	362.39	1.86503
362.59	1.35223	362.59	1.86477
362.79	1.35539	362.79	1.86551
362.99	1.35465	362.99	1.86815
363.19	1.35955	363.19	1.87073
363.39	1.35864	363.39	1.86839
363.59	1.35969	363.59	1.87019
363.79	1.3564	363.79	1.87617
363.99	1.36218	363.99	1.87602
364.19	1.35884	364.19	1.878
364.39	1.36167	364.39	1.88312
364.59	1.37041	364.59	1.88219
364.79	1.36923	364.79	1.87819
364.99	1.36817	364.99	1.87959
365.19	1.37287	365.19	1.88169
365.39	1.36993	365.39	1.88901
365.59	1.37771	365.59	1.88435
365.79	1.37649	365.79	1.88731
365.99	1.37165	365.99	1.88986
366.19	1.37473	366.19	1.89026
366.39	1.37467	366.39	1.89159
366.59	1.38103	366.59	1.89673
366.79	1.37816	366.79	1.89425
366.99	1.37731	366.99	1.89752
367.19	1.38685	367.19	1.89785
367.39	1.3877	367.39	1.89872
367.59	1.38973	367.59	1.90202
367.79	1.38893	367.79	1.90288
367.99	1.38676	367.99	1.90742
368.19	1.38899	368.19	1.90649
368.39	1.39096	368.39	1.90591
368.59	1.39563	368.59	1.90789
368.79	1.39473	368.79	1.91105
368.99	1.39069	368.99	1.91413
369.19	1.40001	369.19	1.91308
369.39	1.39838	369.39	1.91471
369.59	1.40071	369.59	1.91735
369.79	1.40291	369.79	1.91991
369.99	1.40402	369.99	1.92052
370.19	1.40145	370.19	1.92207
370.39	1.40361	370.39	1.92439
370.59	1.40309	370.59	1.92762
370.79	1.40934	370.79	1.92504
370.99	1.40928	370.99	1.92915
371.19	1.41215	371.19	1.92784
371.39	1.41325	371.39	1.92995
371.59	1.41467	371.59	1.92791
371.79	1.41368	371.79	1.93253
371.99	1.41822	371.99	1.93327
372.19	1.41962	372.19	1.93391
372.39	1.41844	372.39	1.93638
372.59	1.42327	372.59	1.94017
372.79	1.42116	372.79	1.93986
372.99	1.41991	372.99	1.94044
373.19	1.42139	373.19	1.94278
373.39	1.42587	373.39	1.94497
373.59	1.42963	373.59	1.9435
373.79	1.42937	373.79	1.94573
373.99	1.43114	373.99	1.94935
374.19	1.43126	374.19	1.94742
374.39	1.43322	374.39	1.94843
374.59	1.43686	374.59	1.95217
374.79	1.43737	374.79	1.95422
374.99	1.43732	374.99	1.95638
375.19	1.43499	375.19	1.95653
375.39	1.44052	375.39	1.95964
375.59	1.43835	375.59	1.96146
375.79	1.43782	375.79	1.96218
375.99	1.44095	375.99	1.95951
376.19	1.44371	376.19	1.96503
376.39	1.4474	376.39	1.96455
376.59	1.45044	376.59	1.969
376.79	1.45056	376.79	1.97148
376.99	1.4484	376.99	1.97119
377.19	1.45182	377.19	1.96917
377.39	1.45355	377.39	1.97373
377.59	1.45603	377.59	1.97846
377.79	1.45647	377.79	1.97622
377.99	1.46029	377.99	1.97929
378.19	1.4627	378.19	1.98291
378.39	1.45699	378.39	1.97783
378.59	1.4653	378.59	1.98215
378.79	1.46621	378.79	1.98308
378.99	1.46631	378.99	1.98576
379.19	1.46632	379.19	1.98639
379.39	1.46768	379.39	1.98699
379.59	1.46492	379.59	1.98809
379.79	1.47162	379.79	1.98776
379.99	1.47165	379.99	1.99454
380.19	1.47165	380.19	1.99096
380.39	1.47307	380.39	1.9906
380.59	1.47144	380.59	1.99418
380.79	1.47562	380.79	1.99649
380.99	1.47641	380.99	1.99712
381.19	1.48118	381.19	1.99906
381.39	1.48422	381.39	2.00231
381.59	1.48169	381.59	2.00304
381.79	1.48585	381.79	2.0012
381.99	1.48534	381.99	2.00847
382.19	1.49097	382.19	2.00413
382.39	1.48813	382.39	2.00858
382.59	1.49187	382.59	2.00861
382.79	1.49164	382.79	2.00878
382.99	1.48837	382.99	2.011
383.19	1.4929	383.19	2.0127
383.39	1.4984	383.39	2.01693
383.59	1.49266	383.59	2.01664
383.79	1.49634	383.79	2.0164
383.99	1.50108	383.99	2.0198
384.19	1.50135	384.19	2.01749
384.39	1.4995	384.39	2.01997
384.59	1.5015	384.59	2.02632
384.79	1.50065	384.79	2.02176
384.99	1.50337	384.99	2.02548
385.19	1.50848	385.19	2.02741
385.39	1.50807	385.39	2.03137
385.59	1.50602	385.59	2.02841
385.79	1.51063	385.79	2.03219
385.99	1.51058	385.99	2.03545
386.19	1.51269	386.19	2.03389
386.39	1.51704	386.39	2.0352
386.59	1.5216	386.59	2.03763
386.79	1.52167	386.79	2.03773
386.99	1.51863	386.99	2.03879
387.19	1.51991	387.19	2.04236
387.39	1.52244	387.39	2.04209
387.59	1.52227	387.59	2.04344
387.79	1.52722	387.79	2.04409
387.99	1.5239	387.99	2.04727
388.19	1.53244	388.19	2.04609
388.39	1.53176	388.39	2.05116
388.59	1.53128	388.59	2.05368
388.79	1.53117	388.79	2.04954
388.99	1.53378	388.99	2.05447
389.19	1.53107	389.19	2.05722
389.39	1.53523	389.39	2.05493
389.59	1.53909	389.59	2.0601
389.79	1.53621	389.79	2.06005
389.99	1.54228	389.99	2.05709
390.19	1.53624	390.19	2.05905
390.39	1.54127	390.39	2.06042
390.59	1.54247	390.59	2.06263
390.79	1.54349	390.79	2.0643
390.99	1.54407	390.99	2.06965
391.19	1.54801	391.19	2.06728
391.39	1.54899	391.39	2.06995
391.59	1.55002	391.59	2.07074
391.79	1.5495	391.79	2.07251
391.99	1.54674	391.99	2.07601
392.19	1.55694	392.19	2.07438
392.39	1.55701	392.39	2.0787
392.59	1.55252	392.59	2.07511
392.79	1.56022	392.79	2.07936
392.99	1.559	392.99	2.08009
393.19	1.56347	393.19	2.0799
393.39	1.56351	393.39	2.08013
393.59	1.56479	393.59	2.0862
393.79	1.56449	393.79	2.08344
393.99	1.5719	393.99	2.08658
394.19	1.57019	394.19	2.08992
394.39	1.56809	394.39	2.09001
394.59	1.5719	394.59	2.09339
394.79	1.57127	394.79	2.09223
394.99	1.5725	394.99	2.08961
395.19	1.57385	395.19	2.0918
395.39	1.57856	395.39	2.09386
395.59	1.57792	395.59	2.09668
395.79	1.57851	395.79	2.10256
395.99	1.57628	395.99	2.09996
396.19	1.57864	396.19	2.10395
396.39	1.58059	396.39	2.10261
396.59	1.58583	396.59	2.10362
396.79	1.58571	396.79	2.10357
396.99	1.5845	396.99	2.10566
397.19	1.5905	397.19	2.10624
397.39	1.59012	397.39	2.10801
397.59	1.59018	397.59	2.10768
397.79	1.59559	397.79	2.10999
397.99	1.59137	397.99	2.11456
398.19	1.59027	398.19	2.11353
398.39	1.59614	398.39	2.11752
398.59	1.5961	398.59	2.11567
398.79	1.59672	398.79	2.12037
398.99	1.59836	398.99	2.11771
399.19	1.60232	399.19	2.12321
399.39	1.59874	399.39	2.12082
[truncated: 95,339 more rows]
