# Supplementary material for: The IRE1β-mediated unfolded protein response is repressed by the chaperone AGR2 in mucin producing cells
Source: EMBO J. 2023 Dec 18;43(5):719–53. doi: 10.1038/s44318-023-00014-z (PMC10907699; doi:10.1038/s44318-023-00014-z)
Supplement: Supplementary file 5 — Source Data Fig. 3 [file 44318_2023_14_MOESM5_ESM.zip › Fig 3/A/BLI IRE1b AGR2 wt/20210211 IRE1b AGR2 wt rep 3 RawData.xls]

H12	IRE1b LD
Time	Displacement
0	0
0.19	-0.00115051
0.39	-0.00087891
0.59	-0.00376637
0.79	-0.00329383
0.99	-0.00295886
1.19	-0.00153263
1.39	0.00074974
1.59	-0.00271889
1.79	-0.00071909
1.99	-0.00178235
2.19	0.00017261
2.39	-0.00018859
2.59	0.00158105
2.79	0.00137932
2.99	-0.00008054
3.19	0.00014794
3.74	0.00335923
3.9	0.0034693
4.05	0.0054421
4.2	0.0029543
4.36	0.00160918
4.51	0.00295107
4.66	0.00352276
4.82	0.00327832
4.99	0.00271922
5.19	0.00633952
5.39	0.00311261
5.59	0.00449109
5.79	0.00257376
5.99	0.00613587
6.19	0.0038716
6.39	0.00362627
6.59	0.00575892
6.79	0.00741909
6.99	0.00746936
7.19	0.00309475
7.39	0.00524652
7.59	0.0049024
7.79	0.00596575
7.99	0.00485704
8.19	0.00584852
8.39	0.0073598
8.59	0.0042141
8.79	0.00598028
8.99	0.01037881
9.19	0.01051687
9.39	0.00974392
9.59	0.00889563
9.79	0.00940291
9.99	0.01048093
10.19	0.00704324
10.39	0.00821254
10.59	0.01058879
10.79	0.01180351
10.99	0.0086792
11.19	0.00616252
11.39	0.01091836
11.59	0.00652045
11.79	0.01435371
11.99	0.01268506
12.19	0.0094922
12.39	0.01016192
12.59	0.00841149
12.79	0.01355067
12.99	0.01039385
13.19	0.01314897
13.39	0.01381257
13.59	0.01139818
13.79	0.0153809
13.99	0.00939385
14.19	0.00950158
14.39	0.01312125
14.59	0.01013531
14.79	0.01143321
14.99	0.01477311
15.19	0.01579452
15.39	0.01431704
15.59	0.0160782
15.79	0.01426092
15.99	0.01068867
16.19	0.01603997
16.39	0.01464699
16.59	0.0147562
16.79	0.01380316
16.99	0.01410494
17.19	0.01396733
17.39	0.01440334
17.59	0.01575825
17.79	0.0177338
17.99	0.01583684
18.19	0.01481967
18.39	0.02033246
18.59	0.01496257
18.79	0.01719985
18.99	0.01250475
19.19	0.01646774
19.39	0.01513496
19.59	0.01267086
19.79	0.01248023
19.99	0.02120015
20.19	0.0195862
20.39	0.01620704
20.59	0.01639809
20.79	0.01594601
20.99	0.0174279
21.19	0.01490865
21.39	0.01609552
21.59	0.01599265
21.79	0.01857745
21.99	0.01611447
22.19	0.01955455
22.39	0.02048297
22.59	0.01813539
22.79	0.01488288
22.99	0.01872151
23.19	0.01913758
23.39	0.01436374
23.59	0.02167443
23.79	0.01155316
23.99	0.01660071
24.19	0.02105101
24.39	0.02212264
24.59	0.01916679
24.79	0.02066392
24.99	0.02190647
25.19	0.02059579
25.39	0.01862017
25.59	0.02165687
25.79	0.02033488
25.99	0.0204027
26.19	0.01937103
26.39	0.01937498
26.59	0.01700156
26.79	0.01940136
26.99	0.01937348
27.19	0.02024221
27.39	0.02137996
27.59	0.01924573
27.79	0.01838297
27.99	0.01776523
28.19	0.02436537
28.39	0.01908416
28.59	0.02017884
28.79	0.01977595
28.99	0.0226739
29.19	0.01901557
29.39	0.0240171
29.59	0.01664094
29.79	0.02219003
29.99	0.02259554
30.19	0.02245684
30.39	0.02058549
30.59	0.02140917
30.79	0.01908915
30.99	0.02453482
31.19	0.02316696
31.39	0.02200547
31.59	0.02426849
31.79	0.0219443
31.99	0.02192346
32.19	0.02400643
32.39	0.02304029
32.59	0.02342021
32.79	0.02446378
32.99	0.02030313
33.19	0.02308656
33.39	0.02276633
33.59	0.02184571
33.79	0.02407766
33.99	0.02038745
34.19	0.02189369
34.39	0.02026035
34.59	0.02274773
34.79	0.02227696
34.99	0.0200689
35.19	0.02517181
35.39	0.01999971
35.59	0.02571505
35.79	0.02773332
35.99	0.02571937
36.19	0.02092163
36.39	0.02492557
36.59	0.02543993
36.79	0.02023427
36.99	0.02074297
37.19	0.02622965
37.39	0.02550315
37.59	0.02217904
37.79	0.02229286
37.99	0.02749452
38.19	0.02536506
38.39	0.02802218
38.59	0.0276327
38.79	0.02662308
38.99	0.02869889
39.19	0.02686111
39.39	0.02701754
39.59	0.02592992
39.79	0.0232775
39.99	0.02625619
40.19	0.02562061
40.39	0.02403728
40.59	0.02719025
40.79	0.0237818
40.99	0.02615809
41.19	0.02644103
41.39	0.02232303
41.59	0.02259482
41.79	0.02651091
41.99	0.02297528
42.19	0.02815482
42.39	0.02592067
42.59	0.02727744
42.79	0.02433714
42.99	0.0268341
43.19	0.02501955
43.39	0.02287628
43.6	0.02568885
43.79	0.02955758
43.99	0.02878768
44.19	0.02666837
44.39	0.02703202
44.59	0.03099612
44.79	0.02882793
44.99	0.02788863
45.19	0.02570762
45.39	0.02228579
45.59	0.02720961
45.79	0.02535095
45.99	0.03091942
46.19	0.02425079
46.39	0.02797233
46.59	0.02563979
46.79	0.02835373
46.99	0.0298248
47.19	0.02664787
47.39	0.02824061
47.59	0.02675425
47.79	0.0251922
47.99	0.03022886
48.19	0.02450386
48.39	0.0295845
48.59	0.02958716
48.79	0.02832687
48.99	0.02766436
49.19	0.02592036
49.39	0.0276542
49.59	0.02621336
49.79	0.02916913
49.99	0.02817413
50.19	0.02664668
50.39	0.02935436
50.59	0.03057054
50.79	0.02904912
50.99	0.02849348
51.19	0.02422007
51.39	0.0285001
51.59	0.02516071
51.79	0.02629727
51.99	0.03343789
52.19	0.02751823
52.39	0.02851654
52.59	0.03056043
52.79	0.03013479
52.99	0.02763413
53.19	0.0303649
53.39	0.02621506
53.59	0.0312948
53.79	0.02876831
53.99	0.03056342
54.19	0.02915573
54.39	0.03295255
54.59	0.03015212
54.79	0.03276559
54.99	0.03255424
55.19	0.02786176
55.39	0.02676408
55.59	0.03199333
55.79	0.03075638
55.99	0.03339381
56.19	0.03135814
56.39	0.03271928
56.59	0.02926367
56.79	0.02989084
56.99	0.03070557
57.19	0.02878291
57.39	0.03010367
57.59	0.03311535
57.79	0.02852648
57.99	0.02936024
58.19	0.03335951
58.39	0.02988655
58.59	0.03126371
58.79	0.03081913
58.99	0.03065782
59.19	0.03064921
59.39	0.03152696
59.59	0.03026078
59.79	0.03364815
59.99	0.02967954
60.19	0.03092298
60.39	0.03313223
60.59	0.0341468
60.79	0.03197428
60.99	0.02787251
61.19	0.03033372
61.39	0.03309269
61.59	0.02872991
61.79	0.03092074
61.99	0.02612862
62.19	0.02836547
62.39	0.02995754
62.59	0.03029868
62.79	0.02907516
62.99	0.02899528
63.19	0.03120801
63.39	0.03653841
63.59	0.03267678
63.79	0.03302676
63.99	0.02930005
64.19	0.03196698
64.39	0.03196464
64.59	0.0291192
64.79	0.03258675
64.99	0.03058311
65.19	0.03454066
65.39	0.03222023
65.59	0.03072677
65.79	0.03241567
65.99	0.02975682
66.19	0.03166626
66.39	0.03416268
66.59	0.03140589
66.79	0.03102734
66.99	0.03202554
67.19	0.03018374
67.39	0.03227895
67.59	0.03017016
67.79	0.03294782
67.99	0.03198457
68.19	0.03299209
68.39	0.03368979
68.59	0.03112581
68.79	0.03004289
68.99	0.03662444
69.19	0.0316604
69.39	0.03450257
69.59	0.03367217
69.79	0.03089509
69.99	0.03289903
70.19	0.0349788
70.39	0.03066313
70.59	0.03158545
70.79	0.034933
70.99	0.03398257
71.19	0.03449891
71.39	0.03127728
71.59	0.03250158
71.79	0.03354174
71.99	0.03284515
72.19	0.03590384
72.39	0.02965562
72.59	0.03126466
72.79	0.03181184
72.99	0.03505856
73.19	0.03505351
73.39	0.03007493
73.59	0.03447837
73.79	0.03195205
73.99	0.03422554
74.19	0.03589613
74.39	0.03227666
74.59	0.03591173
74.79	0.03326144
74.99	0.036583
75.19	0.0339477
75.39	0.03385216
75.59	0.0360621
75.79	0.03518192
75.99	0.03304351
76.19	0.03174527
76.39	0.03146079
76.59	0.0334296
76.79	0.03347699
76.99	0.03428005
77.19	0.03464437
77.39	0.03888942
77.59	0.03452854
77.79	0.03677329
77.99	0.0366527
78.19	0.03453705
78.39	0.03113126
78.59	0.03500683
78.79	0.03348056
78.99	0.0335084
79.19	0.03639765
79.39	0.03032319
79.59	0.03590558
79.79	0.03306448
79.99	0.0371236
80.19	0.03341081
80.39	0.03372875
80.59	0.03351551
80.79	0.0339662
80.99	0.03859808
81.19	0.03586283
81.39	0.03525541
81.59	0.03657184
81.79	0.03373931
81.99	0.03575362
82.19	0.03467042
82.39	0.03403994
82.59	0.03169109
82.79	0.03548653
82.99	0.03480268
83.19	0.03582996
83.39	0.0334812
83.59	0.03346245
83.79	0.03446484
83.99	0.0311246
84.19	0.03194945
84.39	0.03447585
84.59	0.0384848
84.79	0.03501198
84.99	0.03532858
85.19	0.03248203
85.39	0.0311977
85.59	0.03232836
85.79	0.03569179
85.99	0.03369375
86.19	0.03630553
86.39	0.03729015
86.59	0.04020322
86.79	0.0354623
86.99	0.03219157
87.19	0.03958469
87.39	0.03471208
87.59	0.03148905
87.79	0.03397596
87.99	0.03633017
88.19	0.03513718
88.39	0.04022839
88.59	0.03167488
88.79	0.03564217
88.99	0.0325711
89.19	0.03535481
89.39	0.03239254
89.59	0.03676687
89.79	0.0349697
89.99	0.03536772
90.19	0.03874714
90.39	0.03820082
90.59	0.03524514
90.79	0.0355801
90.99	0.03432013
91.19	0.03586471
91.39	0.03476701
91.59	0.03479379
91.79	0.03680126
91.99	0.03747153
92.19	0.03509624
92.39	0.03780707
92.59	0.03338232
92.79	0.03187896
92.99	0.03279942
93.19	0.03274485
93.39	0.03885677
93.59	0.03176262
93.79	0.03736666
93.99	0.03380155
94.19	0.03735978
94.39	0.03469726
94.59	0.03355804
94.79	0.03529637
94.99	0.03548042
95.19	0.03656631
95.39	0.03701075
95.59	0.03648853
95.79	0.03436505
95.99	0.03291755
96.19	0.03168422
96.39	0.03933144
96.59	0.03429137
96.79	0.0363666
96.99	0.03368964
97.19	0.03255334
97.39	0.03991521
97.59	0.03465337
97.79	0.03454835
97.99	0.03608565
98.19	0.03498448
98.39	0.03453216
98.59	0.03448209
98.79	0.03178865
98.99	0.03743159
99.19	0.03667343
99.39	0.03161025
99.59	0.03390094
99.79	0.03438769
99.99	0.03518823
100.19	0.03547613
100.39	0.03361466
100.59	0.03757643
100.79	0.03552983
100.99	0.03709535
101.19	0.03384738
101.39	0.03461306
101.59	0.03682719
101.79	0.03814388
101.99	0.03506781
102.19	0.03508268
102.39	0.03840944
102.59	0.03600258
102.79	0.03447064
102.99	0.03593863
103.19	0.03426395
103.39	0.02891593
103.59	0.03725257
103.79	0.03523329
103.99	0.03404294
104.19	0.03530727
104.39	0.03341875
104.59	0.03721125
104.79	0.03566089
104.99	0.03600061
105.19	0.0342193
105.39	0.03730898
105.59	0.03428395
105.79	0.03395201
105.99	0.03804266
106.19	0.03127392
106.39	0.03469063
106.59	0.03790124
106.79	0.03739293
106.99	0.03584427
107.19	0.0372577
107.39	0.0350033
107.59	0.03627334
107.79	0.03432839
107.99	0.03582866
108.19	0.03802369
108.39	0.03809486
108.59	0.03473157
108.79	0.03880775
108.99	0.0373155
109.19	0.03583549
109.39	0.03250715
109.59	0.03812457
109.79	0.03376986
109.99	0.03536471
110.19	0.03339239
110.39	0.03631129
110.59	0.03830652
110.79	0.03858732
110.99	0.03581194
111.19	0.039831
111.39	0.03344848
111.59	0.03616468
111.79	0.03976647
111.99	0.03561536
112.19	0.03676455
112.39	0.03673601
112.59	0.03517003
112.79	0.03774951
112.99	0.0376939
113.19	0.03640062
113.39	0.03460978
113.59	0.03708678
113.79	0.03956344
113.99	0.03581038
114.19	0.03366944
114.39	0.03512629
114.59	0.03301065
114.79	0.03242383
114.99	0.03511015
115.19	0.03638681
115.39	0.03753407
115.59	0.03715125
115.79	0.03825817
115.99	0.0374696
116.19	0.03523523
116.39	0.03488414
116.59	0.03828592
116.79	0.03366034
116.99	0.03310616
117.19	0.03667675
117.39	0.03461832
117.59	0.03474528
117.79	0.03814138
117.99	0.03446596
118.19	0.03895514
118.39	0.03465521
118.59	0.0364417
118.79	0.03752416
118.99	0.03723535
119.19	0.03447057
119.39	0.03471332
119.59	0.03773642
119.79	0.03217022
119.99	0.03628131
120.19	0.03432885
120.39	0.04030681
120.59	0.03346729
120.79	0.03300912
120.99	0.03523618
121.19	0.03447668
121.39	0.03760791
121.59	0.0324968
121.79	0.03564985
121.99	0.03709391
122.19	0.03853552
122.39	0.03301109
122.59	0.03611057
122.79	0.03655161
122.99	0.03456114
123.19	0.0339549
123.39	0.03382624
123.59	0.0331098
123.79	0.03310847
123.99	0.03846803
124.19	0.03906083
124.39	0.03272374
124.59	0.0356905
124.79	0.03555898
124.99	0.03263918
125.19	0.03966048
125.39	0.03831071
125.59	0.03826816
125.79	0.03613661
125.99	0.03321486
126.19	0.03259468
126.39	0.03527822
126.59	0.03709776
126.79	0.03593846
126.99	0.03438248
127.19	0.0330107
127.39	0.03224485
127.59	0.03543064
127.79	0.03493128
127.99	0.03757627
128.19	0.0291907
128.39	0.03546105
128.59	0.03500435
128.79	0.03517113
128.99	0.03453643
129.19	0.0384281
129.39	0.03818388
129.59	0.03852198
129.79	0.0345755
129.99	0.03657213
130.19	0.03768752
130.39	0.03642074
130.59	0.03966904
130.79	0.03489661
130.99	0.03703449
131.19	0.03505947
131.39	0.04137712
131.59	0.03709163
131.79	0.03760707
131.99	0.03188079
132.19	0.03335169
132.39	0.03561305
132.59	0.03670033
132.79	0.0375671
132.99	0.03310943
133.19	0.03710204
133.39	0.03786668
133.59	0.03471212
133.79	0.03942207
133.99	0.03575071
134.19	0.03726063
134.39	0.03268362
134.59	0.03660151
134.79	0.03422887
134.99	0.03192041
135.19	0.03929475
135.39	0.03476346
135.59	0.03288002
135.79	0.03076891
135.99	0.0371477
136.19	0.03708651
136.39	0.03514223
136.59	0.03465343
136.79	0.03609882
136.99	0.03773959
137.19	0.03709925
137.39	0.03488459
137.59	0.0348818
137.79	0.03544118
137.99	0.0361707
138.19	0.03489739
138.39	0.03338765
138.59	0.03739356
138.79	0.03402936
138.99	0.03501712
139.19	0.03597677
139.39	0.03754532
139.59	0.03552586
139.79	0.03657354
139.99	0.03707166
140.19	0.03794525
140.39	0.03472191
140.59	0.03710134
140.79	0.03854695
140.99	0.03897199
141.19	0.03480082
141.39	0.03714232
141.59	0.03960916
141.79	0.03767516
141.99	0.0357992
142.19	0.03903937
142.39	0.04023371
142.59	0.03679413
142.79	0.03438696
142.99	0.03808165
143.19	0.03414348
143.39	0.03672473
143.59	0.03994032
143.79	0.03592382
143.99	0.03414068
144.19	0.03758009
144.39	0.04030995
144.59	0.03783626
144.79	0.04052578
144.99	0.0360368
145.19	0.03721682
145.39	0.03939452
145.59	0.0350958
145.79	0.0358311
145.99	0.03598915
146.19	0.03692875
146.39	0.0381156
146.59	0.03620169
146.79	0.03954916
146.99	0.03510515
147.19	0.03870185
147.39	0.03449196
147.59	0.03648989
147.79	0.03617881
147.99	0.03809258
148.19	0.03569405
148.39	0.03990792
148.59	0.03676865
148.79	0.03726024
148.99	0.03522635
149.19	0.03373961
149.39	0.03473364
149.59	0.03850711
149.79	0.03628152
149.99	0.03758124
150.19	0.03268604
150.39	0.03636428
150.59	0.03415191
150.79	0.03597789
150.99	0.03825452
151.19	0.03690469
151.39	0.04066889
151.59	0.0361939
151.79	0.04005104
151.99	0.03657366
152.19	0.03599935
152.39	0.03591243
152.59	0.03521177
152.79	0.03396668
152.99	0.0357534
153.19	0.03876148
153.39	0.03387844
153.59	0.03766586
153.79	0.03866759
153.99	0.03477764
154.19	0.0360196
154.39	0.03570447
154.59	0.03501599
154.79	0.03475779
154.99	0.03599867
155.19	0.03960475
155.39	0.03546182
155.59	0.03740596
155.79	0.03600511
155.99	0.03510306
156.19	0.03120567
156.39	0.03541455
156.59	0.0353786
156.79	0.03766026
156.99	0.03877341
157.19	0.03867705
157.39	0.03627764
157.59	0.03467853
157.79	0.03630212
157.99	0.03605976
158.19	0.0353466
158.39	0.03466551
158.59	0.03848884
158.79	0.03625392
158.99	0.03890882
159.19	0.03370207
159.39	0.03718292
159.59	0.037611
159.79	0.03759788
159.99	0.03440971
160.19	0.03880691
160.39	0.03345628
160.59	0.03687617
160.79	0.03194916
160.99	0.03968409
161.19	0.04176015
161.39	0.03935542
161.59	0.03772311
161.79	0.03341868
161.99	0.03711946
162.19	0.03477761
162.39	0.0332454
162.59	0.03833376
162.79	0.03455678
162.99	0.03803236
163.19	0.035506
163.39	0.03423789
163.59	0.03308158
163.79	0.03203053
163.99	0.03157291
164.19	0.03738547
164.39	0.03726296
164.59	0.03507825
164.79	0.03845662
164.99	0.03291604
165.19	0.03533026
165.39	0.03379994
165.59	0.04109012
165.79	0.0379759
165.99	0.03303645
166.19	0.03372996
166.39	0.03348184
166.59	0.03504194
166.79	0.03651207
166.99	0.03777197
167.19	0.03294984
167.39	0.04141391
167.59	0.03502961
167.79	0.03522708
167.99	0.03466761
168.19	0.03961945
168.39	0.03462105
168.59	0.03890382
168.79	0.03464635
168.99	0.03767095
169.19	0.0349941
169.39	0.03375268
169.59	0.03609034
169.79	0.03273337
169.99	0.03441506
170.19	0.03375803
170.39	0.0372237
170.59	0.03586571
170.79	0.03874634
170.99	0.03147958
171.19	0.03603889
171.39	0.03816698
171.59	0.03712916
171.79	0.03799374
171.99	0.03589971
172.19	0.03671488
172.39	0.0374706
172.59	0.03548821
172.79	0.03813204
172.99	0.037148
173.19	0.04039621
173.39	0.03210866
173.59	0.039246
173.79	0.03856863
173.99	0.03620246
174.19	0.03747145
174.39	0.03450741
174.59	0.03776089
174.79	0.03798058
174.99	0.03837925
175.19	0.03406339
175.39	0.03471731
175.59	0.03738433
175.79	0.03217503
175.99	0.03863385
176.19	0.0355724
176.39	0.03707302
176.59	0.03617689
176.79	0.03817252
176.99	0.03744359
177.19	0.03620362
177.39	0.03639023
177.59	0.03443961
177.79	0.03770215
177.99	0.03724502
178.19	0.03768789
178.39	0.03804659
178.59	0.03530405
178.79	0.03646672
178.99	0.03634952
179.19	0.03511414
179.39	0.03889159
179.59	0.03595648
179.79	0.0334052
179.99	0.03559742
180.19	0.03810374
180.39	0.03581738
180.59	0.03764728
180.79	0.03601499
180.99	0.03852062
181.19	0.03682204
181.39	0.03543123
181.59	0.03498016
181.79	0.03703742
181.99	0.03637713
182.19	0.035663
182.39	0.03889624
182.59	0.03596555
182.79	0.03823336
182.99	0.03613301
183.19	0.03269782
183.39	0.03828388
183.59	0.03827122
183.79	0.03558194
183.99	0.03358994
184.19	0.03493562
184.39	0.03605074
184.59	0.03473695
184.79	0.03732653
184.99	0.0384166
185.19	0.0357992
185.39	0.03588002
185.59	0.03507794
185.79	0.03894763
185.99	0.03587813
186.19	0.03900609
186.39	0.0384958
186.59	0.03627384
186.79	0.03334177
186.99	0.03512361
187.19	0.03836722
187.39	0.03594282
187.59	0.03510473
187.79	0.03592178
187.99	0.03357704
188.19	0.03883574
188.39	0.03312718
188.59	0.03572812
188.79	0.03823971
188.99	0.03653483
189.19	0.03418223
189.39	0.03811199
189.59	0.03192353
189.79	0.03877905
189.99	0.03895707
190.19	0.03878488
190.39	0.03092401
190.59	0.03503437
190.79	0.0358546
190.99	0.03188366
191.19	0.03469499
191.39	0.03700668
191.59	0.03763762
191.79	0.03627301
191.99	0.03616614
192.19	0.0349967
192.39	0.03535145
192.59	0.03617853
192.79	0.03266464
192.99	0.03421499
193.19	0.03379558
193.39	0.03550144
193.59	0.03663741
193.79	0.03531979
193.99	0.03667352
194.19	0.03789707
194.39	0.0335152
194.59	0.03510705
194.79	0.0347323
194.99	0.03220829
195.19	0.03263902
195.39	0.03517874
195.59	0.03659334
195.79	0.03542288
195.99	0.03512082
196.19	0.03650623
196.39	0.03923836
196.59	0.03843618
196.79	0.03682364
196.99	0.03382863
197.19	0.03452814
197.39	0.04166302
197.59	0.03495767
197.79	0.03712355
197.99	0.03642142
198.19	0.0337912
198.39	0.03412217
198.59	0.03819432
198.79	0.03679403
198.99	0.03398624
199.19	0.03908928
199.39	0.03679747
199.59	0.03782959
199.79	0.03664155
200	0.03630857
200.19	0.03495266
200.39	0.03443815
200.59	0.03369465
200.79	0.04022634
200.99	0.04754755
201.19	0.04235479
201.39	0.0508389
201.59	0.05216867
201.79	0.05919139
201.99	0.05678466
202.19	0.06266103
202.39	0.06607209
202.59	0.06624451
202.79	0.06986119
202.99	0.07336401
203.19	0.07565914
203.39	0.08063321
203.59	0.08155715
203.79	0.0816116
203.99	0.08837971
204.19	0.09518341
204.39	0.09639952
204.59	0.09788733
204.79	0.10457465
204.99	0.10807046
205.19	0.11087161
205.39	0.11380102
205.59	0.11516999
205.79	0.11463679
205.99	0.1217972
206.19	0.12528804
206.39	0.1304605
206.59	0.13356666
206.79	0.137734
206.99	0.13796492
207.19	0.14360873
207.39	0.14830993
207.59	0.15209432
207.79	0.15547787
207.99	0.16058773
208.19	0.16234115
208.39	0.16546142
208.59	0.16866027
208.79	0.17127821
208.99	0.17647344
209.19	0.18328604
209.39	0.18720393
209.59	0.18638162
209.79	0.19177547
209.99	0.19730793
210.19	0.20041302
210.39	0.20288713
210.59	0.20541999
210.79	0.20885293
210.99	0.21653387
211.19	0.21547343
211.39	0.22143444
211.59	0.2236755
211.79	0.22810192
211.99	0.23215495
212.19	0.23243666
212.39	0.23907304
212.59	0.24531439
212.79	0.24783134
212.99	0.24932347
213.19	0.25193086
213.39	0.25920215
213.59	0.25780883
213.79	0.26708126
213.99	0.26892516
214.19	0.26982141
214.39	0.27175179
214.59	0.27987441
214.79	0.2774581
214.99	0.28527585
215.19	0.28721848
215.39	0.29220334
215.59	0.29414624
215.79	0.29694071
215.99	0.30574614
216.19	0.30996034
216.39	0.31261051
216.59	0.31368488
216.79	0.31810144
216.99	0.32226089
217.19	0.32962462
217.39	0.32776335
217.59	0.33470568
217.79	0.33952174
217.99	0.34124786
218.19	0.34338954
218.39	0.3479546
218.59	0.35414463
218.79	0.35426793
218.99	0.36050853
219.19	0.36238348
219.39	0.3662284
219.59	0.36763418
219.79	0.37378103
219.99	0.37718403
220.19	0.37801796
220.39	0.38624096
220.59	0.38880765
220.79	0.39116597
220.99	0.39215231
221.19	0.397313
221.39	0.40376198
221.59	0.40666834
221.79	0.40816718
221.99	0.41020438
222.19	0.42131534
222.39	0.41559196
222.59	0.42346883
222.79	0.42505872
222.99	0.42880145
223.19	0.43417582
223.39	0.43554857
223.59	0.43879911
223.79	0.44583976
223.99	0.44786936
224.19	0.45340556
224.39	0.45727468
224.59	0.4565073
224.79	0.46169952
224.99	0.46439531
225.19	0.46927774
225.39	0.47337404
225.59	0.47751144
225.79	0.48092377
225.99	0.48123428
226.19	0.48653039
226.39	0.48944277
226.59	0.4944227
226.79	0.4983688
226.99	0.49789688
227.19	0.50591391
227.39	0.50607526
227.59	0.51031083
227.79	0.51150787
227.99	0.51681125
228.19	0.51767987
228.39	0.52097678
228.59	0.52871042
228.79	0.53057462
228.99	0.53338295
229.19	0.54015642
229.39	0.54341692
229.59	0.54607081
229.79	0.54998785
229.99	0.55155987
230.19	0.55508018
230.39	0.56131542
230.59	0.56427902
230.79	0.56112361
230.99	0.56609011
231.19	0.5716148
231.39	0.57483464
231.59	0.57820851
231.79	0.58318609
231.99	0.58725399
232.19	0.59111232
232.39	0.59355325
232.59	0.59343159
232.79	0.59738183
232.99	0.60384274
233.19	0.6062206
233.39	0.61089712
233.59	0.61399859
233.79	0.61660159
233.99	0.62610644
234.19	0.62485057
234.39	0.62733269
234.59	0.62993103
234.79	0.63299394
234.99	0.63792461
235.19	0.63809973
235.39	0.644427
235.59	0.64722198
235.79	0.65231782
235.99	0.65388662
236.19	0.65713197
236.39	0.66167396
236.59	0.65947229
236.79	0.66655147
236.99	0.6709466
237.19	0.67735094
237.39	0.67639589
237.59	0.67975175
237.79	0.68447524
237.99	0.68769759
238.19	0.69301313
238.39	0.69348907
238.59	0.69751996
238.79	0.6998533
238.99	0.70290232
239.19	0.70836312
239.39	0.71152681
239.59	0.71481436
239.79	0.71705067
239.99	0.72035831
240.19	0.72302461
240.39	0.72509032
240.59	0.72749466
240.79	0.73471546
240.99	0.73378879
241.19	0.73843139
241.39	0.74484152
241.59	0.74188495
241.79	0.74786872
241.99	0.75181949
242.19	0.75622857
242.39	0.75860029
242.59	0.76017845
242.79	0.76644814
242.99	0.77213013
243.19	0.77042848
243.39	0.77574944
243.59	0.77807802
243.79	0.78236687
243.99	0.78291571
244.19	0.79481584
244.39	0.79020894
244.59	0.79454643
244.79	0.79722351
244.99	0.79796088
245.19	0.80388349
245.39	0.8048718
245.59	0.80986106
245.79	0.80949938
245.99	0.81558585
246.19	0.8171072
246.39	0.82244027
246.59	0.8241778
246.79	0.82786542
246.99	0.83166778
247.19	0.8340404
247.39	0.83872312
247.59	0.84282976
247.79	0.84483898
247.99	0.84720051
248.19	0.85437161
248.39	0.85520208
248.59	0.85839087
248.79	0.85750198
248.99	0.86427158
249.19	0.86637801
249.39	0.87322062
249.59	0.87170303
249.79	0.87469655
249.99	0.87808985
250.19	0.88316733
250.39	0.87904918
250.59	0.88945156
250.79	0.8876251
250.99	0.89347667
251.19	0.89960831
251.39	0.89941967
251.59	0.90329963
251.79	0.90938056
251.99	0.91097826
252.19	0.91580987
252.39	0.91781378
252.59	0.92254394
252.79	0.9245494
252.99	0.92345071
253.19	0.9315396
253.39	0.93466765
253.59	0.93691343
253.79	0.93808287
253.99	0.94046324
254.19	0.94156069
254.39	0.94570678
254.59	0.94910276
254.79	0.95283341
254.99	0.9545337
255.19	0.95701206
255.39	0.96235818
255.59	0.96899921
255.79	0.96672487
255.99	0.97050697
256.19	0.97559637
256.39	0.9776479
256.59	0.98017091
256.79	0.9846316
256.99	0.98749423
257.19	0.98804104
257.39	0.99557424
257.59	0.99495685
257.79	0.9984982
257.99	1.00259686
258.19	1.00554693
258.39	1.00983608
258.59	1.01040602
258.79	1.01699817
258.99	1.01491833
259.19	1.01822519
259.39	1.02273428
259.59	1.02457213
259.79	1.02558541
259.99	1.02999628
260.19	1.03257704
260.39	1.03539598
260.59	1.04116023
260.79	1.04365551
260.99	1.04400504
261.19	1.05391002
261.39	1.05392385
261.59	1.05330467
261.79	1.05587673
261.99	1.06198514
262.19	1.06355727
262.39	1.06978595
262.59	1.07289779
262.79	1.07096434
262.99	1.07781088
263.19	1.07868588
263.39	1.08257592
263.59	1.08056211
263.79	1.08850169
263.99	1.09010673
264.19	1.09375656
264.39	1.09277928
264.59	1.09885991
264.79	1.10095322
264.99	1.11190951
265.19	1.11050785
265.39	1.11190045
265.59	1.11387551
265.79	1.11250007
265.99	1.11676574
266.19	1.12143159
266.39	1.12904656
266.59	1.12820256
266.79	1.1338886
266.99	1.13706219
267.19	1.13840306
267.39	1.14317024
267.59	1.14317548
267.79	1.14980865
267.99	1.14855826
268.19	1.15342736
268.39	1.15067959
268.59	1.15581238
268.79	1.16053784
268.99	1.15899324
269.19	1.16848445
269.39	1.16741037
269.59	1.16676044
269.79	1.17538929
269.99	1.17272007
270.19	1.18191278
270.39	1.18472886
270.59	1.18591273
270.79	1.1922754
270.99	1.19619095
271.19	1.19626021
271.39	1.19534791
271.59	1.20021796
271.79	1.20232034
271.99	1.20527649
272.19	1.21060598
272.39	1.21053302
272.59	1.21118879
272.79	1.2110728
272.99	1.21868587
273.19	1.22273767
273.39	1.22395778
273.59	1.22682691
273.79	1.22867596
273.99	1.23501348
274.19	1.23610783
274.39	1.23930407
274.59	1.24153757
274.79	1.24114347
274.99	1.25102985
275.19	1.24772167
275.39	1.25003111
275.59	1.25502801
275.79	1.25815105
275.99	1.25839078
276.19	1.26299179
276.39	1.26904356
276.59	1.27099466
276.79	1.27211797
276.99	1.27097583
277.19	1.27731609
277.39	1.28394651
277.59	1.28148413
277.79	1.28690588
277.99	1.29064393
278.19	1.29081249
278.39	1.29361236
278.59	1.29857624
278.79	1.29822302
278.99	1.2987045
279.19	1.30458272
279.39	1.30949593
279.59	1.31021011
279.79	1.31025875
279.99	1.31321442
280.19	1.31810462
280.39	1.31863403
280.59	1.32487285
280.79	1.32816648
280.99	1.32832396
281.19	1.32676971
281.39	1.33372533
281.59	1.33379686
281.79	1.34093904
281.99	1.34133911
282.19	1.34906077
282.39	1.35149074
282.59	1.35327291
282.79	1.3565222
282.99	1.3586272
283.19	1.36073411
283.39	1.36313093
283.59	1.36409283
283.79	1.36631894
283.99	1.37018442
284.19	1.37255216
284.39	1.37506366
284.59	1.37996984
284.79	1.37960267
284.99	1.38407409
285.19	1.38464165
285.39	1.38781166
285.59	1.38866496
285.79	1.39456165
285.99	1.39489841
286.19	1.40310347
286.39	1.40325308
286.59	1.4058634
286.79	1.40354717
286.99	1.40885425
287.19	1.4144001
287.39	1.4139477
287.59	1.41808248
287.79	1.42007339
287.99	1.42044222
288.19	1.42836404
288.39	1.42523658
288.59	1.42891395
288.79	1.43419695
288.99	1.4349829
289.19	1.44012201
289.39	1.44178927
289.59	1.44394279
289.79	1.44655526
289.99	1.45013285
290.19	1.45161641
290.39	1.45457208
290.59	1.46111357
290.79	1.46100903
290.99	1.46049881
291.19	1.46453583
291.39	1.4677521
291.59	1.4658618
291.79	1.47426665
291.99	1.47466481
292.19	1.47553051
292.39	1.48178947
292.59	1.47732329
292.79	1.48711514
292.99	1.4871155
293.19	1.48932433
293.39	1.49103999
293.59	1.49558973
293.79	1.50418377
293.99	1.501881
294.19	1.50715208
294.39	1.50428581
294.59	1.51285982
294.79	1.50720143
294.99	1.5121547
295.19	1.51688135
295.39	1.51853919
295.59	1.52385545
295.79	1.52374279
295.99	1.52798402
296.19	1.53326619
296.39	1.53379631
296.59	1.53350389
296.79	1.53452158
296.99	1.5375762
297.19	1.54282844
297.39	1.54252529
297.59	1.54571414
297.79	1.55051863
297.99	1.55194247
298.19	1.55374527
298.39	1.55740356
298.59	1.55800641
298.79	1.56160843
298.99	1.56528056
299.19	1.56788361
299.39	1.56843686
299.59	1.57206428
299.79	1.579862
299.99	1.57572401
300.19	1.58212864
300.39	1.58488894
300.59	1.58573639
300.79	1.58633912
300.99	1.58773422
301.19	1.59349072
301.39	1.59579706
301.59	1.60318458
301.79	1.60192311
301.99	1.60430574
302.19	1.60014963
302.39	1.60628641
302.59	1.61177909
302.79	1.61186051
302.99	1.61455917
303.19	1.62009799
303.39	1.61848891
303.59	1.62241793
303.79	1.62536216
303.99	1.62938249
304.19	1.6311115
304.39	1.63301504
304.59	1.63612318
304.79	1.6341821
304.99	1.63902521
305.19	1.64214146
305.39	1.64281285
305.59	1.64597249
305.79	1.64733994
305.99	1.65142727
306.19	1.65130174
306.39	1.65645146
306.59	1.65427744
306.79	1.66031384
306.99	1.66369855
307.19	1.66748643
307.39	1.66546094
307.59	1.67540765
307.79	1.6727289
307.99	1.67721295
308.19	1.68003058
308.39	1.68391001
308.59	1.68287241
308.79	1.68435609
308.99	1.68670738
309.19	1.68946099
309.39	1.69694161
309.59	1.69714057
309.79	1.69640696
309.99	1.69874799
310.19	1.70255148
310.39	1.70668972
310.59	1.70682609
310.79	1.71166611
310.99	1.71254766
311.19	1.71417737
311.39	1.72014582
311.59	1.71783185
311.79	1.72205102
311.99	1.72356868
312.19	1.7262795
312.39	1.73123002
312.59	1.73203862
312.79	1.73482895
312.99	1.73674536
313.19	1.73692214
313.39	1.74258471
313.59	1.74424756
313.79	1.74619579
313.99	1.75406468
314.19	1.74755621
314.39	1.75731325
314.59	1.7581743
314.79	1.75725269
314.99	1.76222372
315.19	1.76281333
315.39	1.76606834
315.59	1.76561737
315.79	1.7688911
315.99	1.76933622
316.19	1.77534926
316.39	1.77935541
316.59	1.77915168
316.79	1.77844715
316.99	1.78292894
317.19	1.78747547
317.39	1.7879777
317.59	1.79395878
317.79	1.79400575
317.99	1.79511511
318.19	1.79871821
318.39	1.79602158
318.59	1.80505586
318.79	1.80587292
318.99	1.81040764
319.19	1.81273115
319.39	1.81023347
319.59	1.81240869
319.79	1.81572199
319.99	1.81588316
320.19	1.8212899
320.39	1.822667
320.59	1.82800388
320.79	1.83123302
320.99	1.82855928
321.19	1.83260465
321.39	1.83507752
321.59	1.83746135
321.79	1.8369925
321.99	1.84631908
322.19	1.84551954
322.39	1.84818554
322.59	1.84753191
322.79	1.85128808
322.99	1.85401583
323.19	1.85300231
323.39	1.85596037
323.59	1.85760283
323.79	1.86320674
323.99	1.86294425
324.19	1.86519718
324.39	1.86962748
324.59	1.87114155
324.79	1.87406325
324.99	1.87175512
325.19	1.87639749
325.39	1.87889338
325.59	1.88146377
325.79	1.88562608
325.99	1.88487852
326.19	1.88696969
326.39	1.89043319
326.59	1.89498746
326.79	1.8977077
326.99	1.8989681
327.19	1.9041692
327.39	1.90690625
327.59	1.90262008
327.79	1.90719593
327.99	1.91170371
328.19	1.91640437
328.39	1.91573906
328.59	1.91310728
328.79	1.91917825
328.99	1.92051733
329.19	1.92502713
329.39	1.92790151
329.59	1.92367983
329.79	1.93066919
329.99	1.93505812
330.19	1.93660116
330.39	1.93452907
330.59	1.94052696
330.79	1.93926275
330.99	1.94440734
331.19	1.94807792
331.39	1.9482522
331.59	1.95158553
331.79	1.95107567
331.99	1.95307302
332.19	1.95631909
332.39	1.95821762
332.59	1.96070206
332.79	1.96365905
332.99	1.96697176
333.19	1.96821761
333.39	1.97246468
333.59	1.97109652
333.79	1.97431457
333.99	1.97539794
334.19	1.97552824
334.39	1.98258901
334.59	1.98233914
334.79	1.98402345
334.99	1.98754406
335.19	1.9904083
335.39	1.99421835
335.59	1.99396431
335.79	2.0001049
335.99	1.99890709
336.19	2.00058961
336.39	2.00488901
336.59	2.00468278
336.79	2.00629663
336.99	2.00874925
337.19	2.01021862
337.39	2.01598525
337.59	2.01803732
337.79	2.0155468
337.99	2.02534652
338.19	2.01895857
338.39	2.02292466
338.59	2.02446342
338.79	2.02608538
338.99	2.03012395
339.19	2.03411961
339.39	2.03317165
339.59	2.03999567
339.79	2.04029775
339.99	2.03826904
340.19	2.0413239
340.39	2.04833555
340.59	2.04698372
340.79	2.04777741
340.99	2.05149126
341.19	2.05514002
341.39	2.05527115
341.6	2.13840866
341.79	2.1381464
341.99	2.14213753
342.19	2.1412611
342.39	2.14177656
342.59	2.13780499
342.79	2.14241719
342.99	2.141747
343.19	2.14331126
343.39	2.14143467
343.59	2.14014649
343.79	2.14091039
343.99	2.14262581
344.19	2.14601278
344.39	2.13761163
344.59	2.13541627
344.79	2.14034963
344.99	2.13773727
345.19	2.13563561
345.39	2.13865948
345.59	2.13381791
345.79	2.14059472
345.99	2.13674688
346.19	2.13576889
346.39	2.13620901
346.59	2.13744044
346.79	2.1350522
346.99	2.13077831
347.19	2.13232064
347.39	2.13174224
347.59	2.13551354
347.79	2.13327694
347.99	2.13362551
348.19	2.13136101
348.39	2.13215709
348.59	2.1323657
348.79	2.13102484
348.99	2.13088369
349.19	2.12888646
349.39	2.13039637
349.59	2.13520288
349.79	2.12793303
349.99	2.13012552
350.19	2.13002157
350.39	2.12961674
350.59	2.13234425
350.79	2.12811613
350.99	2.12555218
351.19	2.12541246
351.39	2.12835789
351.59	2.12596631
351.79	2.12652206
351.99	2.12870455
352.19	2.12892604
352.39	2.12869096
352.59	2.12336993
352.79	2.12740111
352.99	2.12643409
353.19	2.12072778
353.39	2.12325406
353.59	2.12458301
353.79	2.12535119
353.99	2.12300301
354.19	2.1233592
354.39	2.12158036
354.59	2.12351322
354.79	2.12027812
354.99	2.12271881
355.19	2.12419581
355.39	2.1222887
355.59	2.11689019
355.79	2.12125206
355.99	2.12042809
356.19	2.11796379
356.39	2.12014031
356.59	2.11884022
356.79	2.11933374
356.99	2.11928368
357.19	2.11432767
357.39	2.1206305
357.59	2.11710453
357.79	2.11365294
357.99	2.11707616
358.19	2.11684489
358.39	2.1185379
358.59	2.11516666
358.79	2.11684084
358.99	2.1178472
359.19	2.11171174
359.39	2.11239767
359.59	2.1137085
359.79	2.11168885
359.99	2.11290717
360.19	2.11468816
360.39	2.11044359
360.59	2.11453319
360.79	2.10968041
360.99	2.10988951
361.19	2.11385083
361.39	2.11134148
361.59	2.11006713
361.79	2.11035395
361.99	2.11188054
362.19	2.11137486
362.39	2.11066675
362.59	2.11147285
362.79	2.11243629
362.99	2.10844135
363.19	2.11049294
363.39	2.11126351
363.59	2.1076076
363.79	2.1078546
363.99	2.11161709
364.19	2.10868382
364.39	2.10608053
364.59	2.10682392
364.79	2.10937381
364.99	2.10971594
365.19	2.10980392
365.39	2.110955
365.59	2.10594678
365.79	2.10868835
365.99	2.10617423
366.19	2.10304856
366.39	2.10167456
366.59	2.10484219
366.79	2.10531616
366.99	2.10525322
367.19	2.10351467
367.39	2.10356593
367.59	2.10456085
367.79	2.10725999
367.99	2.10610509
368.19	2.10449457
368.39	2.10437751
368.59	2.09886622
368.79	2.10349631
368.99	2.10144544
369.19	2.09993124
369.39	2.10108638
369.59	2.10376573
369.79	2.10110474
369.99	2.10191226
370.19	2.10504436
370.39	2.1013689
370.59	2.09952593
370.79	2.10041595
370.99	2.09991479
371.19	2.10068345
371.39	2.09970951
371.59	2.10196972
371.79	2.09418607
371.99	2.09724379
372.19	2.10082936
372.39	2.09937143
372.59	2.09787822
372.79	2.10059857
372.99	2.09406161
373.19	2.0998466
373.39	2.09547973
373.59	2.09734583
373.79	2.09710836
373.99	2.09659195
374.19	2.09843802
374.39	2.09730434
374.59	2.09543872
374.79	2.09836698
374.99	2.09487963
375.19	2.09539413
375.39	2.09440327
375.59	2.09157562
375.79	2.09559441
375.99	2.09658504
376.19	2.09574342
376.39	2.09436774
376.59	2.09152651
376.79	2.0934298
376.99	2.09068704
377.19	2.09388208
377.39	2.08962274
377.59	2.0914855
377.79	2.09191847
377.99	2.09056044
378.19	2.09176016
378.39	2.0878222
378.59	2.08886743
378.79	2.08742046
378.99	2.08890367
379.19	2.09085631
379.39	2.09007812
379.59	2.08804011
379.79	2.08847594
379.99	2.08952403
380.19	2.09069109
380.39	2.08425951
380.59	2.08909225
380.79	2.08880234
380.99	2.08816648
381.19	2.08933949
381.39	2.0866816
381.59	2.08774209
381.79	2.08697248
381.99	2.09104276
382.19	2.08971882
382.39	2.08369493
382.59	2.08682013
382.79	2.08944821
382.99	2.08902097
383.19	2.0878191
383.39	2.08830595
383.59	2.08420753
383.79	2.08771706
383.99	2.08312631
384.19	2.08448434
384.39	2.08825374
384.59	2.08511138
384.79	2.08462048
384.99	2.08564234
385.19	2.07816768
385.39	2.084198
385.59	2.08232284
385.79	2.08435726
385.99	2.08065963
386.19	2.08193541
386.39	2.08226943
386.59	2.08363342
386.79	2.08685684
386.99	2.08418131
387.19	2.08223772
387.39	2.08442736
387.59	2.07796717
387.79	2.08293152
387.99	2.08138061
388.19	2.08059239
388.39	2.08545709
388.59	2.08483291
388.79	2.08012033
388.99	2.07751441
389.19	2.07971621
389.39	2.07784081
389.59	2.07534122
389.79	2.0800581
389.99	2.07744503
390.19	2.07496524
390.39	2.07545042
390.59	2.07852364
390.79	2.07883573
390.99	2.07734036
391.19	2.07887149
391.39	2.08459854
391.59	2.07849288
391.79	2.07558465
391.99	2.08040309
392.19	2.07599783
392.39	2.07895613
392.59	2.07732391
392.79	2.078192
392.99	2.07301211
393.19	2.0784421
393.39	2.07840919
393.59	2.07824135
393.79	2.0740006
393.99	2.0738256
394.19	2.07295346
394.39	2.078933
394.59	2.07584763
394.79	2.07435203
394.99	2.07675791
395.19	2.07615304
395.39	2.07620478
395.59	2.07230115
395.79	2.07698727
395.99	2.07338881
396.19	2.07554984
396.39	2.07166553
396.59	2.0718863
396.79	2.07377219
396.99	2.07304478
397.19	2.07458997
397.39	2.07233644
397.59	2.07025194
397.79	2.07149386
397.99	2.07245564
398.19	2.07265687
398.39	2.07295132
398.59	2.07258701
398.79	2.07022071
398.99	2.07456303
399.19	2.07353306
399.39	2.07426524
[truncated: 94,710 more rows]
