# Supplementary material for: The IRE1β-mediated unfolded protein response is repressed by the chaperone AGR2 in mucin producing cells
Source: EMBO J. 2023 Dec 18;43(5):719–53. doi: 10.1038/s44318-023-00014-z (PMC10907699; doi:10.1038/s44318-023-00014-z)
Supplement: Supplementary file 6 — Source Data Fig. 4 [file 44318_2023_14_MOESM6_ESM.zip]

Archive with 31 entries (22 files):
- Fig 4/.DS_Store
- Fig 4/A/
- Fig 4/A/.DS_Store
- Fig 4/A/HPLC/
- Fig 4/A/HPLC/20220203 rep 1.xlsx
- Fig 4/A/HPLC/20220518 rep 2.xlsx
- Fig 4/A/HPLC/2022061316 rep 3.xlsx
- Fig 4/A/TCA precipitation/
- Fig 4/A/TCA precipitation/.DS_Store
- Fig 4/A/TCA precipitation/20220210 TCA rep 1/
- Fig 4/A/TCA precipitation/20220210 TCA rep 1/AGR2 alone.tif
- Fig 4/A/TCA precipitation/20220210 TCA rep 1/IRE1b + AGR2.tif
- Fig 4/A/TCA precipitation/20220210 TCA rep 1/IRE1b alone.tif
- Fig 4/A/TCA precipitation/20220519 TCA rep 2/
- Fig 4/A/TCA precipitation/20220519 TCA rep 2/.DS_Store
- Fig 4/A/TCA precipitation/20220519 TCA rep 2/AGR2 alone.tif
- Fig 4/A/TCA precipitation/20220519 TCA rep 2/IRE1b + AGR2.tif
- Fig 4/A/TCA precipitation/20220519 TCA rep 2/IRE1b alone.tif
- Fig 4/A/TCA precipitation/20221007 TCA rep 3 (depicted in Fig)/
- Fig 4/A/TCA precipitation/20221007 TCA rep 3 (depicted in Fig)/.DS_Store
- Fig 4/A/TCA precipitation/20221007 TCA rep 3 (depicted in Fig)/AGR2 alone.tif
- Fig 4/A/TCA precipitation/20221007 TCA rep 3 (depicted in Fig)/IRE1b + AGR2.tif
- Fig 4/A/TCA precipitation/20221007 TCA rep 3 (depicted in Fig)/IRE1b alone.tif
- Fig 4/B/
- Fig 4/B/2022061314 rep 1.xlsx
- Fig 4/B/2022061315 rep2.xlsx
- Fig 4/B/2022061316 rep 3.xlsx
- Fig 4/C/
- Fig 4/C/Figure4C_data[72].xlsx
- Fig 4/D/
- Fig 4/D/Figure4D_data[45].xlsx
