# Supplementary material for: The IRE1β-mediated unfolded protein response is repressed by the chaperone AGR2 in mucin producing cells
Source: EMBO J. 2023 Dec 18;43(5):719–53. doi: 10.1038/s44318-023-00014-z (PMC10907699; doi:10.1038/s44318-023-00014-z)
Supplement: Supplementary file 6 — Source Data Fig. 4 [file 44318_2023_14_MOESM6_ESM.zip › Fig 4/A/HPLC/20220203 rep 1.xlsx]

## Sheet: Sheet1
run 32				run 33				run 34
15uM 2986 (gain11, collect)				15uM 2986 + 50uM 2794 (gain11, collect)				15uM 2796 (gain11, collect)
Time	A280	FLD		Time	A280	FLD		Time	A280
0.00458333	0.0121146	0.173068		0.00333333	0.00812113	0.391179		0.0027	-0.0196248
0.01125	0.0178069	0.173062		0.01	0.0125095	0.390935		0.00936667	-0.0155047
0.0179167	0.0242963	0.173056		0.0166667	0.0169128	0.390756		0.0160333	-0.010252
0.0245833	0.0310019	0.173032		0.0233333	0.0210404	0.390661		0.0227	-0.00388175
0.03125	0.0364557	0.172997		0.03	0.0240654	0.390637		0.0293667	0.00218302
0.0379167	0.0399724	0.172949		0.0366667	0.025861	0.390679		0.0360333	0.0064075
0.0445833	0.0417307	0.172883		0.0433333	0.0262037	0.39075		0.0427	0.00814348
0.05125	0.0418723	0.172806		0.05	0.0257939	0.390834		0.0493667	0.0076443
0.0579167	0.0401884	0.172728		0.0566667	0.0247732	0.390917		0.0560333	0.00555813
0.0645833	0.0370145	0.172651		0.0633333	0.0231937	0.390983		0.0627	0.00222027
0.07125	0.0333264	0.172591		0.07	0.0211224	0.391012		0.0693667	-0.00199676
0.0779167	0.0298843	0.172549		0.0766667	0.0187606	0.391001		0.0760333	-0.00683218
0.0845833	0.0267625	0.172538		0.0833333	0.0165328	0.390935		0.0827	-0.0114664
0.09125	0.0240132	0.172555		0.09	0.0142977	0.390822		0.0893667	-0.015229
0.0979167	0.0217259	0.172597		0.0966667	0.0119805	0.390667		0.0960333	-0.0182614
0.104583	0.0201091	0.172663		0.103333	0.00955909	0.390482		0.1027	-0.0206977
0.11125	0.0186786	0.17274		0.11	0.00716001	0.390279		0.109367	-0.0229105
0.117917	0.0172853	0.17283		0.116667	0.00488758	0.390053		0.116033	-0.0253618
0.124583	0.0160858	0.172925		0.123333	0.00237674	0.389832		0.1227	-0.027962
0.13125	0.0155941	0.173038		0.13	-0.000104308	0.389606		0.129367	-0.0303909
0.137917	0.0150725	0.173146		0.136667	-0.00245869	0.389373		0.136033	-0.0322983
0.144583	0.0139549	0.173247		0.143333	-0.00441074	0.389147		0.1427	-0.0340939
0.15125	0.0123531	0.173324		0.15	-0.00585616	0.388908		0.149367	-0.0359863
0.157917	0.0107735	0.17339		0.156667	-0.00701845	0.388664		0.156033	-0.0378489
0.164583	0.009574	0.173426		0.163333	-0.00723451	0.388396		0.1627	-0.0395551
0.17125	0.00837445	0.173438		0.17	-0.00689179	0.388116		0.169367	-0.0409409
0.177917	0.00759959	0.17342		0.176667	-0.00626594	0.387859		0.176033	-0.0419021
0.184583	0.00762194	0.173378		0.183333	-0.00569969	0.387639		0.1827	-0.042215
0.19125	0.00875443	0.173324		0.19	-0.00545382	0.38749		0.189367	-0.042133
0.197917	0.010632	0.173271		0.196667	-0.00545382	0.387418		0.196033	-0.0416934
0.204583	0.0119284	0.173235		0.203333	-0.00627339	0.387442		0.2027	-0.0407398
0.21125	0.0122935	0.173235		0.21	-0.00742823	0.387549		0.209367	-0.0400692
0.217917	0.0122786	0.173271		0.216667	-0.00812113	0.387722		0.216033	-0.040032
0.224583	0.012666	0.173318		0.223333	-0.00821054	0.387937		0.2227	-0.0407547
0.23125	0.0128821	0.173396		0.23	-0.00789016	0.388163		0.229367	-0.0412315
0.237917	0.0121742	0.173473		0.236667	-0.00721961	0.388354		0.236033	-0.0413507
0.244583	0.0107363	0.173545		0.243333	-0.00579655	0.388497		0.2427	-0.0416562
0.25125	0.00924617	0.173587		0.25	-0.00400841	0.388581		0.249367	-0.0418797
0.257917	0.00826269	0.173587		0.256667	-0.00304729	0.388598		0.256033	-0.0420734
0.264583	0.00753999	0.173539		0.263333	-0.00307709	0.388575		0.2627	-0.0420287
0.27125	0.00690669	0.173444		0.27	-0.0032708	0.388509		0.269367	-0.0421032
0.277917	0.00628829	0.173318		0.276667	-0.00285357	0.388402		0.276033	-0.0422746
0.284583	0.00604987	0.173175		0.283333	-0.002563	0.388265		0.2827	-0.0426695
0.29125	0.00634044	0.173032		0.29	-0.00290573	0.388086		0.289367	-0.0436157
0.297917	0.0064075	0.172907		0.296667	-0.00306964	0.387877		0.296033	-0.0448301
0.304583	0.00587851	0.172794		0.303333	-0.00245124	0.387621		0.3027	-0.0460893
0.31125	0.00522286	0.172716		0.31	-0.00163168	0.387323		0.309367	-0.0473857
0.317917	0.00492483	0.172663		0.316667	-0.0019148	0.386983		0.316033	-0.0485182
0.324583	0.00496954	0.172645		0.323333	-0.0025928	0.386608		0.3227	-0.0491217
0.33125	0.00489503	0.172645		0.33	-0.00291318	0.38622		0.329367	-0.0490397
0.337917	0.00450015	0.172651		0.336667	-0.00284612	0.385839		0.336033	-0.0487939
0.344583	0.00394136	0.172663		0.343333	-0.00312179	0.385493		0.3427	-0.0488982
0.35125	0.00346452	0.172657		0.35	-0.00353158	0.385207		0.349367	-0.0492781
0.357917	0.00327826	0.172651		0.356667	-0.00334531	0.384998		0.356033	-0.0501648
0.364583	0.00306964	0.172627		0.363333	-0.00294298	0.384879		0.3627	-0.0513345
0.37125	0.00290573	0.172603		0.37	-0.00236183	0.384837		0.369367	-0.0526533
0.377917	0.00299513	0.172579		0.376667	-0.00131875	0.384861		0.376033	-0.0537187
0.384583	0.00331551	0.172567		0.383333	0.000447035	0.384939		0.3827	-0.0540763
0.39125	0.00311434	0.172579		0.39	0.0026077	0.385034		0.389367	-0.0538081
0.397917	0.00240654	0.172609		0.396667	0.00470132	0.385118		0.396033	-0.0531301
0.404583	0.00186265	0.172663		0.403333	0.00680238	0.385165		0.4027	-0.0528097
0.41125	0.0019148	0.172734		0.41	0.00844151	0.385171		0.409367	-0.052996
0.417917	0.00280887	0.172818		0.416667	0.00866503	0.385129		0.416033	-0.0532791
0.424583	0.00406057	0.172913		0.423333	0.00763685	0.385046		0.4227	-0.0536442
0.43125	0.00569969	0.173008		0.43	0.00605732	0.384951		0.429367	-0.0544861
0.437917	0.00683963	0.173098		0.436667	0.00483543	0.384843		0.436033	-0.055775
0.444583	0.00750273	0.173187		0.443333	0.004448	0.384766		0.4427	-0.0568107
0.45125	0.00743568	0.173271		0.45	0.00489503	0.384718		0.449367	-0.0571385
0.457917	0.00669062	0.173354		0.456667	0.00600517	0.384712		0.456033	-0.0576153
0.464583	0.00543892	0.173438		0.463333	0.00728667	0.384742		0.4627	-0.0587404
0.47125	0.004448	0.173509		0.47	0.00835955	0.384796		0.469367	-0.0601262
0.477917	0.00444055	0.173551		0.476667	0.00941008	0.384843		0.476033	-0.0608116
0.484583	0.00496209	0.173569		0.483333	0.0103191	0.384879		0.4827	-0.0609979
0.49125	0.00561774	0.173551		0.49	0.0113174	0.384861		0.489367	-0.0611693
0.497917	0.00637025	0.173509		0.496667	0.0124201	0.384772		0.496033	-0.0614226
0.504583	0.00752509	0.173444		0.503333	0.0134259	0.384611		0.5027	-0.0616387
0.51125	0.00838935	0.173366		0.51	0.0140369	0.384367		0.509367	-0.061579
0.517917	0.00875443	0.173295		0.516667	0.0142008	0.384063		0.516033	-0.0616983
0.524583	0.00896305	0.173253		0.523333	0.014089	0.383723		0.5227	-0.0617653
0.53125	0.00912696	0.173235		0.53	0.0136867	0.383359		0.529367	-0.0622496
0.537917	0.00856072	0.173253		0.536667	0.0132099	0.383019		0.536033	-0.0630245
0.544583	0.00733882	0.173301		0.543333	0.0127852	0.382721		0.5427	-0.0637174
0.55125	0.00640005	0.173354		0.55	0.012964	0.382477		0.549367	-0.0642687
0.557917	0.00597537	0.173402		0.556667	0.0132695	0.382298		0.556033	-0.0649318
0.564583	0.00528991	0.173426		0.563333	0.0135675	0.382179		0.5627	-0.0660792
0.57125	0.00457466	0.173426		0.57	0.013642	0.382096		0.569367	-0.0675768
0.577917	0.00497699	0.173402		0.576667	0.0137985	0.382036		0.576033	-0.0686944
0.584583	0.00638515	0.173366		0.583333	0.0145063	0.381976		0.5827	-0.069052
0.59125	0.00745803	0.173312		0.59	0.0154823	0.381893		0.589367	-0.0686273
0.597917	0.00778586	0.173277		0.596667	0.0163913	0.38178		0.596033	-0.0680983
0.604583	0.00814348	0.173247		0.603333	0.0168905	0.381643		0.6027	-0.0682175
0.61125	0.00873953	0.173229		0.61	0.0176653	0.3815		0.609367	-0.0683665
0.617917	0.00862032	0.173235		0.616667	0.0188947	0.381362		0.616033	-0.0682995
0.624583	0.00743568	0.173253		0.623333	0.0202879	0.381261		0.6227	-0.0682548
0.63125	0.00619143	0.173271		0.63	0.0212118	0.38119		0.629367	-0.0690296
0.637917	0.00536442	0.173295		0.636667	0.0219494	0.381166		0.636033	-0.0701025
0.644583	0.00523776	0.173301		0.643333	0.0222698	0.381184		0.6427	-0.0703707
0.65125	0.00543892	0.173306		0.65	0.022158	0.381213		0.649367	-0.0700504
0.657917	0.00606477	0.173301		0.656667	0.0216961	0.381243		0.656033	-0.0697002
0.664583	0.00727177	0.173295		0.663333	0.0218078	0.381231		0.6627	-0.0700429
0.67125	0.00823289	0.173289		0.67	0.0228658	0.381178		0.669367	-0.0705943
0.677917	0.00875443	0.173283		0.676667	0.0245571	0.38107		0.676033	-0.0712723
0.684583	0.00841916	0.173271		0.683333	0.0267997	0.380903		0.6827	-0.071831
0.69125	0.00765175	0.173271		0.69	0.0290796	0.380713		0.689367	-0.072293
0.697917	0.00678748	0.173277		0.696667	0.0313446	0.380492		0.696033	-0.0732914
0.704583	0.0058338	0.173289		0.703333	0.0328049	0.38029		0.7027	-0.0741631
0.71125	0.00506639	0.173306		0.71	0.033237	0.380111		0.709367	-0.0749007
0.717917	0.00476092	0.173318		0.716667	0.0326782	0.379986		0.716033	-0.0751019
0.724583	0.00488013	0.173342		0.723333	0.0319406	0.379902		0.7227	-0.0755563
0.73125	0.00528991	0.17336		0.73	0.0314787	0.379854		0.729367	-0.0762045
0.737917	0.00560284	0.173366		0.736667	0.030987	0.379837		0.736033	-0.0762716
0.744583	0.00596046	0.173366		0.743333	0.0298321	0.379825		0.7427	-0.07651
0.75125	0.00657141	0.173354		0.75	0.0286996	0.379807		0.749367	-0.0768304
0.757917	0.00712276	0.173336		0.756667	0.028193	0.379783		0.756033	-0.0775009
0.764583	0.00754744	0.173306		0.763333	0.028342	0.379735		0.7627	-0.0776201
0.77125	0.00791252	0.173289		0.77	0.0286549	0.379664		0.769367	-0.0772402
0.777917	0.00868738	0.173283		0.776667	0.0290945	0.379592		0.776033	-0.0772402
0.784583	0.00927597	0.173295		0.783333	0.030309	0.379521		0.7827	-0.0772327
0.79125	0.00929087	0.173342		0.79	0.0322014	0.379455		0.789367	-0.0772476
0.797917	0.00880659	0.173408		0.796667	0.034526	0.379413		0.796033	-0.0772253
0.804583	0.00848621	0.173503		0.803333	0.0367463	0.379378		0.8027	-0.0781342
0.81125	0.00852346	0.173616		0.81	0.0385195	0.379354		0.809367	-0.0803247
0.817917	0.00860542	0.173742		0.816667	0.0397936	0.379348		0.816033	-0.0825599
0.824583	0.00870973	0.173849		0.823333	0.0408068	0.379342		0.8227	-0.0837371
0.83125	0.00882894	0.173932		0.83	0.0415966	0.379318		0.829367	-0.0834614
0.837917	0.00893325	0.173974		0.836667	0.041917	0.379252		0.836033	-0.0824854
0.844583	0.00888109	0.17398		0.843333	0.0417605	0.379133		0.8427	-0.0811443
0.85125	0.0082925	0.173938		0.85	0.0415668	0.378948		0.849367	-0.0796169
0.857917	0.0071004	0.173867		0.856667	0.0415817	0.378716		0.856033	-0.0785217
0.864583	0.00607222	0.173777		0.863333	0.0411794	0.378448		0.8627	-0.0786409
0.87125	0.00566989	0.173676		0.87	0.0401363	0.378156		0.869367	-0.0800863
0.877917	0.00624359	0.173563		0.876667	0.0390634	0.37787		0.876033	-0.0818521
0.884583	0.0069961	0.173455		0.883333	0.0384897	0.377619		0.8827	-0.0832453
0.89125	0.00763685	0.17336		0.89	0.0385046	0.377429		0.889367	-0.0842288
0.897917	0.0083968	0.173265		0.896667	0.0387579	0.377315		0.896033	-0.0852123
0.904583	0.00891089	0.173187		0.903333	0.0395924	0.377274		0.9027	-0.0862628
0.91125	0.00914186	0.173116		0.91	0.0409633	0.377291		0.909367	-0.0875369
0.917917	0.00869483	0.173056		0.916667	0.0421628	0.377351		0.916033	-0.0891313
0.924583	0.00797957	0.173014		0.923333	0.0425577	0.377429		0.9227	-0.0906661
0.93125	0.00719726	0.172997		0.93	0.0421703	0.377488		0.929367	-0.0914112
0.937917	0.00631809	0.172991		0.936667	0.041388	0.377512		0.936033	-0.0912175
0.944583	0.0057444	0.172997		0.943333	0.0405163	0.377482		0.9427	-0.0909567
0.95125	0.00526011	0.173008		0.95	0.0394955	0.377417		0.949367	-0.0908449
0.957917	0.00466406	0.17302		0.956667	0.0389144	0.377309		0.956033	-0.0907034
0.964583	0.00417233	0.173032		0.963333	0.0391603	0.377178		0.9627	-0.0907257
0.97125	0.00435859	0.173038		0.97	0.0401884	0.377041		0.969367	-0.0913143
0.977917	0.00477582	0.173044		0.976667	0.0416636	0.376916		0.976033	-0.0926182
0.984583	0.00447035	0.173056		0.983333	0.0431985	0.376821		0.9827	-0.0936612
0.99125	0.00385195	0.173074		0.99	0.0446811	0.376749		0.989367	-0.0940487
0.997917	0.00409782	0.17311		0.996667	0.0456721	0.376707		0.996033	-0.0937805
1.00458	0.00480562	0.173146		1.00333	0.0459924	0.376672		1.0027	-0.0928193
1.01125	0.00461936	0.173205		1.01	0.0461414	0.37666		1.00937	-0.0917241
1.01792	0.00389665	0.173271		1.01667	0.0466108	0.37666		1.01603	-0.0909418
1.02458	0.00379235	0.173342		1.02333	0.0473335	0.376654		1.0227	-0.0911206
1.03125	0.0045225	0.173402		1.03	0.0480413	0.376636		1.02937	-0.0922903
1.03792	0.00485778	0.173444		1.03667	0.0488237	0.376594		1.03603	-0.09422
1.04458	0.00496209	0.173461		1.04333	0.0498369	0.376523		1.0427	-0.0964254
1.05125	0.00559539	0.173461		1.05	0.0508279	0.376403		1.04937	-0.0981465
1.05792	0.00671297	0.173438		1.05667	0.0512004	0.376236		1.05603	-0.0989437
1.06458	0.00727922	0.17339		1.06333	0.0506118	0.376004		1.0627	-0.0988767
1.07125	0.00695884	0.173336		1.07	0.0498518	0.375706		1.06937	-0.0980273
1.07792	0.00641495	0.173283		1.07667	0.0493005	0.375366		1.07603	-0.0970215
1.08458	0.00567734	0.173247		1.08333	0.0492558	0.375003		1.0827	-0.0966489
1.09125	0.00485778	0.173217		1.09	0.0491887	0.374633		1.08937	-0.0971258
1.09792	0.00427663	0.173223		1.09667	0.0491068	0.374287		1.09603	-0.0978336
1.10458	0.00433624	0.173253		1.10333	0.0494793	0.373983		1.1027	-0.0981241
1.11125	0.00504404	0.173306		1.11	0.050284	0.373733		1.10937	-0.0986904
1.11792	0.00534207	0.173372		1.11667	0.0510663	0.373554		1.11603	-0.099577
1.12458	0.00535697	0.173461		1.12333	0.0513196	0.373453		1.1227	-0.100479
1.13125	0.00486523	0.173545		1.13	0.0511855	0.373423		1.12937	-0.100791
1.13792	0.0038892	0.173628		1.13667	0.0514314	0.373453		1.13603	-0.100933
1.14458	0.0026226	0.173694		1.14333	0.052236	0.373513		1.1427	-0.101179
1.15125	0.000856817	0.173759		1.15	0.0529662	0.373614		1.14937	-0.101283
1.15792	-0.000618398	0.173819		1.15667	0.0530332	0.373739		1.15603	-0.101738
1.16458	-0.00170618	0.173867		1.16333	0.0522509	0.373852		1.1627	-0.102408
1.17125	-0.00176579	0.173903		1.17	0.0511482	0.373948		1.16937	-0.10331
1.17792	-0.00100583	0.173938		1.17667	0.0501648	0.374013		1.17603	-0.103951
1.18458	0.000141561	0.173956		1.18333	0.0494644	0.374025		1.1827	-0.104509
1.19125	0.00139326	0.173962		1.19	0.0492185	0.373983		1.18937	-0.105165
1.19792	0.00268221	0.17395		1.19667	0.0491887	0.373882		1.19603	-0.105463
1.20458	0.00388175	0.173908		1.20333	0.0495464	0.373733		1.2027	-0.105806
1.21125	0.00445545	0.173843		1.21	0.0505149	0.373518		1.20937	-0.10629
1.21792	0.00433624	0.173759		1.21667	0.0518337	0.373256		1.21603	-0.107147
1.22458	0.00409782	0.173664		1.22333	0.0525191	0.372958		1.2227	-0.108093
1.23125	0.00400841	0.173569		1.23	0.0521094	0.37263		1.22937	-0.108927
1.23792	0.00411272	0.173479		1.23667	0.0514388	0.372291		1.23603	-0.109561
1.24458	0.00421703	0.173396		1.24333	0.0512525	0.371945		1.2427	-0.109918
1.25125	0.0044778	0.173324		1.25	0.0509992	0.371623		1.24937	-0.11003
1.25792	0.00458956	0.173253		1.25667	0.0503883	0.371343		1.25603	-0.110097
1.26458	0.00405312	0.173199		1.26333	0.0496954	0.371128		1.2627	-0.110619
1.27125	0.00362098	0.173151		1.27	0.0495538	0.370997		1.26937	-0.111349
1.27792	0.00347942	0.17311		1.27667	0.0499263	0.37095		1.27603	-0.111893
1.28458	0.00344217	0.173074		1.28333	0.0504702	0.371003		1.2827	-0.111759
1.29125	0.00309944	0.173038		1.29	0.051111	0.371128		1.28937	-0.111416
1.29792	0.00287592	0.173008		1.29667	0.0511706	0.371319		1.29603	-0.111304
1.30458	0.00311434	0.172985		1.30333	0.0506267	0.371552		1.3027	-0.110745
1.31125	0.00298768	0.172973		1.31	0.0493377	0.371802		1.30937	-0.110187
1.31792	0.0025034	0.172961		1.31667	0.0478551	0.372046		1.31603	-0.110134
1.32458	0.00216067	0.172955		1.32333	0.0463501	0.372267		1.3227	-0.1112
1.33125	0.00234693	0.172943		1.33	0.0449866	0.372446		1.32937	-0.112548
1.33792	0.00301003	0.172937		1.33667	0.0444353	0.372583		1.33603	-0.113413
1.34458	0.00375509	0.172913		1.34333	0.0452027	0.37269		1.3427	-0.114039
1.35125	0.00473857	0.172889		1.35	0.0471696	0.372773		1.34937	-0.114411
1.35792	0.00534952	0.172853		1.35667	0.0493452	0.372851		1.35603	-0.11462
1.36458	0.00541657	0.172824		1.36333	0.0509024	0.372922		1.3627	-0.114605
1.37125	0.00493228	0.1728		1.37	0.051707	0.372982		1.36937	-0.114791
1.37792	0.0038892	0.172782		1.37667	0.0515506	0.373024		1.37603	-0.11494
1.38458	0.00296533	0.172776		1.38333	0.0505373	0.37303		1.3827	-0.11497
1.39125	0.00219047	0.1728		1.39	0.0490621	0.373		1.38937	-0.115037
1.39792	0.00218302	0.17283		1.39667	0.0475496	0.372916		1.39603	-0.115171
1.40458	0.00265986	0.172883		1.40333	0.0460446	0.37275		1.4027	-0.115216
1.41125	0.00334531	0.172937		1.41	0.0445619	0.372517		1.40937	-0.115201
1.41792	0.00435114	0.173002		1.41667	0.0435263	0.372225		1.41603	-0.115655
1.42458	0.00558794	0.173074		1.42333	0.0431985	0.371891		1.4227	-0.116415
1.43125	0.00707805	0.17314		1.43	0.0431985	0.371552		1.42937	-0.116885
1.43792	0.00788271	0.173193		1.43667	0.0431612	0.371224		1.43603	-0.116877
1.44458	0.00807643	0.173235		1.44333	0.0434294	0.370926		1.4427	-0.116512
1.45125	0.0083372	0.173271		1.45	0.0440776	0.370675		1.44937	-0.115909
1.45792	0.00825524	0.173301		1.45667	0.0446439	0.370467		1.45603	-0.115067
1.46458	0.00723451	0.173342		1.46333	0.044398	0.3703		1.4627	-0.11459
1.47125	0.00554323	0.173384		1.47	0.0437573	0.370175		1.46937	-0.114881
1.47792	0.00464916	0.173426		1.47667	0.0434294	0.370055		1.47603	-0.116169
1.48458	0.00474602	0.173485		1.48333	0.0433996	0.369954		1.4827	-0.117786
1.49125	0.00470877	0.173545		1.49	0.0431761	0.369853		1.48937	-0.119656
1.49792	0.00465661	0.173604		1.49667	0.0424981	0.369751		1.49603	-0.12172
1.50458	0.00473112	0.173646		1.50333	0.0414774	0.369632		1.5027	-0.123858
1.51125	0.00499189	0.173664		1.51	0.0403002	0.369501		1.50937	-0.125445
1.51792	0.0044927	0.173652		1.51667	0.0392944	0.369352		1.51603	-0.125706
1.52458	0.003241	0.17361		1.52333	0.0384077	0.369173		1.5227	-0.125214
1.53125	0.00176579	0.173533		1.53	0.0380874	0.368965		1.52937	-0.124507
1.53792	0.000461936	0.173438		1.53667	0.038445	0.368708		1.53603	-0.12394
1.54458	3.72529e-05	0.173336		1.54333	0.03957	0.368428		1.5427	-0.123046
1.55125	0.000201166	0.173241		1.55	0.0404865	0.368118		1.54937	-0.122264
1.55792	0.000953674	0.173151		1.55667	0.0404567	0.367808		1.55603	-0.12245
1.56458	0.00181049	0.173098		1.56333	0.0395402	0.367522		1.5627	-0.12362
1.57125	0.00286102	0.173068		1.57	0.0379086	0.367272		1.56937	-0.124864
1.57792	0.00401586	0.173074		1.57667	0.0359043	0.367081		1.57603	-0.125512
1.58458	0.00463426	0.173086		1.58333	0.0339076	0.36695		1.5827	-0.126243
1.59125	0.00480562	0.173098		1.59	0.0326559	0.366902		1.58937	-0.127442
1.59792	0.00415742	0.173104		1.59667	0.0320449	0.366932		1.59603	-0.128701
1.60458	0.00340492	0.173092		1.60333	0.0317395	0.367022		1.6027	-0.129335
1.61125	0.00306219	0.173068		1.61	0.0314787	0.367171		1.60937	-0.129767
1.61792	0.00340492	0.173032		1.61667	0.0315905	0.367355		1.61603	-0.130191
1.62458	0.00411272	0.172997		1.62333	0.0315011	0.36757		1.6227	-0.130303
1.63125	0.00433624	0.172967		1.63	0.0309795	0.367785		1.62937	-0.129446
1.63792	0.00447035	0.172949		1.63667	0.0303239	0.367993		1.63603	-0.127852
1.64458	0.00471622	0.172961		1.64333	0.0300556	0.36816		1.6427	-0.126407
1.65125	0.00479072	0.173002		1.65	0.030078	0.368255		1.64937	-0.125431
1.65792	0.00433624	0.173062		1.65667	0.0299141	0.368279		1.65603	-0.125229
1.66458	0.00375509	0.173128		1.66333	0.0298098	0.36822		1.6627	-0.125401
1.67125	0.00373274	0.173187		1.67	0.0298917	0.368065		1.66937	-0.126176
1.67792	0.00437349	0.173247		1.67667	0.0300929	0.367844		1.67603	-0.127092
1.68458	0.00513345	0.173301		1.68333	0.0306889	0.367564		1.6827	-0.127926
1.69125	0.00598282	0.173336		1.69	0.0314638	0.367254		1.68937	-0.12853
1.69792	0.00695884	0.173372		1.69667	0.0316426	0.366926		1.69603	-0.129357
1.70458	0.00789016	0.173396		1.70333	0.0307411	0.366622		1.7027	-0.130646
1.71125	0.00882894	0.173432		1.71	0.028789	0.36633		1.70937	-0.131518
1.71792	0.00946224	0.173467		1.71667	0.0266433	0.366086		1.71603	-0.132129
1.72458	0.00924617	0.173515		1.72333	0.0242293	0.365871		1.7227	-0.132628
1.73125	0.00777841	0.173557		1.73	0.0221953	0.365692		1.72937	-0.132985
1.73792	0.00558048	0.173593		1.73667	0.0209361	0.365555		1.73603	-0.132665
1.74458	0.00343472	0.17361		1.74333	0.0201538	0.365454		1.7427	-0.131279
1.75125	0.00149757	0.17361		1.75	0.0193343	0.3654		1.74937	-0.130028
1.75792	2.23517e-05	0.173587		1.75667	0.0178367	0.365359		1.75603	-0.129364
1.76458	-0.000461936	0.173551		1.76333	0.0158548	0.365335		1.7627	-0.129491
1.77125	0.000409782	0.173497		1.77	0.0137165	0.365311		1.76937	-0.130162
1.77792	0.00161678	0.173438		1.77667	0.0119358	0.365257		1.77603	-0.131197
1.78458	0.00248849	0.173384		1.78333	0.0106245	0.36518		1.7827	-0.132695
1.79125	0.00297278	0.173342		1.79	0.0100285	0.365043		1.78937	-0.13423
1.79792	0.00324845	0.173306		1.79667	0.0100434	0.364858		1.79603	-0.135548
1.80458	0.00340492	0.173289		1.80333	0.01055	0.364619		1.8027	-0.13645
1.81125	0.00341982	0.173265		1.81	0.011012	0.364357		1.80937	-0.136808
1.81792	0.00399351	0.173235		1.81667	0.0113025	0.364089		1.81603	-0.136666
1.82458	0.00505149	0.173199		1.82333	0.0122413	0.363857		1.8227	-0.136606
1.83125	0.00587106	0.173151		1.83	0.0134632	0.363666		1.82937	-0.137009
1.83792	0.00637025	0.173092		1.83667	0.0143945	0.363523		1.83603	-0.1375
1.84458	0.00656396	0.17302		1.84333	0.0144467	0.363427		1.8427	-0.1375
1.85125	0.00625104	0.172943		1.85	0.0139549	0.363368		1.84937	-0.137694
1.85792	0.00529736	0.172865		1.85667	0.0128523	0.363338		1.85603	-0.138536
1.86458	0.00398606	0.172794		1.86333	0.0109747	0.363308		1.8627	-0.139706
1.87125	0.0031814	0.172734		1.87	0.00864267	0.363278		1.86937	-0.140391
1.87792	0.00308454	0.172681		1.87667	0.00695139	0.363219		1.87603	-0.14054
1.88458	0.00345707	0.172627		1.88333	0.00626594	0.363135		1.8827	-0.140876
1.89125	0.00403821	0.172579		1.89	0.00578165	0.363022		1.88937	-0.141166
1.89792	0.0044331	0.172538		1.89667	0.00526011	0.362903		1.89603	-0.141382
1.90458	0.0045523	0.172514		1.90333	0.00461936	0.362772		1.9027	-0.141434
1.91125	0.00473112	0.172496		1.91	0.00447035	0.362653		1.90937	-0.14177
1.91792	0.00496209	0.172502		1.91667	0.0038892	0.362545		1.91603	-0.142217
1.92458	0.00531971	0.172532		1.92333	0.00283122	0.362474		1.9227	-0.142306
1.93125	0.00545382	0.172579		1.93	0.00158697	0.362444		1.92937	-0.142425
1.93792	0.00551343	0.172651		1.93667	0.000983477	0.362432		1.93603	-0.142656
1.94458	0.0057742	0.172734		1.94333	0.000685453	0.362444		1.9427	-0.143126
1.95125	0.00573695	0.172812		1.95	-2.23517e-05	0.36248		1.94937	-0.143379
1.95792	0.00505894	0.172883		1.95667	-0.00090152	0.362527		1.95603	-0.144027
1.96458	0.00423193	0.172925		1.96333	-0.00210851	0.362563		1.9627	-0.145301
1.97125	0.00397116	0.172943		1.97	-0.00302494	0.362581		1.96937	-0.146329
1.97792	0.00457466	0.172949		1.97667	-0.00403076	0.362587		1.97603	-0.146642
1.98458	0.0051111	0.172943		1.98333	-0.00479072	0.362575		1.9827	-0.146456
1.99125	0.00595301	0.172943		1.99	-0.00494719	0.362563		1.98937	-0.146285
1.99792	0.00689924	0.172955		1.99667	-0.00501424	0.362551		1.99603	-0.145987
2.00458	0.00768155	0.172991		2.00333	-0.00502169	0.362533		2.0027	-0.145704
2.01125	0.00786781	0.17305		2.01	-0.00545382	0.362504		2.00937	-0.146218
2.01792	0.00740588	0.173134		2.01667	-0.00642985	0.362462		2.01603	-0.147469
2.02458	0.00717491	0.173223		2.02333	-0.00761449	0.362396		2.0227	-0.148639
2.03125	0.00677258	0.173301		2.03	-0.00891834	0.362295		2.02937	-0.14922
2.03792	0.00638515	0.173348		2.03667	-0.00942498	0.362146		2.03603	-0.149541
2.04458	0.00561029	0.173366		2.04333	-0.00952184	0.361937		2.0427	-0.149556
2.05125	0.00473857	0.173336		2.05	-0.00973046	0.361687		2.04937	-0.14922
2.05792	0.00412017	0.173271		2.05667	-0.010103	0.361401		2.05603	-0.148587
2.06458	0.00359118	0.173175		2.06333	-0.0106841	0.361097		2.0627	-0.147961
2.07125	0.00332296	0.17305		2.07	-0.0110343	0.360793		2.06937	-0.147708
2.07792	0.00289083	0.172919		2.07667	-0.0109226	0.360519		2.07603	-0.147745
2.08458	0.00285357	0.172788		2.08333	-0.0102669	0.36028		2.0827	-0.148155
2.09125	0.00338256	0.172669		2.09	-0.00965595	0.360078		2.08937	-0.148103
2.09792	0.00415742	0.172549		2.09667	-0.00929832	0.359917		2.09603	-0.147633
2.10458	0.00479072	0.172448		2.10333	-0.0089258	0.359786		2.1027	-0.14697
2.11125	0.00479072	0.172359		2.11	-0.0090301	0.35969		2.10937	-0.14659
2.11792	0.00475347	0.172281		2.11667	-0.010252	0.359619		2.11603	-0.146225
2.12458	0.00458956	0.172234		2.12333	-0.012286	0.359553		2.1227	-0.145748
2.13125	0.00422448	0.17221		2.13	-0.0136569	0.359493		2.12937	-0.145473
2.13792	0.00347942	0.172216		2.13667	-0.0143126	0.359428		2.13603	-0.145569
2.14458	0.00239909	0.172257		2.14333	-0.0151545	0.35938		2.1427	-0.146568
2.15125	0.00150502	0.172323		2.15	-0.0164658	0.359321		2.14937	-0.14843
2.15792	0.000551343	0.172406		2.15667	-0.0179633	0.359273		2.15603	-0.150643
2.16458	-0.000283122	0.172502		2.16333	-0.0194907	0.359237		2.1627	-0.15264
2.17125	-0.000804663	0.172603		2.17	-0.0211224	0.359225		2.16937	-0.154443
2.17792	-0.000581145	0.172693		2.17667	-0.0230893	0.359231		2.17603	-0.155821
2.18458	0.000119209	0.17277		2.18333	-0.02487	0.359267		2.1827	-0.156455
2.19125	0.00121444	0.172842		2.19	-0.0261068	0.359333		2.18937	-0.156052
2.19792	0.00306964	0.172913		2.19667	-0.0267327	0.359428		2.19603	-0.155061
2.20458	0.00525266	0.172979		2.20333	-0.0271574	0.359541		2.2027	-0.154085
2.21125	0.007011	0.173062		2.21	-0.0277907	0.359654		2.20937	-0.153109
2.21792	0.00787526	0.173151		2.21667	-0.0276268	0.359744		2.21603	-0.152752
2.22458	0.0083223	0.173253		2.22333	-0.0268593	0.35978		2.2227	-0.152402
2.23125	0.00813603	0.173366		2.23	-0.0259504	0.359774		2.22937	-0.15226
2.23792	0.00678748	0.173479		2.23667	-0.0252649	0.359696		2.23603	-0.152372
2.24458	0.0051409	0.173575		2.24333	-0.0241771	0.359571		2.2427	-0.152633
2.25125	0.0039041	0.173634		2.25	-0.0227094	0.359374		2.24937	-0.152938
2.25792	0.00324845	0.173658		2.25667	-0.0219718	0.359136		2.25603	-0.152834
2.26458	0.00281632	0.173634		2.26333	-0.0220463	0.35888		2.2627	-0.153132
2.27125	0.00244379	0.173569		2.27	-0.0227913	0.358641		2.26937	-0.153631
2.27792	0.00240654	0.173461		2.27667	-0.0239611	0.358444		2.27603	-0.154257
2.28458	0.00230968	0.17333		2.28333	-0.0255853	0.358307		2.2827	-0.154793
2.29125	0.00233203	0.173193		2.29	-0.0272468	0.35823		2.28937	-0.155382
2.29792	0.00254065	0.173068		2.29667	-0.0283569	0.358242		2.29603	-0.155993
2.30458	0.00283122	0.172967		2.30333	-0.0291914	0.358325		2.3027	-0.15676
2.31125	0.00292808	0.172907		2.31	-0.029251	0.358468		2.30937	-0.157252
2.31792	0.00321865	0.172877		2.31667	-0.0288859	0.358653		2.31603	-0.157423
2.32458	0.00376999	0.172871		2.32333	-0.0288337	0.358832		2.3227	-0.157274
2.33125	0.00427663	0.172877		2.33	-0.0299141	0.358981		2.32937	-0.157408
2.33792	0.00426173	0.172895		2.33667	-0.0313297	0.359076		2.33603	-0.157923
2.34458	0.00412762	0.172901		2.34333	-0.0320673	0.3591		2.3427	-0.15825
2.35125	0.00444055	0.172907		2.35	-0.0327975	0.359046		2.34937	-0.158899
2.35792	0.00476092	0.172913		2.35667	-0.0333712	0.358897		2.35603	-0.160106
2.36458	0.00465661	0.172919		2.36333	-0.0336915	0.358647		2.3627	-0.161991
2.37125	0.00408292	0.172931		2.37	-0.0333339	0.358331		2.36937	-0.163659
2.37792	0.00382215	0.172961		2.37667	-0.0329614	0.35795		2.37603	-0.164583
2.38458	0.00416487	0.173002		2.38333	-0.0334233	0.357533		2.3827	-0.164784
2.39125	0.00456721	0.173056		2.39	-0.0344962	0.357103		2.38937	-0.164822
2.39792	0.00471622	0.17311		2.39667	-0.0365153	0.356686		2.39603	-0.164941
2.40458	0.00450015	0.173151		2.40333	-0.0386089	0.356311		2.4027	-0.164844
2.41125	0.00457466	0.173169		2.41	-0.0401512	0.356001		2.40937	-0.164442
2.41792	0.00482053	0.173163		2.41667	-0.0410974	0.355762		2.41603	-0.164039
2.42458	0.00499189	0.173128		2.42333	-0.041686	0.355625		2.4227	-0.164002
2.43125	0.0051558	0.17308		2.43	-0.0414774	0.355554		2.42937	-0.163808
2.43792	0.00528246	0.173014		2.43667	-0.0401437	0.355554		2.43603	-0.163279
2.44458	0.00542402	0.172943		2.44333	-0.0384003	0.355601		2.4427	-0.163138
2.45125	0.00520796	0.172871		2.45	-0.0375807	0.355667		2.44937	-0.163704
2.45792	0.00476837	0.172824		2.45667	-0.0375509	0.355738		2.45603	-0.165001
2.46458	0.00432134	0.172788		2.46333	-0.0371039	0.355786		2.4627	-0.166699
2.47125	0.00394136	0.17277		2.47	-0.036329	0.35581		2.46937	-0.168666
2.47792	0.00371039	0.17277		2.47667	-0.0355914	0.355798		2.47603	-0.170581
2.48458	0.00366569	0.172782		2.48333	-0.0356659	0.355744		2.4827	-0.171356
2.49125	0.00371784	0.172788		2.49	-0.0357553	0.355673		2.48937	-0.170954
2.49792	0.00371039	0.1728		2.49667	-0.0358	0.355572		2.49603	-0.169776
2.50458	0.00337511	0.172806		2.50333	-0.0363141	0.355464		2.5027	-0.168674
2.51125	0.00318885	0.172812		2.51	-0.037998	0.355345		2.50937	-0.167854
2.51792	0.00346452	0.172818		2.51667	-0.0404194	0.355244		2.51603	-0.16702
2.52458	0.00428408	0.172824		2.52333	-0.0420362	0.355166		2.5227	-0.166789
2.53125	0.00543892	0.172836		2.53	-0.0425354	0.355107		2.52937	-0.167288
2.53792	0.00659376	0.172842		2.53667	-0.0428632	0.355071		2.53603	-0.168368
2.54458	0.00746548	0.172859		2.54333	-0.0441447	0.355053		2.5427	-0.168994
2.55125	0.00731647	0.172889		2.55	-0.0458211	0.355041		2.54937	-0.168853
2.55792	0.00670552	0.172925		2.55667	-0.0469759	0.355017		2.55603	-0.168435
2.56458	0.00617653	0.172979		2.56333	-0.0475496	0.354975		2.5627	-0.168346
2.57125	0.00567734	0.173044		2.57	-0.0480562	0.354886		2.56937	-0.168703
2.57792	0.00473857	0.173128		2.57667	-0.0483245	0.354749		2.57603	-0.169255
2.58458	0.00349432	0.173223		2.58333	-0.047572	0.354552		2.5827	-0.169992
2.59125	0.00288337	0.173342		2.59	-0.0458807	0.35432		2.58937	-0.171214
2.59792	0.00298023	0.173467		2.59667	-0.0442564	0.354069		2.59603	-0.172555
2.60458	0.00328571	0.173599		2.60333	-0.0437498	0.353831		2.6027	-0.173032
2.61125	0.00362843	0.173718		2.61	-0.0441968	0.35364		2.60937	-0.172749
2.61792	0.00414997	0.173813		2.61667	-0.045225	0.353509		2.61603	-0.172228
2.62458	0.00495464	0.173873		2.62333	-0.0463799	0.35345		2.6227	-0.172146
2.63125	0.00568479	0.173891		2.63	-0.0476539	0.353462		2.62937	-0.171982
2.63792	0.00604987	0.173873		2.63667	-0.0486225	0.353533		2.63603	-0.17181
2.64458	0.00612438	0.173807		2.64333	-0.0489131	0.35364		2.6427	-0.172123
2.65125	0.00593066	0.173712		2.65	-0.048779	0.353771		2.64937	-0.172652
2.65792	0.00575185	0.173599		2.65667	-0.0481009	0.353879		2.65603	-0.17336
2.66458	0.00569969	0.173485		2.66333	-0.0473559	0.353938		2.6627	-0.173993
2.67125	0.00597537	0.173372		2.67	-0.046514	0.353944		2.66937	-0.174962
2.67792	0.00635535	0.173283		2.67667	-0.0461638	0.353909		2.67603	-0.176005
2.68458	0.00656396	0.173217		2.68333	-0.0465438	0.353831		2.6827	-0.176676
2.69125	0.00677258	0.173169		2.69	-0.0476614	0.353724		2.68937	-0.177257
2.69792	0.00736117	0.17314		2.69667	-0.0493228	0.353611		2.69603	-0.177644
2.70458	0.00825524	0.173128		2.70333	-0.0511408	0.353485		2.7027	-0.177629
2.71125	0.00927597	0.173134		2.71	-0.0527129	0.353372		2.70937	-0.176966
2.71792	0.00978261	0.17314		2.71667	-0.0535399	0.353265		2.71603	-0.176504
2.72458	0.00996888	0.173151		2.72333	-0.0536069	0.353175		2.7227	-0.176638
2.73125	0.0100732	0.173157		2.73	-0.0529885	0.35308		2.72937	-0.177607
2.73792	0.0100881	0.173163		2.73667	-0.0523254	0.352973		2.73603	-0.178814
2.74458	0.00978261	0.173169		2.74333	-0.0519827	0.352836		2.7427	-0.18017
2.75125	0.00878423	0.173181		2.75	-0.0523329	0.352675		2.74937	-0.181392
2.75792	0.00745803	0.173187		2.75667	-0.0531599	0.35252		2.75603	-0.182055
2.76458	0.00607967	0.173187		2.76333	-0.0541136	0.352377		2.7627	-0.182554
2.77125	0.00457466	0.173181		2.77	-0.0550821	0.352269		2.76937	-0.182614
2.77792	0.00351667	0.173169		2.77667	-0.0560507	0.352216		2.77603	-0.182062
2.78458	0.00352412	0.173146		2.78333	-0.0571832	0.352234		2.7827	-0.180773
2.79125	0.00462681	0.17311		2.79	-0.0583902	0.352311		2.78937	-0.179775
2.79792	0.00607222	0.173062		2.79667	-0.0596941	0.352442		2.79603	-0.179917
2.80458	0.00718981	0.173014		2.80333	-0.0607446	0.352603		2.8027	-0.180788
2.81125	0.00805408	0.172961		2.81	-0.0613928	0.35274		2.80937	-0.181392
2.81792	0.00829995	0.172913		2.81667	-0.0619218	0.352842		2.81603	-0.181727
2.82458	0.00742078	0.172871		2.82333	-0.0623018	0.352854		2.8227	-0.182107
2.83125	0.00587851	0.172824		2.83	-0.0624955	0.35277		2.82937	-0.182398
2.83792	0.0050813	0.172788		2.83667	-0.0619814	0.352603		2.83603	-0.18201
2.84458	0.00542402	0.172758		2.84333	-0.0613108	0.352365		2.8427	-0.180572
2.85125	0.00648201	0.172728		2.85	-0.0609308	0.352073		2.84937	-0.178814
2.85792	0.00738353	0.172698		2.85667	-0.0608116	0.351775		2.85603	-0.177443
2.86458	0.00826269	0.172669		2.86333	-0.0605732	0.351483		2.8627	-0.177063
2.87125	0.00851601	0.172627		2.87	-0.0603572	0.351226		2.86937	-0.177346
2.87792	0.00780076	0.172591		2.87667	-0.0611544	0.351018		2.87603	-0.177979
2.88458	0.00666827	0.172555		2.88333	-0.0620857	0.350857		2.8827	-0.179261
2.89125	0.00596046	0.172526		2.89	-0.0623763	0.350726		2.88937	-0.181153
2.89792	0.00600517	0.172508		2.89667	-0.0619516	0.35063		2.89603	-0.18318
2.90458	0.00598282	0.172508		2.90333	-0.0615939	0.350553		2.9027	-0.184514
2.91125	0.00628084	0.172526		2.91	-0.0614896	0.350493		2.90937	-0.185303
2.91792	0.00712276	0.172555		2.91667	-0.0608638	0.350446		2.91603	-0.185557
2.92458	0.00831485	0.172609		2.92333	-0.0605658	0.350416		2.9227	-0.185587
2.93125	0.0089556	0.172657		2.93	-0.0611097	0.350392		2.92937	-0.185475
2.93792	0.00893325	0.172704		2.93667	-0.0622645	0.35038		2.93603	-0.185445
2.94458	0.009045	0.172734		2.94333	-0.0636056	0.350392		2.9427	-0.185385
2.95125	0.00920147	0.17274		2.95	-0.0647753	0.350434		2.94937	-0.184804
2.95792	0.00893325	0.172728		2.95667	-0.0658929	0.350517		2.95603	-0.184417
2.96458	0.0077337	0.172693		2.96333	-0.0668243	0.350642		2.9627	-0.184171
2.97125	0.00602752	0.172657		2.97	-0.0676215	0.350803		2.96937	-0.184551
2.97792	0.00407547	0.172621		2.97667	-0.0683069	0.350994		2.97603	-0.185378
2.98458	0.00224262	0.172603		2.98333	-0.0682697	0.351185		2.9827	-0.186354
2.99125	0.000990927	0.172615		2.99	-0.067696	0.351346		2.98937	-0.187412
2.99792	0.000536442	0.172663		2.99667	-0.0674948	0.351453		2.99603	-0.18774
3.00458	0.00110269	0.172746		3.00333	-0.068143	0.351459		3.0027	-0.188142
3.01125	0.00230223	0.172853		3.01	-0.0691414	0.351363		3.00937	-0.188299
3.01792	0.00406057	0.172967		3.01667	-0.0697747	0.351149		3.01603	-0.188664
3.02458	0.00567734	0.173074		3.02333	-0.0701696	0.350851		3.0227	-0.189319
3.03125	0.00685453	0.173163		3.03	-0.0703931	0.350487		3.02937	-0.190534
3.03792	0.00755489	0.173223		3.03667	-0.0702068	0.350112		3.03603	-0.192113
3.04458	0.00815839	0.173253		3.04333	-0.0695214	0.349748		3.0427	-0.192776
3.05125	0.00867993	0.173241		3.05	-0.0685677	0.34945		3.04937	-0.192806
3.05792	0.00882894	0.173193		3.05667	-0.0676811	0.34923		3.05603	-0.192419
3.06458	0.00888854	0.17314		3.06333	-0.0671595	0.349104		3.0627	-0.192046
3.07125	0.00894815	0.17308		3.07	-0.0673831	0.349063		3.06937	-0.191316
3.07792	0.0089407	0.173026		3.07667	-0.0680238	0.349069		3.07603	-0.190668
3.08458	0.00812858	0.173002		3.08333	-0.0684708	0.349092		3.0827	-0.191033
3.09125	0.00647455	0.173002		3.09	-0.0687018	0.349087		3.08937	-0.192143
3.09792	0.00451505	0.173032		3.09667	-0.0687987	0.349033		3.09603	-0.193186
3.10458	0.00260025	0.173104		3.10333	-0.0691712	0.348914		3.1027	-0.193767
3.11125	0.00140071	0.173193		3.11	-0.0692457	0.348735		3.10937	-0.19449
3.11792	0.00122935	0.173306		3.11667	-0.0692308	0.34852		3.11603	-0.195555
3.12458	0.00227243	0.173426		3.12333	-0.0689477	0.348294		3.1227	-0.19633
3.13125	0.00406057	0.173545		3.13	-0.0683367	0.348085		3.12937	-0.196241
3.13792	0.00623614	0.17364		3.13667	-0.067845	0.347924		3.13603	-0.195257
3.14458	0.00805408	0.173712		3.14333	-0.067398	0.347835		3.1427	-0.194266
3.15125	0.00867248	0.173742		3.15	-0.067547	0.347823		3.14937	-0.193365
3.15792	0.00797212	0.17373		3.15667	-0.0681952	0.347883		3.15603	-0.193223
3.16458	0.00638515	0.173664		3.16333	-0.0695214	0.347996		3.1627	-0.193566
3.17125	0.0045225	0.173563		3.17	-0.0711977	0.348139		3.16937	-0.194095
3.17792	0.0025481	0.173432		3.17667	-0.0723377	0.348276		3.17603	-0.195093
3.18458	0.00113249	0.173295		3.18333	-0.0730604	0.348383		3.1827	-0.196256
3.19125	0.000528991	0.173169		3.19	-0.0732541	0.348443		3.18937	-0.197895
3.19792	0.000268221	0.173068		3.19667	-0.0729486	0.348443		3.19603	-0.199057
3.20458	9.68575e-05	0.173014		3.20333	-0.0720844	0.348389		3.2027	-0.199683
3.21125	0.000521541	0.173002		3.21	-0.071086	0.348282		3.20937	-0.200227
3.21792	0.00175089	0.173026		3.21667	-0.0711456	0.348115		3.21603	-0.200421
3.22458	0.00342727	0.173062		3.22333	-0.0719652	0.347936		3.2227	-0.200674
3.23125	0.00483543	0.173092		3.23	-0.0725612	0.347739		3.22937	-0.200734
3.23792	0.005804	0.173104		3.23667	-0.0723377	0.347561		3.23603	-0.200644
3.24458	0.00618398	0.173062		3.24333	-0.0720173	0.347406		3.2427	-0.200361
3.25125	0.00595301	0.172979		3.25	-0.0721142	0.347304		3.24937	-0.200219
3.25792	0.00601262	0.172859		3.25667	-0.0716969	0.347263		3.25603	-0.200793
3.26458	0.00638515	0.17271		3.26333	-0.0707507	0.347269		3.2627	-0.201315
3.27125	0.00689179	0.172561		3.27	-0.0706092	0.347328		3.26937	-0.201605
3.27792	0.00715256	0.172436		3.27667	-0.0718683	0.347406		3.27603	-0.201672
3.28458	0.00728667	0.172353		3.28333	-0.0735819	0.347477		3.2827	-0.202179
3.29125	0.00733882	0.172317		3.29	-0.0748634	0.347537		3.28937	-0.202835
3.29792	0.00666827	0.172329		3.29667	-0.0760704	0.347549		3.29603	-0.203483
3.30458	0.00536442	0.172383		3.30333	-0.0772104	0.347501		3.3027	-0.204384
3.31125	0.00379235	0.172454		3.31	-0.0778064	0.347394		3.30937	-0.204764
3.31792	0.00280142	0.172549		3.31667	-0.078164	0.347227		3.31603	-0.205159
3.32458	0.00295788	0.172621		3.32333	-0.0786334	0.347012		3.3227	-0.205487
3.33125	0.0044778	0.172675		3.33	-0.0789762	0.34678		3.32937	-0.206523
3.33792	0.00633299	0.172698		3.33667	-0.0790432	0.346535		3.33603	-0.207461
3.34458	0.00749528	0.172693		3.34333	-0.0790432	0.346291		3.3427	-0.207916
3.35125	0.00794232	0.172657		3.35	-0.0790358	0.346065		3.34937	-0.208341
3.35792	0.00812858	0.172609		3.35667	-0.0782907	0.34588		3.35603	-0.208244
3.36458	0.00812858	0.172544		3.36333	-0.07689	0.345737		3.3627	-0.207238
3.37125	0.00715256	0.172466		3.37	-0.0756085	0.345659		3.36937	-0.205509
3.37792	0.00587851	0.172406		3.37667	-0.0750199	0.345629		3.37603	-0.204444
3.38458	0.00535697	0.172353		3.38333	-0.0751391	0.345647		3.3827	-0.204407
3.39125	0.0057444	0.172329		3.39	-0.0756457	0.345683		3.38937	-0.204585
3.39792	0.00628084	0.172335		3.39667	-0.0765398	0.345719		3.39603	-0.204563
3.40458	0.00616163	0.172377		3.40333	-0.0776798	0.345725		3.4027	-0.204675
3.41125	0.00536442	0.172454		3.41	-0.0790879	0.345683		3.40937	-0.204518
3.41792	0.00411272	0.172567		3.41667	-0.0799522	0.345576		3.41603	-0.203967
3.42458	0.00268221	0.172693		3.42333	-0.0796393	0.345409		3.4227	-0.203118
3.43125	0.001885	0.172836		3.43	-0.0782534	0.345176		3.42937	-0.202887
3.43792	0.00180304	0.172961		3.43667	-0.0768527	0.344926		3.43603	-0.203811
3.44458	0.00246614	0.173068		3.44333	-0.0761971	0.34467		3.4427	-0.205651
3.45125	0.0038594	0.173134		3.45	-0.0760928	0.344443		3.44937	-0.207879
3.45792	0.00541657	0.173157		3.45667	-0.0761077	0.344259		3.45603	-0.209235
3.46458	0.0064522	0.17314		3.46333	-0.076063	0.344121		3.4627	-0.209853
3.47125	0.00634044	0.173086		3.47	-0.0762716	0.34405		3.46937	-0.210091
3.47792	0.00578165	0.173002		3.47667	-0.0765622	0.344032		3.47603	-0.210121
3.48458	0.00534207	0.172907		3.48333	-0.0767261	0.344056		3.4827	-0.210002
3.49125	0.00493973	0.172806		3.49	-0.0767633	0.344115		3.48937	-0.210054
3.49792	0.00465661	0.172698		3.49667	-0.0769123	0.344187		3.49603	-0.210725
3.50458	0.00502914	0.172597		3.50333	-0.0775084	0.34427		3.5027	-0.211641
3.51125	0.00599027	0.172508		3.51	-0.0783354	0.344348		3.50937	-0.212356
3.51792	0.00669062	0.172442		3.51667	-0.079006	0.344402		3.51603	-0.213362
3.52458	0.00637025	0.1724		3.52333	-0.0790805	0.344431		3.5227	-0.214718
3.53125	0.00555068	0.172395		3.53	-0.0783578	0.344408		3.52937	-0.215627
3.53792	0.00486523	0.172418		3.53667	-0.0775084	0.344336		3.53603	-0.21594
3.54458	0.00422448	0.17249		3.54333	-0.0772104	0.344205		3.5427	-0.215925
3.55125	0.00372529	0.172603		3.55	-0.0777394	0.344038		3.54937	-0.215992
3.55792	0.00368059	0.172752		3.55667	-0.0789464	0.343841		3.55603	-0.215471
3.56458	0.00414997	0.172913		3.56333	-0.0801608	0.343633		3.5627	-0.214174
3.57125	0.00470877	0.173086		3.57	-0.0816137	0.343436		3.56937	-0.213347
3.57792	0.00462681	0.173253		3.57667	-0.0831261	0.343263		3.57603	-0.213645
3.58458	0.00427663	0.17339		3.58333	-0.083968	0.343126		3.5827	-0.214681
3.59125	0.00373274	0.173497		3.59	-0.0838116	0.343019		3.58937	-0.215963
3.59792	0.00295788	0.173563		3.59667	-0.0825971	0.342935		3.59603	-0.217281
3.60458	0.00228733	0.173581		3.60333	-0.0816435	0.342864		3.6027	-0.218756
3.61125	0.00176579	0.173575		3.61	-0.080809	0.342792		3.60937	-0.219315
3.61792	0.00196695	0.173545		3.61667	-0.0801012	0.342715		3.61603	-0.218861
3.62458	0.00207871	0.173503		3.62333	-0.0797734	0.342631		3.6227	-0.217922
3.63125	0.00213832	0.173461		3.63	-0.0794902	0.342536		3.62937	-0.217214
3.63792	0.00245124	0.17342		3.63667	-0.0796095	0.342435		3.63603	-0.216857
3.64458	0.00303984	0.17339		3.64333	-0.0798479	0.342315		3.6427	-0.216842
3.65125	0.00385195	0.173372		3.65	-0.0804514	0.342202		3.64937	-0.217684
3.65792	0.00429899	0.17336		3.65667	-0.0812858	0.342107		3.65603	-0.218868
3.66458	0.00464171	0.173354		3.66333	-0.081338	0.342035		3.6627	-0.219665
3.67125	0.00460446	0.173342		3.67	-0.0812411	0.341994		3.66937	-0.219531
3.67792	0.00426918	0.173324		3.67667	-0.080958	0.341994		3.67603	-0.218675
3.68458	0.00406057	0.173301		3.68333	-0.0810623	0.342041		3.6827	-0.217602
3.69125	0.00428408	0.173271		3.69	-0.0813305	0.342131		3.68937	-0.21673
3.69792	0.00495464	0.173235		3.69667	-0.0814199	0.342256		3.69603	-0.216492
3.70458	0.0058189	0.173187		3.70333	-0.0817999	0.342393		3.7027	-0.217177
3.71125	0.00695884	0.173122		3.71	-0.0820383	0.342506		3.70937	-0.218377
3.71792	0.00780821	0.17305		3.71667	-0.0821054	0.342572		3.71603	-0.220105
3.72458	0.00797212	0.172973		3.72333	-0.0813827	0.34256		3.7227	-0.221968
3.73125	0.00745058	0.172889		3.73	-0.0801086	0.342458		3.72937	-0.223398
3.73792	0.00648946	0.172812		3.73667	-0.0787824	0.342256		3.73603	-0.224002
3.74458	0.00541657	0.17274		3.74333	-0.0778809	0.341958		3.7427	-0.223808
3.75125	0.00406802	0.172675		3.75	-0.0776127	0.341582		3.74937	-0.223324
3.75792	0.00283867	0.172627		3.75667	-0.0778437	0.341165		3.75603	-0.222415
3.76458	0.00158697	0.172609		3.76333	-0.0781119	0.340748		3.7627	-0.221282
3.77125	0.000759959	0.172603		3.77	-0.0781417	0.34036		3.76937	-0.220507
3.77792	0.000804663	0.172621		3.77667	-0.0783578	0.340021		3.77603	-0.22018
3.78458	0.00130385	0.172651		3.78333	-0.0789687	0.339758		3.7827	-0.220105
3.79125	0.0019595	0.172698		3.79	-0.0797957	0.339574		3.78937	-0.219993
3.79792	0.00271201	0.172746		3.79667	-0.0805333	0.339466		3.79603	-0.220038
3.80458	0.00399351	0.172788		3.80333	-0.081338	0.339431		3.8027	-0.22009
3.81125	0.00480562	0.172836		3.81	-0.0823066	0.339448		3.80937	-0.220045
3.81792	0.00450015	0.172877		3.81667	-0.0828952	0.339514		3.81603	-0.220448
3.82458	0.00379235	0.172907		3.82333	-0.0828728	0.339615		3.8227	-0.220999
3.83125	0.0032112	0.172925		3.83	-0.082247	0.339735		3.82937	-0.221513
3.83792	0.00257045	0.172937		3.83667	-0.0815317	0.339854		3.83603	-0.221767
3.84458	0.00176579	0.172937		3.84333	-0.0808239	0.339973		3.8427	-0.222325
3.85125	0.00137836	0.172943		3.85	-0.0804886	0.340062		3.84937	-0.223145
3.85792	0.00137091	0.172943		3.85667	-0.0805706	0.340104		3.85603	-0.223592
3.86458	0.00144541	0.172955		3.86333	-0.0809655	0.34011		3.8627	-0.224061
3.87125	0.00209361	0.172985		3.87	-0.0818446	0.340074		3.86937	-0.224918
3.87792	0.00354648	0.17302		3.87667	-0.082843	0.339991		3.87603	-0.226483
3.88458	0.00498444	0.173074		3.88333	-0.0835881	0.339872		3.8827	-0.22772
3.89125	0.0057444	0.17314		3.89	-0.0837371	0.339723		3.88937	-0.228256
3.89792	0.00632554	0.173211		3.89667	-0.0834167	0.339562		3.89603	-0.228114
3.90458	0.00680983	0.173283		3.90333	-0.0832677	0.339401		3.9027	-0.227965
3.91125	0.00680238	0.173336		3.91	-0.08329	0.33924		3.90937	-0.227921
3.91792	0.00596046	0.173378		3.91667	-0.0831336	0.339097		3.91603	-0.227869
3.92458	0.00485033	0.173396		3.92333	-0.0827909	0.338972		3.9227	-0.228055
3.93125	0.00406802	0.17339		3.93	-0.0820681	0.338864		3.92937	-0.228696
3.93792	0.003241	0.17336		3.93667	-0.0810996	0.338769		3.93603	-0.229791
3.94458	0.00251085	0.173306		3.94333	-0.0796765	0.338703		3.9427	-0.230759
3.95125	0.00169873	0.173241		3.95	-0.0782385	0.338674		3.94937	-0.2314
3.95792	0.00120699	0.173163		3.95667	-0.0778884	0.33868		3.95603	-0.231609
3.96458	0.000923872	0.17308		3.96333	-0.0791401	0.338721		3.9627	-0.231303
3.97125	0.000581145	0.172997		3.97	-0.0817776	0.338805		3.96937	-0.230424
3.97792	0.000633299	0.172907		3.97667	-0.0847653	0.338912		3.97603	-0.229739
3.98458	0.00089407	0.172824		3.98333	-0.0870451	0.339049		3.9827	-0.229493
3.99125	0.00128895	0.172746		3.99	-0.0883192	0.339186		3.98937	-0.229821
3.99792	0.0013262	0.172669		3.99667	-0.0888556	0.339299		3.99603	-0.230089
4.00458	0.00134856	0.172597		4.00333	-0.0887886	0.339383		4.0027	-0.230417
4.01125	0.00199676	0.172538		4.01	-0.0882819	0.339407		4.00937	-0.23105
4.01792	0.00275671	0.172496		4.01667	-0.087671	0.339383		4.01603	-0.231624
4.02458	0.00330806	0.172472		4.02333	-0.0876933	0.339299		4.0227	-0.232257
4.03125	0.00358373	0.17246		4.03	-0.0879541	0.339168		4.02937	-0.232808
4.03792	0.00406057	0.172466		4.03667	-0.0874773	0.339001		4.03603	-0.233322
4.04458	0.00465661	0.17249		4.04333	-0.0862926	0.338811		4.0427	-0.23336
4.05125	0.00472367	0.172538		4.05	-0.0851899	0.338626		4.04937	-0.233002
4.05792	0.00426918	0.172603		4.05667	-0.0852346	0.338459		4.05603	-0.232942
4.06458	0.00344962	0.172693		4.06333	-0.0861809	0.338322		4.0627	-0.232868
4.07125	0.00266731	0.1728		4.07	-0.0879094	0.338215		4.06937	-0.232399
4.07792	0.00251085	0.172937		4.07667	-0.0895113	0.338143		4.07603	-0.232011
4.08458	0.00299513	0.173086		4.08333	-0.090532	0.338107		4.0827	-0.23222
4.09125	0.00417233	0.173235		4.09	-0.0909343	0.338095		4.08937	-0.232741
4.09792	0.00525266	0.173366		4.09667	-0.0903383	0.338101		4.09603	-0.23298
4.10458	0.00601262	0.17345		4.10333	-0.089094	0.338095		4.1027	-0.233248
4.11125	0.0064373	0.173491		4.11	-0.0876039	0.338066		4.10937	-0.233985
4.11792	0.00673532	0.173473		4.11667	-0.0869557	0.337994		4.11603	-0.234984
4.12458	0.00679493	0.173402		4.12333	-0.0869557	0.337887		4.1227	-0.236124
4.13125	0.00624359	0.173289		4.13	-0.0865981	0.337738		4.12937	-0.237375
4.13792	0.00546128	0.173157		4.13667	-0.0860989	0.337547		4.13603	-0.238523
4.14458	0.0051111	0.173026		4.14333	-0.0854433	0.337344		4.1427	-0.239
4.15125	0.00539422	0.172919		4.15	-0.0845715	0.33713		4.14937	-0.238843
4.15792	0.00542402	0.172848		4.15667	-0.0831187	0.336927		4.15603	-0.238322
4.16458	0.00489503	0.172818		4.16333	-0.0820607	0.336754		4.1627	-0.237882
4.17125	0.00437349	0.172812		4.17	-0.0822917	0.336629		4.16937	-0.237703
4.17792	0.0045076	0.172812		4.17667	-0.082992	0.336558		4.17603	-0.237644
4.18458	0.0051707	0.172812		4.18333	-0.0834167	0.336534		4.1827	-0.237718
4.19125	0.00554323	0.172794		4.19	-0.0835434	0.33657		4.18937	-0.238039
4.19792	0.00561029	0.172752		4.19667	-0.083901	0.336641		4.19603	-0.238538
4.20458	0.00561774	0.172687		4.20333	-0.0842437	0.336754		4.2027	-0.23903
4.21125	0.00569224	0.172621		4.21	-0.0841096	0.336897		4.20937	-0.239328
4.21792	0.00557303	0.172555		4.21667	-0.083819	0.337046		4.21603	-0.239529
4.22458	0.00502169	0.172502		4.22333	-0.0836253	0.337195		4.2227	-0.23964
4.23125	0.00438839	0.172478		4.23	-0.0839904	0.337297		4.22937	-0.239633
4.23792	0.00388175	0.17249		4.23667	-0.0848845	0.337332		4.23603	-0.239566
4.24458	0.00383705	0.17252		4.24333	-0.0855774	0.337297		4.2427	-0.239491
4.25125	0.00408292	0.172585		4.25	-0.0858456	0.337172		4.24937	-0.23897
4.25792	0.00432879	0.172663		4.25667	-0.0858232	0.336975		4.25603	-0.23856
4.26458	0.00456721	0.172752		4.26333	-0.0862107	0.336725		4.2627	-0.239067
4.27125	0.00525266	0.172836		4.27	-0.0863671	0.336426		4.26937	-0.240423
4.27792	0.00634789	0.172919		4.27667	-0.0859499	0.336128		4.27603	-0.242047
4.28458	0.0070855	0.172991		4.28333	-0.0856817	0.33586		4.2827	-0.243418
4.29125	0.00685453	0.173056		4.29	-0.0861883	0.335652		4.28937	-0.245348
4.29792	0.00619143	0.17311		4.29667	-0.0871494	0.335515		4.29603	-0.246949
4.30458	0.00585616	0.173146		4.30333	-0.0880435	0.335437		4.3027	-0.247106
4.31125	0.00568479	0.173169		4.31	-0.0890866	0.335407		4.30937	-0.245959
4.31792	0.00529736	0.173181		4.31667	-0.0904202	0.335401		4.31603	-0.245102
4.32458	0.00482798	0.173181		4.32333	-0.0913665	0.335413		4.3227	-0.245117
4.33125	0.0045374	0.173193		4.33	-0.0914782	0.335413		4.32937	-0.244893
4.33792	0.00431389	0.173199		4.33667	-0.0912398	0.335407		4.33603	-0.244617
4.34458	0.00339001	0.173205		4.34333	-0.0906587	0.335395		4.3427	-0.245191
4.35125	0.00199676	0.173211		4.35	-0.089772	0.335377		4.34937	-0.246957
4.35792	0.00076741	0.173211		4.35667	-0.0888705	0.335377		4.35603	-0.247948
4.36458	-0.000178814	0.173199		4.36333	-0.0884235	0.335395		4.3627	-0.247687
4.37125	-0.000581145	0.173187		4.37	-0.0881925	0.335437		4.36937	-0.247307
4.37792	-0.000283122	0.173169		4.37667	-0.0875369	0.335509		4.37603	-0.247531
4.38458	0.00103563	0.173163		4.38333	-0.0866354	0.335586		4.3827	-0.247985
4.39125	0.00246614	0.173175		4.39	-0.085935	0.335664		4.38937	-0.248022
4.39792	0.00354648	0.173211		4.39667	-0.0850335	0.335717		4.39603	-0.248984
4.40458	0.00481308	0.173271		4.40333	-0.0840351	0.335723		4.4027	-0.251055
4.41125	0.00648201	0.173366		4.41	-0.0833943	0.335699		4.40937	-0.253379
4.41792	0.00809878	0.173467		4.41667	-0.0838637	0.335616		4.41603	-0.25481
4.42458	0.00870973	0.173569		4.42333	-0.0852346	0.335491		4.4227	-0.255153
4.43125	0.00864267	0.173652		4.43	-0.0867099	0.335324		4.42937	-0.254855
4.43792	0.00822544	0.173694		4.43667	-0.0883341	0.335127		4.43603	-0.253819
4.44458	0.00751764	0.173682		4.44333	-0.0899807	0.33493		4.4427	-0.252128
4.45125	0.00637025	0.173616		4.45	-0.0917688	0.334746		4.44937	-0.250041
4.45792	0.00486523	0.173509		4.45667	-0.0930503	0.334579		4.45603	-0.248455
4.46458	0.00372529	0.173354		4.46333	-0.0936463	0.33443		4.4627	-0.247836
4.47125	0.00306964	0.173193		4.47	-0.093542	0.334299		4.46937	-0.248156
4.47792	0.00303984	0.173038		4.47667	-0.0930354	0.334179		4.47603	-0.248618
4.48458	0.00333041	0.172913		4.48333	-0.0925437	0.334066		4.4827	-0.249058
4.49125	0.0039041	0.17283		4.49	-0.0922456	0.333965		4.48937	-0.24952
4.49792	0.00494719	0.172794		4.49667	-0.0922456	0.33384		4.49603	-0.249825
4.50458	0.00625849	0.172806		4.50333	-0.0926033	0.333709		4.5027	-0.250041
4.51125	0.00771135	0.172865		4.51	-0.0931919	0.333565		4.50937	-0.250071
4.51792	0.00845641	0.172973		4.51667	-0.0936985	0.333416		4.51603	-0.250712
4.52458	0.00821054	0.173092		4.52333	-0.093922	0.333279		4.5227	-0.251725
4.53125	0.00730157	0.173223		4.53	-0.0936836	0.33316		4.52937	-0.25297
4.53792	0.00598282	0.173336		4.53667	-0.0932664	0.333065		4.53603	-0.253938
4.54458	0.00493228	0.173432		4.54333	-0.0925809	0.332993		4.5427	-0.254259
4.55125	0.00444055	0.173485		4.55	-0.0919029	0.332963		4.54937	-0.254169
4.55792	0.00477582	0.173491		4.55667	-0.091657	0.332963		4.55603	-0.253893
4.56458	0.00566244	0.173461		4.56333	-0.0919476	0.332987		4.5627	-0.254124
4.57125	0.00637025	0.17339		4.57	-0.0924617	0.333023		4.56937	-0.254579
4.57792	0.00653416	0.173295		4.57667	-0.0927597	0.333065		4.57603	-0.25522
4.58458	0.00604242	0.173187		4.58333	-0.0927374	0.333112		4.5827	-0.255935
4.59125	0.00554323	0.173086		4.59	-0.0929907	0.333148		4.58937	-0.257164
4.59792	0.00543892	0.173002		4.59667	-0.0931844	0.333178		4.59603	-0.25849
4.60458	0.00542402	0.172943		4.60333	-0.0930279	0.333184		4.6027	-0.259213
4.61125	0.00537187	0.172913		4.61	-0.0925213	0.333172		4.60937	-0.259206
4.61792	0.0057742	0.172895		4.61667	-0.092119	0.333124		4.61603	-0.2589
4.62458	0.00670552	0.172895		4.62333	-0.0923499	0.333041		4.6227	-0.259273
4.63125	0.00727177	0.172895		4.63	-0.0925213	0.332928		4.62937	-0.259608
4.63792	0.00718981	0.172889		4.63667	-0.0925958	0.332773		4.63603	-0.259526
4.64458	0.0070557	0.172871		4.64333	-0.0925362	0.332582		4.6427	-0.258699
4.65125	0.00710785	0.172836		4.65	-0.0924096	0.332373		4.64937	-0.25776
4.65792	0.00690669	0.172782		4.65667	-0.0924096	0.332153		4.65603	-0.257291
4.66458	0.00656396	0.17271		4.66333	-0.0922605	0.331926		4.6627	-0.256948
4.67125	0.00657141	0.172639		4.67	-0.0922158	0.331712		4.66937	-0.256926
4.67792	0.00665337	0.172561		4.67667	-0.0918731	0.331509		4.67603	-0.256993
4.68458	0.00660121	0.172496		4.68333	-0.0913441	0.331336		4.6827	-0.257522
4.69125	0.00668317	0.172442		4.69	-0.0914857	0.331193		4.68937	-0.258207
4.69792	0.00697374	0.172412		4.69667	-0.0921562	0.331098		4.69603	-0.258707
4.70458	0.00737607	0.172406		4.70333	-0.0933111	0.331074		4.7027	-0.258915
4.71125	0.00707805	0.172424		4.71	-0.0946596	0.33111		4.70937	-0.258535
4.71792	0.00618398	0.172472		4.71667	-0.0963509	0.331217		4.71603	-0.258014
4.72458	0.00476837	0.172544		4.72333	-0.0979975	0.331378		4.7227	-0.257544
4.73125	0.00348687	0.172633		4.73	-0.098832	0.331581		4.72937	-0.25773
4.73792	0.00269711	0.172734		4.73667	-0.0989735	0.331783		4.73603	-0.258669
4.74458	0.00175089	0.172824		4.74333	-0.0987723	0.331968		4.7427	-0.259943
4.75125	0.000663102	0.172907		4.75	-0.0987127	0.332087		4.74937	-0.261277
4.75792	-0.000178814	0.172961		4.75667	-0.098601	0.332105		4.75603	-0.262
4.76458	-0.000715256	0.172997		4.76333	-0.0985637	0.332016		4.7627	-0.262275
4.77125	-0.000916421	0.173008		4.77	-0.0986084	0.331825		4.76937	-0.26238
4.77792	-0.000700355	0.173008		4.77667	-0.0988469	0.331539		4.77603	-0.26232
4.78458	0.000141561	0.173002		4.78333	-0.0990406	0.331211		4.7827	-0.261799
4.79125	0.00156462	0.172997		4.79	-0.0988394	0.330865		4.78937	-0.260703
4.79792	0.00289083	0.172991		4.79667	-0.0985265	0.330555		4.79603	-0.26007
4.80458	0.00467151	0.173002		4.80333	-0.098303	0.330305		4.8027	-0.260219
4.81125	0.00607222	0.17302		4.81	-0.0983328	0.33015		4.80937	-0.260659
4.81792	0.00650436	0.173044		4.81667	-0.097923	0.330096		4.81603	-0.260808
4.82458	0.00602752	0.173074		4.82333	-0.0969023	0.330138		4.8227	-0.260852
4.83125	0.00526756	0.173086		4.83	-0.0957772	0.330257		4.82937	-0.261202
4.83792	0.00507385	0.173098		4.83667	-0.095509	0.330412		4.83603	-0.262089
4.84458	0.00485033	0.173104		4.84333	-0.0961721	0.330567		4.8427	-0.262707
4.85125	0.00477582	0.17311		4.85	-0.0969544	0.330693		4.84937	-0.262871
4.85792	0.00500679	0.173116		4.85667	-0.0976771	0.33077		4.85603	-0.262834
4.86458	0.00582635	0.173134		4.86333	-0.0985861	0.330782		4.8627	-0.263169
4.87125	0.00687689	0.173163		4.87	-0.0998676	0.330728		4.86937	-0.264235
4.87792	0.00726432	0.173205		4.87667	-0.100538	0.330609		4.87603	-0.265166
4.88458	0.00695139	0.173241		4.88333	-0.100128	0.33046		4.8827	-0.265948
4.89125	0.00629574	0.173277		4.89	-0.0992641	0.330287		4.88937	-0.266239
4.89792	0.00588596	0.173301		4.89667	-0.0988394	0.33012		4.89603	-0.266209
4.90458	0.00522286	0.173312		4.90333	-0.0986829	0.329971		4.9027	-0.266075
4.91125	0.00419468	0.173301		4.91	-0.0980124	0.329834		4.90937	-0.265688
4.91792	0.00331551	0.173283		4.91667	-0.0970513	0.329709		4.91603	-0.265338
4.92458	0.0031516	0.173247		4.92333	-0.0964031	0.32959		4.9227	-0.2653
4.93125	0.00335276	0.173211		4.93	-0.0962093	0.329465		4.92937	-0.265941
4.93792	0.00300258	0.173187		4.93667	-0.0961274	0.329345		4.93603	-0.266984
4.94458	0.00238419	0.173169		4.94333	-0.0962391	0.329238		4.9427	-0.267863
4.95125	0.00193715	0.173163		4.95	-0.0968203	0.329137		4.94937	-0.268206
4.95792	0.00189245	0.173175		4.95667	-0.097692	0.329065		4.95603	-0.268109
4.96458	0.0019297	0.173187		4.96333	-0.0983849	0.329041		4.9627	-0.267699
4.97125	0.00206381	0.173193		4.97	-0.0987425	0.329053		4.96937	-0.266977
4.97792	0.0025332	0.173187		4.97667	-0.0985786	0.329119		4.97603	-0.266016
4.98458	0.00301749	0.173163		4.98333	-0.0980794	0.329208		4.9827	-0.264682
4.99125	0.00359863	0.17311		4.99	-0.097461	0.329316		4.98937	-0.263579
4.99792	0.00437349	0.173026		4.99667	-0.0968352	0.329411		4.99603	-0.263207
5.00458	0.00542402	0.172937		5.00333	-0.0963286	0.329489		5.0027	-0.263453
5.01125	0.00632554	0.172842		5.01	-0.0956655	0.329548		5.00937	-0.263877
5.01792	0.00675023	0.172758		5.01667	-0.0954643	0.32956		5.01603	-0.264302
5.02458	0.00651181	0.172693		5.02333	-0.0957027	0.329554		5.0227	-0.2653
5.03125	0.0057295	0.172663		5.03	-0.0960082	0.32953		5.02937	-0.266761
5.03792	0.00451505	0.172657		5.03667	-0.0959858	0.329506		5.03603	-0.268102
5.04458	0.00301003	0.172687		5.04333	-0.0959858	0.329489		5.0427	-0.269063
5.05125	0.00186265	0.172728		5.05	-0.0962764	0.329483		5.04937	-0.269905
5.05792	0.00159442	0.172776		5.05667	-0.0964776	0.329465		5.05603	-0.270486
5.06458	0.00222027	0.172824		5.06333	-0.0967383	0.329429		5.0627	-0.270501
5.07125	0.00330061	0.172859		5.07	-0.0971779	0.329363		5.06937	-0.270404
5.07792	0.00448525	0.172883		5.07667	-0.0978336	0.329274		5.07603	-0.270449
5.08458	0.00591576	0.172907		5.08333	-0.0980198	0.329155		5.0827	-0.270762
5.09125	0.0070408	0.172949		5.09	-0.0980645	0.329006		5.08937	-0.270903
5.09792	0.00746548	0.173008		5.09667	-0.0979751	0.328839		5.09603	-0.271104
5.10458	0.00768155	0.173104		5.10333	-0.0975057	0.328654		5.1027	-0.271559
5.11125	0.00810623	0.173235		5.11	-0.097014	0.328487		5.10937	-0.271916
5.11792	0.00879169	0.17339		5.11667	-0.0969395	0.328356		5.11603	-0.271842
5.12458	0.00924617	0.173557		5.12333	-0.0974089	0.328255		5.1227	-0.27173
5.13125	0.00912696	0.173718		5.13	-0.098072	0.328183		5.12937	-0.272274
5.13792	0.00871718	0.173849		5.13667	-0.0985935	0.328135		5.13603	-0.273503
5.14458	0.00847131	0.173944		5.14333	-0.099346	0.3281		5.1427	-0.274368
5.15125	0.00823289	0.173992		5.15	-0.100173	0.328088		5.14937	-0.274546
5.15792	0.00747293	0.173992		5.15667	-0.100531	0.328082		5.15603	-0.274859
5.16458	0.00629574	0.173956		5.16333	-0.100099	0.32807		5.1627	-0.275716
5.17125	0.00561774	0.173914		5.17	-0.0989586	0.328052		5.16937	-0.276417
5.17792	0.00539422	0.173867		5.17667	-0.0979826	0.328034		5.17603	-0.276431
5.18458	0.00482053	0.173837		5.18333	-0.0974163	0.327998		5.1827	-0.276461
5.19125	0.00395626	0.173825		5.19	-0.0970066	0.327963		5.18937	-0.276871
5.19792	0.00365078	0.173837		5.19667	-0.0971332	0.327921		5.19603	-0.276864
5.20458	0.00377744	0.173867		5.20333	-0.0982583	0.327867		5.2027	-0.275642
5.21125	0.00394136	0.173903		5.21	-0.100173	0.327808		5.20937	-0.274032
5.21792	0.00406802	0.173938		5.21667	-0.101976	0.327742		5.21603	-0.273712
5.22458	0.00424683	0.173944		5.22333	-0.102878	0.327682		5.2227	-0.27512
5.23125	0.00431389	0.173944		5.23	-0.102989	0.327623		5.22937	-0.277035
5.23792	0.00425428	0.17392		5.23667	-0.102587	0.327581		5.23603	-0.278294
5.24458	0.00426918	0.173879		5.24333	-0.10214	0.327545		5.2427	-0.27886
5.25125	0.00432879	0.173825		5.25	-0.101864	0.327533		5.24937	-0.278905
5.25792	0.00499934	0.173765		5.25667	-0.101499	0.327533		5.25603	-0.27816
5.26458	0.0064224	0.173724		5.26333	-0.100777	0.327533		5.2627	-0.276275
5.27125	0.00794232	0.173694		5.27	-0.0997409	0.327539		5.26937	-0.274308
5.27792	0.00862032	0.173688		5.27667	-0.0988469	0.327528		5.27603	-0.273548
5.28458	0.00845641	0.173712		5.28333	-0.0980347	0.327504		5.2827	-0.274189
5.29125	0.00780076	0.173742		5.29	-0.0969246	0.327462		5.28937	-0.27556
5.29792	0.00648201	0.173777		5.29667	-0.0959933	0.327396		5.29603	-0.276752
5.30458	0.00494719	0.173801		5.30333	-0.0960156	0.327313		5.3027	-0.27772
5.31125	0.00398606	0.173819		5.31	-0.0969097	0.327218		5.30937	-0.278451
5.31792	0.00391155	0.173801		5.31667	-0.0979304	0.327116		5.31603	-0.278726
5.32458	0.00410527	0.173753		5.32333	-0.0984818	0.327027		5.3227	-0.278577
5.33125	0.004448	0.17367		5.33	-0.0992641	0.326955		5.32937	-0.27857
5.33792	0.00507385	0.173569		5.33667	-0.100203	0.326902		5.33603	-0.279173
5.34458	0.0057444	0.173473		5.34333	-0.100896	0.326878		5.3427	-0.280291
5.35125	0.00587851	0.173396		5.35	-0.10138	0.326866		5.34937	-0.281245
5.35792	0.00558794	0.173348		5.35667	-0.10141	0.326872		5.35603	-0.281997
5.36458	0.00566989	0.173342		5.36333	-0.100933	0.326884		5.3627	-0.282951
5.37125	0.00625104	0.17339		5.37	-0.0997707	0.326914		5.36937	-0.283875
5.37792	0.00677258	0.173467		5.37667	-0.0986606	0.326931		5.37603	-0.284135
5.38458	0.00685453	0.173587		5.38333	-0.0979081	0.326949		5.3827	-0.283591
5.39125	0.00715256	0.173712		5.39	-0.0974536	0.326967		5.38937	-0.282936
5.39792	0.00788271	0.173843		5.39667	-0.0974238	0.326979		5.39603	-0.282466
5.40458	0.00866503	0.173968		5.40333	-0.0981838	0.326997		5.4027	-0.282034
5.41125	0.00870228	0.174069		5.41	-0.0998378	0.327021		5.40937	-0.28193
5.41792	0.00821799	0.174171		5.41667	-0.101455	0.327057		5.41603	-0.282489
5.42458	0.007689	0.174248		5.42333	-0.10252	0.32711		5.4227	-0.28342
5.43125	0.00725687	0.174326		5.43	-0.103034	0.327176		5.42937	-0.284135
5.43792	0.00680983	0.174409		5.43667	-0.103392	0.327259		5.43603	-0.284486
5.44458	0.00637025	0.174499		5.44333	-0.103526	0.327349		5.4427	-0.284858
5.45125	0.00615418	0.174612		5.45	-0.103042	0.327456		5.44937	-0.284873
5.45792	0.00602752	0.174755		5.45667	-0.102341	0.327563		5.45603	-0.284694
5.46458	0.0058338	0.174928		5.46333	-0.101805	0.327677		5.4627	-0.284567
5.47125	0.00555068	0.175142		5.47	-0.101328	0.327784		5.46937	-0.28488
5.47792	0.00528991	0.175405		5.47667	-0.100441	0.327885		5.47603	-0.28576
5.48458	0.00531971	0.175714		5.48333	-0.0991449	0.327992		5.4827	-0.286452
5.49125	0.00598282	0.17606		5.49	-0.0978038	0.328094		5.48937	-0.2869
5.49792	0.00751019	0.176442		5.49667	-0.0971481	0.328201		5.49603	-0.286967
5.50458	0.0096634	0.176847		5.50333	-0.097461	0.328308		5.5027	-0.287108
5.51125	0.0114217	0.177258		5.51	-0.0986084	0.328428		5.50937	-0.287116
5.51792	0.0123382	0.177687		5.51667	-0.099875	0.328559		5.51603	-0.2869
5.52458	0.0122786	0.178117		5.52333	-0.10097	0.328726		5.5227	-0.286497
5.53125	0.0117645	0.178558		5.53	-0.101954	0.328916		5.52937	-0.286303
5.53792	0.01093	0.179023		5.53667	-0.10246	0.329143		5.53603	-0.286236
5.54458	0.00990182	0.179529		5.54333	-0.102371	0.329399		5.5427	-0.286214
5.55125	0.00900775	0.180084		5.55	-0.101522	0.329697		5.54937	-0.28646
5.55792	0.00853091	0.180715		5.55667	-0.100598	0.330031		5.55603	-0.286646
5.56458	0.0089556	0.181413		5.56333	-0.100076	0.330424		5.5627	-0.286907
5.57125	0.00989437	0.182164		5.57	-0.0998676	0.330859		5.56937	-0.287093
5.57792	0.0108853	0.182968		5.57667	-0.0998452	0.331342		5.57603	-0.287317
5.58458	0.0113994	0.183815		5.58333	-0.099577	0.331867		5.5827	-0.287011
5.59125	0.0117123	0.184709		5.59	-0.0995994	0.332445		5.58937	-0.286415
5.59792	0.0120029	0.185639		5.59667	-0.0999942	0.333083		5.59603	-0.286162
5.60458	0.0118688	0.186622		5.60333	-0.100441	0.333798		5.6027	-0.286415
5.61125	0.0113174	0.187665		5.61	-0.101	0.334591		5.60937	-0.286661
5.61792	0.0109673	0.18878		5.61667	-0.101045	0.335467		5.61603	-0.286862
5.62458	0.0112206	0.189996		5.62333	-0.100724	0.336438		5.6227	-0.287212
5.63125	0.011757	0.191313		5.63	-0.099875	0.337499		5.62937	-0.287272
5.63792	0.0121668	0.19275		5.63667	-0.09913	0.338662		5.63603	-0.287019
5.64458	0.0124723	0.194293		5.64333	-0.0991598	0.339907		5.6427	-0.2869
5.65125	0.0126734	0.195938		5.65	-0.0996366	0.341219		5.64937	-0.287436
5.65792	0.0123307	0.197679		5.65667	-0.100814	0.342619		5.65603	-0.288174
5.66458	0.0116676	0.199527		5.66333	-0.102602	0.344086		5.6627	-0.289373
5.67125	0.0110641	0.20147		5.67	-0.104599	0.345641		5.66937	-0.29102
5.67792	0.0107512	0.203502		5.67667	-0.105947	0.347286		5.67603	-0.292547
5.68458	0.0105128	0.205624		5.68333	-0.105709	0.349033		5.6827	-0.293247
5.69125	0.0100583	0.207841		5.69	-0.104338	0.350893		5.68937	-0.293098
5.69792	0.00961125	0.210172		5.69667	-0.102669	0.352871		5.69603	-0.292942
5.70458	0.00926852	0.212616		5.70333	-0.101291	0.354958		5.7027	-0.292592
5.71125	0.00913441	0.215167		5.71	-0.10056	0.357151		5.70937	-0.292204
5.71792	0.00923127	0.217843		5.71667	-0.100441	0.359422		5.71603	-0.292189
5.72458	0.00984222	0.220633		5.72333	-0.101119	0.36177		5.7227	-0.293016
5.73125	0.0108853	0.223559		5.73	-0.102133	0.364196		5.72937	-0.294141
5.73792	0.012219	0.226635		5.73667	-0.102602	0.366706		5.73603	-0.294819
5.74458	0.0133961	0.229859		5.74333	-0.101984	0.369322		5.7427	-0.294656
5.75125	0.0139102	0.233251		5.75	-0.10103	0.372046		5.74937	-0.294104
5.75792	0.0138655	0.236809		5.75667	-0.100195	0.374925		5.75603	-0.293754
5.76458	0.0130832	0.240541		5.76333	-0.0997782	0.377983		5.7627	-0.293292
5.77125	0.0120997	0.244468		5.77	-0.0995845	0.381237		5.76937	-0.292882
5.77792	0.0111759	0.248587		5.77667	-0.0999495	0.384736		5.77603	-0.292458
5.78458	0.010632	0.252903		5.78333	-0.100538	0.388479		5.7827	-0.292949
5.79125	0.010781	0.257427		5.79	-0.100471	0.392485		5.78937	-0.29394
5.79792	0.0108778	0.262165		5.79667	-0.100277	0.396758		5.79603	-0.294544
5.80458	0.0108927	0.267136		5.80333	-0.10024	0.401318		5.8027	-0.294536
5.81125	0.0103936	0.272352		5.81	-0.100665	0.40617		5.80937	-0.294268
5.81792	0.00984222	0.277829		5.81667	-0.100583	0.411332		5.81603	-0.294141
5.82458	0.00949949	0.283587		5.82333	-0.100397	0.416833		5.8227	-0.293836
5.83125	0.00919402	0.289667		5.83	-0.100352	0.422698		5.82937	-0.293083
5.83792	0.0090003	0.29608		5.83667	-0.100054	0.428975		5.83603	-0.292301
5.84458	0.00890344	0.302857		5.84333	-0.0996292	0.435704		5.8427	-0.291534
5.85125	0.00924617	0.310034		5.85	-0.0992268	0.442946		5.84937	-0.290923
5.85792	0.009574	0.317633		5.85667	-0.0995398	0.45076		5.85603	-0.290096
5.86458	0.00973791	0.325704		5.86333	-0.100188	0.459218		5.8627	-0.28947
5.87125	0.0100285	0.334293		5.87	-0.101037	0.468379		5.86937	-0.289656
5.87792	0.0108778	0.343442		5.87667	-0.101931	0.478297		5.87603	-0.290647
5.88458	0.012219	0.353211		5.88333	-0.102095	0.489044		5.8827	-0.291876
5.89125	0.0137389	0.363648		5.89	-0.101417	0.500673		5.88937	-0.292458
5.89792	0.0152439	0.374824		5.89667	-0.10021	0.513244		5.89603	-0.29321
5.90458	0.0164956	0.386816		5.90333	-0.0988543	0.52681		5.9027	-0.294037
5.91125	0.017181	0.399685		5.91	-0.0976771	0.541425		5.90937	-0.294551
5.91792	0.017263	0.413489		5.91667	-0.0965074	0.557119		5.91603	-0.294022
5.92458	0.0169948	0.428283		5.92333	-0.0957549	0.573957		5.9227	-0.29292
5.93125	0.0170991	0.444138		5.93	-0.0953525	0.591975		5.92937	-0.292055
5.93792	0.0176206	0.461102		5.93667	-0.095278	0.611216		5.93603	-0.290968
5.94458	0.0182018	0.479245		5.94333	-0.0954345	0.631726		5.9427	-0.289738
5.95125	0.0186935	0.498605		5.95	-0.0954717	0.653559		5.94937	-0.288293
5.95792	0.019677	0.519246		5.95667	-0.0953153	0.676781		5.95603	-0.286825
5.96458	0.0214502	0.54121		5.96333	-0.0949278	0.701433		5.9627	-0.285313
5.97125	0.0231341	0.564581		5.97	-0.0942722	0.727594		5.96937	-0.283338
5.97792	0.0240877	0.589377		5.97667	-0.0934526	0.75528		5.97603	-0.280946
5.98458	0.0244826	0.615627		5.98333	-0.0927374	0.784528		5.9827	-0.277832
5.99125	0.0248402	0.643325		5.99	-0.0924319	0.81535		5.98937	-0.274613
5.99792	0.0250489	0.672466		5.99667	-0.0920817	0.847739		5.99603	-0.271358
6.00458	0.0251755	0.703043		6.00333	-0.0915155	0.88166		6.0027	-0.267848
6.01125	0.0252798	0.735015		6.01	-0.0911281	0.917059		6.00937	-0.264488
6.01792	0.0261143	0.768363		6.01667	-0.0905991	0.953859		6.01603	-0.261478
6.02458	0.0271797	0.803047		6.02333	-0.0896752	0.991994		6.0227	-0.258878
6.03125	0.0280142	0.839072		6.03	-0.0881478	1.03141		6.02937	-0.255823
6.03792	0.0284165	0.876445		6.03667	-0.0870898	1.07204		6.03603	-0.252575
6.04458	0.0287071	0.915182		6.04333	-0.086695	1.11386		6.0427	-0.249296
6.05125	0.0296533	0.95529		6.05	-0.086233	1.15681		6.04937	-0.245556
6.05792	0.0305995	0.996774		6.05667	-0.0855625	1.20088		6.05603	-0.241004
6.06458	0.0320077	1.03962		6.06333	-0.0849441	1.24607		6.0627	-0.235431
6.07125	0.0341386	1.0838		6.07	-0.084281	1.29238		6.06937	-0.229381
6.07792	0.037089	1.12927		6.07667	-0.0831187	1.33982		6.07603	-0.222601
6.08458	0.0401437	1.17596		6.08333	-0.081636	1.38836		6.0827	-0.215001
6.09125	0.0425428	1.22379		6.09	-0.0806972	1.43802		6.08937	-0.206776
6.09792	0.0446886	1.27262		6.09667	-0.0799373	1.48875		6.09603	-0.198618
6.10458	0.0468865	1.32234		6.10333	-0.0790209	1.54051		6.1027	-0.190929
6.11125	0.0488535	1.37278		6.11	-0.0780225	1.59325		6.10937	-0.183232
6.11792	0.0503808	1.42387		6.11667	-0.0770763	1.64693		6.11603	-0.174485
6.12458	0.0516176	1.47549		6.12333	-0.075534	1.70154		6.1227	-0.16436
6.13125	0.0530332	1.52757		6.13	-0.0726208	1.75704		6.12937	-0.153266
6.13792	0.0550076	1.58013		6.13667	-0.0690073	1.81342		6.13603	-0.141226
6.14458	0.0575036	1.63323		6.14333	-0.0650957	1.87064		6.1427	-0.127725
6.15125	0.0608042	1.68701		6.15	-0.061363	1.92864		6.14937	-0.112392
6.15792	0.0642762	1.74163		6.15667	-0.0579283	1.98744		6.15603	-0.0963211
6.16458	0.0676513	1.79725		6.16333	-0.0549927	2.047		6.1627	-0.0807941
6.17125	0.0710711	1.854		6.17	-0.0526011	2.10728		6.16937	-0.065051
6.17792	0.0746474	1.91196		6.17667	-0.0502914	2.16824		6.17603	-0.047721
6.18458	0.078246	1.97111		6.18333	-0.0482649	2.22985		6.1827	-0.0284091
6.19125	0.081718	2.03142		6.19	-0.0462532	2.29209		6.18937	-0.00786781
6.19792	0.0856221	2.09275		6.19667	-0.0439882	2.35501		6.19603	0.0134408
6.20458	0.0902191	2.15501		6.20333	-0.0409484	2.41861		6.2027	0.03656
6.21125	0.095062	2.21804		6.21	-0.037089	2.48285		6.20937	0.0614151
6.21792	0.0996813	2.28177		6.21667	-0.0329986	2.54772		6.21603	0.087738
6.22458	0.104383	2.34613		6.22333	-0.0288561	2.61326		6.2227	0.115216
6.23125	0.109009	2.41107		6.23	-0.024423	2.67959		6.22937	0.144519
6.23792	0.113256	2.47657		6.23667	-0.0193864	2.74681		6.23603	0.176162
6.24458	0.117183	2.54266		6.24333	-0.0139549	2.81507		6.2427	0.209853
6.25125	0.121526	2.60934		6.25	-0.00854582	2.88438		6.24937	0.244953
6.25792	0.126831	2.6766		6.25667	-0.00330061	2.95478		6.25603	0.281252
6.26458	0.132971	2.74447		6.26333	0.00241399	3.02629		6.2627	0.319146
6.27125	0.139982	2.81299		6.27	0.00873208	3.09889		6.26937	0.359111
6.27792	0.148207	2.88231		6.27667	0.0156015	3.17246		6.27603	0.402257
6.28458	0.156857	2.95258		6.28333	0.0231564	3.24685		6.2827	0.448883
6.29125	0.165112	3.02394		6.29	0.0319555	3.32195		6.28937	0.499308
6.29792	0.172876	3.09654		6.29667	0.0421107	3.39776		6.29603	0.553258
6.30458	0.181288	3.17053		6.30333	0.0528246	3.47437		6.3027	0.610337
6.31125	0.190891	3.24605		6.31	0.0635833	3.55195		6.30937	0.670142
6.31792	0.20086	3.32319		6.31667	0.0744611	3.63061		6.31603	0.732087
6.32458	0.211053	3.40194		6.32333	0.0857189	3.7105		6.3227	0.796773
6.33125	0.221692	3.48219		6.33	0.0975654	3.79177		6.32937	0.864886
6.33792	0.233322	3.56383		6.33667	0.110619	3.8746		6.33603	0.937141
6.34458	0.245206	3.64679		6.34333	0.125282	3.95906		6.3427	1.01351
6.35125	0.25738	3.73106		6.35	0.141561	4.04511		6.34937	1.09337
6.35792	0.271179	3.8166		6.35667	0.159547	4.13259		6.35603	1.17643
6.36458	0.2876	3.90337		6.36333	0.179477	4.22132		6.3627	1.26217
6.37125	0.306278	3.99126		6.37	0.201255	4.31116		6.36937	1.35045
6.37792	0.325993	4.08022		6.37667	0.224486	4.40195		6.37603	1.44074
6.38458	0.34678	4.1702		6.38333	0.248924	4.49358		6.3827	1.53357
6.39125	0.368744	4.26103		6.39	0.275068	4.5859		6.38937	1.6294
6.39792	0.391886	4.35249		6.39667	0.303179	4.67886		6.39603	1.728
6.40458	0.416279	4.4443		6.40333	0.333108	4.77256		6.4027	1.82836
6.41125	0.442974	4.53627		6.41	0.364706	4.86721		6.40937	1.93001
6.41792	0.472717	4.62834		6.41667	0.398204	4.96306		6.41603	2.03307
6.42458	0.504889	4.7206		6.42333	0.434592	5.06028		6.4227	2.13691
6.43125	0.539228	4.81327		6.43	0.474066	5.15892		6.42937	2.24105
6.43792	0.57517	4.90667		6.43667	0.516325	5.25894		6.43603	2.34495
6.44458	0.612684	5.00118		6.44333	0.560179	5.36019		6.4427	2.44904
6.45125	0.65127	5.0972		6.45	0.605099	5.46246		6.44937	2.55278
6.45792	0.690825	5.19509		6.45667	0.651203	5.56548		6.45603	2.65518
6.46458	0.731923	5.29509		6.46333	0.698671	5.669		6.4627	2.75594
6.47125	0.774615	5.39726		6.47	0.747748	5.77291		6.46937	2.85457
6.47792	0.81934	5.50143		6.47667	0.798479	5.87729		6.47603	2.95067
6.48458	0.866249	5.60727		6.48333	0.850707	5.98236		6.4827	3.04333
6.49125	0.915021	5.71434		6.49	0.904299	6.08843		6.48937	3.13263
6.49792	0.965342	5.8222		6.49667	0.959203	6.19578		6.49603	3.21931
6.50458	1.01713	5.93041		6.50333	1.01584	6.30448		6.5027	3.30299
6.51125	1.07105	6.03863		6.51	1.07399	6.41435		6.50937	3.38253
6.51792	1.12689	6.14666		6.51667	1.13292	6.52497		6.51603	3.45772
6.52458	1.18409	6.25451		6.52333	1.19282	6.63587		6.5227	3.52891
6.53125	1.24244	6.36237		6.53	1.25428	6.74664		6.52937	3.59595
6.53792	1.30181	6.47055		6.53667	1.31719	6.85702		6.53603	3.65815
6.54458	1.36213	6.57934		6.54333	1.38077	6.96698		6.5427	3.71533
6.55125	1.42276	6.68897		6.55	1.44458	7.07665		6.54937	3.76859
6.55792	1.48411	6.79957		6.55667	1.50909	7.18635		6.55603	3.81839
6.56458	1.54611	6.91106		6.56333	1.57443	7.29649		6.5627	3.8651
6.57125	1.60862	7.02327		6.57	1.64024	7.40746		6.56937	3.90869
6.57792	1.67117	7.13585		6.57667	1.70665	7.51944		6.57603	3.94946
6.58458	1.73392	7.24848		6.58333	1.77372	7.63234		6.5827	3.98774
6.59125	1.79769	7.36085		6.59	1.84135	7.74578		6.58937	4.02325
6.59792	1.86244	7.47269		6.59667	1.90968	7.85933		6.59603	4.05583
6.60458	1.92801	7.58382		6.60333	1.97925	7.97254		6.6027	4.08541
6.61125	1.99404	7.69407		6.61	2.05033	8.08512		6.60937	4.11246
6.61792	2.06114	7.80339		6.61667	2.12198	8.19685		6.61603	4.13713
6.62458	2.12945	7.91178		6.62333	2.19384	8.30761		6.6227	4.15957
6.63125	2.19857	8.01911		6.63	2.26581	8.41728		6.62937	4.18033
6.63792	2.2676	8.12532		6.63667	2.33816	8.52585		6.63603	4.19987
6.64458	2.33679	8.23043		6.64333	2.4106	8.63329		6.6427	4.21836
6.65125	2.40732	8.33473		6.65	2.48322	8.73953		6.64937	4.2354
6.65792	2.47909	8.43873		6.65667	2.55649	8.84435		6.65603	4.25075
6.66458	2.55131	8.54294		6.66333	2.63059	8.94749		6.6627	4.26456
6.67125	2.62305	8.64769		6.67	2.70595	9.04882		6.66937	4.27748
6.67792	2.69512	8.75313		6.67667	2.78239	9.14839		6.67603	4.2897
6.68458	2.76777	8.85931		6.68333	2.85986	9.24644		6.6827	4.30147
6.69125	2.84081	8.96609		6.69	2.93805	9.34327		6.68937	4.31341
6.69792	2.91447	9.07303		6.69667	3.01713	9.43921		6.69603	4.32614
6.70458	2.98883	9.17937		6.70333	3.09717	9.53456		6.7027	4.3401
6.71125	3.06413	9.28424		6.71	3.17749	9.6296		6.70937	4.35435
6.71792	3.13999	9.38682		6.71667	3.2576	9.7244		6.71603	4.36878
6.72458	3.21703	9.48653		6.72333	3.33814	9.81876		6.7227	4.38304
6.73125	3.29544	9.58301		6.73	3.41962	9.91223		6.72937	4.39691
6.73792	3.37481	9.6761		6.73667	3.50176	10.0044		6.73603	4.41054
6.74458	3.45449	9.76586		6.74333	3.58367	10.0949		6.7427	4.42421
6.75125	3.53435	9.85254		6.75	3.66609	10.1837		6.74937	4.4386
6.75792	3.61516	9.93652		6.75667	3.75037	10.2708		6.75603	4.45427
6.76458	3.69721	10.0182		6.76333	3.83624	10.3559		6.7627	4.47133
6.77125	3.78007	10.0979		6.77	3.92265	10.4393		6.76937	4.48972
6.77792	3.86348	10.1759		6.77667	4.00956	10.5212		6.77603	4.50902
6.78458	3.94814	10.2523		6.78333	4.09792	10.6018		6.7827	4.52909
6.79125	4.03474	10.3271		6.79	4.18783	10.6814		6.78937	4.55055
6.79792	4.1227	10.4001		6.79667	4.27806	10.7596		6.79603	4.57327
6.80458	4.21079	10.471		6.80333	4.36853	10.8358		6.8027	4.59731
6.81125	4.29941	10.5399		6.81	4.4601	10.9097		6.80937	4.62238
6.81792	4.38922	10.6067		6.81667	4.55336	10.981		6.81603	4.64844
6.82458	4.48038	10.6721		6.82333	4.64845	11.0498		6.8227	4.67545
6.83125	4.57264	10.7363		6.83	4.74484	11.1161		6.82937	4.70342
6.83792	4.66596	10.7999		6.83667	4.84262	11.1803		6.83603	4.73248
6.84458	4.76044	10.8629		6.84333	4.94185	11.2425		6.8427	4.76263
6.85125	4.85559	10.9258		6.85	5.04246	11.3032		6.84937	4.79417
6.85792	4.95134	10.9886		6.85667	5.14438	11.3629		6.85603	4.82748
6.86458	5.04833	11.051		6.86333	5.24714	11.4214		6.8627	4.86291
6.87125	5.14639	11.1124		6.87	5.35079	11.4785		6.86937	4.89955
6.87792	5.24552	11.1717		6.87667	5.45549	11.5332		6.87603	4.93701
6.88458	5.34616	11.2283		6.88333	5.56131	11.5844		6.8827	4.97553
6.89125	5.4484	11.2816		6.89	5.66866	11.6316		6.88937	5.01531
6.89792	5.55234	11.3313		6.89667	5.77734	11.6743		6.89603	5.05624
6.90458	5.65681	11.377		6.90333	5.88683	11.7127		6.9027	5.09777
6.91125	5.76225	11.4186		6.91	5.99699	11.7471		6.90937	5.14077
6.91792	5.86911	11.4563		6.91667	6.10793	11.7778		6.91603	5.18543
6.92458	5.97725	11.4906		6.92333	6.22012	11.8054		6.9227	5.2312
6.93125	6.08669	11.5222		6.93	6.33296	11.8307		6.92937	5.27783
6.93792	6.19727	11.5521		6.93667	6.44626	11.8546		6.93603	5.32568
6.94458	6.3096	11.5808		6.94333	6.561	11.8778		6.9427	5.37522
6.95125	6.42381	11.6095		6.95	6.67758	11.9007		6.94937	5.42603
6.95792	6.53933	11.6386		6.95667	6.79593	11.923		6.95603	5.47814
6.96458	6.65525	11.6688		6.96333	6.91515	11.9443		6.9627	5.53192
6.97125	6.77107	11.6998		6.97	7.03545	11.9644		6.96937	5.58726
6.97792	6.88712	11.7309		6.97667	7.15671	11.9828		6.97603	5.64383
6.98458	7.00415	11.7608		6.98333	7.27874	11.999		6.9827	5.70111
6.99125	7.12182	11.7882		6.99	7.40142	12.0122		6.98937	5.75943
6.99792	7.23995	11.8118		6.99667	7.52506	12.0215		6.99603	5.81844
7.00458	7.35925	11.8306		7.00333	7.64944	12.0265		7.0027	5.87824
7.01125	7.48023	11.8441		7.01	7.77425	12.0273		7.00937	5.9396
7.01792	7.60216	11.8523		7.01667	7.89965	12.0244		7.01603	6.00251
7.02458	7.72404	11.8559		7.02333	8.02574	12.0186		7.0227	6.06685
7.03125	7.84625	11.8559		7.03	8.15249	12.0107		7.02937	6.13172
7.03792	7.96975	11.8537		7.03667	8.27904	12.0014		7.03603	6.19726
7.04458	8.09436	11.8503		7.04333	8.40551	11.9914		7.0427	6.26381
7.05125	8.21911	11.8466		7.05	8.53166	11.9811		7.04937	6.3308
7.05792	8.34405	11.8431		7.05667	8.65801	11.9707		7.05603	6.39796
7.06458	8.46907	11.8397		7.06333	8.7841	11.9603		7.0627	6.46512
7.07125	8.59393	11.8362		7.07	8.91039	11.9494		7.06937	6.53277
7.07792	8.71818	11.8323		7.07667	9.03723	11.938		7.07603	6.60083
7.08458	8.84177	11.8274		7.08333	9.16456	11.9257		7.0827	6.66898
7.09125	8.96543	11.821		7.09	9.29189	11.9126		7.08937	6.73758
7.09792	9.08928	11.8127		7.09667	9.41891	11.899		7.09603	6.80697
7.10458	9.21339	11.8021		7.10333	9.54601	11.8852		7.1027	6.8771
7.11125	9.33713	11.789		7.11	9.67236	11.8711		7.10937	6.94726
7.11792	9.46025	11.7733		7.11667	9.79699	11.8565		7.11603	7.01718
7.12458	9.58292	11.7549		7.12333	9.91967	11.841		7.1227	7.08653
7.13125	9.70512	11.7337		7.13	10.041	11.824		7.12937	7.15517
7.13792	9.82643	11.71		7.13667	10.1613	11.8053		7.13603	7.22346
7.14458	9.94676	11.6838		7.14333	10.2808	11.7849		7.1427	7.2912
7.15125	10.066	11.6555		7.15	10.3993	11.7626		7.14937	7.35886
7.15792	10.1837	11.6255		7.15667	10.5171	11.7382		7.15603	7.4266
7.16458	10.2997	11.5943		7.16333	10.634	11.7118		7.1627	7.49471
7.17125	10.4144	11.5626		7.17	10.7498	11.6833		7.16937	7.56206
7.17792	10.5284	11.5307		7.17667	10.8642	11.6528		7.17603	7.62768
7.18458	10.6414	11.4989		7.18333	10.9769	11.6203		7.1827	7.69152
7.19125	10.7535	11.4674		7.19	11.0881	11.5858		7.18937	7.75364
7.19792	10.8651	11.4361		7.19667	11.1976	11.5493		7.19603	7.81393
7.20458	10.9758	11.405		7.20333	11.3051	11.5108		7.2027	7.87208
7.21125	11.0844	11.3738		7.21	11.4106	11.4703		7.20937	7.92889
7.21792	11.19	11.3419		7.21667	11.5138	11.4284		7.21603	7.98446
7.22458	11.2924	11.3088		7.22333	11.6146	11.3856		7.2227	8.039
7.23125	11.3916	11.2745		7.23	11.7136	11.3422		7.22937	8.09217
7.23792	11.488	11.2388		7.23667	11.8112	11.2986		7.23603	8.14426
7.24458	11.5821	11.2021		7.24333	11.9076	11.2547		7.2427	8.19524
7.25125	11.6745	11.1646		7.25	12.0017	11.2105		7.24937	8.24485
7.25792	11.7653	11.1269		7.25667	12.0934	11.1661		7.25603	8.29256
7.26458	11.8549	11.0893		7.26333	12.1827	11.1216		7.2627	8.33828
7.27125	11.9437	11.0523		7.27	12.2693	11.077		7.26937	8.3822
7.27792	12.0308	11.0163		7.27667	12.3527	11.0323		7.27603	8.42422
7.28458	12.1151	10.9812		7.28333	12.4331	10.9876		7.2827	8.46404
7.29125	12.1964	10.9467		7.29	12.5117	10.9433		7.28937	8.50194
7.29792	12.2758	10.9124		7.29667	12.5889	10.8998		7.29603	8.53887
7.30458	12.3533	10.8779		7.30333	12.6642	10.8575		7.3027	8.57503
7.31125	12.4283	10.8427		7.31	12.7372	10.8166		7.30937	8.60971
7.31792	12.5011	10.8068		7.31667	12.8081	10.7771		7.31603	8.6423
7.32458	12.5723	10.7702		7.32333	12.8771	10.7388		7.3227	8.67296
7.33125	12.6419	10.733		7.33	12.9437	10.7016		7.32937	8.70148
7.33792	12.7092	10.6957		7.33667	13.0075	10.665		7.33603	8.72743
7.34458	12.7738	10.6587		7.34333	13.0683	10.6286		7.3427	8.75051
7.35125	12.8359	10.6227		7.35	13.1262	10.5919		7.34937	8.7718
7.35792	12.8958	10.5878		7.35667	13.1809	10.5544		7.35603	8.79186
7.36458	12.9532	10.5542		7.36333	13.2331	10.5158		7.3627	8.8107
7.37125	13.0082	10.5217		7.37	13.2831	10.4755		7.36937	8.82827
7.37792	13.061	10.4901		7.37667	13.3312	10.4331		7.37603	8.84484
7.38458	13.1117	10.4588		7.38333	13.3768	10.3886		7.3827	8.86062
7.39125	13.16	10.4273		7.39	13.4197	10.3422		7.38937	8.87472
7.39792	13.2053	10.3951		7.39667	13.4608	10.2945		7.39603	8.88684
7.40458	13.2476	10.3621		7.40333	13.4996	10.2459		7.4027	8.89665
7.41125	13.2871	10.3282		7.41	13.5361	10.1967		7.40937	8.90435
7.41792	13.3241	10.2936		7.41667	13.5695	10.1474		7.41603	8.9098
7.42458	13.3591	10.2585		7.42333	13.6011	10.0987		7.4227	8.91336
7.43125	13.392	10.2233		7.43	13.6307	10.0508		7.42937	8.91554
7.43792	13.4234	10.1886		7.43667	13.6578	10.0039		7.43603	8.91643
7.44458	13.4531	10.1548		7.44333	13.6824	9.95767		7.4427	8.91644
7.45125	13.4803	10.1221		7.45	13.7047	9.91193		7.44937	8.91516
7.45792	13.5048	10.0906		7.45667	13.7249	9.86643		7.45603	8.91265
7.46458	13.5272	10.0605		7.46333	13.7431	9.82098		7.4627	8.90866
7.47125	13.5475	10.0318		7.47	13.7597	9.77543		7.46937	8.90361
7.47792	13.5654	10.0047		7.47667	13.7748	9.72962		7.47603	8.89762
7.48458	13.5813	9.97905		7.48333	13.7877	9.68342		7.4827	8.89022
7.49125	13.596	9.95451		7.49	13.7983	9.63677		7.48937	8.88133
7.49792	13.6095	9.93071		7.49667	13.8067	9.58964		7.49603	8.87114
7.50458	13.6213	9.90708		7.50333	13.8129	9.54211		7.5027	8.85975
7.51125	13.631	9.88304		7.51	13.8166	9.4944		7.50937	8.8471
7.51792	13.6395	9.858		7.51667	13.8179	9.44685		7.51603	8.8334
7.52458	13.6465	9.83168		7.52333	13.8172	9.39988		7.5227	8.81899
7.53125	13.6513	9.8041		7.53	13.8149	9.35393		7.52937	8.80368
7.53792	13.6536	9.77561		7.53667	13.8111	9.30927		7.53603	8.78742
7.54458	13.6534	9.74693		7.54333	13.8066	9.26605		7.5427	8.77018
7.55125	13.6512	9.71914		7.55	13.801	9.22418		7.54937	8.75181
7.55792	13.647	9.69353		7.55667	13.7941	9.18337		7.55603	8.73206
7.56458	13.6409	9.67136		7.56333	13.7855	9.14318		7.5627	8.71147
7.57125	13.6338	9.65359		7.57	13.775	9.10304		7.56937	8.69063
7.57792	13.6257	9.64064		7.57667	13.7628	9.06253		7.57603	8.66966
7.58458	13.6169	9.63254		7.58333	13.7487	9.02151		7.5827	8.64795
7.59125	13.6067	9.62899		7.59	13.7326	8.98033		7.58937	8.62523
7.59792	13.5946	9.62951		7.59667	13.7147	8.93962		7.59603	8.60135
7.60458	13.5805	9.63345		7.60333	13.695	8.90025		7.6027	8.57633
7.61125	13.5644	9.64007		7.61	13.6735	8.86293		7.60937	8.5507
7.61792	13.5469	9.64882		7.61667	13.6504	8.82816		7.61603	8.52434
7.62458	13.5282	9.65954		7.62333	13.626	8.79617		7.6227	8.49786
7.63125	13.5079	9.67251		7.63	13.6004	8.76679		7.62937	8.47101
7.63792	13.4866	9.68831		7.63667	13.5737	8.73955		7.63603	8.44403
7.64458	13.4643	9.70755		7.64333	13.5461	8.71361		7.6427	8.41668
7.65125	13.441	9.73078		7.65	13.5173	8.68809		7.64937	8.38857
7.65792	13.4159	9.7586		7.65667	13.487	8.66222		7.65603	8.35956
7.66458	13.3887	9.79157		7.66333	13.4544	8.63568		7.6627	8.329
7.67125	13.3599	9.83009		7.67	13.4199	8.60853		7.66937	8.29719
7.67792	13.3299	9.87436		7.67667	13.3842	8.58117		7.67603	8.26459
7.68458	13.299	9.92433		7.68333	13.3475	8.55411		7.6827	8.23164
7.69125	13.2677	9.97999		7.69	13.3098	8.52799		7.68937	8.1984
7.69792	13.2364	10.0414		7.69667	13.2712	8.50341		7.69603	8.16482
7.70458	13.2054	10.1088		7.70333	13.2322	8.48085		7.7027	8.13104
7.71125	13.1736	10.1822		7.71	13.1931	8.46043		7.70937	8.09731
7.71792	13.1403	10.2616		7.71667	13.1533	8.44198		7.71603	8.06334
7.72458	13.1055	10.347		7.72333	13.1127	8.42506		7.7227	8.02912
7.73125	13.0691	10.4383		7.73	13.0715	8.40922		7.72937	7.99433
7.73792	13.0313	10.5357		7.73667	13.0294	8.39408		7.73603	7.9591
7.74458	12.9924	10.639		7.74333	12.9861	8.37937		7.7427	7.92354
7.75125	12.9536	10.7477		7.75	12.9417	8.36484		7.74937	7.88731
7.75792	12.9151	10.8616		7.75667	12.8969	8.35028		7.75603	7.85045
7.76458	12.8767	10.9803		7.76333	12.8514	8.33559		7.7627	7.8127
7.77125	12.8375	11.1036		7.77	12.8055	8.32077		7.76937	7.77493
7.77792	12.7975	11.2315		7.77667	12.7596	8.30588		7.77603	7.73741
7.78458	12.7568	11.364		7.78333	12.7137	8.2909		7.7827	7.69982
7.79125	12.7155	11.5012		7.79	12.6672	8.27571		7.78937	7.66221
7.79792	12.6736	11.6432		7.79667	12.6199	8.26023		7.79603	7.62486
7.80458	12.6317	11.791		7.80333	12.5727	8.24451		7.8027	7.5883
7.81125	12.5902	11.9456		7.81	12.5257	8.22883		7.80937	7.55173
7.81792	12.5489	12.1079		7.81667	12.4782	8.21346		7.81603	7.51459
7.82458	12.5075	12.2788		7.82333	12.4307	8.19861		7.8227	7.47754
7.83125	12.4658	12.4588		7.83	12.384	8.18434		7.82937	7.44072
7.83792	12.4243	12.6488		7.83667	12.3377	8.17062		7.83603	7.40407
7.84458	12.383	12.8493		7.84333	12.2911	8.15739		7.8427	7.36644
7.85125	12.3417	13.0605		7.85	12.2441	8.14452		7.84937	7.32829
7.85792	12.3003	13.2824		7.85667	12.1973	8.13178		7.85603	7.29054
7.86458	12.2597	13.515		7.86333	12.1504	8.11883		7.8627	7.25406
7.87125	12.2201	13.7582		7.87	12.1031	8.10539		7.86937	7.21908
7.87792	12.1808	14.0123		7.87667	12.0556	8.09138		7.87603	7.18467
7.88458	12.1413	14.2775		7.88333	12.0084	8.07694		7.8827	7.15058
7.89125	12.1017	14.5537		7.89	11.9617	8.06236		7.88937	7.1162
7.89792	12.0626	14.8405		7.89667	11.9157	8.04791		7.89603	7.08134
7.90458	12.0233	15.1377		7.90333	11.8698	8.03385		7.9027	7.04582
7.91125	11.9838	15.4453		7.91	11.824	8.02028		7.90937	7.00973
7.91792	11.9447	15.7636		7.91667	11.7782	8.00722		7.91603	6.97325
7.92458	11.9065	16.0929		7.92333	11.7326	7.99446		7.9227	6.93676
7.93125	11.8691	16.4334		7.93	11.6872	7.98165		7.92937	6.90081
7.93792	11.8322	16.7856		7.93667	11.6413	7.9684		7.93603	6.86558
7.94458	11.7955	17.1508		7.94333	11.5952	7.95442		7.9427	6.83014
7.95125	11.7585	17.5307		7.95	11.549	7.93952		7.94937	6.79337
7.95792	11.721	17.927		7.95667	11.5034	7.92363		7.95603	6.75593
7.96458	11.6835	18.3412		7.96333	11.4579	7.90666		7.9627	6.71905
7.97125	11.6464	18.7742		7.97	11.4119	7.88862		7.96937	6.68311
7.97792	11.6093	19.2263		7.97667	11.3656	7.86958		7.97603	6.64711
7.98458	11.5722	19.6978		7.98333	11.3191	7.84975		7.9827	6.61116
7.99125	11.5352	20.1886		7.99	11.2726	7.8293		7.98937	6.57572
7.99792	11.4984	20.6982		7.99667	11.2256	7.80839		7.99603	6.54073
8.00458	11.4613	21.2251		8.00333	11.1784	7.78721		8.0027	6.50524
8.01125	11.4238	21.7673		8.01	11.1313	7.76602		8.00937	6.46921
8.01792	11.386	22.3229		8.01667	11.0845	7.74519		8.01603	6.43269
8.02458	11.3488	22.8901		8.02333	11.038	7.7251		8.0227	6.39518
8.03125	11.3128	23.4674		8.03	10.9915	7.70601		8.02937	6.35665
8.03792	11.278	24.0528		8.03667	10.9452	7.688		8.03603	6.31766
8.04458	11.2438	24.6441		8.04333	10.8989	7.67099		8.0427	6.27863
8.05125	11.2095	25.2394		8.05	10.8526	7.65476		8.04937	6.23891
8.05792	11.1755	25.8375		8.05667	10.8059	7.63908		8.05603	6.19881
8.06458	11.1418	26.4377		8.06333	10.7589	7.62366		8.0627	6.15919
8.07125	11.1083	27.0397		8.07	10.7118	7.60829		8.06937	6.12074
8.07792	11.0748	27.6431		8.07667	10.6649	7.5928		8.07603	6.08283
8.08458	11.0418	28.2473		8.08333	10.6185	7.57707		8.0827	6.04468
8.09125	11.0096	28.8524		8.09	10.5724	7.56101		8.08937	6.00617
8.09792	10.9784	29.4581		8.09667	10.527	7.54459		8.09603	5.96764
8.10458	10.9482	30.0636		8.10333	10.4824	7.52793		8.1027	5.92919
8.11125	10.9188	30.6677		8.11	10.4381	7.51131		8.10937	5.89039
8.11792	10.8908	31.269		8.11667	10.3932	7.49513		8.11603	5.85115
8.12458	10.8648	31.8662		8.12333	10.348	7.47979		8.1227	5.81207
8.13125	10.8415	32.4586		8.13	10.3034	7.46567		8.12937	5.77347
8.13792	10.8204	33.0452		8.13667	10.2599	7.45323		8.13603	5.7352
8.14458	10.8005	33.6252		8.14333	10.217	7.44296		8.1427	5.69759
8.15125	10.7821	34.1983		8.15	10.1744	7.43524		8.14937	5.66065
8.15792	10.7655	34.7645		8.15667	10.1325	7.43027		8.15603	5.62451
8.16458	10.7507	35.3238		8.16333	10.0912	7.42795		8.1627	5.58828
8.17125	10.7374	35.8749		8.17	10.0496	7.42803		8.16937	5.55208
8.17792	10.7259	36.4153		8.17667	10.0081	7.43024		8.17603	5.51624
8.18458	10.7174	36.9416		8.18333	9.96739	7.43443		8.1827	5.4808
8.19125	10.7118	37.4501		8.19	9.92783	7.4406		8.18937	5.44611
8.19792	10.7093	37.9373		8.19667	9.88928	7.44886		8.19603	5.41198
8.20458	10.7096	38.3997		8.20333	9.85196	7.45943		8.2027	5.37915
8.21125	10.713	38.8341		8.21	9.81632	7.47253		8.20937	5.3475
8.21792	10.7197	39.2392		8.21667	9.78187	7.48828		8.21603	5.31683
8.22458	10.73	39.6161		8.22333	9.74788	7.50666		8.2227	5.28637
8.23125	10.7432	39.9678		8.23	9.71397	7.52756		8.22937	5.25592
8.23792	10.759	40.2978		8.23667	9.68077	7.55078		8.23603	5.22592
8.24458	10.7775	40.609		8.24333	9.64843	7.5761		8.2427	5.19678
8.25125	10.799	40.9035		8.25	9.61696	7.60321		8.24937	5.16876
8.25792	10.8235	41.1828		8.25667	9.58592	7.63195		8.25603	5.14212
8.26458	10.8512	41.4472		8.26333	9.55578	7.6623		8.2627	5.11684
8.27125	10.8825	41.6954		8.27	9.52692	7.6945		8.26937	5.09267
8.27792	10.918	41.9244		8.27667	9.49918	7.7289		8.27603	5.06967
8.28458	10.9578	42.131		8.28333	9.4717	7.7659		8.2827	5.04777
8.29125	11.0016	42.3135		8.29	9.44391	7.80591		8.28937	5.02644
8.29792	11.0491	42.4722		8.29667	9.41626	7.84944		8.29603	5.00456
8.30458	11.1	42.6091		8.30333	9.38942	7.89701		8.3027	4.98243
8.31125	11.1543	42.7271		8.31	9.36335	7.94898		8.30937	4.96052
8.31792	11.2122	42.8292		8.31667	9.33724	8.00542		8.31603	4.93888
8.32458	11.2734	42.9185		8.32333	9.31125	8.06608		8.3227	4.91717
8.33125	11.338	42.9973		8.33	9.28604	8.13052		8.32937	4.89579
8.33792	11.4058	43.0668		8.33667	9.26226	8.19824		8.33603	4.87547
8.34458	11.4766	43.1267		8.34333	9.23922	8.26871		8.3427	4.85648
8.35125	11.5507	43.1755		8.35	9.2162	8.34147		8.34937	4.83875
8.35792	11.6286	43.2113		8.35667	9.19414	8.41627		8.35603	4.82228
8.36458	11.7109	43.2321		8.36333	9.17348	8.49324		8.3627	4.8067
8.37125	11.7972	43.2362		8.37	9.1539	8.57294		8.36937	4.79148
8.37792	11.8878	43.2225		8.37667	9.13391	8.65622		8.37603	4.77664
8.38458	11.9832	43.1908		8.38333	9.11336	8.744		8.3827	4.76196
8.39125	12.0836	43.1421		8.39	9.09299	8.83707		8.38937	4.74726
8.39792	12.1885	43.0778		8.39667	9.07284	8.93606		8.39603	4.73216
8.40458	12.2976	42.9992		8.40333	9.05243	9.04127		8.4027	4.71701
8.41125	12.4114	42.9078		8.41	9.03165	9.15267		8.40937	4.70176
8.41792	12.5307	42.8053		8.41667	9.011	9.26987		8.41603	4.68616
8.42458	12.6564	42.6943		8.42333	8.9909	9.39233		8.4227	4.67013
8.43125	12.7882	42.5769		8.43	8.97132	9.51954		8.42937	4.65414
8.43792	12.9263	42.4542		8.43667	8.95193	9.65116		8.43603	4.63819
8.44458	13.0702	42.3255		8.44333	8.93289	9.78702		8.4427	4.622
8.45125	13.2205	42.1894		8.45	8.91432	9.92704		8.44937	4.60556
8.45792	13.3778	42.0443		8.45667	8.89634	10.0712		8.45603	4.58885
8.46458	13.5427	41.8888		8.46333	8.87872	10.2197		8.4627	4.57194
8.47125	13.7156	41.7211		8.47	8.86123	10.3724		8.46937	4.55477
8.47792	13.8964	41.5399		8.47667	8.84406	10.5295		8.47603	4.53792
8.48458	14.0861	41.3444		8.48333	8.82719	10.6906		8.4827	4.52164
8.49125	14.2852	41.1358		8.49	8.81062	10.8553		8.48937	4.50554
8.49792	14.4947	40.9168		8.49667	8.79423	11.0232		8.49603	4.48942
8.50458	14.7143	40.6908		8.50333	8.77792	11.194		8.5027	4.47305
8.51125	14.9436	40.4609		8.51	8.76123	11.3675		8.50937	4.45606
8.51792	15.1832	40.2298		8.51667	8.74379	11.5439		8.51603	4.43781
8.52458	15.4334	39.9991		8.52333	8.72573	11.7233		8.5227	4.4184
8.53125	15.6948	39.7687		8.53	8.7072	11.9062		8.52937	4.39875
8.53792	15.9672	39.537		8.53667	8.68909	12.0931		8.53603	4.3797
8.54458	16.2511	39.3014		8.54333	8.67108	12.2847		8.5427	4.3612
8.55125	16.5475	39.0597		8.55	8.65365	12.4819		8.54937	4.34259
8.55792	16.8562	38.8097		8.55667	8.63683	12.6853		8.55603	4.32339
8.56458	17.1772	38.5501		8.56333	8.62048	12.8954		8.5627	4.30376
8.57125	17.5101	38.2799		8.57	8.60441	13.1121		8.56937	4.28428
8.57792	17.8546	37.9997		8.57667	8.58762	13.335		8.57603	4.26501
8.58458	18.21	37.7119		8.58333	8.57066	13.5638		8.5827	4.24597
8.59125	18.5761	37.4205		8.59	8.55355	13.7978		8.58937	4.22741
8.59792	18.9531	37.1289		8.59667	8.53637	14.0364		8.59603	4.2097
8.60458	19.3409	36.8393		8.60333	8.51929	14.2788		8.6027	4.19246
8.61125	19.7388	36.5529		8.61	8.50211	14.5241		8.60937	4.175
8.61792	20.1465	36.2698		8.61667	8.48515	14.7718		8.61603	4.15699
8.62458	20.5638	35.9901		8.62333	8.46821	15.0214		8.6227	4.1393
8.63125	20.9902	35.7132		8.63	8.45148	15.2723		8.62937	4.12288
8.63792	21.4254	35.4375		8.63667	8.43512	15.524		8.63603	4.10787
8.64458	21.8685	35.1606		8.64333	8.41942	15.7761		8.6427	4.09396
8.65125	22.3184	34.8809		8.65	8.40484	16.0282		8.64937	4.081
8.65792	22.7737	34.5978		8.65667	8.39126	16.2806		8.65603	4.06871
8.66458	23.233	34.3119		8.66333	8.37777	16.5339		8.6627	4.05703
8.67125	23.6951	34.0245		8.67	8.36376	16.7896		8.66937	4.04552
8.67792	24.1589	33.7366		8.67667	8.34948	17.0493		8.67603	4.03436
8.68458	24.6244	33.449		8.68333	8.33537	17.3148		8.6827	4.0238
8.69125	25.0909	33.1629		8.69	8.32137	17.5875		8.68937	4.01409
8.69792	25.5572	32.8791		8.69667	8.30708	17.8683		8.69603	4.00583
8.70458	26.022	32.5986		8.70333	8.29376	18.1572		8.7027	3.99879
8.71125	26.4838	32.3208		8.71	8.2827	18.4535		8.70937	3.99313
8.71792	26.9418	32.0445		8.71667	8.27363	18.7552		8.71603	3.98915
8.72458	27.3944	31.7674		8.72333	8.26517	19.0604		8.7227	3.98699
8.73125	27.8402	31.4878		8.73	8.25682	19.3667		8.72937	3.98667
8.73792	28.2783	31.2043		8.73667	8.2497	19.6727		8.73603	3.98798
8.74458	28.7083	30.9157		8.74333	8.24369	19.9771		8.7427	3.9909
8.75125	29.1293	30.6217		8.75	8.23843	20.2796		8.74937	3.99553
8.75792	29.5403	30.3225		8.75667	8.23364	20.5805		8.75603	4.00166
8.76458	29.9405	30.0194		8.76333	8.23013	20.8803		8.7627	4.00969
8.77125	30.33	29.7148		8.77	8.22784	21.1796		8.76937	4.01985
8.77792	30.7079	29.4112		8.77667	8.22628	21.4785		8.77603	4.03231
8.78458	31.0733	29.1106		8.78333	8.22543	21.7769		8.7827	4.04684
8.79125	31.4257	28.8143		8.79	8.22516	22.0743		8.78937	4.06329
8.79792	31.7644	28.5232		8.79667	8.22598	22.3702		8.79603	4.08171
8.80458	32.089	28.238		8.80333	8.22839	22.6639		8.8027	4.10175
8.81125	32.3987	27.9589		8.81	8.23285	22.9548		8.80937	4.12307
8.81792	32.6933	27.6857		8.81667	8.23903	23.2421		8.81603	4.14557
8.82458	32.9731	27.4176		8.82333	8.24673	23.5254		8.8227	4.1697
8.83125	33.2384	27.1536		8.83	8.25614	23.8047		8.82937	4.19531
8.83792	33.4903	26.8927		8.83667	8.26758	24.0802		8.83603	4.22245
8.84458	33.729	26.6343		8.84333	8.28014	24.3522		8.8427	4.25171
8.85125	33.9542	26.3773		8.85	8.29368	24.6208		8.84937	4.28319
8.85792	34.1649	26.1209		8.85667	8.30823	24.8855		8.85603	4.3163
8.86458	34.3609	25.8644		8.86333	8.32396	25.1456		8.8627	4.35024
8.87125	34.542	25.6079		8.87	8.34122	25.3999		8.86937	4.38537
8.87792	34.708	25.352		8.87667	8.36043	25.6471		8.87603	4.42204
8.88458	34.8589	25.0979		8.88333	8.38203	25.8857		8.8827	4.46006
8.89125	34.9951	24.8469		8.89	8.40554	26.1142		8.88937	4.49939
8.89792	35.1177	24.5999		8.89667	8.43059	26.3315		8.89603	4.54042
8.90458	35.2276	24.3576		8.90333	8.45781	26.5371		8.9027	4.58306
8.91125	35.3246	24.1197		8.91	8.48743	26.7318		8.90937	4.62677
8.91792	35.4082	23.8851		8.91667	8.51912	26.9174		8.91603	4.67123
8.92458	35.4784	23.6521		8.92333	8.55215	27.0955		8.9227	4.71631
8.93125	35.5363	23.4191		8.93	8.58675	27.2674		8.92937	4.7618
8.93792	35.5827	23.1853		8.93667	8.62379	27.4334		8.93603	4.80711
8.94458	35.6174	22.9504		8.94333	8.66324	27.5925		8.9427	4.85256
8.95125	35.6404	22.7149		8.95	8.70495	27.7429		8.94937	4.89815
8.95792	35.6524	22.4797		8.95667	8.74855	27.8824		8.95603	4.944
8.96458	35.654	22.2461		8.96333	8.7947	28.0086		8.9627	4.99003
8.97125	35.6447	22.0155		8.97	8.84333	28.1197		8.96937	5.03624
8.97792	35.625	21.7888		8.97667	8.89453	28.215		8.97603	5.08285
8.98458	35.5954	21.5657		8.98333	8.94838	28.2953		8.9827	5.12946
8.99125	35.5564	21.3451		8.99	9.0046	28.3629		8.98937	5.17593
8.99792	35.5083	21.1256		8.99667	9.06294	28.421		8.99603	5.222
9.00458	35.4507	20.906		9.00333	9.12329	28.4729		9.0027	5.26737
9.01125	35.3848	20.6858		9.01	9.18639	28.5208		9.00937	5.31183
9.01792	35.3105	20.4648		9.01667	9.25252	28.5657		9.01603	5.35534
9.02458	35.2279	20.2435		9.02333	9.3214	28.6072		9.0227	5.39848
9.03125	35.1379	20.0229		9.03	9.39271	28.644		9.02937	5.44129
9.03792	35.0412	19.8044		9.03667	9.46649	28.6739		9.03603	5.48313
9.04458	34.9379	19.5893		9.04333	9.54301	28.6943		9.0427	5.52337
9.05125	34.8271	19.3782		9.05	9.62251	28.7025		9.04937	5.56186
9.05792	34.709	19.1704		9.05667	9.7049	28.6967		9.05603	5.59893
9.06458	34.5844	18.9646		9.06333	9.78973	28.6762		9.0627	5.6341
9.07125	34.4537	18.7598		9.07	9.87749	28.6416		9.06937	5.66769
9.07792	34.3171	18.5549		9.07667	9.96905	28.5942		9.07603	5.70025
9.08458	34.1757	18.3497		9.08333	10.0643	28.5361		9.0827	5.73252
9.09125	34.0303	18.1442		9.09	10.1627	28.4692		9.08937	5.76412
9.09792	33.8803	17.9389		9.09667	10.2635	28.396		9.09603	5.79446
9.10458	33.7255	17.7348		9.10333	10.3674	28.3187		9.1027	5.82367
9.11125	33.5663	17.5339		9.11	10.4745	28.2398		9.10937	5.85172
9.11792	33.4025	17.338		9.11667	10.5846	28.1609		9.11603	5.87846
9.12458	33.2334	17.1477		9.12333	10.6977	28.0836		9.1227	5.90345
9.13125	33.0599	16.9628		9.13	10.8142	28.0087		9.12937	5.92759
9.13792	32.8834	16.7819		9.13667	10.9344	27.9371		9.13603	5.95134
9.14458	32.7046	16.6033		9.14333	11.0581	27.8688		9.1427	5.97499
9.15125	32.5229	16.4257		9.15	11.1847	27.8032		9.14937	5.99812
9.15792	32.3374	16.2479		9.15667	11.3142	27.7391		9.15603	6.02083
9.16458	32.1485	16.0693		9.16333	11.4464	27.6748		9.1627	6.04361
9.17125	31.9569	15.8892		9.17	11.5819	27.6084		9.16937	6.06632
9.17792	31.7626	15.7084		9.17667	11.7205	27.5378		9.17603	6.08869
9.18458	31.5654	15.5279		9.18333	11.8617	27.4614		9.1827	6.11077
9.19125	31.3659	15.3493		9.19	12.0057	27.3783		9.18937	6.13292
9.19792	31.1652	15.1738		9.19667	12.1527	27.2885		9.19603	6.15557
9.20458	30.9627	15.0018		9.20333	12.3035	27.193		9.2027	6.1786
9.21125	30.7578	14.8336		9.21	12.4577	27.0927		9.20937	6.20214
9.21792	30.5501	14.6689		9.21667	12.6157	26.9888		9.21603	6.22675
9.22458	30.3405	14.5078		9.22333	12.777	26.882		9.2227	6.25256
9.23125	30.1295	14.35		9.23	12.9418	26.7731		9.22937	6.27934
9.23792	29.9166	14.1951		9.23667	13.11	26.6625		9.23603	6.30665
9.24458	29.7029	14.0427		9.24333	13.2811	26.5498		9.2427	6.33452
9.25125	29.4888	13.8923		9.25	13.4549	26.4344		9.24937	6.36347
9.25792	29.2743	13.7439		9.25667	13.6313	26.3154		9.25603	6.39339
9.26458	29.0588	13.597		9.26333	13.8111	26.1926		9.2627	6.42456
9.27125	28.8419	13.4513		9.27	13.9939	26.0664		9.26937	6.4574
9.27792	28.6242	13.3062		9.27667	14.1792	25.9377		9.27603	6.49285
9.28458	28.4058	13.1611		9.28333	14.3666	25.8077		9.2827	6.5311
9.29125	28.1866	13.0158		9.29	14.5561	25.6771		9.28937	6.57187
9.29792	27.9666	12.8705		9.29667	14.7476	25.5467		9.29603	6.61505
9.30458	27.746	12.7255		9.30333	14.9412	25.4165		9.3027	6.66075
9.31125	27.5257	12.5813		9.31	15.1376	25.2866		9.30937	6.70906
9.31792	27.3061	12.4382		9.31667	15.3369	25.1566		9.31603	6.75956
9.32458	27.0871	12.2965		9.32333	15.5398	25.0261		9.3227	6.81224
9.33125	26.8686	12.1566		9.33	15.7457	24.8947		9.32937	6.86728
9.33792	26.651	12.019		9.33667	15.9545	24.7626		9.33603	6.92528
9.34458	26.4336	11.8841		9.34333	16.166	24.6302		9.3427	6.98574
9.35125	26.2164	11.7518		9.35	16.38	24.4983		9.34937	7.04847
9.35792	25.9998	11.6221		9.35667	16.5961	24.3675		9.35603	7.11349
9.36458	25.7841	11.4951		9.36333	16.8133	24.2384		9.3627	7.18173
9.37125	25.5696	11.3708		9.37	17.032	24.1114		9.36937	7.25307
9.37792	25.3559	11.2495		9.37667	17.2528	23.9864		9.37603	7.3271
9.38458	25.1438	11.1311		9.38333	17.4765	23.8627		9.3827	7.40387
9.39125	24.9333	11.0154		9.39	17.7024	23.7392		9.38937	7.48315
9.39792	24.7237	10.9017		9.39667	17.9302	23.6147		9.39603	7.56457
9.40458	24.5145	10.7897		9.40333	18.1606	23.488		9.4027	7.64754
9.41125	24.3057	10.6788		9.41	18.3931	23.3584		9.40937	7.73273
9.41792	24.0979	10.5685		9.41667	18.6266	23.2256		9.41603	7.8207
9.42458	23.8916	10.4586		9.42333	18.8598	23.0896		9.4227	7.91136
9.43125	23.6872	10.3489		9.43	19.0932	22.9503		9.42937	8.0047
9.43792	23.4848	10.2393		9.43667	19.3272	22.8081		9.43603	8.10049
9.44458	23.2836	10.1303		9.44333	19.5614	22.6639		9.4427	8.1983
9.45125	23.0836	10.0223		9.45	19.7956	22.5188		9.44937	8.29676
9.45792	22.885	9.91561		9.45667	20.03	22.3735		9.45603	8.39568
9.46458	22.6878	9.81077		9.46333	20.2646	22.2287		9.4627	8.49561
9.47125	22.4917	9.70792		9.47	20.4983	22.0845		9.46937	8.59724
9.47792	22.2968	9.6069		9.47667	20.7304	21.9414		9.47603	8.70031
9.48458	22.1044	9.50735		9.48333	20.9606	21.7997		9.4827	8.80485
9.49125	21.9144	9.40881		9.49	21.1892	21.6595		9.48937	8.91158
9.49792	21.7257	9.31097		9.49667	21.416	21.5204		9.49603	9.02026
9.50458	21.5374	9.2137		9.50333	21.6405	21.382		9.5027	9.1299
9.51125	21.3501	9.11711		9.51	21.8627	21.2435		9.50937	9.23906
9.51792	21.1647	9.02147		9.51667	22.0822	21.1045		9.51603	9.3478
9.52458	20.9812	8.9272		9.52333	22.2984	20.9648		9.5227	9.45605
9.53125	20.7995	8.83477		9.53	22.5102	20.8242		9.52937	9.5633
9.53792	20.62	8.74455		9.53667	22.7176	20.6829		9.53603	9.66925
9.54458	20.4424	8.65672		9.54333	22.9204	20.5417		9.5427	9.7739
9.55125	20.2668	8.57111		9.55	23.1186	20.4013		9.54937	9.87814
9.55792	20.0914	8.48722		9.55667	23.312	20.2621		9.55603	9.98212
9.56458	19.9157	8.40445		9.56333	23.5006	20.1244		9.5627	10.0854
9.57125	19.7403	8.32225		9.57	23.6838	19.988		9.56937	10.1874
9.57792	19.5658	8.24034		9.57667	23.8604	19.8522		9.57603	10.2881
9.58458	19.3929	8.15868		9.58333	24.0297	19.7166		9.5827	10.3876
9.59125	19.2211	8.07735		9.59	24.1917	19.5799		9.58937	10.4852
9.59792	19.0513	7.99652		9.59667	24.3467	19.4414		9.59603	10.5803
9.60458	18.884	7.91641		9.60333	24.4945	19.3003		9.6027	10.6728
9.61125	18.7192	7.83734		9.61	24.6346	19.1568		9.60937	10.7628
9.61792	18.5558	7.75954		9.61667	24.768	19.0117		9.61603	10.8494
9.62458	18.3938	7.68312		9.62333	24.8948	18.8661		9.6227	10.9329
9.63125	18.2334	7.6079		9.63	25.0146	18.7211		9.62937	11.0138
9.63792	18.0747	7.53366		9.63667	25.1261	18.5777		9.63603	11.0923
9.64458	17.9173	7.4603		9.64333	25.2291	18.4366		9.6427	11.1679
9.65125	17.7611	7.38788		9.65	25.3242	18.2984		9.64937	11.2405
9.65792	17.6066	7.31657		9.65667	25.4118	18.163		9.65603	11.3109
9.66458	17.4531	7.24645		9.66333	25.4913	18.0302		9.6627	11.3792
9.67125	17.3	7.17757		9.67	25.563	17.8991		9.66937	11.445
9.67792	17.1475	7.10992		9.67667	25.6274	17.7689		9.67603	11.5081
9.68458	16.996	7.04357		9.68333	25.6854	17.6391		9.6827	11.5686
9.69125	16.8453	6.97857		9.69	25.7372	17.5093		9.68937	11.6259
9.69792	16.6955	6.91488		9.69667	25.7823	17.3794		9.69603	11.6796
9.70458	16.5466	6.85241		9.70333	25.8211	17.2492		9.7027	11.7296
9.71125	16.3993	6.79111		9.71	25.8539	17.1184		9.70937	11.7759
9.71792	16.2531	6.73102		9.71667	25.8807	16.9872		9.71603	11.8191
9.72458	16.1081	6.67226		9.72333	25.9008	16.8558		9.7227	11.8598
9.73125	15.9644	6.61488		9.73	25.9141	16.7247		9.72937	11.8983
9.73792	15.822	6.55881		9.73667	25.921	16.5942		9.73603	11.934
9.74458	15.6806	6.50389		9.74333	25.922	16.4647		9.7427	11.9669
9.75125	15.5404	6.44988		9.75	25.9177	16.3365		9.74937	11.9962
9.75792	15.4019	6.39649		9.75667	25.9088	16.2099		9.75603	12.0215
9.76458	15.2648	6.34339		9.76333	25.8955	16.0848		9.7627	12.0429
9.77125	15.1291	6.29023		9.77	25.878	15.9612		9.76937	12.0617
9.77792	14.9952	6.23676		9.77667	25.8562	15.839		9.77603	12.0786
9.78458	14.8632	6.18296		9.78333	25.8302	15.7183		9.7827	12.093
9.79125	14.7328	6.129		9.79	25.7999	15.5991		9.78937	12.1056
9.79792	14.603	6.07521		9.79667	25.7659	15.4815		9.79603	12.1168
9.80458	14.4738	6.02204		9.80333	25.7284	15.3653		9.8027	12.1269
9.81125	14.345	5.96996		9.81	25.6879	15.2504		9.80937	12.1347
9.81792	14.2168	5.91938		9.81667	25.6443	15.1366		9.81603	12.1398
9.82458	14.0898	5.87059		9.82333	25.5972	15.0235		9.8227	12.143
9.83125	13.9646	5.82372		9.83	25.5475	14.9107		9.82937	12.1443
9.83792	13.8413	5.77878		9.83667	25.4951	14.7977		9.83603	12.1431
9.84458	13.7193	5.73556		9.84333	25.4405	14.6841		9.8427	12.1391
9.85125	13.5986	5.69365		9.85	25.3836	14.5702		9.84937	12.133
9.85792	13.4791	5.65249		9.85667	25.3245	14.4563		9.85603	12.1253
9.86458	13.3606	5.61159		9.86333	25.2641	14.3431		9.8627	12.1151
9.87125	13.2426	5.57058		9.87	25.2017	14.2312		9.86937	12.102
9.87792	13.1255	5.52934		9.87667	25.1372	14.1215		9.87603	12.0869
9.88458	13.0092	5.48788		9.88333	25.0705	14.0147		9.8827	12.07
9.89125	12.8946	5.44629		9.89	25.0024	13.9109		9.88937	12.0512
9.89792	12.7813	5.4047		9.89667	24.933	13.81		9.89603	12.0305
9.90458	12.6683	5.36336		9.90333	24.8617	13.7111		9.9027	12.0082
9.91125	12.5556	5.32258		9.91	24.7883	13.6136		9.90937	11.9849
9.91792	12.4433	5.28259		9.91667	24.7134	13.5166		9.91603	11.9605
9.92458	12.3323	5.24347		9.92333	24.6372	13.4192		9.9227	11.934
9.93125	12.2222	5.20513		9.93	24.5597	13.3205		9.92937	11.9053
9.93792	12.1133	5.1674		9.93667	24.481	13.2197		9.93603	11.8743
9.94458	12.0063	5.13017		9.94333	24.4013	13.1169		9.9427	11.842
9.95125	11.9008	5.09343		9.95	24.321	13.0127		9.94937	11.8084
9.95792	11.7964	5.05719		9.95667	24.2398	12.9078		9.95603	11.7735
9.96458	11.6931	5.02146		9.96333	24.1573	12.8033		9.9627	11.7371
9.97125	11.5909	4.98625		9.97	24.073	12.7001		9.96937	11.6995
9.97792	11.4895	4.9516		9.97667	23.9873	12.5993		9.97603	11.6606
9.98458	11.3887	4.91763		9.98333	23.9006	12.5019		9.9827	11.6201
9.99125	11.2894	4.88446		9.99	23.8136	12.4085		9.98937	11.5775
9.99792	11.1912	4.85212		9.99667	23.7261	12.3189		9.99603	11.5329
10.0046	11.0938	4.82051		10.0033	23.6383	12.2322		10.0027	11.4873
10.0113	10.9974	4.78943		10.01	23.55	12.1472		10.0094	11.441
10.0179	10.9024	4.75868		10.0167	23.4608	12.063		10.016	11.3936
10.0246	10.8091	4.72804		10.0233	23.3703	11.9786		10.0227	11.3446
10.0312	10.7167	4.6974		10.03	23.2783	11.8936		10.0294	11.2938
10.0379	10.6247	4.66669		10.0367	23.185	11.8076		10.036	11.2421
10.0446	10.5331	4.63591		10.0433	23.0908	11.7211		10.0427	11.1899
10.0512	10.4422	4.6052		10.05	22.9965	11.6346		10.0494	11.1369
10.0579	10.3521	4.57472		10.0567	22.9029	11.5492		10.056	11.0833
10.0646	10.2631	4.54468		10.0633	22.8098	11.4655		10.0627	11.0285
10.0712	10.175	4.51531		10.07	22.7165	11.3839		10.0694	10.9728
10.0779	10.0881	4.48685		10.0767	22.6224	11.3042		10.076	10.9161
10.0846	10.0023	4.45948		10.0833	22.5274	11.2257		10.0827	10.8578
10.0913	9.91768	4.4333		10.09	22.4315	11.1481		10.0894	10.7976
10.0979	9.83346	4.40841		10.0967	22.3347	11.0709		10.096	10.7364
10.1046	9.74885	4.38489		10.1033	22.2374	10.9943		10.1027	10.6752
10.1113	9.66453	4.36284		10.11	22.1399	10.9183		10.1094	10.6141
10.1179	9.58183	4.34231		10.1167	22.043	10.843		10.116	10.5522
10.1246	9.50117	4.32326		10.1233	21.9464	10.769		10.1227	10.4895
10.1312	9.42177	4.3055		10.13	21.8489	10.6968		10.1294	10.4267
10.1379	9.34372	4.28873		10.1367	21.7501	10.6273		10.136	10.3634
10.1446	9.26724	4.27266		10.1433	21.6508	10.5605		10.1427	10.2995
10.1512	9.19192	4.25701		10.15	21.5514	10.4962		10.1494	10.2349
10.1579	9.1171	4.2416		10.1567	21.4514	10.4335		10.156	10.1707
10.1646	9.04273	4.22636		10.1633	21.3506	10.372		10.1627	10.107
10.1713	8.9695	4.21138		10.17	21.2501	10.3115		10.1694	10.0429
10.1779	8.89724	4.19685		10.1767	21.1504	10.252		10.176	9.97803
10.1846	8.82586	4.18305		10.1833	21.0507	10.1934		10.1827	9.91224
10.1913	8.75559	4.17026		10.19	20.9505	10.1356		10.1894	9.84605
10.1979	8.68625	4.15869		10.1967	20.8501	10.0784		10.196	9.7792
10.2046	8.61774	4.1484		10.2033	20.7495	10.0218		10.2027	9.71124
10.2112	8.54977	4.13926		10.21	20.6484	9.96574		10.2094	9.64287
10.2179	8.48264	4.13098		10.2167	20.5467	9.91042		10.216	9.5745
10.2246	8.41652	4.12326		10.2233	20.4453	9.85574		10.2227	9.50663
10.2312	8.35136	4.1159		10.23	20.3438	9.80152		10.2294	9.43886
10.2379	8.28721	4.10894		10.2367	20.2417	9.74774		10.236	9.37114
10.2446	8.2237	4.10256		10.2433	20.1391	9.69477		10.2427	9.30336
10.2513	8.16061	4.09703		10.25	20.0372	9.64323		10.2494	9.23549
10.2579	8.09793	4.09252		10.2567	19.9364	9.59373		10.256	9.16762
10.2646	8.0361	4.08915		10.2633	19.8361	9.54668		10.2627	9.1001
10.2713	7.97487	4.08695		10.27	19.7364	9.50218		10.2694	9.03333
10.2779	7.91425	4.08586		10.2767	19.6373	9.46022		10.276	8.96697
10.2846	7.85501	4.08573		10.2833	19.5383	9.42068		10.2827	8.90113
10.2912	7.79749	4.08625		10.29	19.4385	9.38332		10.2894	8.8359
10.2979	7.74101	4.08707		10.2967	19.3371	9.34779		10.296	8.77123
10.3046	7.68474	4.08794		10.3033	19.235	9.31364		10.3027	8.70665
10.3112	7.62951	4.08885		10.31	19.1327	9.28038		10.3094	8.64149
10.3179	7.57595	4.08996		10.3167	19.031	9.24758		10.316	8.57595
10.3246	7.52313	4.09145		10.3233	18.9301	9.21491		10.3227	8.5103
10.3313	7.47039	4.09344		10.33	18.83	9.18214		10.3294	8.44498
10.3379	7.41826	4.09594		10.3367	18.7307	9.14918		10.336	8.38039
10.3446	7.36746	4.09889		10.3433	18.6317	9.11607		10.3427	8.31679
10.3513	7.31768	4.10222		10.35	18.5332	9.08292		10.3494	8.25428
10.3579	7.2686	4.10586		10.3567	18.4355	9.04995		10.356	8.19243
10.3646	7.22043	4.10971		10.3633	18.3385	9.0176		10.3627	8.13117
10.3712	7.17323	4.11371		10.37	18.2416	8.98649		10.3694	8.0706
10.3779	7.1269	4.11789		10.3767	18.1449	8.95723		10.376	8.01065
10.3846	7.08131	4.12242		10.3833	18.0485	8.93013		10.3827	7.95051
10.3912	7.03674	4.1275		10.39	17.9527	8.90505		10.3894	7.88997
10.3979	6.9928	4.13334		10.3967	17.8571	8.8814		10.396	7.82987
10.4046	6.94969	4.14009		10.4033	17.7619	8.85839		10.4027	7.77083
10.4113	6.9076	4.14779		10.41	17.6676	8.83535		10.4094	7.71334
10.4179	6.8668	4.15635		10.4167	17.5745	8.8118		10.416	7.65706
10.4246	6.82712	4.16558		10.4233	17.4826	8.78755		10.4227	7.60243
10.4313	6.78783	4.17513		10.43	17.3909	8.76271		10.4294	7.54893
10.4379	6.749	4.18472		10.4367	17.2993	8.73767		10.436	7.49564
10.4446	6.71054	4.19409		10.4433	17.2083	8.71302		10.4427	7.44215
10.4512	6.67289	4.20316		10.45	17.1179	8.68936		10.4494	7.38835
10.4579	6.63627	4.21189		10.4567	17.0279	8.66712		10.456	7.33483
10.4646	6.60065	4.22024		10.4633	16.9382	8.64637		10.4627	7.28185
10.4712	6.56596	4.22821		10.47	16.8492	8.62688		10.4694	7.2299
10.4779	6.53222	4.23586		10.4767	16.7608	8.60811		10.476	7.17947
10.4846	6.49998	4.24334		10.4833	16.6732	8.58938		10.4827	7.13041
10.4913	6.4686	4.25079		10.49	16.5869	8.57019		10.4894	7.08226
10.4979	6.43724	4.25826		10.4967	16.5015	8.55034		10.496	7.03447
10.5046	6.40583	4.26577		10.5033	16.4167	8.52993		10.5027	6.98674
10.5113	6.3752	4.27334		10.51	16.3322	8.5092		10.5094	6.9395
10.5179	6.34563	4.2811		10.5167	16.2487	8.48845		10.516	6.89351
10.5246	6.31628	4.28928		10.5233	16.166	8.46786		10.5227	6.84935
10.5312	6.28775	4.29797		10.53	16.0838	8.44762		10.5294	6.80689
10.5379	6.26093	4.3072		10.5367	16.0027	8.42785		10.536	6.76598
10.5446	6.23545	4.31681		10.5433	15.923	8.40855		10.5427	6.72678
10.5512	6.21039	4.32657		10.55	15.8447	8.38961		10.5494	6.68932
10.5579	6.18509	4.33623		10.5567	15.7673	8.3708		10.556	6.65256
10.5646	6.16062	4.34552		10.5633	15.6904	8.35201		10.5627	6.61577
10.5712	6.1368	4.35414		10.57	15.6136	8.33322		10.5694	6.57922
10.5779	6.11325	4.36181		10.5767	15.5368	8.31459		10.576	6.54328
10.5846	6.09019	4.36836		10.5833	15.4606	8.29622		10.5827	6.50778
10.5913	6.0681	4.37371		10.59	15.3857	8.27813		10.5894	6.47258
10.5979	6.04726	4.37796		10.5967	15.3117	8.26024		10.596	6.43858
10.6046	6.02694	4.38135		10.6033	15.2388	8.24245		10.6027	6.40643
10.6113	6.00673	4.38411		10.61	15.1674	8.2247		10.6094	6.3758
10.6179	5.98682	4.38645		10.6167	15.0972	8.20696		10.616	6.34576
10.6246	5.96733	4.38859		10.6233	15.0269	8.18922		10.6227	6.31645
10.6312	5.94831	4.39075		10.63	14.9564	8.17142		10.6294	6.28842
10.6379	5.92992	4.39309		10.6367	14.8867	8.15353		10.636	6.26151
10.6446	5.91228	4.39578		10.6433	14.8184	8.13556		10.6427	6.23529
10.6512	5.89558	4.39883		10.65	14.7512	8.1176		10.6494	6.20934
10.6579	5.8798	4.4022		10.6567	14.6849	8.09966		10.656	6.18412
10.6646	5.86459	4.40577		10.6633	14.6198	8.08172		10.6627	6.15975
10.6713	5.84958	4.40938		10.67	14.5552	8.06366		10.6694	6.13609
10.6779	5.83461	4.41284		10.6767	14.4908	8.04542		10.676	6.11271
10.6846	5.81992	4.41583		10.6833	14.4268	8.02689		10.6827	6.08952
10.6913	5.80585	4.41812		10.69	14.3632	8.00792		10.6894	6.06706
10.6979	5.79236	4.41942		10.6967	14.2998	7.98821		10.696	6.04586
10.7046	5.77962	4.41957		10.7033	14.2365	7.96735		10.7027	6.02607
10.7112	5.76755	4.41844		10.71	14.1745	7.94496		10.7094	6.00734
10.7179	5.756	4.41598		10.7167	14.1137	7.92083		10.716	5.98972
10.7246	5.7449	4.4122		10.7233	14.0536	7.89493		10.7227	5.97281
10.7312	5.73377	4.40722		10.73	13.9943	7.86734		10.7294	5.95631
10.7379	5.72225	4.40121		10.7367	13.936	7.83812		10.736	5.93971
10.7446	5.71068	4.39436		10.7433	13.8793	7.80747		10.7427	5.92298
10.7513	5.6997	4.38684		10.75	13.8235	7.77571		10.7494	5.90631
10.7579	5.68922	4.37882		10.7567	13.7682	7.74336		10.756	5.88994
10.7646	5.67851	4.37045		10.7633	13.7129	7.71103		10.7627	5.87405
10.7713	5.66767	4.36186		10.77	13.6579	7.67918		10.7694	5.85823
10.7779	5.65754	4.3532		10.7767	13.6037	7.64809		10.776	5.8427
10.7846	5.6482	4.3445		10.7833	13.5501	7.61785		10.7827	5.82733
10.7912	5.63873	4.33576		10.79	13.4972	7.58844		10.7894	5.81201
10.7979	5.6289	4.32688		10.7967	13.4449	7.55984		10.796	5.79625
10.8046	5.61898	4.3178		10.8033	13.3929	7.53199		10.8027	5.77978
10.8112	5.60949	4.30843		10.81	13.341	7.50471		10.8094	5.763
10.8179	5.59992	4.29866		10.8167	13.2891	7.4776		10.816	5.7459
10.8246	5.58936	4.28838		10.8233	13.2372	7.45025		10.8227	5.72878
10.8313	5.57831	4.27746		10.83	13.1854	7.4223		10.8294	5.71197
10.8379	5.5674	4.26586		10.8367	13.1337	7.39368		10.836	5.69508
10.8446	5.55716	4.25352		10.8433	13.0824	7.36442		10.8427	5.67845
10.8513	5.54672	4.24048		10.85	13.031	7.33454		10.8494	5.66186
10.8579	5.53588	4.22682		10.8567	12.9798	7.30417		10.856	5.64537
10.8646	5.52577	4.21264		10.8633	12.9287	7.27361		10.8627	5.62886
10.8712	5.51651	4.19804		10.87	12.8779	7.24335		10.8694	5.61133
10.8779	5.50798	4.18317		10.8767	12.8269	7.21396		10.876	5.59239
10.8846	5.49898	4.16809		10.8833	12.7761	7.18573		10.8827	5.57183
10.8912	5.48907	4.15287		10.89	12.7255	7.15862		10.8894	5.55038
10.8979	5.47782	4.13762		10.8967	12.6747	7.13229		10.896	5.52803
10.9046	5.46517	4.12245		10.9033	12.6235	7.10621		10.9027	5.5045
10.9113	5.45205	4.10745		10.91	12.5722	7.0797		10.9094	5.47999
10.9179	5.4388	4.09269		10.9167	12.5214	7.052		10.916	5.45511
10.9246	5.42574	4.07823		10.9233	12.4709	7.0224		10.9227	5.42945
10.9313	5.41276	4.06412		10.93	12.4201	6.99052		10.9294	5.40241
10.9379	5.39959	4.05045		10.9367	12.369	6.95636		10.936	5.37445
10.9446	5.3858	4.03721		10.9433	12.3178	6.92034		10.9427	5.34592
10.9512	5.37043	4.02431		10.95	12.2661	6.88304		10.9494	5.31705
10.9579	5.35352	4.01157		10.9567	12.2136	6.84516		10.956	5.28764
10.9646	5.33558	3.9987		10.9633	12.16	6.80749		10.9627	5.25783
10.9712	5.31731	3.98546		10.97	12.1066	6.77081		10.9694	5.22805
10.9779	5.29924	3.97158		10.9767	12.0538	6.73565		10.976	5.19772
10.9846	5.28152	3.95686		10.9833	12.0018	6.7022		10.9827	5.16679
10.9913	5.2641	3.94123		10.99	11.9498	6.67032		10.9894	5.13471
10.9979	5.24646	3.92472		10.9967	11.8981	6.63965		10.996	5.10134
11.0046	5.2284	3.90754		11.0033	11.8469	6.6097		11.0027	5.0672
11.0113	5.20988	3.88999		11.01	11.7962	6.58002		11.0094	5.0322
11.0179	5.19114	3.87241		11.0167	11.7452	6.55016		11.016	4.99655
11.0246	5.17212	3.85516		11.0233	11.6931	6.51972		11.0227	4.95978
11.0312	5.15322	3.83848		11.03	11.6409	6.4885		11.0294	4.92267
11.0379	5.13472	3.8225		11.0367	11.5886	6.45653		11.036	4.88622
11.0446	5.11665	3.80713		11.0433	11.5367	6.42393		11.0427	4.85034
11.0512	5.09904	3.79215		11.05	11.4849	6.39092		11.0494	4.81474
11.0579	5.08144	3.77731		11.0567	11.4335	6.35774		11.056	4.77816
11.0646	5.06373	3.76239		11.0633	11.3826	6.3247		11.0627	4.74045
11.0712	5.04547	3.74722		11.07	11.3317	6.29206		11.0694	4.70187
11.0779	5.02656	3.7317		11.0767	11.2813	6.26004		11.076	4.66261
11.0846	5.0067	3.71573		11.0833	11.2309	6.22865		11.0827	4.62353
11.0913	4.9859	3.69926		11.09	11.1807	6.19782		11.0894	4.58489
11.0979	4.965	3.68227		11.0967	11.1308	6.1675		11.096	4.54765
11.1046	4.94453	3.66479		11.1033	11.0813	6.13772		11.1027	4.51159
11.1113	4.92461	3.64685		11.11	11.0329	6.10853		11.1094	4.47589
11.1179	4.90507	3.62849		11.1167	10.9848	6.07997		11.116	4.43964
11.1246	4.88614	3.60977		11.1233	10.937	6.05195		11.1227	4.40276
11.1312	4.86759	3.59084		11.13	10.8894	6.02447		11.1294	4.36554
11.1379	4.84849	3.572		11.1367	10.8417	5.99757		11.136	4.32841
11.1446	4.82885	3.55362		11.1433	10.7939	5.9713		11.1427	4.29163
11.1512	4.80915	3.536		11.15	10.7457	5.94554		11.1494	4.25491
11.1579	4.78952	3.51934		11.1567	10.6977	5.91994		11.156	4.21831
11.1646	4.76941	3.50361		11.1633	10.6506	5.89404		11.1627	4.18149
11.1713	4.74901	3.48868		11.17	10.6045	5.86746		11.1694	4.14461
11.1779	4.72935	3.47431		11.1767	10.5595	5.83991		11.176	4.10756
11.1846	4.71056	3.46016		11.1833	10.5153	5.81129		11.1827	4.07047
11.1913	4.69193	3.44592		11.19	10.4721	5.78159		11.1894	4.03369
11.1979	4.67325	3.4314		11.1967	10.429	5.75092		11.196	3.99706
11.2046	4.65498	3.41653		11.2033	10.3854	5.71959		11.2027	3.96053
11.2112	4.63676	3.40142		11.21	10.3414	5.68805		11.2094	3.92406
11.2179	4.61787	3.38625		11.2167	10.2979	5.65684		11.216	3.88753
11.2246	4.59802	3.37118		11.2233	10.2545	5.62643		11.2227	3.85081
11.2312	4.57817	3.35629		11.23	10.2113	5.59704		11.2294	3.81428
11.2379	4.55888	3.34155		11.2367	10.1686	5.56868		11.236	3.77806
11.2446	4.54016	3.3268		11.2433	10.1265	5.54119		11.2427	3.74197
11.2513	4.52201	3.31181		11.25	10.0846	5.51429		11.2494	3.7057
11.2579	4.50385	3.29637		11.2567	10.0424	5.4877		11.256	3.66914
11.2646	4.48526	3.28036		11.2633	10.0001	5.46116		11.2627	3.63238
11.2713	4.46568	3.26384		11.27	9.95833	5.43443		11.2694	3.59534
11.2779	4.44537	3.24699		11.2767	9.91719	5.40746		11.276	3.55888
11.2846	4.42522	3.23011		11.2833	9.8768	5.38031		11.2827	3.52296
11.2912	4.40559	3.21354		11.29	9.83665	5.35314		11.2894	3.48694
11.2979	4.38665	3.1976		11.2967	9.79684	5.32615		11.296	3.45066
11.3046	4.36784	3.18253		11.3033	9.75718	5.29949		11.3027	3.41449
11.3112	4.34919	3.16839		11.31	9.71744	5.27326		11.3094	3.37814
11.3179	4.33011	3.15506		11.3167	9.67744	5.24749		11.316	3.34086
11.3246	4.30989	3.14227		11.3233	9.63742	5.22221		11.3227	3.30265
11.3313	4.28886	3.12969		11.33	9.59772	5.19744		11.3294	3.26433
11.3379	4.26821	3.117		11.3367	9.55848	5.17321		11.336	3.22613
11.3446	4.24869	3.10397		11.3433	9.52	5.14951		11.3427	3.18784
11.3513	4.23007	3.09042		11.35	9.48244	5.12629		11.3494	3.14993
11.3579	4.21224	3.07636		11.3567	9.44556	5.10352		11.356	3.11236
11.3646	4.1948	3.06187		11.3633	9.40922	5.08118		11.3627	3.07538
11.3712	4.17729	3.04711		11.37	9.37376	5.05933		11.3694	3.03889
11.3779	4.15899	3.03228		11.3767	9.33892	5.03801		11.376	3.00311
11.3846	4.14003	3.01759		11.3833	9.30403	5.01717		11.3827	2.96775
11.3912	4.12068	3.00322		11.39	9.2684	4.9967		11.3894	2.93192
11.3979	4.10122	2.98928		11.3967	9.23255	4.97649		11.396	2.8955
11.4046	4.08249	2.97584		11.4033	9.19665	4.95647		11.4027	2.85876
11.4113	4.06435	2.96285		11.41	9.16106	4.93657		11.4094	2.82205
11.4179	4.04678	2.95026		11.4167	9.12614	4.9167		11.416	2.78559
11.4246	4.02924	2.93798		11.4233	9.09195	4.89672		11.4227	2.74993
11.4313	4.01171	2.92594		11.43	9.05878	4.87645		11.4294	2.71518
11.4379	3.99388	2.91401		11.4367	9.02641	4.85575		11.436	2.68173
11.4446	3.97507	2.90205		11.4433	8.99463	4.83459		11.4427	2.64893
11.4512	3.9559	2.88996		11.45	8.96254	4.81304		11.4494	2.61645
11.4579	3.93686	2.87763		11.4567	8.92996	4.79123		11.456	2.58374
11.4646	3.91898	2.86508		11.4633	8.8978	4.76926		11.4627	2.55039
11.4712	3.90181	2.85231		11.47	8.86618	4.74722		11.4694	2.51731
11.4779	3.88557	2.83939		11.4767	8.83514	4.72523		11.476	2.48452
11.4846	3.87003	2.82642		11.4833	8.80514	4.70349		11.4827	2.45249
11.4913	3.85505	2.81352		11.49	8.77642	4.68215		11.4894	2.42106
11.4979	3.84004	2.8008		11.4967	8.7486	4.66125		11.496	2.39023
11.5046	3.82418	2.78835		11.5033	8.72058	4.64072		11.5027	2.36039
11.5113	3.80779	2.77616		11.51	8.69328	4.62047		11.5094	2.33109
11.5179	3.79112	2.76422		11.5167	8.66687	4.60052		11.516	2.30271
11.5246	3.77489	2.75248		11.5233	8.64085	4.58102		11.5227	2.27498
11.5312	3.75926	2.74093		11.53	8.61514	4.56209		11.5294	2.24783
11.5379	3.74464	2.72954		11.5367	8.59012	4.54379		11.536	2.22073
11.5446	3.7305	2.71835		11.5433	8.56638	4.5261		11.5427	2.1938
11.5512	3.71628	2.70739		11.55	8.54283	4.509		11.5494	2.16746
11.5579	3.70196	2.69669		11.5567	8.51928	4.49237		11.556	2.1414
11.5646	3.6874	2.68628		11.5633	8.49621	4.47604		11.5627	2.11596
11.5712	3.67257	2.67613		11.57	8.47394	4.45974		11.5694	2.09118
11.5779	3.65702	2.66618		11.5767	8.45303	4.44317		11.576	2.06766
11.5846	3.64141	2.65636		11.5833	8.43365	4.42609		11.5827	2.04469
11.5913	3.62682	2.64658		11.59	8.4159	4.4084		11.5894	2.02159
11.5979	3.61361	2.63681		11.5967	8.39976	4.39007		11.596	1.99834
11.6046	3.60158	2.62704		11.6033	8.38467	4.37118		11.6027	1.97475
11.6113	3.58985	2.61737		11.61	8.37087	4.35191		11.6094	1.95159
11.6179	3.5781	2.60789		11.6167	8.35806	4.33251		11.616	1.9291
11.6246	3.56662	2.59867		11.6233	8.34664	4.31327		11.6227	1.90744
11.6312	3.55469	2.5897		11.63	8.337	4.29443		11.6294	1.88661
11.6379	3.54142	2.58093		11.6367	8.32873	4.2762		11.636	1.86653
11.6446	3.52689	2.57226		11.6433	8.32152	4.25872		11.6427	1.84704
11.6512	3.512	2.56355		11.65	8.31504	4.24204		11.6494	1.82731
11.6579	3.49748	2.55464		11.6567	8.31011	4.22613		11.656	1.8071
11.6646	3.48358	2.54541		11.6633	8.30685	4.2109		11.6627	1.78722
11.6713	3.47087	2.53573		11.67	8.30565	4.19611		11.6694	1.76811
11.6779	3.4594	2.52557		11.6767	8.3067	4.18153		11.676	1.7499
11.6846	3.44837	2.51501		11.6833	8.30994	4.16694		11.6827	1.73253
11.6913	3.43746	2.50416		11.69	8.31518	4.15214		11.6894	1.71596
11.6979	3.42681	2.49318		11.6967	8.32171	4.13698		11.696	1.70018
11.7046	3.41593	2.48223		11.7033	8.32962	4.1214		11.7027	1.68412
11.7112	3.40442	2.47144		11.71	8.33917	4.10544		11.7094	1.66757
11.7179	3.39226	2.46094		11.7167	8.35065	4.08921		11.716	1.65046
11.7246	3.38012	2.45079		11.7233	8.36454	4.07289		11.7227	1.63301
11.7312	3.36847	2.44095		11.73	8.38106	4.05667		11.7294	1.61559
11.7379	3.3578	2.43139		11.7367	8.40046	4.04069		11.736	1.59849
11.7446	3.34805	2.42203		11.7433	8.42228	4.02507		11.7427	1.58253
11.7513	3.33896	2.41283		11.75	8.44591	4.00989		11.7494	1.56728
11.7579	3.33061	2.40374		11.7567	8.47136	3.99517		11.756	1.5527
11.7646	3.32311	2.39466		11.7633	8.4987	3.98088		11.7627	1.53882
11.7713	3.31575	2.38555		11.77	8.52831	3.96694		11.7694	1.52555
11.7779	3.30734	2.37641		11.7767	8.55987	3.95328		11.776	1.51211
11.7846	3.29792	2.36728		11.7833	8.59318	3.93986		11.7827	1.49869
11.7912	3.28813	2.35815		11.79	8.62823	3.92656		11.7894	1.48581
11.7979	3.27838	2.34901		11.7967	8.66514	3.91334		11.796	1.4728
11.8046	3.26874	2.33979		11.8033	8.7042	3.90014		11.8027	1.45912
11.8112	3.25952	2.33043		11.81	8.74495	3.88693		11.8094	1.44504
11.8179	3.25075	2.32096		11.8167	8.78749	3.87373		11.816	1.43147
11.8246	3.24237	2.31142		11.8233	8.83234	3.86053		11.8227	1.41788
11.8313	3.234	2.30191		11.83	8.87953	3.84737		11.8294	1.40404
11.8379	3.22565	2.29251		11.8367	8.92913	3.83427		11.836	1.39121
11.8446	3.21739	2.28335		11.8433	8.98086	3.82133		11.8427	1.37966
11.8513	3.20936	2.27457		11.85	9.03481	3.80865		11.8494	1.36902
11.8579	3.20163	2.26631		11.8567	9.0906	3.79626		11.856	1.35867
11.8646	3.19383	2.25865		11.8633	9.14735	3.78419		11.8627	1.34861
11.8712	3.18641	2.25159		11.87	9.20557	3.7724		11.8694	1.3388
11.8779	3.17934	2.24506		11.8767	9.26533	3.76088		11.876	1.32821
11.8846	3.17237	2.23894		11.8833	9.32699	3.74955		11.8827	1.31748
11.8912	3.16499	2.23311		11.89	9.39059	3.73821		11.8894	1.30694
11.8979	3.15722	2.22741		11.8967	9.45641	3.72663		11.896	1.29683
11.9046	3.14951	2.22167		11.9033	9.52432	3.7146		11.9027	1.28671
11.9113	3.14176	2.21574		11.91	9.59322	3.70204		11.9094	1.27616
11.9179	3.1341	2.20945		11.9167	9.66335	3.68898		11.916	1.26576
11.9246	3.12638	2.20267		11.9233	9.73508	3.67558		11.9227	1.25543
11.9313	3.11823	2.1953		11.93	9.80836	3.66212		11.9294	1.24517
11.9379	3.10991	2.18738		11.9367	9.88321	3.64894		11.936	1.23464
11.9446	3.10145	2.17893		11.9433	9.96019	3.63639		11.9427	1.22418
11.9512	3.09262	2.17006		11.95	10.0397	3.62471		11.9494	1.21436
11.9579	3.0835	2.16093		11.9567	10.1209	3.61397		11.956	1.20522
11.9646	3.07461	2.1517		11.9633	10.2032	3.6041		11.9627	1.19622
11.9712	3.06693	2.14258		11.97	10.2871	3.59492		11.9694	1.18711
11.9779	3.06037	2.1337		11.9767	10.3725	3.58617		11.976	1.17791
11.9846	3.05471	2.12516		11.9833	10.4595	3.5776		11.9827	1.16897
11.9913	3.04962	2.11704		11.99	10.5483	3.5689		11.9894	1.16022
11.9979	3.04466	2.10933		11.9967	10.6391	3.55988		11.996	1.15149
12.0046	3.03964	2.10201		12.0033	10.7321	3.55045		12.0027	1.1431
12.0113	3.03425	2.09504		12.01	10.8269	3.54061		12.0094	1.13489
12.0179	3.02827	2.08833		12.0167	10.9243	3.53038		12.016	1.12713
12.0246	3.02183	2.08178		12.0233	11.0242	3.5198		12.0227	1.11941
12.0312	3.01544	2.07533		12.03	11.1264	3.50889		12.0294	1.11205
12.0379	3.00948	2.06894		12.0367	11.2312	3.49767		12.036	1.10532
12.0446	3.00381	2.06255		12.0433	11.3386	3.48623		12.0427	1.09909
12.0512	2.99797	2.05618		12.05	11.4483	3.4747		12.0494	1.09293
12.0579	2.99235	2.04983		12.0567	11.5593	3.46316		12.056	1.08603
12.0646	2.98726	2.04359		12.0633	11.6717	3.45165		12.0627	1.0786
12.0712	2.98253	2.03755		12.07	11.7861	3.44024		12.0694	1.07101
12.0779	2.97737	2.03178		12.0767	11.9025	3.429		12.076	1.06342
12.0846	2.97134	2.02631		12.0833	12.0208	3.41801		12.0827	1.05571
12.0913	2.9656	2.0211		12.09	12.141	3.40731		12.0894	1.04804
12.0979	2.96043	2.01607		12.0967	12.2632	3.39689		12.096	1.04135
12.1046	2.9557	2.01113		12.1033	12.3872	3.38668		12.1027	1.03574
12.1113	2.95107	2.00616		12.11	12.5122	3.37664		12.1094	1.0303
12.1179	2.94666	2.00102		12.1167	12.6384	3.3668		12.116	1.02436
12.1246	2.94281	1.99561		12.1233	12.7652	3.35716		12.1227	1.01823
12.1312	2.9391	1.98987		12.13	12.8922	3.3477		12.1294	1.01236
12.1379	2.93545	1.98388		12.1367	13.0197	3.33832		12.136	1.00642
12.1446	2.93131	1.97777		12.1433	13.1476	3.32892		12.1427	1.00038
12.1512	2.92631	1.9717		12.15	13.2763	3.31943		12.1494	0.993766
12.1579	2.92068	1.96577		12.1567	13.4051	3.30983		12.156	0.986628
12.1646	2.91474	1.96005		12.1633	13.5339	3.30011		12.1627	0.978664
12.1713	2.90871	1.95455		12.17	13.6625	3.29022		12.1694	0.970408
12.1779	2.90244	1.94923		12.1767	13.7908	3.28022		12.176	0.962354
12.1846	2.89615	1.94403		12.1833	13.9185	3.2702		12.1827	0.954621
12.1913	2.88992	1.93885		12.19	14.0452	3.26034		12.1894	0.948243
12.1979	2.88338	1.93363		12.1967	14.1703	3.25083		12.196	0.943534
12.2046	2.87671	1.92836		12.2033	14.293	3.24176		12.2027	0.939891
12.2112	2.86987	1.92308		12.21	14.4137	3.23321		12.2094	0.935636
12.2179	2.86265	1.91793		12.2167	14.5322	3.22522		12.216	0.930406
12.2246	2.85506	1.91306		12.2233	14.6483	3.21784		12.2227	0.924751
12.2312	2.84771	1.9086		12.23	14.7615	3.21099		12.2294	0.918686
12.2379	2.84113	1.90465		12.2367	14.8722	3.20446		12.236	0.911757
12.2446	2.83474	1.90121		12.2433	14.9805	3.19795		12.2427	0.904299
12.2513	2.82812	1.89819		12.25	15.0856	3.19114		12.2494	0.897475
12.2579	2.82156	1.89543		12.2567	15.1872	3.18376		12.256	0.891574
12.2646	2.81508	1.89275		12.2633	15.2858	3.17571		12.2627	0.886448
12.2713	2.80815	1.88993		12.27	15.3809	3.16694		12.2694	0.882119
12.2779	2.80049	1.88681		12.2767	15.4717	3.15755		12.276	0.878185
12.2846	2.79217	1.8832		12.2833	15.558	3.14775		12.2827	0.874139
12.2912	2.78333	1.87901		12.29	15.6405	3.1379		12.2894	0.869401
12.2979	2.7738	1.87421		12.2967	15.7188	3.12842		12.296	0.864208
12.3046	2.76383	1.86886		12.3033	15.7924	3.11962		12.3027	0.858508
12.3112	2.75403	1.8631		12.31	15.8621	3.11158		12.3094	0.852019
12.3179	2.74424	1.8571		12.3167	15.9283	3.10421		12.316	0.845596
12.3246	2.73417	1.85104		12.3233	15.9904	3.0973		12.3227	0.84006
12.3313	2.72387	1.84511		12.33	16.0487	3.09065		12.3294	0.835814
12.3379	2.71388	1.83949		12.3367	16.1037	3.08402		12.336	0.832401
12.3446	2.70397	1.83435		12.3433	16.1548	3.07719		12.3427	0.829078
12.3513	2.69335	1.82977		12.35	16.2015	3.06998		12.3494	0.825681
12.3579	2.68215	1.8258		12.3567	16.244	3.06242		12.356	0.822082
12.3646	2.67138	1.82236		12.3633	16.2833	3.05462		12.3627	0.8182
12.3712	2.66074	1.81938		12.37	16.3195	3.04689		12.3694	0.813939
12.3779	2.649	1.81667		12.3767	16.3517	3.03944		12.376	0.809349
12.3846	2.63541	1.8141		12.3833	16.3804	3.0324		12.3827	0.805348
12.3912	2.62066	1.81153		12.39	16.4065	3.02584		12.3894	0.80207
12.3979	2.60548	1.8089		12.3967	16.4305	3.01973		12.396	0.799395
12.4046	2.59005	1.80619		12.4033	16.452	3.014		12.4027	0.796914
12.4113	2.5741	1.8034		12.41	16.4708	3.00848		12.4094	0.7945
12.4179	2.55754	1.80055		12.4167	16.4866	3.0029		12.416	0.791788
12.4246	2.54048	1.79768		12.4233	16.4998	2.99706		12.4227	0.788093
12.4313	2.52317	1.79484		12.43	16.5109	2.99082		12.4294	0.783809
12.4379	2.50506	1.79206		12.4367	16.5202	2.98411		12.436	0.779562
12.4446	2.48526	1.7893		12.4433	16.5276	2.97694		12.4427	0.775859
12.4512	2.46405	1.78645		12.45	16.5337	2.9694		12.4494	0.772744
12.4579	2.44233	1.78339		12.4567	16.5393	2.96172		12.456	0.770189
12.4646	2.42049	1.78004		12.4633	16.5442	2.95416		12.4627	0.768706
12.4712	2.39749	1.77637		12.47	16.548	2.94701		12.4694	0.76776
12.4779	2.37282	1.77242		12.4767	16.5508	2.94045		12.476	0.766627
12.4846	2.34647	1.76826		12.4833	16.5535	2.93456		12.4827	0.765294
12.4913	2.31858	1.76396		12.49	16.5565	2.92931		12.4894	0.764072
12.4979	2.28926	1.75967		12.4967	16.5594	2.9246		12.496	0.763342
12.5046	2.25878	1.75551		12.5033	16.5622	2.9202		12.5027	0.762478
12.5113	2.22743	1.75158		12.51	16.5648	2.91587		12.5094	0.761256
12.5179	2.19479	1.74798		12.5167	16.5676	2.91128		12.516	0.760317
12.5246	2.1606	1.74469		12.5233	16.5705	2.90617		12.5227	0.760131
12.5312	2.12495	1.74168		12.53	16.5737	2.9004		12.5294	0.760548
12.5379	2.08723	1.73888		12.5367	16.5779	2.89392		12.536	0.760846
12.5446	2.04698	1.73621		12.5433	16.5834	2.8868		12.5427	0.761166
12.5512	2.00484	1.73359		12.55	16.5902	2.87912		12.5494	0.762425
12.5579	1.96216	1.73097		12.5567	16.5979	2.87098		12.556	0.764541
12.5646	1.91982	1.7283		12.5633	16.6064	2.86251		12.5627	0.766575
12.5712	1.87696	1.72554		12.57	16.6153	2.85385		12.5694	0.768378
12.5779	1.83389	1.72269		12.5767	16.6241	2.84514		12.576	0.770822
12.5846	1.79084	1.71968		12.5833	16.6336	2.83653		12.5827	0.774272
12.5913	1.74768	1.71651		12.59	16.6448	2.82815		12.5894	0.778139
12.5979	1.70405	1.71316		12.5967	16.6574	2.82016		12.596	0.781924
12.6046	1.65983	1.70962		12.6033	16.6703	2.81271		12.6027	0.786513
12.6113	1.61614	1.7059		12.61	16.6837	2.80595		12.6094	0.792459
12.6179	1.57271	1.70197		12.6167	16.6983	2.79998		12.616	0.799797
12.6246	1.52974	1.6979		12.6233	16.7136	2.7948		12.6227	0.807814
12.6312	1.48742	1.69372		12.63	16.7288	2.79033		12.6294	0.816904
12.6379	1.44617	1.68957		12.6367	16.744	2.78639		12.636	0.827558
12.6446	1.40619	1.68557		12.6433	16.7597	2.78276		12.6427	0.839502
12.6512	1.3677	1.68185		12.65	16.7761	2.77919		12.6494	0.851475
12.6579	1.33095	1.67851		12.6567	16.7928	2.7754		12.656	0.862971
12.6646	1.29586	1.67564		12.6633	16.8093	2.7712		12.6627	0.875272
12.6713	1.26194	1.67325		12.67	16.8248	2.76646		12.6694	0.888743
12.6779	1.22859	1.67131		12.6767	16.8394	2.76111		12.676	0.903457
12.6846	1.19546	1.66973		12.6833	16.8536	2.75518		12.6827	0.918485
12.6913	1.16217	1.66832		12.69	16.8673	2.7487		12.6894	0.934601
12.6979	1.12963	1.66687		12.6967	16.8797	2.7418		12.696	0.952266
12.7046	1.09807	1.66517		12.7033	16.8906	2.73461		12.7027	0.970796
12.7112	1.06776	1.66306		12.71	16.9004	2.72731		12.7094	0.98972
12.7179	1.03916	1.66041		12.7167	16.9091	2.72002		12.716	1.00943
12.7246	1.01285	1.65723		12.7233	16.9167	2.71291		12.7227	1.03137
12.7312	0.988975	1.65362		12.73	16.9231	2.70611		12.7294	1.05581
12.7379	0.966154	1.64973		12.7367	16.9285	2.69974		12.736	1.08223
12.7446	0.94372	1.64577		12.7433	16.9329	2.69388		12.7427	1.11051
12.7513	0.921927	1.64191		12.75	16.936	2.68851		12.7494	1.1405
12.7579	0.900738	1.63825		12.7567	16.9378	2.68356		12.756	1.17145
12.7646	0.87975	1.63485		12.7633	16.938	2.67895		12.7627	1.20343
12.7713	0.858262	1.63168		12.77	16.936	2.67458		12.7694	1.23696
12.7779	0.83632	1.62863		12.7767	16.9323	2.67033		12.776	1.27234
12.7846	0.814475	1.62559		12.7833	16.927	2.66605		12.7827	1.30945
12.7912	0.792913	1.62245		12.79	16.9206	2.66166		12.7894	1.3487
12.7979	0.771992	1.61917		12.7967	16.9128	2.65713		12.796	1.391
12.8046	0.751734	1.61574		12.8033	16.9034	2.65249		12.8027	1.43593
12.8112	0.732258	1.61223		12.81	16.8924	2.64772		12.8094	1.48232
12.8179	0.713848	1.60875		12.8167	16.8797	2.64278		12.816	1.53001
12.8246	0.696436	1.60543		12.8233	16.8652	2.63758		12.8227	1.57958
12.8313	0.679776	1.60235		12.83	16.849	2.63206		12.8294	1.63127
12.8379	0.663459	1.59952		12.8367	16.831	2.6262		12.836	1.68471
12.8446	0.647001	1.59689		12.8433	16.8108	2.62005		12.8427	1.73979
12.8513	0.63058	1.59438		12.85	16.7884	2.61368		12.8494	1.79736
12.8579	0.61433	1.59189		12.8567	16.7641	2.60716		12.856	1.85744
12.8646	0.598274	1.58936		12.8633	16.7382	2.60062		12.8627	1.91905
12.8712	0.581957	1.58674		12.87	16.7107	2.59416		12.8694	1.98098
12.8779	0.564918	1.58399		12.8767	16.681	2.58788		12.876	2.04261
12.8846	0.547543	1.58113		12.8833	16.6495	2.58186		12.8827	2.10395
12.8912	0.530124	1.57822		12.89	16.6166	2.57611		12.8894	2.16407
12.8979	0.513047	1.57534		12.8967	16.5828	2.57062		12.896	2.22267
12.9046	0.495985	1.57257		12.9033	16.5475	2.56534		12.9027	2.28005
12.9113	0.479236	1.5699		12.91	16.5103	2.5602		12.9094	2.33642
12.9179	0.462592	1.56735		12.9167	16.4712	2.55519		12.916	2.39091
12.9246	0.446089	1.56486		12.9233	16.4311	2.55028		12.9227	2.44228
12.9313	0.429243	1.56245		12.93	16.3898	2.5455		12.9294	2.49031
12.9379	0.411555	1.56011		12.9367	16.3467	2.54078		12.936	2.53534
12.9446	0.393152	1.55779		12.9433	16.3013	2.536		12.9427	2.57663
12.9512	0.373945	1.55542		12.95	16.2544	2.531		12.9494	2.61372
12.9579	0.354089	1.55295		12.9567	16.2069	2.52571		12.956	2.64662
12.9646	0.33322	1.55035		12.9633	16.158	2.52008		12.9627	2.67556
12.9712	0.31168	1.5476		12.97	16.1075	2.51416		12.9694	2.69981
12.9779	0.289991	1.5447		12.9767	16.055	2.50804		12.976	2.7182
12.9846	0.268295	1.54164		12.9833	16.0017	2.50186		12.9827	2.731
12.9913	0.246532	1.53845		12.99	15.9482	2.49583		12.9894	2.73847
12.9979	0.22459	1.53517		12.9967	15.8937	2.49017		12.996	2.74073
13.0046	0.202693	1.53185		13.0033	15.8378	2.48511		13.0027	2.73802
13.0113	0.180773	1.52856		13.01	15.7804	2.48073		13.0094	2.73161
13.0179	0.158541	1.52528		13.0167	15.7222	2.47696		13.016	2.72191
13.0246	0.136055	1.52202		13.0233	15.6627	2.47364		13.0227	2.70862
13.0312	0.113778	1.51872		13.03	15.6019	2.47055		13.0294	2.69116
13.0379	0.0918657	1.51538		13.0367	15.5402	2.46741		13.036	2.67035
13.0446	0.0702143	1.51199		13.0433	15.4782	2.46398		13.0427	2.64698
13.0512	0.048697	1.50856		13.05	15.4162	2.46005		13.0494	2.62146
13.0579	0.0278503	1.50514		13.0567	15.3538	2.45549		13.056	2.59405
13.0646	0.00763685	1.50178		13.0633	15.2913	2.45034		13.0627	2.56498
13.0712	-0.0123903	1.49861		13.07	15.2283	2.44471		13.0694	2.53489
13.0779	-0.0323728	1.49569		13.0767	15.165	2.43881		13.076	2.50367
13.0846	-0.0516921	1.49308		13.0833	15.1012	2.43287		13.0827	2.47132
13.0913	-0.0699759	1.49077		13.09	15.0374	2.42714		13.0894	2.43785
13.0979	-0.0875518	1.48866		13.0967	14.9744	2.42181		13.096	2.40413
13.1046	-0.104904	1.48665		13.1033	14.9118	2.41703		13.1027	2.37119
13.1113	-0.121869	1.48463		13.11	14.8489	2.41277		13.1094	2.33949
13.1179	-0.138015	1.48249		13.1167	14.7855	2.40895		13.116	2.30928
13.1246	-0.153884	1.48017		13.1233	14.7225	2.40538		13.1227	2.28048
13.1312	-0.169761	1.47768		13.13	14.6597	2.40185		13.1294	2.25317
13.1379	-0.185899	1.47503		13.1367	14.5968	2.3982		13.136	2.22685
13.1446	-0.20159	1.47226		13.1433	14.5335	2.39427		13.1427	2.20127
13.1512	-0.21632	1.46943		13.15	14.4704	2.38996		13.1494	2.17689
13.1579	-0.229888	1.46659		13.1567	14.4076	2.38525		13.156	2.15387
13.1646	-0.242084	1.46373		13.1633	14.3445	2.38019		13.1627	2.13182
13.1713	-0.253327	1.46083		13.17	14.2812	2.37489		13.1694	2.11058
13.1779	-0.263691	1.45787		13.1767	14.2185	2.36941		13.176	2.09063
13.1846	-0.273272	1.45485		13.1833	14.1568	2.3638		13.1827	2.07267
13.1913	-0.282012	1.4518		13.19	14.0959	2.35809		13.1894	2.05635
13.1979	-0.289798	1.44873		13.1967	14.035	2.35237		13.196	2.04083
13.2046	-0.296876	1.44569		13.2033	13.9741	2.34674		13.2027	2.02641
13.2112	-0.303321	1.44273		13.21	13.9137	2.34128		13.2094	2.01286
13.2179	-0.309065	1.43988		13.2167	13.8537	2.33608		13.216	2.00035
13.2246	-0.314094	1.43719		13.2233	13.7941	2.33116		13.2227	1.98801
13.2312	-0.318371	1.43461		13.23	13.7346	2.32653		13.2294	1.97553
13.2379	-0.322275	1.43208		13.2367	13.6758	2.32219		13.236	1.96376
13.2446	-0.3253	1.42955		13.2433	13.6175	2.31805		13.2427	1.95285
13.2513	-0.327341	1.42701		13.25	13.5591	2.31398		13.2494	1.94249
13.2579	-0.328675	1.42447		13.2567	13.5001	2.30975		13.256	1.93154
13.2646	-0.329576	1.42193		13.2633	13.441	2.3052		13.2627	1.92013
13.2713	-0.330411	1.41944		13.27	13.3824	2.30029		13.2694	1.90913
13.2779	-0.331119	1.41701		13.2767	13.3246	2.29509		13.276	1.89853
13.2846	-0.332087	1.41464		13.2833	13.2678	2.28972		13.2827	1.88766
13.2912	-0.332803	1.41236		13.29	13.2116	2.28437		13.2894	1.87679
13.2979	-0.332542	1.41011		13.2967	13.1556	2.27923		13.296	1.86619
13.3046	-0.331067	1.40784		13.3033	13.0992	2.2745		13.3027	1.8557
13.3112	-0.328727	1.40547		13.31	13.0423	2.27033		13.3094	1.84434
[truncated: 1,753 more rows]
