# Supplementary material for: The IRE1β-mediated unfolded protein response is repressed by the chaperone AGR2 in mucin producing cells
Source: EMBO J. 2023 Dec 18;43(5):719–53. doi: 10.1038/s44318-023-00014-z (PMC10907699; doi:10.1038/s44318-023-00014-z)
Supplement: Supplementary file 6 — Source Data Fig. 4 [file 44318_2023_14_MOESM6_ESM.zip › Fig 4/A/HPLC/20220518 rep 2.xlsx]

## Sheet: Sheet1
run 14				run 15				run 18
15uM 2986_3 (gain11, collect)				15uM 2986_3 + 50uM 2794 (gain11, collect)				50uM 2794 (gain11, collect)
Time	A280	FLD		Time	A280	FLD		Time	A280
0.0002	-0.001885	0.151879		0.00333333	-0.00777096	0.448066		0.0002	-0.0064224
0.00686667	-0.00160933	0.151807		0.01	-0.00544637	0.44809		0.00686667	-0.0057593
0.0135333	-0.00130385	0.151736		0.0166667	-0.00341982	0.44809		0.0135333	-0.00528246
0.0202	-0.000879169	0.15167		0.0233333	-0.00205636	0.448042		0.0202	-0.00479817
0.0268667	-0.000439584	0.151628		0.03	-0.00127405	0.447917		0.0268667	-0.00460446
0.0335333	0.000268221	0.151604		0.0366667	-0.00158697	0.447732		0.0335333	-0.00478327
0.0402	0.000655651	0.151604		0.0433333	-0.00303239	0.447494		0.0402	-0.0051856
0.0468667	0.000432134	0.151634		0.05	-0.00484288	0.447243		0.0468667	-0.00573695
0.0535333	-0.000737607	0.151676		0.0566667	-0.00603497	0.446993		0.0535333	-0.00615418
0.0602	-0.00219047	0.15173		0.0633333	-0.00648201	0.446773		0.0602	-0.00683218
0.0668667	-0.00333041	0.151765		0.07	-0.00676513	0.446594		0.0668667	-0.0076741
0.0735333	-0.00405312	0.151801		0.0766667	-0.00682473	0.446481		0.0735333	-0.00826269
0.0802	-0.00402331	0.151819		0.0833333	-0.00649691	0.446421		0.0802	-0.00873208
0.0868667	-0.00330806	0.151825		0.09	-0.00612438	0.446397		0.0868667	-0.00910461
0.0935333	-0.00157207	0.151819		0.0966667	-0.00617653	0.446397		0.0935333	-0.00989437
0.1002	0.000230968	0.151813		0.103333	-0.00642985	0.446391		0.1002	-0.0108853
0.106867	0.00133365	0.151795		0.11	-0.00655651	0.446355		0.106867	-0.0117421
0.113533	0.0012964	0.151777		0.116667	-0.00674278	0.446278		0.113533	-0.0126958
0.1202	0.000454485	0.151759		0.123333	-0.00689924	0.446171		0.1202	-0.0135079
0.126867	-0.000588596	0.151742		0.13	-0.00634044	0.446022		0.126867	-0.0138953
0.133533	-0.00192225	0.151724		0.136667	-0.00517815	0.445837		0.133533	-0.0132471
0.1402	-0.00331551	0.1517		0.143333	-0.00417233	0.445628		0.1402	-0.0118017
0.146867	-0.00448525	0.151664		0.15	-0.00365824	0.445414		0.146867	-0.0101179
0.153533	-0.00505149	0.151628		0.156667	-0.00344217	0.445187		0.153533	-0.00860542
0.1602	-0.00524521	0.151581		0.163333	-0.00357628	0.444967		0.1602	-0.00753999
0.166867	-0.00498444	0.151521		0.17	-0.0045523	0.444758		0.166867	-0.00667572
0.173533	-0.00380725	0.151467		0.176667	-0.00625849	0.444567		0.173533	-0.0064075
0.1802	-0.00190735	0.15142		0.183333	-0.00815094	0.4444		0.1802	-0.00680238
0.186867	-0.000104308	0.151378		0.19	-0.00943244	0.444269		0.186867	-0.00766665
0.193533	0.000961125	0.15136		0.196667	-0.00992417	0.444162		0.193533	-0.00855327
0.2002	0.00134856	0.151354		0.203333	-0.0100061	0.444078		0.2002	-0.00923872
0.206867	0.0013113	0.151372		0.21	-0.0100881	0.444019		0.206867	-0.0102744
0.213533	0.000447035	0.15139		0.216667	-0.0100285	0.443971		0.213533	-0.0119433
0.2202	-0.000998378	0.15142		0.223333	-0.00930578	0.443959		0.2202	-0.0139922
0.226867	-0.00212342	0.151449		0.23	-0.00862777	0.443965		0.226867	-0.0159368
0.233533	-0.00255555	0.151485		0.236667	-0.00872463	0.443995		0.233533	-0.0171661
0.2402	-0.00269711	0.151521		0.243333	-0.00927597	0.444037		0.2402	-0.017345
0.246867	-0.00351667	0.151575		0.25	-0.00938028	0.444084		0.246867	-0.0169054
0.253533	-0.00457466	0.151628		0.256667	-0.00868738	0.444132		0.253533	-0.0159889
0.2602	-0.00540167	0.151688		0.263333	-0.00797957	0.44415		0.2602	-0.0145063
0.266867	-0.00629574	0.151771		0.27	-0.00727922	0.444108		0.266867	-0.0124872
0.273533	-0.00771135	0.151867		0.276667	-0.00609457	0.443977		0.273533	-0.0108704
0.2802	-0.00903755	0.15198		0.283333	-0.0044778	0.443733		0.2802	-0.0105053
0.286867	-0.00926852	0.152087		0.29	-0.00320375	0.443387		0.286867	-0.0108108
0.293533	-0.00863522	0.152194		0.296667	-0.00298023	0.442958		0.293533	-0.0111759
0.3002	-0.00794232	0.152284		0.303333	-0.00366569	0.442475		0.3002	-0.0119284
0.306867	-0.00720471	0.152355		0.31	-0.00480562	0.44198		0.306867	-0.0128374
0.313533	-0.00578165	0.152403		0.316667	-0.00565499	0.441527		0.313533	-0.0131354
0.3202	-0.00425428	0.152427		0.323333	-0.0064075	0.441152		0.3202	-0.0126436
0.326867	-0.00376999	0.152421		0.33	-0.0070706	0.440907		0.326867	-0.0117198
0.333533	-0.00458211	0.152385		0.336667	-0.00786036	0.440788		0.333533	-0.0111535
0.3402	-0.00569969	0.15232		0.343333	-0.00852346	0.440758		0.3402	-0.0106841
0.346867	-0.00671297	0.152242		0.35	-0.00894815	0.440812		0.346867	-0.0107214
0.353533	-0.00791997	0.152159		0.356667	-0.00954419	0.440907		0.353533	-0.0115037
0.3602	-0.00881404	0.152069		0.363333	-0.0100285	0.440991		0.3602	-0.0126362
0.366867	-0.00882149	0.151992		0.37	-0.0103489	0.441051		0.366867	-0.0139326
0.373533	-0.00817329	0.151926		0.376667	-0.0104085	0.441056		0.373533	-0.0146106
0.3802	-0.00762939	0.151891		0.383333	-0.0103042	0.441009		0.3802	-0.0148192
0.386867	-0.00715256	0.151867		0.39	-0.0103936	0.440925		0.386867	-0.0149161
0.393533	-0.00626594	0.151867		0.396667	-0.0103563	0.440812		0.393533	-0.0150949
0.4002	-0.00540167	0.151867		0.403333	-0.0100285	0.440693		0.4002	-0.0152066
0.406867	-0.00479072	0.151861		0.41	-0.00925362	0.440568		0.406867	-0.0151172
0.413533	-0.00441819	0.151843		0.416667	-0.00848621	0.440431		0.413533	-0.0151098
0.4202	-0.00423938	0.151819		0.423333	-0.00806153	0.440288		0.4202	-0.015758
0.426867	-0.00436604	0.151771		0.43	-0.00802428	0.440133		0.426867	-0.0167862
0.433533	-0.00470877	0.151712		0.436667	-0.00853837	0.439954		0.433533	-0.0180304
0.4402	-0.00502169	0.15164		0.443333	-0.00979006	0.439727		0.4402	-0.0192747
0.446867	-0.00558794	0.151563		0.45	-0.0115708	0.439465		0.446867	-0.0202283
0.453533	-0.00635535	0.151497		0.456667	-0.0128001	0.439161		0.453533	-0.0210032
0.4602	-0.00651926	0.151426		0.463333	-0.0132844	0.438863		0.4602	-0.0212416
0.466867	-0.00593811	0.151366		0.47	-0.0128374	0.438583		0.466867	-0.0208169
0.473533	-0.00559539	0.15133		0.476667	-0.0120848	0.438339		0.473533	-0.0195056
0.4802	-0.00619888	0.151312		0.483333	-0.0112206	0.438148		0.4802	-0.0180006
0.486867	-0.00691414	0.151306		0.49	-0.0105575	0.438011		0.486867	-0.0173375
0.493533	-0.00687689	0.151324		0.496667	-0.0101849	0.437933		0.493533	-0.0177026
0.5002	-0.00654906	0.151366		0.503333	-0.01017	0.437921		0.5002	-0.0181645
0.506867	-0.00672787	0.151414		0.51	-0.0108108	0.437927		0.506867	-0.0185817
0.513533	-0.00730902	0.151479		0.516667	-0.0118613	0.437939		0.513533	-0.0197291
0.5202	-0.00721216	0.151539		0.523333	-0.0129491	0.437933		0.5202	-0.0214353
0.526867	-0.00672042	0.151598		0.53	-0.0136942	0.437903		0.526867	-0.0228286
0.533533	-0.00587851	0.151652		0.536667	-0.0142977	0.437838		0.533533	-0.0233352
0.5402	-0.00548363	0.151676		0.543333	-0.0146627	0.437737		0.5402	-0.0237674
0.546867	-0.00527501	0.1517		0.55	-0.0147521	0.437599		0.546867	-0.0240803
0.553533	-0.00504404	0.151688		0.556667	-0.0144318	0.437444		0.553533	-0.0236556
0.5602	-0.00474602	0.15167		0.563333	-0.0135675	0.437278		0.5602	-0.0228807
0.566867	-0.00407547	0.151628		0.57	-0.0122935	0.437117		0.566867	-0.0218898
0.573533	-0.00320375	0.151575		0.576667	-0.0110865	0.436956		0.573533	-0.0210777
0.5802	-0.00222027	0.151503		0.583333	-0.0103116	0.436789		0.5802	-0.0201613
0.586867	-0.00165403	0.151426		0.59	-0.01017	0.436628		0.586867	-0.0197589
0.593533	-0.00138581	0.151354		0.596667	-0.0100434	0.436461		0.593533	-0.019528
0.6002	-0.00154972	0.151289		0.603333	-0.00981987	0.436282		0.6002	-0.0189915
0.606867	-0.00225008	0.151241		0.61	-0.00984222	0.436091		0.606867	-0.0185966
0.613533	-0.00412762	0.151205		0.616667	-0.0105277	0.435901		0.613533	-0.0187904
0.6202	-0.00634044	0.151193		0.623333	-0.0118166	0.435716		0.6202	-0.0196919
0.626867	-0.0077188	0.151205		0.63	-0.0128075	0.435561		0.626867	-0.0205562
0.633533	-0.00797957	0.151229		0.636667	-0.0136197	0.435466		0.633533	-0.021711
0.6402	-0.00778586	0.151265		0.643333	-0.0146553	0.435424		0.6402	-0.0229478
0.646867	-0.00750273	0.151294		0.65	-0.0160635	0.435454		0.646867	-0.0239089
0.653533	-0.00689924	0.151306		0.656667	-0.0172555	0.435525		0.653533	-0.0238791
0.6602	-0.00610948	0.151318		0.663333	-0.0179335	0.435638		0.6602	-0.0231117
0.666867	-0.00572205	0.151312		0.67	-0.0184327	0.435752		0.666867	-0.022307
0.673533	-0.00609457	0.151306		0.676667	-0.0187382	0.435835		0.673533	-0.0219345
0.6802	-0.00648201	0.1513		0.683333	-0.0185445	0.435835		0.6802	-0.0221431
0.686867	-0.00676513	0.151312		0.69	-0.0175983	0.435734		0.686867	-0.0227541
0.693533	-0.00713021	0.151348		0.696667	-0.0165403	0.435513		0.693533	-0.0234321
0.7002	-0.0077337	0.151414		0.703333	-0.0155792	0.435179		0.7002	-0.0238195
0.706867	-0.00805408	0.151497		0.71	-0.0146702	0.434762		0.706867	-0.0241548
0.713533	-0.00791997	0.151604		0.716667	-0.0140741	0.434291		0.713533	-0.0243336
0.7202	-0.00740588	0.1517		0.723333	-0.0144392	0.433815		0.7202	-0.0244156
0.726867	-0.00655651	0.151783		0.73	-0.0159964	0.433379		0.726867	-0.0244603
0.733533	-0.00526011	0.151843		0.736667	-0.0176951	0.433022		0.733533	-0.0250712
0.7402	-0.00394881	0.151867		0.743333	-0.0186637	0.43276		0.7402	-0.0264868
0.746867	-0.00343472	0.151855		0.75	-0.0190735	0.432611		0.746867	-0.0275299
0.753533	-0.00351667	0.151825		0.756667	-0.0195578	0.432533		0.753533	-0.0276938
0.7602	-0.00393391	0.151783		0.763333	-0.0205189	0.432527		0.7602	-0.0273287
0.766867	-0.00434369	0.15173		0.77	-0.0215396	0.432569		0.766867	-0.0264943
0.773533	-0.00493973	0.151694		0.776667	-0.0222325	0.432628		0.773533	-0.0252649
0.7802	-0.00516325	0.151664		0.783333	-0.0229478	0.432676		0.7802	-0.0233874
0.786867	-0.00470877	0.151646		0.79	-0.0239015	0.432706		0.786867	-0.0218749
0.793533	-0.00392646	0.151634		0.796667	-0.0243559	0.4327		0.793533	-0.0212491
0.8002	-0.00392646	0.151622		0.803333	-0.0238419	0.432658		0.8002	-0.0213236
0.806867	-0.00466406	0.151604		0.81	-0.0226274	0.432587		0.806867	-0.0218675
0.813533	-0.00537187	0.151563		0.816667	-0.0217855	0.432485		0.813533	-0.0224039
0.8202	-0.00550598	0.151521		0.823333	-0.0214726	0.432348		0.8202	-0.0231415
0.826867	-0.00537932	0.151467		0.83	-0.0213683	0.432187		0.826867	-0.024192
0.833533	-0.0051409	0.151414		0.836667	-0.02148	0.432003		0.833533	-0.0254661
0.8402	-0.00470132	0.151366		0.843333	-0.0217631	0.431788		0.8402	-0.0264123
0.846867	-0.00447035	0.15133		0.85	-0.0218824	0.431561		0.846867	-0.0269711
0.853533	-0.00442564	0.151324		0.856667	-0.0211298	0.431335		0.853533	-0.0275522
0.8602	-0.00456721	0.151336		0.863333	-0.0197738	0.431114		0.8602	-0.0281557
0.866867	-0.00458956	0.151378		0.87	-0.0187606	0.430918		0.866867	-0.0282973
0.873533	-0.00469387	0.151426		0.876667	-0.0187755	0.430751		0.873533	-0.0277609
0.8802	-0.00474602	0.151479		0.883333	-0.0192672	0.430632		0.8802	-0.0271127
0.886867	-0.00448525	0.151533		0.89	-0.0198558	0.430578		0.886867	-0.0261664
0.893533	-0.00408292	0.151563		0.896667	-0.0207052	0.430584		0.893533	-0.0249892
0.9002	-0.00425428	0.151575		0.903333	-0.0216439	0.430644		0.9002	-0.024043
0.906867	-0.00496209	0.151569		0.91	-0.0218302	0.430751		0.906867	-0.0238195
0.913533	-0.00599772	0.151533		0.916667	-0.0211447	0.430882		0.913533	-0.0241101
0.9202	-0.00663102	0.151473		0.923333	-0.0198707	0.431013		0.9202	-0.0243485
0.926867	-0.00686944	0.151408		0.93	-0.0191629	0.431126		0.926867	-0.0251457
0.933533	-0.0070259	0.151336		0.936667	-0.0191331	0.431192		0.933533	-0.0264645
0.9402	-0.00727922	0.151259		0.943333	-0.0198707	0.431204		0.9402	-0.0275224
0.946867	-0.00740588	0.151193		0.95	-0.0209212	0.431156		0.946867	-0.028193
0.953533	-0.00723451	0.151145		0.956667	-0.02224	0.431037		0.953533	-0.0286996
0.9602	-0.00726432	0.151128		0.963333	-0.0239089	0.430864		0.9602	-0.0295043
0.966867	-0.00723451	0.151122		0.97	-0.0252351	0.430632		0.966867	-0.0298843
0.973533	-0.00701845	0.151139		0.976667	-0.0258014	0.430363		0.973533	-0.0298321
0.9802	-0.00628829	0.151163		0.983333	-0.0256822	0.430083		0.9802	-0.0301674
0.986867	-0.00564009	0.151199		0.99	-0.0259578	0.429791		0.986867	-0.0304133
0.993533	-0.00526756	0.151241		0.996667	-0.0262633	0.429505		0.993533	-0.0305995
1.0002	-0.00491738	0.151277		1.00333	-0.0264645	0.429219		1.0002	-0.0305474
1.00687	-0.00494719	0.151294		1.01	-0.0263751	0.428957		1.00687	-0.0312179
1.01353	-0.00540912	0.151306		1.01667	-0.0264719	0.428712		1.01353	-0.0321195
1.0202	-0.00612438	0.151318		1.02333	-0.0266358	0.428504		1.0202	-0.0323504
1.02687	-0.00675023	0.151324		1.03	-0.0263825	0.428331		1.02687	-0.0322685
1.03353	-0.00714511	0.151336		1.03667	-0.0260621	0.428206		1.03353	-0.0320077
1.0402	-0.00747293	0.151342		1.04333	-0.0260174	0.428116		1.0402	-0.0319034
1.04687	-0.0077337	0.151354		1.05	-0.0267103	0.428069		1.04687	-0.0314265
1.05353	-0.0076741	0.151366		1.05667	-0.0272691	0.428045		1.05353	-0.0312403
1.0602	-0.00762194	0.151372		1.06333	-0.0269562	0.428033		1.0602	-0.0316724
1.06687	-0.00739843	0.151372		1.07	-0.0259876	0.428009		1.06687	-0.032343
1.07353	-0.00730157	0.15136		1.07667	-0.0248328	0.427949		1.07353	-0.0330582
1.0802	-0.00739843	0.15136		1.08333	-0.0237897	0.42783		1.0802	-0.0335649
1.08687	-0.00748038	0.151348		1.09	-0.0222474	0.427639		1.08687	-0.0339448
1.09353	-0.00761449	0.151354		1.09667	-0.0210032	0.427365		1.09353	-0.033997
1.1002	-0.00748783	0.151372		1.10333	-0.0208616	0.427032		1.1002	-0.0340119
1.10687	-0.00736117	0.151414		1.11	-0.0213534	0.426674		1.10687	-0.0343025
1.11353	-0.00698119	0.151467		1.11667	-0.0217929	0.426316		1.11353	-0.0346079
1.1202	-0.00651181	0.151533		1.12333	-0.0217631	0.426		1.1202	-0.0344962
1.12687	-0.00628084	0.151598		1.13	-0.0222623	0.425762		1.12687	-0.0341535
1.13353	-0.00597537	0.151652		1.13667	-0.0233799	0.425619		1.13353	-0.0338629
1.1402	-0.00561774	0.151682		1.14333	-0.0246242	0.425601		1.1402	-0.0337362
1.14687	-0.00529736	0.151694		1.15	-0.0256598	0.42569		1.14687	-0.0335053
1.15353	-0.00549853	0.151676		1.15667	-0.0259131	0.425845		1.15353	-0.0331551
1.1602	-0.00618398	0.15164		1.16333	-0.0260994	0.426048		1.1602	-0.0329241
1.16687	-0.00696629	0.151587		1.17	-0.0265911	0.426245		1.16687	-0.0328571
1.17353	-0.00796467	0.151539		1.17667	-0.0271797	0.426394		1.17353	-0.0327229
1.1802	-0.0089556	0.151509		1.18333	-0.0273958	0.426483		1.1802	-0.031881
1.18687	-0.00967085	0.151503		1.19	-0.0274628	0.426483		1.18687	-0.0308082
1.19353	-0.00965595	0.151527		1.19667	-0.0283718	0.426394		1.19353	-0.0302717
1.2002	-0.00902265	0.151581		1.20333	-0.0296384	0.426227		1.2002	-0.0308752
1.20687	-0.00812113	0.151658		1.21	-0.0300184	0.425994		1.20687	-0.0320822
1.21353	-0.00736862	0.151753		1.21667	-0.0291467	0.42572		1.21353	-0.0333637
1.2202	-0.00692904	0.151855		1.22333	-0.0279471	0.425422		1.2202	-0.0350848
1.22687	-0.00661612	0.151938		1.23	-0.0270158	0.425112		1.22687	-0.0366345
1.23353	-0.00661612	0.152004		1.23667	-0.0261068	0.424808		1.23353	-0.0370443
1.2402	-0.00672042	0.152022		1.24333	-0.0250861	0.424516		1.2402	-0.036031
1.24687	-0.00663847	0.152016		1.25	-0.0240579	0.424248		1.24687	-0.034757
1.25353	-0.00587851	0.15198		1.25667	-0.0236481	0.424004		1.25353	-0.0341162
1.2602	-0.00456721	0.151926		1.26333	-0.0235513	0.423795		1.2602	-0.033617
1.26687	-0.00347197	0.151861		1.27	-0.0235513	0.42361		1.26687	-0.0332072
1.27353	-0.0025481	0.151813		1.27667	-0.0235438	0.423443		1.27353	-0.0333861
1.2802	-0.00193715	0.151789		1.28333	-0.0233278	0.423288		1.2802	-0.0338182
1.28687	-0.00160933	0.151789		1.29	-0.0232384	0.423139		1.28687	-0.0344813
1.29353	-0.00205636	0.151837		1.29667	-0.0234395	0.42299		1.29353	-0.0352859
1.3002	-0.00332296	0.151896		1.30333	-0.0242218	0.422859		1.3002	-0.0364557
1.30687	-0.00500679	0.151968		1.31	-0.0252947	0.422758		1.30687	-0.0371635
1.31353	-0.00674278	0.15204		1.31667	-0.0260472	0.422698		1.31353	-0.0376031
1.3202	-0.00813603	0.152087		1.32333	-0.0265241	0.422722		1.3202	-0.0385493
1.32687	-0.0089407	0.152099		1.33	-0.0270829	0.422829		1.32687	-0.0394434
1.33353	-0.00913441	0.152093		1.33667	-0.0276193	0.423014		1.33353	-0.0394434
1.3402	-0.00878423	0.152063		1.34333	-0.0282824	0.42327		1.3402	-0.0381619
1.34687	-0.00790507	0.152016		1.35	-0.0288635	0.423539		1.34687	-0.0372976
1.35353	-0.0070557	0.151956		1.35667	-0.0295416	0.423789		1.35353	-0.0373125
1.3602	-0.0064224	0.151908		1.36333	-0.0298768	0.42395		1.3602	-0.0379458
1.36687	-0.0064522	0.151861		1.37	-0.0298321	0.42401		1.36687	-0.0383332
1.37353	-0.00657141	0.151813		1.37667	-0.0297129	0.423944		1.37353	-0.0385642
1.3802	-0.00663847	0.151765		1.38333	-0.0294745	0.423759		1.3802	-0.0390932
1.38687	-0.0070706	0.151712		1.39	-0.0295863	0.423491		1.38687	-0.0394583
1.39353	-0.00793487	0.15164		1.39667	-0.0303164	0.423157		1.39353	-0.0389516
1.4002	-0.009045	0.151563		1.40333	-0.0317767	0.422812		1.4002	-0.0372082
1.40687	-0.00929832	0.151479		1.41	-0.0332892	0.422484		1.40687	-0.035353
1.41353	-0.00873953	0.151402		1.41667	-0.0339895	0.42218		1.41353	-0.0341386
1.4202	-0.00789016	0.151342		1.42333	-0.0339597	0.421923		1.4202	-0.0338107
1.42687	-0.00715256	0.151294		1.43	-0.033088	0.421679		1.42687	-0.0338182
1.43353	-0.00600517	0.151283		1.43667	-0.0315011	0.421429		1.43353	-0.0342056
1.4402	-0.00422448	0.1513		1.44333	-0.0295565	0.421166		1.4402	-0.0349954
1.44687	-0.00283867	0.151348		1.45	-0.0275075	0.420892		1.44687	-0.0359938
1.45353	-0.00270456	0.15142		1.45667	-0.0263453	0.420606		1.45353	-0.0367388
1.4602	-0.00343472	0.151509		1.46333	-0.0262186	0.42032		1.4602	-0.0372678
1.46687	-0.00391155	0.151604		1.47	-0.0269264	0.420064		1.46687	-0.037618
1.47353	-0.00412017	0.1517		1.47667	-0.0275597	0.419843		1.47353	-0.0375062
1.4802	-0.00437349	0.151801		1.48333	-0.0273734	0.419676		1.4802	-0.0366569
1.48687	-0.00497699	0.151879		1.49	-0.0269264	0.419563		1.48687	-0.0355169
1.49353	-0.0057593	0.151938		1.49667	-0.026457	0.419509		1.49353	-0.0345707
1.5002	-0.00666082	0.151968		1.50333	-0.0260994	0.419492		1.5002	-0.0343397
1.50687	-0.00742078	0.151968		1.51	-0.0257641	0.419503		1.50687	-0.0351146
1.51353	-0.00751019	0.151938		1.51667	-0.0258088	0.419527		1.51353	-0.036709
1.5202	-0.00730902	0.151879		1.52333	-0.0267699	0.419557		1.5202	-0.0385046
1.52687	-0.00669807	0.151795		1.53	-0.0282824	0.419575		1.52687	-0.0398085
1.53353	-0.0057742	0.151688		1.53667	-0.0294298	0.419581		1.53353	-0.0410378
1.5402	-0.00479817	0.151575		1.54333	-0.0297576	0.419545		1.5402	-0.0419766
1.54687	-0.00465661	0.151467		1.55	-0.0295043	0.419486		1.54687	-0.0421926
1.55353	-0.00589341	0.151372		1.55667	-0.0292659	0.41939		1.55353	-0.0417382
1.5602	-0.00787526	0.1513		1.56333	-0.0293478	0.419253		1.5602	-0.0415817
1.56687	-0.00949949	0.151241		1.57	-0.0296086	0.41908		1.56687	-0.0424534
1.57353	-0.0102594	0.151211		1.57667	-0.0300109	0.41886		1.57353	-0.0434443
1.5802	-0.0101328	0.151199		1.58333	-0.0304133	0.418615		1.5802	-0.043273
1.58687	-0.00913441	0.151211		1.59	-0.0309199	0.418365		1.58687	-0.0424907
1.59353	-0.00766665	0.151241		1.59667	-0.0315458	0.418121		1.59353	-0.0416189
1.6002	-0.00599027	0.151283		1.60333	-0.0319779	0.417906		1.6002	-0.0411943
1.60687	-0.00523776	0.151324		1.61	-0.0321493	0.417721		1.60687	-0.0404567
1.61353	-0.00532717	0.151384		1.61667	-0.0318885	0.417566		1.61353	-0.0396222
1.6202	-0.00587851	0.151449		1.62333	-0.0313371	0.417435		1.6202	-0.0397041
1.62687	-0.00647455	0.151515		1.63	-0.0307336	0.417304		1.62687	-0.0401735
1.63353	-0.00682473	0.151587		1.63667	-0.0302792	0.417161		1.63353	-0.0409111
1.6402	-0.00703335	0.15167		1.64333	-0.0301003	0.416988		1.6402	-0.0411719
1.64687	-0.0070259	0.151747		1.65	-0.0295416	0.416774		1.64687	-0.0409558
1.65353	-0.00700355	0.151831		1.65667	-0.0286847	0.416517		1.65353	-0.040397
1.6602	-0.00692904	0.151902		1.66333	-0.0280142	0.416231		1.6602	-0.0393912
1.66687	-0.00694394	0.151974		1.67	-0.0277683	0.415939		1.66687	-0.038892
1.67353	-0.00725687	0.152028		1.67667	-0.0275373	0.415665		1.67353	-0.0389591
1.6802	-0.00818074	0.152051		1.68333	-0.026986	0.415438		1.6802	-0.0397712
1.68687	-0.00923872	0.152045		1.69	-0.0269562	0.415277		1.68687	-0.0412911
1.69353	-0.0100136	0.152004		1.69667	-0.0280812	0.415182		1.69353	-0.0428632
1.7002	-0.0102296	0.151932		1.70333	-0.0294819	0.415134		1.7002	-0.0441745
1.70687	-0.0102967	0.151837		1.71	-0.0305623	0.415123		1.70687	-0.0444949
1.71353	-0.0103712	0.151724		1.71667	-0.0312701	0.415123		1.71353	-0.0439808
1.7202	-0.0103265	0.15161		1.72333	-0.0319406	0.415123		1.7202	-0.0430867
1.72687	-0.0100657	0.151509		1.73	-0.032194	0.415087		1.72687	-0.0423416
1.73353	-0.00979751	0.151426		1.73667	-0.0309721	0.415009		1.73353	-0.0418723
1.7402	-0.00981241	0.151372		1.74333	-0.0293404	0.41489		1.7402	-0.0413805
1.74687	-0.00944734	0.151348		1.75	-0.0282824	0.414747		1.74687	-0.0408217
1.75353	-0.00868738	0.151354		1.75667	-0.0281557	0.414592		1.75353	-0.0403076
1.7602	-0.00766665	0.151372		1.76333	-0.0285804	0.414455		1.7602	-0.0395775
1.76687	-0.00714511	0.151396		1.77	-0.0293329	0.414336		1.76687	-0.038527
1.77353	-0.00716001	0.151432		1.77667	-0.0308901	0.414258		1.77353	-0.0373349
1.7802	-0.00734627	0.151467		1.78333	-0.0322908	0.414199		1.7802	-0.0367761
1.78687	-0.00744313	0.151503		1.79	-0.0331625	0.414163		1.78687	-0.0377595
1.79353	-0.00726432	0.151533		1.79667	-0.0337064	0.414157		1.79353	-0.0396967
1.8002	-0.00748038	0.151569		1.80333	-0.0340417	0.414163		1.8002	-0.041917
1.80687	-0.00782311	0.151598		1.81	-0.0338405	0.414169		1.80687	-0.0434145
1.81353	-0.00835955	0.15164		1.81667	-0.0333637	0.414157		1.81353	-0.0447631
1.8202	-0.00873953	0.151682		1.82333	-0.0331551	0.414115		1.8202	-0.0458509
1.82687	-0.00918657	0.15173		1.83	-0.0327975	0.414044		1.82687	-0.0464767
1.83353	-0.00937283	0.151777		1.83667	-0.0318438	0.41393		1.83353	-0.0470057
1.8402	-0.00884384	0.151819		1.84333	-0.0305548	0.413769		1.8402	-0.0476763
1.84687	-0.00806898	0.151861		1.85	-0.0296757	0.413567		1.84687	-0.0486225
1.85353	-0.00739843	0.151885		1.85667	-0.0290349	0.413322		1.85353	-0.0485927
1.8602	-0.0077039	0.151902		1.86333	-0.0286549	0.413036		1.8602	-0.0476614
1.86687	-0.00880659	0.151908		1.87	-0.0286922	0.412732		1.86687	-0.0462011
1.87353	-0.0101104	0.151896		1.87667	-0.0289828	0.412422		1.87353	-0.0446439
1.8802	-0.0108927	0.151867		1.88333	-0.0295341	0.412112		1.8802	-0.0427812
1.88687	-0.0108927	0.151831		1.89	-0.0304282	0.411832		1.88687	-0.0412464
1.89353	-0.010103	0.151801		1.89667	-0.0310317	0.411594		1.89353	-0.0412241
1.9002	-0.00876188	0.151771		1.90333	-0.0309348	0.411397		1.9002	-0.0427812
1.90687	-0.00727177	0.151765		1.91	-0.0302047	0.411254		1.90687	-0.0445172
1.91353	-0.00677258	0.151753		1.91667	-0.029996	0.411159		1.91353	-0.0451282
1.9202	-0.00737607	0.151759		1.92333	-0.0301749	0.411117		1.9202	-0.0456199
1.92687	-0.00852346	0.151771		1.93	-0.0302941	0.411123		1.92687	-0.046432
1.93353	-0.00988692	0.151783		1.93667	-0.0309274	0.411171		1.93353	-0.0471175
1.9402	-0.0113696	0.151777		1.94333	-0.0320897	0.411254		1.9402	-0.0468269
1.94687	-0.0127405	0.151765		1.95	-0.0334457	0.411373		1.94687	-0.0463575
1.95353	-0.0132397	0.151724		1.95667	-0.0337362	0.411499		1.95353	-0.0466257
1.9602	-0.0127181	0.151664		1.96333	-0.0327826	0.411636		1.9602	-0.0467822
1.96687	-0.0116751	0.151598		1.97	-0.031136	0.411749		1.96687	-0.0464916
1.97353	-0.0104308	0.151527		1.97667	-0.0294521	0.411838		1.97353	-0.0457466
1.9802	-0.00894815	0.151467		1.98333	-0.0283793	0.411868		1.9802	-0.0452474
1.98687	-0.0077337	0.151426		1.99	-0.0278577	0.411832		1.98687	-0.0449717
1.99353	-0.00691414	0.15142		1.99667	-0.0278428	0.411731		1.99353	-0.0448823
2.0002	-0.00679493	0.151443		2.00333	-0.0286028	0.411576		2.0002	-0.0448376
2.00687	-0.00680238	0.151503		2.01	-0.0301972	0.411367		2.00687	-0.044398
2.01353	-0.00673532	0.151587		2.01667	-0.0321344	0.411147		2.01353	-0.0442415
2.0202	-0.00648201	0.151694		2.02333	-0.0338256	0.410914		2.0202	-0.0445247
2.02687	-0.00627339	0.151801		2.03	-0.0349954	0.410706		2.02687	-0.0452474
2.03353	-0.00664592	0.151902		2.03667	-0.0356883	0.410527		2.03353	-0.0460967
2.0402	-0.00751019	0.151986		2.04333	-0.035651	0.410378		2.0402	-0.04711
2.04687	-0.00874698	0.152045		2.05	-0.0351965	0.410265		2.04687	-0.0480488
2.05353	-0.0102594	0.152081		2.05667	-0.0345185	0.410169		2.05353	-0.0481009
2.0602	-0.0116304	0.152087		2.06333	-0.0338703	0.410068		2.0602	-0.047788
2.06687	-0.0121668	0.152081		2.07	-0.0330731	0.409949		2.06687	-0.0473782
2.07353	-0.011377	0.152063		2.07667	-0.0321046	0.409782		2.07353	-0.0468642
2.0802	-0.0101775	0.152034		2.08333	-0.0315905	0.409579		2.0802	-0.0464991
2.08687	-0.00930578	0.152004		2.09	-0.0317022	0.409353		2.08687	-0.0469685
2.09353	-0.00888854	0.151986		2.09667	-0.0322387	0.409108		2.09353	-0.0487268
2.1002	-0.00853837	0.151968		2.10333	-0.032872	0.40887		2.1002	-0.0504628
2.10687	-0.00837445	0.151944		2.11	-0.0337809	0.408661		2.10687	-0.0517815
2.11353	-0.00873208	0.15192		2.11667	-0.0352114	0.408506		2.11353	-0.0525564
2.1202	-0.0089407	0.151902		2.12333	-0.0360832	0.408429		2.1202	-0.0528842
2.12687	-0.00823289	0.151885		2.13	-0.0356808	0.408417		2.12687	-0.0527427
2.13353	-0.00656396	0.151891		2.13667	-0.0344142	0.408465		2.13353	-0.051856
2.1402	-0.00501424	0.151896		2.14333	-0.0329912	0.408542		2.1402	-0.0506267
2.14687	-0.00411272	0.151926		2.15	-0.0322238	0.408626		2.14687	-0.0491887
2.15353	-0.00400841	0.151974		2.15667	-0.0319779	0.408679		2.15353	-0.0484064
2.1602	-0.00441819	0.15204		2.16333	-0.0326335	0.408685		2.1602	-0.0487864
2.16687	-0.00564754	0.152105		2.17	-0.0336915	0.408626		2.16687	-0.0500306
2.17353	-0.0077039	0.152159		2.17667	-0.0346676	0.408506		2.17353	-0.0514463
2.1802	-0.0102296	0.152194		2.18333	-0.0351965	0.40834		2.1802	-0.0523627
2.18687	-0.012286	0.152194		2.19	-0.034593	0.408131		2.18687	-0.0526384
2.19353	-0.0132322	0.152165		2.19667	-0.0333861	0.40791		2.19353	-0.0524819
2.2002	-0.0135824	0.152111		2.20333	-0.0322461	0.407684		2.2002	-0.0518858
2.20687	-0.0136942	0.152016		2.21	-0.0323355	0.407481		2.20687	-0.0510514
2.21353	-0.0137463	0.15192		2.21667	-0.0332817	0.407302		2.21353	-0.0500828
2.2202	-0.0132322	0.151801		2.22333	-0.0343919	0.407153		2.2202	-0.0494793
2.22687	-0.0125915	0.151694		2.23	-0.0356957	0.407022		2.22687	-0.0495166
2.23353	-0.0123307	0.151598		2.23667	-0.0370145	0.406909		2.23353	-0.0498444
2.2402	-0.0122413	0.151521		2.24333	-0.0380427	0.406808		2.2402	-0.0499785
2.24687	-0.0118464	0.151461		2.25	-0.0381693	0.406724		2.24687	-0.0494197
2.25353	-0.0109002	0.15142		2.25667	-0.0376776	0.406659		2.25353	-0.0486374
2.2602	-0.00988692	0.15142		2.26333	-0.0368729	0.406599		2.2602	-0.0478178
2.26687	-0.00902265	0.151432		2.27	-0.0360385	0.406533		2.26687	-0.0469089
2.27353	-0.00802428	0.151479		2.27667	-0.0355095	0.406468		2.27353	-0.0458211
2.2802	-0.00701845	0.151545		2.28333	-0.035651	0.40639		2.2802	-0.0447109
2.28687	-0.00648201	0.151628		2.29	-0.0360534	0.406319		2.28687	-0.0445843
2.29353	-0.00671297	0.151724		2.29667	-0.0362173	0.406241		2.29353	-0.0450835
2.3002	-0.00750273	0.151807		2.30333	-0.0362322	0.406152		2.3002	-0.0458658
2.30687	-0.00865012	0.151885		2.31	-0.036478	0.406051		2.30687	-0.0464097
2.31353	-0.00988692	0.151956		2.31667	-0.0372082	0.405955		2.31353	-0.0468791
2.3202	-0.0108704	0.15201		2.32333	-0.0377595	0.40586		2.3202	-0.0474006
2.32687	-0.0112578	0.152051		2.33	-0.0382513	0.405765		2.32687	-0.0478849
2.33353	-0.0110939	0.152087		2.33667	-0.0389814	0.405663		2.33353	-0.0483617
2.3402	-0.0108331	0.152111		2.34333	-0.0400096	0.405544		2.3402	-0.0489801
2.34687	-0.010632	0.152117		2.35	-0.0411421	0.405395		2.34687	-0.0497699
2.35353	-0.0108927	0.152117		2.35667	-0.0412986	0.40524		2.35353	-0.0504106
2.3602	-0.0112578	0.152099		2.36333	-0.0409111	0.405067		2.3602	-0.0506043
2.36687	-0.0116602	0.152069		2.37	-0.0399798	0.404876		2.36687	-0.050284
2.37353	-0.0116453	0.15204		2.37667	-0.0388473	0.40468		2.37353	-0.0498742
2.3802	-0.0116006	0.15201		2.38333	-0.0379607	0.404483		2.3802	-0.0496358
2.38687	-0.0114515	0.15198		2.39	-0.0372306	0.404322		2.38687	-0.0500008
2.39353	-0.0111684	0.15195		2.39667	-0.0370517	0.404209		2.39353	-0.0507385
2.4002	-0.0106767	0.151938		2.40333	-0.0365898	0.404155		2.4002	-0.0518113
2.40687	-0.0102445	0.151932		2.41	-0.036478	0.404167		2.40687	-0.052318
2.41353	-0.0104308	0.151932		2.41667	-0.0370145	0.404221		2.41353	-0.0524297
2.4202	-0.0107735	0.151932		2.42333	-0.0376105	0.404322		2.4202	-0.0522807
2.42687	-0.0108108	0.15192		2.43	-0.0376925	0.404429		2.42687	-0.0521168
2.43353	-0.0105649	0.151891		2.43667	-0.0371858	0.404537		2.43353	-0.0519827
2.4402	-0.0105798	0.151855		2.44333	-0.0371411	0.404602		2.4402	-0.0516698
2.44687	-0.0109449	0.151807		2.45	-0.0372976	0.404608		2.44687	-0.0514686
2.45353	-0.0113621	0.151765		2.45667	-0.0377223	0.404543		2.45353	-0.0513643
2.4602	-0.0114143	0.151736		2.46333	-0.0381395	0.4044		2.4602	-0.0513494
2.46687	-0.0112802	0.151712		2.47	-0.0383109	0.404203		2.46687	-0.0516996
2.47353	-0.0110865	0.1517		2.47667	-0.0375584	0.403976		2.47353	-0.0524446
2.4802	-0.0109076	0.151706		2.48333	-0.0363961	0.403744		2.4802	-0.0533983
2.48687	-0.0105798	0.15173		2.49	-0.036031	0.403512		2.48687	-0.0541508
2.49353	-0.00992417	0.151771		2.49667	-0.0363961	0.403303		2.49353	-0.0542477
2.5002	-0.00911206	0.151819		2.50333	-0.0370741	0.40313		2.5002	-0.0538677
2.50687	-0.00872463	0.151885		2.51	-0.037998	0.402987		2.50687	-0.0528991
2.51353	-0.00886619	0.151956		2.51667	-0.0399277	0.402874		2.51353	-0.0519156
2.5202	-0.00945479	0.152022		2.52333	-0.0419691	0.402772		2.5202	-0.0510514
2.52687	-0.0101998	0.152087		2.53	-0.0427067	0.402659		2.52687	-0.050731
2.53353	-0.0108853	0.152135		2.53667	-0.0412539	0.402522		2.53353	-0.0509769
2.5402	-0.011526	0.152159		2.54333	-0.039123	0.402349		2.5402	-0.0512376
2.54687	-0.0118986	0.152159		2.55	-0.0374094	0.402153		2.54687	-0.0513494
2.55353	-0.0115782	0.152123		2.55667	-0.0367165	0.401932		2.55353	-0.0512004
2.5602	-0.0106245	0.152057		2.56333	-0.0365973	0.401694		2.5602	-0.0514612
2.56687	-0.00968575	0.151968		2.57	-0.0368655	0.401449		2.56687	-0.0520572
2.57353	-0.00911951	0.151879		2.57667	-0.0376776	0.401217		2.57353	-0.0525936
2.5802	-0.00908226	0.151789		2.58333	-0.0388324	0.40102		2.5802	-0.0532046
2.58687	-0.00900775	0.151718		2.59	-0.0400767	0.400871		2.58687	-0.054054
2.59353	-0.00905991	0.151664		2.59667	-0.0408217	0.400776		2.59353	-0.0549704
2.6002	-0.00886619	0.15164		2.60333	-0.0407994	0.400734		2.6002	-0.055328
2.60687	-0.00803918	0.151646		2.61	-0.0402704	0.400716		2.60687	-0.0548065
2.61353	-0.00725687	0.151664		2.61667	-0.0399202	0.400716		2.61353	-0.0538826
2.6202	-0.00707805	0.151688		2.62333	-0.0399724	0.400734		2.6202	-0.0531524
2.62687	-0.00780076	0.1517		2.63	-0.0398234	0.400746		2.62687	-0.0525117
2.63353	-0.00870228	0.151706		2.63667	-0.0393316	0.400752		2.63353	-0.0517368
2.6402	-0.00980496	0.151688		2.64333	-0.0391081	0.400734		2.6402	-0.0509769
2.64687	-0.011377	0.15167		2.65	-0.0394806	0.400698		2.64687	-0.0507236
2.65353	-0.0129044	0.151646		2.65667	-0.0399277	0.400668		2.65353	-0.0512451
2.6602	-0.0135824	0.151628		2.66333	-0.039421	0.400639		2.6602	-0.0517368
2.66687	-0.0132322	0.151616		2.67	-0.0383332	0.400633		2.66687	-0.0520796
2.67353	-0.0125319	0.151622		2.67667	-0.0371188	0.400633		2.67353	-0.0521764
2.6802	-0.0118464	0.151646		2.68333	-0.0361353	0.400639		2.6802	-0.0523105
2.68687	-0.0112429	0.151676		2.69	-0.0353232	0.400645		2.68687	-0.0523031
2.69353	-0.0103787	0.151712		2.69667	-0.0350401	0.400662		2.69353	-0.0523105
2.7002	-0.00939518	0.151747		2.70333	-0.0357181	0.400662		2.7002	-0.0524968
2.70687	-0.00885874	0.151771		2.71	-0.0369474	0.400651		2.70687	-0.0526085
2.71353	-0.00941753	0.151795		2.71667	-0.0380874	0.400609		2.71353	-0.0530258
2.7202	-0.0106543	0.151807		2.72333	-0.0389963	0.400537		2.7202	-0.0537634
2.72687	-0.0116751	0.151801		2.73	-0.03957	0.400436		2.72687	-0.0550449
2.73353	-0.0125095	0.151795		2.73667	-0.0396743	0.400305		2.73353	-0.0557378
2.7402	-0.0133142	0.151783		2.74333	-0.0391528	0.400144		2.7402	-0.0556484
2.74687	-0.0138804	0.151771		2.75	-0.038825	0.399959		2.74687	-0.0550896
2.75353	-0.0134856	0.151747		2.75667	-0.039421	0.399768		2.75353	-0.0544339
2.7602	-0.0124276	0.151724		2.76333	-0.0406802	0.399572		2.7602	-0.0535399
2.76687	-0.0110567	0.151694		2.77	-0.0421703	0.399405		2.76687	-0.0526235
2.77353	-0.00984222	0.151664		2.77667	-0.0432357	0.399262		2.77353	-0.0523776
2.7802	-0.00918657	0.151634		2.78333	-0.0435263	0.39916		2.7802	-0.0531599
2.78687	-0.00912696	0.151592		2.79	-0.0430048	0.399095		2.78687	-0.0546202
2.79353	-0.00946224	0.151557		2.79667	-0.0419915	0.399065		2.79353	-0.0558272
2.8002	-0.00987202	0.151527		2.80333	-0.0411049	0.399059		2.8002	-0.0564009
2.80687	-0.0106543	0.151509		2.81	-0.0404045	0.399059		2.80687	-0.0561774
2.81353	-0.0115037	0.151497		2.81667	-0.0397936	0.399041		2.81353	-0.0555143
2.8202	-0.0119284	0.151503		2.82333	-0.03995	0.398993		2.8202	-0.0544637
2.82687	-0.0117496	0.151515		2.83	-0.0408441	0.398898		2.82687	-0.0531152
2.83353	-0.0113994	0.151539		2.83667	-0.0418127	0.398755		2.83353	-0.0519231
2.8402	-0.0109971	0.151581		2.84333	-0.0418648	0.398564		2.8402	-0.0514686
2.84687	-0.0105873	0.151628		2.85	-0.0415072	0.39835		2.84687	-0.0517294
2.85353	-0.0100508	0.151682		2.85667	-0.0419989	0.398129		2.85353	-0.0525936
2.8602	-0.00973046	0.151742		2.86333	-0.0432655	0.397915		2.8602	-0.0539273
2.86687	-0.00998378	0.151801		2.87	-0.0441968	0.397712		2.86687	-0.0557154
2.87353	-0.0102744	0.151855		2.87667	-0.0446737	0.397533		2.87353	-0.0571012
2.8802	-0.0104383	0.151908		2.88333	-0.0453517	0.397378		2.8802	-0.0575557
2.88687	-0.0105426	0.151962		2.89	-0.0460073	0.397241		2.88687	-0.0570491
2.89353	-0.0113547	0.152004		2.89667	-0.0459775	0.39711		2.89353	-0.0563264
2.9002	-0.0123978	0.152022		2.90333	-0.045225	0.396955		2.9002	-0.0561103
2.90687	-0.0126809	0.152022		2.91	-0.0446513	0.396782		2.90687	-0.0566021
2.91353	-0.012815	0.151992		2.91667	-0.0442266	0.396597		2.91353	-0.0575483
2.9202	-0.0131056	0.151944		2.92333	-0.0439733	0.396419		2.9202	-0.0585541
2.92687	-0.0134557	0.151879		2.93	-0.0436157	0.396246		2.92687	-0.0595823
2.93353	-0.0132769	0.151789		2.93667	-0.0431016	0.396103		2.93353	-0.0602007
2.9402	-0.0128374	0.151694		2.94333	-0.042364	0.395989		2.9402	-0.0597388
2.94687	-0.012733	0.151598		2.95	-0.0420064	0.395918		2.94687	-0.0583827
2.95353	-0.0126511	0.151515		2.95667	-0.0422597	0.395882		2.95353	-0.0571087
2.9602	-0.012435	0.151443		2.96333	-0.042364	0.395858		2.9602	-0.056535
2.96687	-0.0121966	0.151396		2.97	-0.0421777	0.395823		2.96687	-0.0565052
2.97353	-0.0121817	0.15136		2.97667	-0.0418723	0.395763		2.97353	-0.056468
2.9802	-0.0125915	0.151342		2.98333	-0.0422895	0.395656		2.9802	-0.0566393
2.98687	-0.0130758	0.15133		2.99	-0.0430495	0.395489		2.98687	-0.0568852
2.99353	-0.0132099	0.15133		2.99667	-0.04372	0.39528		2.99353	-0.0571981
3.0002	-0.0132248	0.151336		3.00333	-0.0442341	0.395036		3.0002	-0.0572205
3.00687	-0.0133514	0.151354		3.01	-0.0447109	0.394779		3.00687	-0.0570416
3.01353	-0.0136271	0.151366		3.01667	-0.0453815	0.394517		3.01353	-0.0570714
3.0202	-0.0133663	0.15139		3.02333	-0.0456348	0.394273		3.0202	-0.0574589
3.02687	-0.0127852	0.151414		3.03	-0.0451803	0.394076		3.02687	-0.0578016
3.03353	-0.0122786	0.151449		3.03667	-0.0446364	0.393939		3.03353	-0.0579953
3.0402	-0.0119582	0.151485		3.04333	-0.0443161	0.393862		3.0402	-0.0583604
3.04687	-0.0115186	0.151527		3.05	-0.0444874	0.393844		3.04687	-0.05918
3.05353	-0.0110567	0.151575		3.05667	-0.044696	0.393873		3.05353	-0.060007
3.0602	-0.0109896	0.151622		3.06333	-0.0448972	0.393933		3.0602	-0.0604317
3.06687	-0.011079	0.151664		3.07	-0.0450909	0.393993		3.06687	-0.0604987
3.07353	-0.011161	0.151688		3.07667	-0.0448897	0.394046		3.07353	-0.0602379
3.0802	-0.0109226	0.151706		3.08333	-0.0445694	0.394058		3.0802	-0.0598952
3.08687	-0.010699	0.15173		3.09	-0.0442341	0.394022		3.08687	-0.0596568
3.09353	-0.0105724	0.151742		3.09667	-0.0440702	0.393915		3.09353	-0.0596866
3.1002	-0.0104308	0.151771		3.10333	-0.0435412	0.393772		3.1002	-0.0598952
3.10687	-0.0104681	0.151801		3.11	-0.0425503	0.393599		3.10687	-0.0599623
3.11353	-0.0105798	0.151849		3.11667	-0.0414178	0.393444		3.11353	-0.0601858
3.1202	-0.0111088	0.15192		3.12333	-0.0406504	0.393319		3.1202	-0.0607744
3.12687	-0.0117272	0.152004		3.13	-0.0400543	0.393271		3.12687	-0.06181
3.13353	-0.0120029	0.152081		3.13667	-0.0396743	0.393295		3.13353	-0.0629574
3.1402	-0.0116229	0.152153		3.14333	-0.0399053	0.393391		3.1402	-0.0638962
3.14687	-0.0107512	0.152206		3.15	-0.0410452	0.393546		3.14687	-0.0648946
3.15353	-0.0103489	0.152212		3.15667	-0.0422895	0.393736		3.15353	-0.0657812
3.1602	-0.0104755	0.152194		3.16333	-0.0433251	0.393909		3.1602	-0.0660792
3.16687	-0.011228	0.152147		3.17	-0.0443533	0.394028		3.16687	-0.0657663
3.17353	-0.0124276	0.152075		3.17667	-0.045225	0.394076		3.17353	-0.0654459
3.1802	-0.0141859	0.151998		3.18333	-0.0452995	0.394022		3.1802	-0.0647455
3.18687	-0.0160113	0.151926		3.19	-0.0442788	0.393885		3.18687	-0.0637621
3.19353	-0.0172555	0.151873		3.19667	-0.0436604	0.393665		3.19353	-0.0625625
3.2002	-0.0179484	0.151849		3.20333	-0.0437051	0.393403		3.2002	-0.0620037
3.20687	-0.0176728	0.151867		3.21	-0.0438988	0.393122		3.20687	-0.0614747
3.21353	-0.0163615	0.151908		3.21667	-0.0437945	0.392842		3.21353	-0.0604019
3.2202	-0.0141636	0.151962		3.22333	-0.043489	0.392574		3.2202	-0.059709
3.22687	-0.0123754	0.152028		3.23	-0.0432804	0.39233		3.22687	-0.0594705
3.23353	-0.0112802	0.152075		3.23667	-0.0426993	0.392121		3.23353	-0.0595823
3.2402	-0.0104383	0.152111		3.24333	-0.0418946	0.391948		3.2402	-0.0591725
3.24687	-0.0101477	0.152111		3.25	-0.0411943	0.391823		3.24687	-0.0588074
3.25353	-0.0102669	0.152081		3.25667	-0.040926	0.391722		3.25353	-0.0588745
3.2602	-0.0106692	0.152028		3.26333	-0.0415221	0.391638		3.2602	-0.0588074
3.26687	-0.0106022	0.151956		3.27	-0.0427365	0.391585		3.26687	-0.0583604
3.27353	-0.0101551	0.151873		3.27667	-0.0437647	0.391555		3.27353	-0.0578761
3.2802	-0.00981241	0.151801		3.28333	-0.0442713	0.391531		3.2802	-0.0581816
3.28687	-0.00952929	0.151747		3.29	-0.044249	0.391501		3.28687	-0.0591874
3.29353	-0.010021	0.151718		3.29667	-0.0440106	0.391442		3.29353	-0.0602752
3.3002	-0.0112429	0.1517		3.30333	-0.0436455	0.391346		3.3002	-0.0613555
3.30687	-0.0129715	0.151712		3.31	-0.0433773	0.391221		3.30687	-0.0627711
3.31353	-0.0147521	0.151736		3.31667	-0.0436604	0.391072		3.31353	-0.0643805
3.3202	-0.0157878	0.151759		3.32333	-0.0441819	0.390899		3.3202	-0.0656322
3.32687	-0.0160635	0.151771		3.33	-0.044845	0.39072		3.32687	-0.0660047
3.33353	-0.0154004	0.151759		3.33667	-0.045754	0.390542		3.33353	-0.065878
3.3402	-0.01432	0.151747		3.34333	-0.0468791	0.390387		3.3402	-0.0658184
3.34687	-0.0130832	0.151712		3.35	-0.0479594	0.390249		3.34687	-0.0656843
3.35353	-0.0119358	0.151682		3.35667	-0.0483543	0.39013		3.35353	-0.0651777
3.3602	-0.0114739	0.15167		3.36333	-0.0481009	0.390017		3.3602	-0.0640005
3.36687	-0.0116378	0.151676		3.37	-0.0476763	0.38991		3.36687	-0.0625476
3.37353	-0.0124946	0.1517		3.37667	-0.0472367	0.389791		3.37353	-0.0613332
3.3802	-0.0133067	0.151753		3.38333	-0.0468045	0.389671		3.3802	-0.060305
3.38687	-0.0138655	0.151831		3.39	-0.0465438	0.389534		3.38687	-0.0596419
3.39353	-0.0142306	0.15192		3.39667	-0.046894	0.389403		3.39353	-0.0594705
3.4002	-0.0147074	0.151998		3.40333	-0.0475571	0.389272		3.4002	-0.0599399
3.40687	-0.0152364	0.152057		3.41	-0.0477806	0.389177		3.40687	-0.0610054
3.41353	-0.0150427	0.152099		3.41667	-0.0469163	0.389105		3.41353	-0.0623167
3.4202	-0.0145063	0.152117		3.42333	-0.0450835	0.389057		3.4202	-0.0637397
3.42687	-0.0142083	0.152111		3.43	-0.0429153	0.389022		3.42687	-0.0649318
3.43353	-0.0141636	0.152099		3.43667	-0.0408888	0.388968		3.43353	-0.0653043
3.4402	-0.0138953	0.152075		3.44333	-0.0394434	0.388896		3.4402	-0.0650436
3.44687	-0.0134632	0.152063		3.45	-0.0388548	0.388771		3.44687	-0.064604
3.45353	-0.0136569	0.152069		3.45667	-0.039503	0.388587		3.45353	-0.0643283
3.4602	-0.0140145	0.152099		3.46333	-0.0413358	0.38833		3.4602	-0.063993
3.46687	-0.0137314	0.152135		3.47	-0.0433102	0.388026		3.46687	-0.0638217
3.47353	-0.0130907	0.152171		3.47667	-0.0447184	0.387686		3.47353	-0.0639185
3.4802	-0.0122637	0.152189		3.48333	-0.0457093	0.387353		3.4802	-0.0643507
3.48687	-0.0114664	0.152183		3.49	-0.0464991	0.387067		3.48687	-0.0649989
3.49353	-0.010252	0.152141		3.49667	-0.0470802	0.38684		3.49353	-0.0658855
3.5002	-0.00927597	0.152069		3.50333	-0.0469983	0.386697		3.5002	-0.0670701
3.50687	-0.00946969	0.151968		3.51	-0.0466257	0.386626		3.50687	-0.0677928
3.51353	-0.010103	0.151843		3.51667	-0.0462681	0.38662		3.51353	-0.0680685
3.5202	-0.0108778	0.151706		3.52333	-0.0456423	0.386655		3.5202	-0.0678077
3.52687	-0.0111982	0.151581		3.53	-0.0447333	0.386703		3.52687	-0.0668764
3.53353	-0.0115857	0.151473		3.53667	-0.0439435	0.386739		3.53353	-0.0655875
3.5402	-0.0123978	0.15139		3.54333	-0.0441596	0.386757		3.5402	-0.0643358
3.54687	-0.013113	0.151324		3.55	-0.044927	0.386751		3.54687	-0.0640154
3.55353	-0.0137612	0.151271		3.55667	-0.0456572	0.386733		3.55353	-0.0643358
3.5602	-0.0136644	0.151229		3.56333	-0.0457093	0.386715		3.5602	-0.0650957
3.56687	-0.0134259	0.151181		3.57	-0.0453815	0.386715		3.56687	-0.0661239
3.57353	-0.0132918	0.151122		3.57667	-0.0446066	0.386745		3.57353	-0.0667423
3.5802	-0.0132695	0.151056		3.58333	-0.0433549	0.386786		3.5802	-0.0664964
3.58687	-0.0131652	0.150973		3.59	-0.0421926	0.386834		3.58687	-0.065349
3.59353	-0.0128448	0.150889		3.59667	-0.0414848	0.386858		3.59353	-0.0649318
3.6002	-0.0129119	0.150812		3.60333	-0.0418648	0.38684		3.6002	-0.0650883
3.60687	-0.0132695	0.150764		3.61	-0.0433773	0.386763		3.60687	-0.0652373
3.61353	-0.0135973	0.15074		3.61667	-0.0452176	0.386614		3.61353	-0.0652
3.6202	-0.0130758	0.150752		3.62333	-0.0464767	0.386387		3.6202	-0.0655204
3.62687	-0.0118241	0.150794		3.63	-0.0466555	0.386101		3.62687	-0.0664219
3.63353	-0.0106543	0.150871		3.63667	-0.0465736	0.385767		3.63353	-0.0666603
3.6402	-0.0102147	0.150961		3.64333	-0.0472367	0.385433		3.6402	-0.0664666
3.64687	-0.0105053	0.151038		3.65	-0.0479445	0.385129		3.64687	-0.0662431
3.65353	-0.0108853	0.151128		3.65667	-0.0484139	0.384867		3.65353	-0.0663996
3.6602	-0.0115857	0.151205		3.66333	-0.0485182	0.384688		3.6602	-0.0667274
3.66687	-0.012666	0.151271		3.67	-0.0487864	0.384605		3.66687	-0.0665933
3.67353	-0.0139475	0.151342		3.67667	-0.0492185	0.384593		3.67353	-0.0660866
3.6802	-0.0146702	0.15142		3.68333	-0.0484809	0.384659		3.6802	-0.0652373
3.68687	-0.0145584	0.151491		3.69	-0.0466928	0.384778		3.68687	-0.0646263
3.69353	-0.0137985	0.151557		3.69667	-0.0449717	0.384915		3.69353	-0.0643879
3.7002	-0.0129789	0.151604		3.70333	-0.0440702	0.385064		3.7002	-0.0644326
3.70687	-0.0123978	0.151604		3.71	-0.0439063	0.385195		3.70687	-0.0648648
3.71353	-0.0119954	0.151569		3.71667	-0.0433177	0.38529		3.71353	-0.0660196
3.7202	-0.0118837	0.151485		3.72333	-0.0429153	0.385326		3.7202	-0.0674948
3.72687	-0.0119805	0.151366		3.73	-0.0434667	0.385302		3.72687	-0.0684857
3.73353	-0.0127777	0.151217		3.73667	-0.0445321	0.385219		3.73353	-0.0686049
3.7402	-0.0139326	0.151068		3.74333	-0.0458881	0.385088		3.7402	-0.0681803
3.74687	-0.0154078	0.150943		3.75	-0.0464544	0.384915		3.74687	-0.067763
3.75353	-0.0165999	0.150859		3.75667	-0.0466183	0.384706		3.75353	-0.0672042
3.7602	-0.0172406	0.15083		3.76333	-0.0462309	0.384474		3.7602	-0.0667945
3.76687	-0.0173151	0.150853		3.77	-0.0451654	0.384241		3.76687	-0.0670627
3.77353	-0.0172555	0.150919		3.77667	-0.0441	0.384039		3.77353	-0.0679046
3.7802	-0.0168681	0.15102		3.78333	-0.0433177	0.383866		3.7802	-0.068903
3.78687	-0.0158846	0.151139		3.79	-0.0435412	0.383729		3.78687	-0.0696033
3.79353	-0.0147521	0.151253		3.79667	-0.0445992	0.383621		3.79353	-0.0696555
3.8002	-0.0141412	0.151354		3.80333	-0.0463128	0.383544		3.8002	-0.0690669
3.80687	-0.0139922	0.151432		3.81	-0.0485778	0.383472		3.80687	-0.0679865
3.81353	-0.0132471	0.151473		3.81667	-0.0505	0.383413		3.81353	-0.067167
3.8202	-0.0119805	0.151491		3.82333	-0.051111	0.383353		3.8202	-0.0668764
3.82687	-0.010848	0.151473		3.83	-0.0504181	0.383288		3.82687	-0.0671446
3.83353	-0.0100583	0.151432		3.83667	-0.0494272	0.38321		3.83353	-0.0679567
3.8402	-0.0096187	0.151366		3.84333	-0.0488758	0.383127		3.8402	-0.0693724
3.84687	-0.0095889	0.1513		3.85	-0.0486076	0.383025		3.84687	-0.0706241
3.85353	-0.0104159	0.151229		3.85667	-0.0481457	0.382912		3.85353	-0.0715628
3.8602	-0.0118017	0.151181		3.86333	-0.0478253	0.382787		3.8602	-0.072293
3.86687	-0.0128001	0.151151		3.87	-0.0480786	0.382644		3.86687	-0.0723302
3.87353	-0.0129566	0.151145		3.87667	-0.0487342	0.382507		3.87353	-0.0719354
3.8802	-0.0123531	0.151157		3.88333	-0.0494793	0.382364		3.8802	-0.071235
3.88687	-0.0119582	0.151187		3.89	-0.0496879	0.382233		3.88687	-0.0711828
3.89353	-0.011988	0.151229		3.89667	-0.0496134	0.382113		3.89353	-0.0712797
3.9002	-0.012435	0.151265		3.90333	-0.0495836	0.382036		3.9002	-0.0708923
3.90687	-0.0131428	0.151294		3.91	-0.0494123	0.381988		3.90687	-0.0707805
3.91353	-0.0143796	0.1513		3.91667	-0.0485629	0.38197		3.91353	-0.0712872
3.9202	-0.0160038	0.1513		3.92333	-0.0469312	0.38197		3.9202	-0.0721216
3.92687	-0.0173673	0.151283		3.93	-0.0454411	0.38197		3.92687	-0.0724718
3.93353	-0.0183061	0.151265		3.93667	-0.0447333	0.381947		3.93353	-0.0721961
3.9402	-0.018619	0.151247		3.94333	-0.0447929	0.381905		3.9402	-0.0718459
3.94687	-0.0185072	0.151235		3.95	-0.0454262	0.381815		3.94687	-0.0711828
3.95353	-0.0180453	0.151217		3.95667	-0.0464469	0.381696		3.95353	-0.0701919
3.9602	-0.0171587	0.151199		3.96333	-0.0473633	0.381535		3.9602	-0.0691488
3.96687	-0.0160336	0.151193		3.97	-0.0477657	0.381368		3.96687	-0.0683889
3.97353	-0.0143722	0.151193		3.97667	-0.0481158	0.381202		3.97353	-0.0679642
3.9802	-0.0125915	0.151199		3.98333	-0.0487193	0.381058		3.9802	-0.0676811
3.98687	-0.0112653	0.151199		3.99	-0.048995	0.380951		3.98687	-0.0678077
3.99353	-0.0108555	0.151199		3.99667	-0.0489727	0.38088		3.99353	-0.0684857
4.0002	-0.0116229	0.151205		4.00333	-0.0494719	0.380838		4.0002	-0.0695139
4.00687	-0.0124946	0.151211		4.01	-0.050813	0.380814		4.00687	-0.0707805
4.01353	-0.0132322	0.151229		4.01667	-0.0517964	0.380808		4.01353	-0.0718534
4.0202	-0.0141039	0.151247		4.02333	-0.0518262	0.38079		4.0202	-0.0725463
4.02687	-0.0151694	0.151265		4.03	-0.0518933	0.380754		4.02687	-0.0725687
4.03353	-0.0158399	0.151277		4.03667	-0.0521168	0.380689		4.03353	-0.0720993
4.0402	-0.0152737	0.151289		4.04333	-0.0521094	0.380582		4.0402	-0.0720173
4.04687	-0.0144914	0.151294		4.05	-0.0517592	0.38045		4.04687	-0.0723302
4.05353	-0.0144467	0.151289		4.05667	-0.0516623	0.380307		4.05353	-0.0730678
4.0602	-0.0150576	0.151265		4.06333	-0.0518933	0.380188		4.0602	-0.0740066
4.06687	-0.0156686	0.151241		4.07	-0.0518262	0.380093		4.06687	-0.0749528
4.07353	-0.015907	0.151205		4.07667	-0.0516623	0.380051		4.07353	-0.0760555
4.0802	-0.0162497	0.151163		4.08333	-0.0511408	0.380069		4.0802	-0.0763983
4.08687	-0.0164434	0.151134		4.09	-0.0500157	0.380129		4.08687	-0.0759661
4.09353	-0.0163019	0.151116		4.09667	-0.0484139	0.38023		4.09353	-0.0750273
4.1002	-0.0158772	0.151116		4.10333	-0.0469387	0.380325		4.1002	-0.074096
4.10687	-0.0152364	0.151134		4.11	-0.0462681	0.380391		4.10687	-0.0737607
4.11353	-0.0143051	0.151163		4.11667	-0.0462681	0.380397		4.11353	-0.0739321
4.1202	-0.0130534	0.151193		4.12333	-0.0466928	0.380337		4.1202	-0.0746697
4.12687	-0.0119284	0.151229		4.13	-0.047572	0.380212		4.12687	-0.0752211
4.13353	-0.0111908	0.151253		4.13667	-0.0483394	0.380033		4.13353	-0.0752509
4.1402	-0.010632	0.151265		4.14333	-0.048928	0.379843		4.1402	-0.0746399
4.14687	-0.0106394	0.151265		4.15	-0.0489354	0.379664		4.14687	-0.0739247
4.15353	-0.0112951	0.151229		4.15667	-0.0487715	0.379515		4.15353	-0.0729188
4.1602	-0.0122488	0.151175		4.16333	-0.0489205	0.379407		4.1602	-0.0715256
4.16687	-0.0130013	0.15111		4.17	-0.0491291	0.37933		4.16687	-0.0703782
4.17353	-0.0130162	0.15105		4.17667	-0.0494942	0.379294		4.17353	-0.070177
4.1802	-0.0126138	0.150985		4.18333	-0.0497624	0.379252		4.1802	-0.0714064
4.18687	-0.0118464	0.150931		4.19	-0.0505596	0.379187		4.18687	-0.0728294
4.19353	-0.0111088	0.150883		4.19667	-0.0517517	0.379092		4.19353	-0.0735745
4.2002	-0.0107363	0.150865		4.20333	-0.0526682	0.378948		4.2002	-0.0736937
4.20687	-0.0109002	0.150877		4.21	-0.0531673	0.378776		4.20687	-0.0738129
4.21353	-0.011526	0.150913		4.21667	-0.0531971	0.378585		4.21353	-0.0737533
4.2202	-0.012368	0.150973		4.22333	-0.0532195	0.378394		4.2202	-0.0726134
4.22687	-0.0131875	0.151056		4.23	-0.0532046	0.378215		4.22687	-0.0708923
4.23353	-0.0142157	0.151157		4.23667	-0.0533611	0.378042		4.23353	-0.0699982
4.2402	-0.0154227	0.151271		4.24333	-0.053741	0.377887		4.2402	-0.0700355
4.24687	-0.0163764	0.151396		4.25	-0.0540093	0.377762		4.24687	-0.0702739
4.25353	-0.0171661	0.151515		4.25667	-0.0540838	0.377661		4.25353	-0.0704527
4.2602	-0.0179559	0.151634		4.26333	-0.0538826	0.377572		4.2602	-0.0712648
4.26687	-0.0187531	0.151736		4.27	-0.053823	0.377488		4.26687	-0.0728592
4.27353	-0.0191107	0.151825		4.27667	-0.0537112	0.377417		4.27353	-0.0740141
4.2802	-0.0191331	0.151891		4.28333	-0.053674	0.377351		4.2802	-0.0741333
4.28687	-0.0191107	0.151932		4.29	-0.0533909	0.377315		4.28687	-0.0732616
4.29353	-0.018917	0.151956		4.29667	-0.052914	0.377297		4.29353	-0.0725612
4.3002	-0.0183657	0.151956		4.30333	-0.0525117	0.377297		4.3002	-0.0722259
4.30687	-0.0177473	0.151926		4.31	-0.0518858	0.377315		4.30687	-0.0718012
4.31353	-0.0173748	0.151879		4.31667	-0.0512004	0.377345		4.31353	-0.0711158
4.3202	-0.0168309	0.151819		4.32333	-0.0504479	0.377387		4.3202	-0.0707954
4.32687	-0.0162423	0.151753		4.33	-0.0504106	0.377434		4.32687	-0.0713468
4.33353	-0.0159442	0.151682		4.33667	-0.0514761	0.37747		4.33353	-0.0720024
4.3402	-0.0161007	0.151604		4.34333	-0.0529513	0.377482		4.3402	-0.0722036
4.34687	-0.0163317	0.151527		4.35	-0.0542179	0.377446		4.34687	-0.0720993
4.35353	-0.0164732	0.151443		4.35667	-0.0544712	0.377369		4.35353	-0.071913
4.3602	-0.0169426	0.151372		4.36333	-0.0538826	0.377244		4.3602	-0.0714734
4.36687	-0.0176504	0.151312		4.37	-0.0528246	0.377089		4.36687	-0.0702515
4.37353	-0.0179783	0.151259		4.37667	-0.0520274	0.376916		4.37353	-0.0687763
4.3802	-0.0175387	0.151223		4.38333	-0.0519827	0.376749		4.3802	-0.0679493
4.38687	-0.0168085	0.151199		4.39	-0.0525117	0.376612		4.38687	-0.0680611
4.39353	-0.0162348	0.151199		4.39667	-0.0531748	0.376493		4.39353	-0.0688806
4.4002	-0.0158176	0.151217		4.40333	-0.0541955	0.376421		4.4002	-0.0699535
4.40687	-0.0152811	0.151241		4.41	-0.0553802	0.376379		4.40687	-0.0715479
4.41353	-0.0151098	0.151283		4.41667	-0.0558943	0.376368		4.41353	-0.0734255
4.4202	-0.0157133	0.151318		4.42333	-0.0554323	0.37635		4.4202	-0.0746548
4.42687	-0.0163391	0.151348		4.43	-0.0545606	0.376314		4.42687	-0.0750422
4.43353	-0.0161901	0.151366		4.43667	-0.0541657	0.376248		4.43353	-0.0752211
4.4402	-0.0153035	0.151366		4.44333	-0.0537634	0.376123		4.4402	-0.0754967
4.44687	-0.0148118	0.151348		4.45	-0.053212	0.375968		4.44687	-0.0754744
4.45353	-0.0147671	0.151312		4.45667	-0.0529736	0.375772		4.45353	-0.0748113
4.4602	-0.0144392	0.151253		4.46333	-0.0536069	0.375557		4.4602	-0.0741035
4.46687	-0.0136942	0.151175		4.47	-0.0543967	0.375348		4.46687	-0.0737309
4.47353	-0.0133067	0.151092		4.47667	-0.0548437	0.375146		4.47353	-0.0735819
4.4802	-0.0138059	0.151014		4.48333	-0.0549704	0.374973		4.4802	-0.0737756
4.48687	-0.0145286	0.150943		4.49	-0.0551566	0.374824		4.48687	-0.0740662
4.49353	-0.0146031	0.150889		4.49667	-0.0550225	0.374722		4.49353	-0.0744686
4.5002	-0.0142902	0.150871		4.50333	-0.0545159	0.374639		4.5002	-0.074923
4.50687	-0.0144392	0.150889		4.51	-0.0542402	0.374591		4.50687	-0.0754744
4.51353	-0.0149161	0.150943		4.51667	-0.0543147	0.374568		4.51353	-0.0758544
4.5202	-0.0147447	0.151026		4.52333	-0.0546202	0.374562		4.5202	-0.0757426
4.52687	-0.0137761	0.151134		4.53	-0.0549108	0.374573		4.52687	-0.0756979
4.53353	-0.0130832	0.151241		4.53667	-0.0557229	0.374591		4.53353	-0.0756681
4.5402	-0.012964	0.151342		4.54333	-0.0562891	0.374621		4.5402	-0.0753924
4.54687	-0.0132769	0.151408		4.55	-0.0560209	0.374633		4.54687	-0.0743642
4.55353	-0.0137761	0.151438		4.55667	-0.0553057	0.374633		4.55353	-0.0730976
4.5602	-0.0148639	0.151432		4.56333	-0.0549033	0.374603		4.5602	-0.07236
4.56687	-0.0162274	0.15139		4.57	-0.0549406	0.37455		4.56687	-0.0720099
4.57353	-0.0170618	0.151324		4.57667	-0.0544637	0.37446		4.57353	-0.072293
4.5802	-0.0170916	0.151247		4.58333	-0.0541136	0.374371		4.5802	-0.0730753
4.58687	-0.0162199	0.151175		4.59	-0.0543892	0.374281		4.58687	-0.0743717
4.59353	-0.0152737	0.151122		4.59667	-0.0551343	0.374222		4.59353	-0.0752956
4.6002	-0.0146553	0.151092		4.60333	-0.0556484	0.37418		4.6002	-0.0753701
4.60687	-0.0144914	0.151098		4.61	-0.0558272	0.374162		4.60687	-0.0749975
4.61353	-0.0144392	0.151128		4.61667	-0.0560507	0.374162		4.61353	-0.0746399
4.6202	-0.0146106	0.151175		4.62333	-0.0559762	0.374162		4.6202	-0.074476
4.62687	-0.0152588	0.151229		4.63	-0.0557005	0.374115		4.62687	-0.0741407
4.63353	-0.0159815	0.151277		4.63667	-0.055559	0.374007		4.63353	-0.0737756
4.6402	-0.0160709	0.151312		4.64333	-0.0559464	0.373811		4.6402	-0.0735074
4.64687	-0.0155419	0.15133		4.65	-0.056468	0.373536		4.64687	-0.0736266
4.65353	-0.0151917	0.15133		4.65667	-0.0569224	0.373191		4.65353	-0.0736564
4.6602	-0.0150949	0.151318		4.66333	-0.0574663	0.372803		4.6602	-0.0734702
4.66687	-0.014931	0.1513		4.67	-0.0581965	0.37241		4.66687	-0.0731274
4.67353	-0.0147671	0.151283		4.67667	-0.0589862	0.372052		4.67353	-0.0731423
4.6802	-0.0151247	0.151271		4.68333	-0.0594482	0.371754		4.6802	-0.073947
4.68687	-0.0159666	0.151271		4.69	-0.0592992	0.371552		4.68687	-0.0754297
4.69353	-0.0165179	0.151294		4.69667	-0.058867	0.37145		4.69353	-0.0770241
4.7002	-0.0167564	0.151318		4.70333	-0.0584573	0.371432		4.7002	-0.0779033
4.70687	-0.0169203	0.151348		4.71	-0.0579953	0.371492		4.70687	-0.0783131
4.71353	-0.0168011	0.151378		4.71667	-0.0571311	0.371599		4.71353	-0.0782162
4.7202	-0.0159666	0.151402		4.72333	-0.0559613	0.37173		4.7202	-0.0775456
4.72687	-0.0146478	0.151408		4.73	-0.0557676	0.371867		4.72687	-0.0761226
4.73353	-0.0138208	0.151402		4.73667	-0.056617	0.371981		4.73353	-0.0747815
4.7402	-0.0136793	0.151384		4.74333	-0.0575408	0.37207		4.7402	-0.0744089
4.74687	-0.0140667	0.151336		4.75	-0.057891	0.372136		4.74687	-0.0747517
4.75353	-0.0147	0.151277		4.75667	-0.0575706	0.372165		4.75353	-0.0755191
4.7602	-0.0153407	0.151211		4.76333	-0.0573546	0.372183		4.7602	-0.0764728
4.76687	-0.0162721	0.151139		4.77	-0.0568181	0.372183		4.76687	-0.0775978
4.77353	-0.0170395	0.15108		4.77667	-0.0560954	0.372171		4.77353	-0.0785068
4.7802	-0.0177249	0.151038		4.78333	-0.0556409	0.372112		4.7802	-0.0788644
4.78687	-0.0179261	0.151008		4.79	-0.0556707	0.37201		4.78687	-0.0784099
4.79353	-0.017643	0.150996		4.79667	-0.0560656	0.371844		4.79353	-0.0775754
4.8002	-0.017263	0.151008		4.80333	-0.0565797	0.371611		4.8002	-0.0766143
4.80687	-0.0168607	0.151032		4.81	-0.0571087	0.371325		4.80687	-0.0757575
4.81353	-0.0168681	0.151068		4.81667	-0.0573918	0.371003		4.81353	-0.0751913
4.8202	-0.0168011	0.151116		4.82333	-0.0572726	0.37064		4.8202	-0.0751242
4.82687	-0.0167564	0.151145		4.83	-0.0570491	0.370288		4.82687	-0.0759736
4.83353	-0.0171065	0.151181		4.83667	-0.0575706	0.36996		4.83353	-0.0771955
4.8402	-0.0180453	0.151217		4.84333	-0.0583306	0.36968		4.8402	-0.078477
4.84687	-0.0189021	0.151259		4.85	-0.0588894	0.369447		4.84687	-0.0792667
4.85353	-0.0191927	0.151306		4.85667	-0.0591874	0.369275		4.85353	-0.0794902
4.8602	-0.0194386	0.151366		4.86333	-0.0595227	0.369143		4.8602	-0.0788718
4.86687	-0.0199676	0.151438		4.87	-0.0597984	0.369054		4.86687	-0.0778511
4.87353	-0.020504	0.151527		4.87667	-0.0596568	0.369006		4.87353	-0.0772625
4.8802	-0.0202805	0.151604		4.88333	-0.0591874	0.368989		4.8802	-0.077337
4.88687	-0.0192896	0.151676		4.89	-0.0588894	0.368994		4.88687	-0.0779107
4.89353	-0.0182167	0.151712		4.89667	-0.0588745	0.369		4.89353	-0.0783056
4.9002	-0.0175461	0.151706		4.90333	-0.0589639	0.369012		4.9002	-0.0790358
4.90687	-0.0174716	0.151646		4.91	-0.0590757	0.369018		4.90687	-0.0797138
4.91353	-0.0175089	0.151539		4.91667	-0.0584647	0.369		4.91353	-0.0799522
4.9202	-0.01771	0.15139		4.92333	-0.0576079	0.368947		4.9202	-0.0796691
4.92687	-0.0184178	0.151217		4.93	-0.0569373	0.368869		4.92687	-0.0796765
4.93353	-0.0196919	0.15105		4.93667	-0.0568703	0.368762		4.93353	-0.080198
4.9402	-0.0206754	0.150913		4.94333	-0.0572652	0.368637		4.9402	-0.0801757
4.94687	-0.0208393	0.15083		4.95	-0.0579581	0.368512		4.94687	-0.0798628
4.95353	-0.0200644	0.150806		4.95667	-0.0592917	0.368392		4.95353	-0.0794977
4.9602	-0.0191033	0.150836		4.96333	-0.060834	0.368285		4.9602	-0.0791997
4.96687	-0.0181869	0.150901		4.97	-0.06181	0.368178		4.96687	-0.078097
4.97353	-0.0170022	0.150985		4.97667	-0.0615865	0.368077		4.97353	-0.0765398
4.9802	-0.0156164	0.151056		4.98333	-0.0605285	0.367987		4.9802	-0.075765
4.98687	-0.0141636	0.151092		4.99	-0.0595003	0.367904		4.98687	-0.0759512
4.99353	-0.0138134	0.15108		4.99667	-0.0594109	0.367826		4.99353	-0.0771582
5.0002	-0.0145808	0.151032		5.00333	-0.059709	0.367761		5.0002	-0.0786409
5.00687	-0.0161156	0.150949		5.01	-0.0601858	0.367731		5.00687	-0.0800341
5.01353	-0.0175089	0.150859		5.01667	-0.0607371	0.367743		5.01353	-0.0809804
5.0202	-0.0187755	0.150788		5.02333	-0.0613779	0.367785		5.0202	-0.0815317
5.02687	-0.0201017	0.150752		5.03	-0.0615418	0.36785		5.02687	-0.0818148
5.03353	-0.0211895	0.150764		5.03667	-0.0603124	0.36791		5.03353	-0.0816286
5.0402	-0.0211746	0.150818		5.04333	-0.0587776	0.367957		5.0402	-0.0811815
5.04687	-0.0202283	0.150907		5.05	-0.057742	0.367969		5.04687	-0.0809729
5.05353	-0.0192672	0.151008		5.05667	-0.0576749	0.367928		5.05353	-0.0810027
5.0602	-0.0186339	0.15111		5.06333	-0.0583529	0.367838		5.0602	-0.0813827
5.06687	-0.0181273	0.151181		5.07	-0.0594258	0.367713		5.06687	-0.0817478
5.07353	-0.017181	0.151217		5.07667	-0.0607818	0.367552		5.07353	-0.0815839
5.0802	-0.0166073	0.151223		5.08333	-0.0621229	0.367391		5.0802	-0.0806451
5.08687	-0.0165626	0.151199		5.09	-0.0630468	0.367236		5.08687	-0.0793934
5.09353	-0.0169352	0.151163		5.09667	-0.0630543	0.367117		5.09353	-0.0787005
5.1002	-0.017345	0.151122		5.10333	-0.0620782	0.367028		5.1002	-0.078097
5.10687	-0.0175834	0.15108		5.11	-0.0611395	0.366968		5.10687	-0.0773668
5.11353	-0.0179708	0.151038		5.11667	-0.0611618	0.366932		5.11353	-0.0769496
5.1202	-0.0183955	0.151014		5.12333	-0.0614747	0.366908		5.1202	-0.077121
5.12687	-0.0185296	0.15099		5.13	-0.0615045	0.366896		5.12687	-0.0775531
5.13353	-0.0181869	0.150985		5.13667	-0.0616014	0.366896		5.13353	-0.0778064
5.1402	-0.01771	0.15099		5.14333	-0.0620633	0.366896		5.1402	-0.0778064
5.14687	-0.0175759	0.15099		5.15	-0.0623316	0.366884		5.14687	-0.07765
5.15353	-0.0175163	0.151002		5.15667	-0.0616759	0.366849		5.15353	-0.0773668
5.1602	-0.0173748	0.15102		5.16333	-0.0606999	0.366783		5.1602	-0.0774041
5.16687	-0.017412	0.151032		5.17	-0.0598729	0.3667		5.16687	-0.0778958
5.17353	-0.0180006	0.15105		5.17667	-0.059329	0.366592		5.17353	-0.0785664
5.1802	-0.01847	0.151062		5.18333	-0.0589713	0.366455		5.1802	-0.07952
5.18687	-0.0180677	0.151056		5.19	-0.058502	0.3663		5.18687	-0.0811368
5.19353	-0.0174567	0.15105		5.19667	-0.0580326	0.366127		5.19353	-0.0830963
5.2002	-0.0172853	0.151038		5.20333	-0.0576153	0.365943		5.2002	-0.0846013
5.20687	-0.0178665	0.151026		5.21	-0.0578612	0.365764		5.20687	-0.0850409
5.21353	-0.0188574	0.151014		5.21667	-0.0586957	0.365603		5.21353	-0.0845119
5.2202	-0.0199005	0.151008		5.22333	-0.0595823	0.36546		5.2202	-0.0831112
5.22687	-0.0207648	0.151002		5.23	-0.0606477	0.365329		5.22687	-0.0814348
5.23353	-0.0211224	0.151014		5.23667	-0.0618696	0.365222		5.23353	-0.0798106
5.2402	-0.0210479	0.151038		5.24333	-0.0631213	0.365132		5.2402	-0.0791326
5.24687	-0.0204518	0.151068		5.25	-0.0637025	0.365067		5.24687	-0.0792667
5.25353	-0.0193939	0.151122		5.25667	-0.0637621	0.365013		5.25353	-0.0800043
5.2602	-0.0184849	0.151169		5.26333	-0.0638142	0.364965		5.2602	-0.0810996
5.26687	-0.0186339	0.151217		5.27	-0.063844	0.364906		5.26687	-0.0816956
5.27353	-0.0196248	0.151265		5.27667	-0.0637621	0.364834		5.27353	-0.0820234
5.2802	-0.0203326	0.151294		5.28333	-0.0639111	0.364763		5.2802	-0.0816882
5.28687	-0.0201687	0.151306		5.29	-0.0643581	0.364691		5.28687	-0.0815988
5.29353	-0.0190884	0.1513		5.29667	-0.0644699	0.364614		5.29353	-0.0820607
5.3002	-0.0179484	0.151283		5.30333	-0.063628	0.364536		5.3002	-0.0829026
5.30687	-0.0170246	0.151247		5.31	-0.062108	0.36447		5.30687	-0.0837818
5.31353	-0.0165105	0.151211		5.31667	-0.0608936	0.364417		5.31353	-0.0840873
5.3202	-0.0165999	0.151175		5.32333	-0.0599921	0.364393		5.3202	-0.0842512
5.32687	-0.0173524	0.151157		5.33	-0.0595301	0.364381		5.32687	-0.0843927
5.33353	-0.0188872	0.151145		5.33667	-0.0597313	0.364369		5.33353	-0.0841841
5.3402	-0.0200495	0.151139		5.34333	-0.0607148	0.364351		5.3402	-0.08367
5.34687	-0.0204593	0.151145		5.35	-0.062272	0.364333		5.34687	-0.0830591
5.35353	-0.0204369	0.151157		5.35667	-0.0633746	0.364316		5.35353	-0.0827536
5.3602	-0.0208318	0.151169		5.36333	-0.0637099	0.36428		5.3602	-0.0822842
5.36687	-0.0215024	0.151187		5.37	-0.0633895	0.364256		5.36687	-0.0812858
5.37353	-0.021778	0.151205		5.37667	-0.0626594	0.364226		5.37353	-0.080362
5.3802	-0.0214502	0.151229		5.38333	-0.0618696	0.364208		5.3802	-0.0799149
5.38687	-0.020653	0.151259		5.39	-0.0610575	0.364208		5.38687	-0.0800788
5.39353	-0.0195131	0.151294		5.39667	-0.0603124	0.364226		5.39353	-0.0806674
5.4002	-0.017792	0.151336		5.40333	-0.059776	0.364232		5.4002	-0.0817105
5.40687	-0.0157356	0.151366		5.41	-0.0595972	0.364226		5.40687	-0.0832081
5.41353	-0.0143573	0.15139		5.41667	-0.0593886	0.364196		5.41353	-0.0845194
5.4202	-0.0141934	0.151396		5.42333	-0.0591129	0.364137		5.4202	-0.0853091
5.42687	-0.0148192	0.151384		5.43	-0.0587776	0.364041		5.42687	-0.0856519
5.43353	-0.0154898	0.151366		5.43667	-0.0587255	0.363922		5.43353	-0.0856742
5.4402	-0.0160933	0.151342		5.44333	-0.0588447	0.363779		5.4402	-0.085175
5.44687	-0.0169501	0.151324		5.45	-0.0587851	0.363618		5.44687	-0.0840276
5.45353	-0.017345	0.151312		5.45667	-0.0590011	0.363457		5.45353	-0.0828505
5.4602	-0.0173971	0.151324		5.46333	-0.0594482	0.363314		5.4602	-0.0821277
5.46687	-0.0174642	0.15136		5.47	-0.0599399	0.363189		5.46687	-0.0817999
5.47353	-0.0178069	0.151402		5.47667	-0.0605807	0.3631		5.47353	-0.0816807
5.4802	-0.0181645	0.151455		5.48333	-0.0615492	0.363052		5.4802	-0.0819787
5.48687	-0.0178367	0.151497		5.49	-0.062719	0.363052		5.48687	-0.0831336
5.49353	-0.017412	0.151521		5.49667	-0.0635087	0.363106		5.49353	-0.0847578
5.5002	-0.0171959	0.151545		5.50333	-0.0639632	0.363219		5.5002	-0.0864342
5.50687	-0.0173151	0.151557		5.51	-0.0645369	0.363386		5.50687	-0.0876263
5.51353	-0.0174716	0.151575		5.51667	-0.0648871	0.363594		5.51353	-0.0880063
5.5202	-0.0172853	0.151616		5.52333	-0.0644624	0.363827		5.5202	-0.087738
5.52687	-0.0166818	0.151694		5.53	-0.0634864	0.364071		5.52687	-0.0868738
5.53353	-0.0160038	0.151807		5.53667	-0.0626668	0.364321		5.53353	-0.0860915
5.5402	-0.0153929	0.151962		5.54333	-0.0623763	0.364548		5.5402	-0.0852868
5.54687	-0.0148416	0.152153		5.55	-0.0625774	0.364763		5.54687	-0.0847876
5.55353	-0.0142157	0.152361		5.55667	-0.0629351	0.364947		5.55353	-0.0843406
5.5602	-0.0139549	0.152582		5.56333	-0.0635087	0.365108		5.5602	-0.0838637
5.56687	-0.0144318	0.152802		5.57	-0.0642687	0.365245		5.56687	-0.0835434
5.57353	-0.01508	0.153017		5.57667	-0.0653192	0.365376		5.57353	-0.0827834
5.5802	-0.0154153	0.153226		5.58333	-0.0661388	0.365508		5.5802	-0.0819936
5.58687	-0.0154749	0.153446		5.59	-0.0658706	0.365657		5.58687	-0.0809357
5.59353	-0.0157207	0.153679		5.59667	-0.0648201	0.365835		5.59353	-0.0803173
5.6002	-0.0161603	0.153941		5.60333	-0.0634789	0.366044		5.6002	-0.0803173
5.60687	-0.0168607	0.154239		5.61	-0.0623316	0.3663		5.60687	-0.080511
5.61353	-0.0177324	0.154579		5.61667	-0.0609979	0.366604		5.61353	-0.0808463
5.6202	-0.0182092	0.154954		5.62333	-0.0595078	0.366974		5.6202	-0.0811741
5.62687	-0.0181794	0.15536		5.63	-0.0588	0.367391		5.62687	-0.0816733
5.63353	-0.0180602	0.155777		5.63667	-0.0589415	0.367862		5.63353	-0.0825003
5.6402	-0.0178963	0.1562		5.64333	-0.0594556	0.368375		5.6402	-0.0831187
5.64687	-0.0177771	0.156623		5.65	-0.0595674	0.368923		5.64687	-0.0838637
5.65353	-0.0175089	0.157046		5.65667	-0.0598878	0.369501		5.65353	-0.0848249
5.6602	-0.0178143	0.157475		5.66333	-0.0610352	0.370121		5.6602	-0.0856072
5.66687	-0.0185072	0.157923		5.67	-0.0625327	0.370783		5.66687	-0.085704
5.67353	-0.0188649	0.158411		5.67667	-0.0635982	0.37148		5.67353	-0.0851899
5.6802	-0.0187829	0.158948		5.68333	-0.0645816	0.372243		5.6802	-0.0849888
5.68687	-0.0180528	0.159526		5.69	-0.0658259	0.37306		5.68687	-0.0847429
5.69353	-0.0173301	0.160164		5.69667	-0.0664964	0.373966		5.69353	-0.0840351
5.7002	-0.0169277	0.160831		5.70333	-0.0662208	0.374961		5.7002	-0.0835061
5.70687	-0.0167266	0.161541		5.71	-0.0651553	0.376058		5.70687	-0.0840276
5.71353	-0.0168532	0.162268		5.71667	-0.0644773	0.377268		5.71353	-0.0847578
5.7202	-0.0172853	0.163019		5.72333	-0.064075	0.378585		5.7202	-0.0846907
5.72687	-0.0183657	0.163794		5.73	-0.0643358	0.380009		5.72687	-0.0841245
5.73353	-0.0195727	0.164604		5.73667	-0.0649691	0.381529		5.73353	-0.0840724
5.7402	-0.0203401	0.165468		5.74333	-0.0652969	0.383139		5.7402	-0.0839233
5.74687	-0.0206977	0.16641		5.75	-0.0652224	0.384802		5.74687	-0.083223
5.75353	-0.0208765	0.167453		5.75667	-0.0646263	0.386512		5.75353	-0.0823587
5.7602	-0.0210255	0.168598		5.76333	-0.0639036	0.388241		5.7602	-0.0823662
5.76687	-0.0205636	0.169849		5.77	-0.0625923	0.389981		5.76687	-0.0833049
5.77353	-0.0193566	0.171208		5.77667	-0.0613183	0.391752		5.77353	-0.0843108
5.7802	-0.0177771	0.172663		5.78333	-0.0609905	0.393564		5.7802	-0.0849143
5.78687	-0.0162497	0.174206		5.79	-0.0617132	0.395447		5.78687	-0.0852346
5.79353	-0.0148639	0.175816		5.79667	-0.0628829	0.397438		5.79353	-0.0858307
5.8002	-0.0134185	0.177497		5.80333	-0.0637174	0.399584		5.8002	-0.0866354
5.80687	-0.0122935	0.179237		5.81	-0.0642762	0.40192		5.80687	-0.0868961
5.81353	-0.0118017	0.181031		5.81667	-0.0648052	0.404477		5.81353	-0.0866354
5.8202	-0.0116229	0.182897		5.82333	-0.0652373	0.407261		5.8202	-0.0864789
5.82687	-0.0113696	0.184834		5.83	-0.0654832	0.410271		5.82687	-0.0865385
5.83353	-0.0113547	0.186861		5.83667	-0.0654161	0.413495		5.83353	-0.086762
5.8402	-0.0121146	0.188982		5.84333	-0.0651702	0.416917		5.8402	-0.0865385
5.84687	-0.0135675	0.191212		5.85	-0.064902	0.420511		5.84687	-0.0861734
5.85353	-0.0148118	0.193548		5.85667	-0.0644103	0.424254		5.85353	-0.0855997
5.8602	-0.0153258	0.195992		5.86333	-0.0633523	0.42811		5.8602	-0.0853911
5.86687	-0.0155717	0.198549		5.87	-0.0618994	0.432074		5.86687	-0.0856221
5.87353	-0.0155866	0.201219		5.87667	-0.0611991	0.436133		5.87353	-0.085786
5.8802	-0.0152439	0.204003		5.88333	-0.0618845	0.440294		5.8802	-0.085853
5.88687	-0.0147372	0.206888		5.89	-0.0633597	0.444579		5.88687	-0.0861958
5.89353	-0.0147521	0.209862		5.89667	-0.0643805	0.448996		5.89353	-0.0870749
5.9002	-0.0155047	0.212926		5.90333	-0.064671	0.453538		5.9002	-0.0877678
5.90687	-0.0163764	0.216073		5.91	-0.0646636	0.458223		5.90687	-0.0882745
5.91353	-0.0168234	0.219309		5.91667	-0.064224	0.463057		5.91353	-0.0884905
5.9202	-0.0169799	0.222641		5.92333	-0.0634193	0.468051		5.9202	-0.0885203
5.92687	-0.0166446	0.226068		5.93	-0.0628456	0.473225		5.92687	-0.0882
5.93353	-0.0160933	0.229603		5.93667	-0.063464	0.478554		5.93353	-0.0879616
5.9402	-0.0156984	0.233245		5.94333	-0.0651777	0.484025		5.9402	-0.087969
5.94687	-0.0160784	0.237006		5.95	-0.0671446	0.489616		5.94687	-0.0879392
5.95353	-0.0168011	0.240886		5.95667	-0.0688732	0.495321		5.95353	-0.0879616
5.9602	-0.0170171	0.244862		5.96333	-0.0700876	0.501108		5.9602	-0.0882894
5.96687	-0.016585	0.248921		5.97	-0.070028	0.506926		5.96687	-0.0885054
5.97353	-0.0158697	0.253046		5.97667	-0.0685677	0.512743		5.97353	-0.0885203
5.9802	-0.0152588	0.257206		5.98333	-0.0665858	0.518501		5.9802	-0.0883341
5.98687	-0.0147298	0.261396		5.99	-0.0646114	0.524181		5.98687	-0.0882894
5.99353	-0.0145659	0.265568		5.99667	-0.0626296	0.529766		5.99353	-0.0881925
6.0002	-0.0149831	0.269723		6.00333	-0.0604764	0.535268		6.0002	-0.0877306
6.00687	-0.0163168	0.273836		6.01	-0.0591502	0.540686		6.00687	-0.0874922
6.01353	-0.0178367	0.277889		6.01667	-0.0588149	0.546038		6.01353	-0.0870377
6.0202	-0.018917	0.281876		6.02333	-0.0589862	0.551325		6.0202	-0.0867248
6.02687	-0.0187084	0.285798		6.03	-0.0593215	0.55657		6.02687	-0.0863299
6.03353	-0.0173599	0.289649		6.03667	-0.0596195	0.561762		6.03353	-0.0862405
6.0402	-0.0157878	0.293428		6.04333	-0.0598356	0.566882		6.0402	-0.0865012
6.04687	-0.0140071	0.297141		6.05	-0.0590906	0.571918		6.04687	-0.086911
6.05353	-0.0120178	0.300783		6.05667	-0.0578165	0.576812		6.05353	-0.0877753
6.0602	-0.00983477	0.304329		6.06333	-0.0564381	0.581521		6.0602	-0.0882521
6.06687	-0.00835955	0.307786		6.07	-0.0553876	0.586027		6.06687	-0.087969
6.07353	-0.00796467	0.311136		6.07667	-0.0545755	0.590289		6.07353	-0.0869483
6.0802	-0.00789762	0.314367		6.08333	-0.0539348	0.594318		6.0802	-0.0858977
6.08687	-0.00768155	0.317466		6.09	-0.0537783	0.598127		6.08687	-0.0852421
6.09353	-0.00730902	0.320446		6.09667	-0.0537708	0.601751		6.09353	-0.0845045
6.1002	-0.00685453	0.323302		6.10333	-0.0534654	0.605232		6.1002	-0.0839829
6.10687	-0.00625104	0.326037		6.11	-0.0529364	0.608635		6.10687	-0.0842437
6.11353	-0.00540912	0.328696		6.11667	-0.0523403	0.612026		6.11353	-0.085704
6.1202	-0.00470877	0.331289		6.12333	-0.0515357	0.615489		6.1202	-0.0873804
6.12687	-0.00429899	0.33384		6.13	-0.0503957	0.619042		6.12687	-0.0881851
6.13353	-0.00412762	0.336361		6.13667	-0.0489056	0.622684		6.13353	-0.0884309
6.1402	-0.00419468	0.338876		6.14333	-0.0472218	0.626385		6.1402	-0.0887439
6.14687	-0.00471622	0.34138		6.15	-0.0451803	0.630099		6.14687	-0.0893772
6.15353	-0.0051856	0.343883		6.15667	-0.0426173	0.633758		6.15353	-0.0892952
6.1602	-0.00490993	0.346386		6.16333	-0.0399575	0.637311		6.1602	-0.0888258
6.16687	-0.00342727	0.348908		6.17	-0.037685	0.640702		6.16687	-0.0884309
6.17353	-0.00133365	0.351447		6.17667	-0.036262	0.643951		6.17353	-0.0884831
6.1802	0.000663102	0.354022		6.18333	-0.0352934	0.647056		6.1802	-0.0884756
6.18687	0.00257045	0.356668		6.19	-0.0341833	0.650102		6.18687	-0.0884086
6.19353	0.00392646	0.359416		6.19667	-0.0330955	0.653183		6.19353	-0.0886992
6.2002	0.00497699	0.362283		6.20333	-0.0318959	0.656408		6.2002	-0.0890419
6.20687	0.00531226	0.365299		6.21	-0.0305846	0.659847		6.20687	-0.0893027
6.21353	0.00538677	0.368476		6.21667	-0.0284091	0.663573		6.21353	-0.0891536
6.2202	0.00596046	0.371814		6.22333	-0.0258386	0.667596		6.2202	-0.0887811
6.22687	0.00782311	0.37533		6.23	-0.023596	0.671953		6.22687	-0.0881925
6.23353	0.0110865	0.379026		6.23667	-0.0219122	0.676638		6.23353	-0.0877678
6.2402	0.0144169	0.382888		6.24333	-0.020735	0.681669		6.2402	-0.0878647
6.24687	0.0172034	0.386959		6.25	-0.0190511	0.687039		6.24687	-0.0883415
6.25353	0.0195652	0.391251		6.25667	-0.0170171	0.692779		6.25353	-0.0886247
6.2602	0.0216365	0.395799		6.26333	-0.0145063	0.698906		6.2602	-0.0886023
6.26687	0.0230148	0.400639		6.27	-0.0112057	0.705463		6.26687	-0.088498
6.27353	0.0238344	0.405806		6.27667	-0.00728667	0.712502		6.27353	-0.0883862
6.2802	0.0248328	0.411326		6.28333	-0.002563	0.720054		6.2802	-0.0882074
6.28687	0.0265017	0.417233		6.29	0.00231713	0.728136		6.28687	-0.0876337
6.29353	0.0286326	0.423527		6.29667	0.00733882	0.736749		6.29353	-0.0871271
6.3002	0.0309497	0.43022		6.30333	0.0121146	0.745887		6.3002	-0.0870526
6.30687	0.0334978	0.437307		6.31	0.0158399	0.755548		6.30687	-0.0870079
6.31353	0.0360087	0.44477		6.31667	0.0191256	0.765735		6.31353	-0.0868514
6.3202	0.0384673	0.452632		6.32333	0.0225529	0.776464		6.3202	-0.0871047
6.32687	0.0412688	0.460911		6.33	0.0264943	0.787729		6.32687	-0.0885129
6.33353	0.0446439	0.469619		6.33667	0.030309	0.799537		6.33353	-0.0905544
6.3402	0.0485629	0.478792		6.34333	0.0335425	0.811887		6.3402	-0.09197
6.34687	0.0525713	0.488448		6.35	0.0369474	0.824797		6.34687	-0.0928193
6.35353	0.0572056	0.498623		6.35667	0.0407472	0.838292		6.35353	-0.0934154
6.3602	0.0620708	0.509334		6.36333	0.044547	0.852358		6.3602	-0.0937954
6.36687	0.0663027	0.520599		6.37	0.0477061	0.867003		6.36687	-0.0936463
6.37353	0.0695512	0.532407		6.37667	0.0508055	0.882238		6.37353	-0.0931248
6.3802	0.0722855	0.544739		6.38333	0.0553504	0.898081		6.3802	-0.0929087
6.38687	0.0753626	0.55756		6.39	0.0616238	0.914574		6.38687	-0.0928342
6.39353	0.0788197	0.570869		6.39667	0.0689849	0.931764		6.39353	-0.0922009
6.4002	0.0831112	0.58468		6.40333	0.076443	0.949705		6.4002	-0.0907108
6.40687	0.0882968	0.598991		6.41	0.0839382	0.968438		6.40687	-0.0891685
6.41353	0.0937209	0.613832		6.41667	0.0914186	0.988001		6.41353	-0.088267
6.4202	0.09837	0.629246		6.42333	0.0984147	1.00844		6.4202	-0.0879839
6.42687	0.102185	0.645268		6.43	0.104763	1.02978		6.42687	-0.0880957
6.43353	0.105627	0.661963		6.43667	0.110619	1.05208		6.43353	-0.0888109
6.4402	0.108622	0.679368		6.44333	0.11646	1.07533		6.4402	-0.0895411
6.44687	0.111185	0.697511		6.45	0.122324	1.09953		6.44687	-0.0896454
6.45353	0.113904	0.716388		6.45667	0.128269	1.12469		6.45353	-0.0892729
6.4602	0.117451	0.736016		6.46333	0.134051	1.15077		6.4602	-0.0892431
6.46687	0.121795	0.756425		6.47	0.139609	1.1778		6.46687	-0.0895709
6.47353	0.12596	0.777614		6.47667	0.144906	1.20574		6.47353	-0.0898018
6.4802	0.129975	0.799584		6.48333	0.149839	1.23461		6.4802	-0.0898317
6.48687	0.134028	0.82233		6.49	0.154465	1.26438		6.48687	-0.0899211
6.49353	0.138082	0.845838		6.49667	0.158943	1.295		6.49353	-0.0898913
6.5002	0.141837	0.870109		6.50333	0.163428	1.32645		6.5002	-0.0892952
6.50687	0.144884	0.895125		6.51	0.167966	1.35871		6.50687	-0.0885725
6.51353	0.147454	0.920868		6.51667	0.172473	1.3918		6.51353	-0.0878945
6.5202	0.149608	0.947309		6.52333	0.177287	1.42573		6.5202	-0.0876188
6.52687	0.151627	0.974423		6.53	0.181973	1.4605		6.52687	-0.0875071
6.53353	0.153713	1.0022		6.53667	0.186004	1.4962		6.53353	-0.0872165
6.5402	0.15606	1.03071		6.54333	0.18952	1.53288		6.5402	-0.0866354
6.54687	0.158809	1.05996		6.55	0.193156	1.57065		6.54687	-0.0857487
6.55353	0.162154	1.08999		6.55667	0.196911	1.60955		6.55353	-0.0850335
6.5602	0.165857	1.12081		6.56333	0.200056	1.64955		6.5602	-0.0846907
6.56687	0.169672	1.1524		6.57	0.202753	1.69056		6.56687	-0.0844002
6.57353	0.17342	1.18474		6.57667	0.205405	1.73246		6.57353	-0.0838712
6.5802	0.176899	1.21782		6.58333	0.208229	1.77512		6.5802	-0.08329
6.58687	0.179909	1.25159		6.59	0.210807	1.81847		6.58687	-0.0827685
6.59353	0.182442	1.28605		6.59667	0.213079	1.8624		6.59353	-0.0823587
6.6002	0.184789	1.32119		6.60333	0.215791	1.90689		6.6002	-0.0820681
6.60687	0.187024	1.35708		6.61	0.21904	1.95197		6.60687	-0.0825301
6.61353	0.189438	1.39379		6.61667	0.223018	1.99777		6.61353	-0.0839084
6.6202	0.19186	1.43138		6.62333	0.227511	2.0445		6.6202	-0.0856742
6.62687	0.194564	1.46984		6.63	0.232197	2.0923		6.62687	-0.0871792
6.63353	0.19706	1.50914		6.63667	0.236787	2.14127		6.63353	-0.0881329
6.6402	0.199221	1.54921		6.64333	0.241071	2.19145		6.6402	-0.0889301
6.64687	0.201114	1.58992		6.65	0.245295	2.24286		6.64687	-0.0894293
6.65353	0.202782	1.63114		6.65667	0.249811	2.29545		6.65353	-0.0896752
6.6602	0.20466	1.67273		6.66333	0.254206	2.34914		6.6602	-0.089325
6.66687	0.207022	1.71459		6.67	0.258029	2.4038		6.66687	-0.0890121
6.67353	0.210352	1.75669		6.67667	0.261575	2.45933		6.67353	-0.0895411
6.6802	0.214525	1.79908		6.68333	0.265241	2.51561		6.6802	-0.0903234
6.68687	0.218943	1.84188		6.69	0.269972	2.57255		6.68687	-0.0903383
6.69353	0.223033	1.88522		6.69667	0.274897	2.63001		6.69353	-0.0894219
6.7002	0.227228	1.92925		6.70333	0.279799	2.68782		6.7002	-0.0888035
6.70687	0.231877	1.97412		6.71	0.285283	2.74574		6.70687	-0.0886098
6.71353	0.236988	2.01993		6.71667	0.291951	2.80355		6.71353	-0.0878945
6.7202	0.241868	2.06673		6.72333	0.299796	2.86114		6.7202	-0.0870079
6.72687	0.246972	2.11446		6.73	0.307456	2.91843		6.72687	-0.0867769
6.73353	0.252955	2.16309		6.73667	0.314936	2.97548		6.73353	-0.0875071
6.7402	0.259571	2.21249		6.74333	0.32264	3.03246		6.7402	-0.0884011
6.74687	0.266068	2.26257		6.75	0.330865	3.08965		6.74687	-0.0892803
6.75353	0.272535	2.31312		6.75667	0.339225	3.1474		6.75353	-0.0900999
6.7602	0.279739	2.36397		6.76333	0.347741	3.20604		6.7602	-0.0905246
6.76687	0.287212	2.41496		6.77	0.356838	3.26581		6.76687	-0.0910535
6.77353	0.294566	2.46599		6.77667	0.366792	3.32686		6.77353	-0.0919402
6.7802	0.301726	2.51698		6.78333	0.377588	3.38921		6.7802	-0.0930801
6.78687	0.309385	2.56785		6.79	0.38901	3.4528		6.78687	-0.0936911
6.79353	0.317834	2.6185		6.79667	0.401467	3.51745		6.79353	-0.0939742
6.8002	0.327051	2.66894		6.80333	0.414945	3.58289		6.8002	-0.0941008
6.80687	0.337198	2.71931		6.81	0.429057	3.64875		6.80687	-0.093706
6.81353	0.348054	2.76979		6.81667	0.443339	3.71473		6.81353	-0.0923574
6.8202	0.3592	2.8206		6.82333	0.457712	3.78058		6.8202	-0.0905395
6.82687	0.370093	2.87185		6.83	0.472479	3.8461		6.82687	-0.0892282
6.83353	0.380598	2.92367		6.83667	0.487544	3.91116		6.83353	-0.0886396
6.8402	0.391707	2.97613		6.84333	0.502951	3.9756		6.8402	-0.0886992
6.84687	0.403911	3.02927		6.85	0.519514	4.0394		6.84687	-0.0888407
6.85353	0.417374	3.08297		6.85667	0.537641	4.10259		6.85353	-0.0893399
6.8602	0.432044	3.13689		6.86333	0.557467	4.1653		6.8602	-0.0902563
6.86687	0.448279	3.19065		6.87	0.578254	4.22764		6.86687	-0.0914708
6.87353	0.465803	3.24392		6.87667	0.599645	4.28974		6.87353	-0.0923872
6.8802	0.483662	3.29646		6.88333	0.621676	4.35172		6.8802	-0.0924096
6.88687	0.501283	3.34823		6.89	0.644326	4.41368		6.88687	-0.0923499
6.89353	0.5183	3.3992		6.89667	0.667579	4.47567		6.89353	-0.0921711
6.9002	0.535361	3.44944		6.90333	0.691041	4.53765		6.9002	-0.0915676
6.90687	0.552624	3.49906		6.91	0.715211	4.59957		6.90687	-0.089936
6.91353	0.570953	3.54822		6.91667	0.740841	4.66135		6.91353	-0.0880137
6.9202	0.590414	3.59712		6.92333	0.767522	4.72282		6.9202	-0.0866875
6.92687	0.611201	3.64585		6.93	0.794552	4.7838		6.92687	-0.0862479
6.93353	0.633441	3.69445		6.93667	0.821806	4.84418		6.93353	-0.0865832
6.9402	0.656426	3.74286		6.94333	0.850253	4.90398		6.9402	-0.0872165
6.94687	0.680134	3.791		6.95	0.879653	4.96327		6.94687	-0.0880957
6.95353	0.703879	3.83887		6.95667	0.909232	5.02213		6.95353	-0.0890642
6.9602	0.727892	3.88649		6.96333	0.939541	5.08055		6.9602	-0.0898689
6.96687	0.752352	3.93385		6.97	0.971094	5.13843		6.96687	-0.0898018
6.97353	0.777729	3.98097		6.97667	1.0039	5.19563		6.97353	-0.0889003
6.9802	0.80435	4.02784		6.98333	1.03722	5.25196		6.9802	-0.0880882
6.98687	0.831716	4.07442		6.99	1.07197	5.30715		6.98687	-0.0875518
6.99353	0.859626	4.12068		6.99667	1.10843	5.3609		6.99353	-0.0870004
7.0002	0.888094	4.16648		7.00333	1.14638	5.41295		7.0002	-0.0864267
7.00687	0.917248	4.21168		7.01	1.18509	5.46327		7.00687	-0.0862554
7.01353	0.947453	4.25608		7.01667	1.22475	5.51203		7.01353	-0.0866875
7.0202	0.978768	4.29952		7.02333	1.26553	5.55958		7.0202	-0.0870749
7.02687	1.01104	4.34193		7.03	1.30697	5.60633		7.02687	-0.0876039
7.03353	1.04383	4.38321		7.03667	1.34911	5.6527		7.03353	-0.0876039
7.0402	1.07635	4.42331		7.04333	1.39207	5.699		7.0402	-0.0872761
7.04687	1.10871	4.46227		7.05	1.43578	5.7454		7.04687	-0.0866279
7.05353	1.14127	4.50024		7.05667	1.48022	5.79183		7.05353	-0.086017
7.0602	1.17467	4.53743		7.06333	1.52536	5.83796		7.0602	-0.0854209
7.06687	1.20907	4.57408		7.07	1.57147	5.88333		7.06687	-0.0849664
7.07353	1.24431	4.61033		7.07667	1.61812	5.92747		7.07353	-0.0851229
7.0802	1.2811	4.64637		7.08333	1.66492	5.97002		7.0802	-0.0855252
7.08687	1.31956	4.68233		7.09	1.71272	6.01074		7.08687	-0.0855997
7.09353	1.35954	4.71835		7.09667	1.76205	6.0495		7.09353	-0.0853688
7.1002	1.40058	4.75445		7.10333	1.8132	6.08638		7.1002	-0.0852272
7.10687	1.44237	4.79058		7.11	1.86526	6.12154		7.10687	-0.0849739
7.11353	1.48498	4.82663		7.11667	1.91786	6.15534		7.11353	-0.0845492
7.1202	1.5278	4.86248		7.12333	1.97137	6.18813		7.1202	-0.0839159
7.12687	1.57118	4.89792		7.13	2.02601	6.22017		7.12687	-0.0834763
7.13353	1.61503	4.93271		7.13667	2.08147	6.25153		7.13353	-0.0828207
7.1402	1.65922	4.96651		7.14333	2.13762	6.28216		7.1402	-0.0821725
7.14687	1.70366	4.99895		7.15	2.19453	6.31196		7.14687	-0.0820309
7.15353	1.74875	5.02974		7.15667	2.25239	6.34082		7.15353	-0.0821501
7.1602	1.79487	5.05869		7.16333	2.31104	6.36863		7.1602	-0.0822619
7.16687	1.84126	5.08572		7.17	2.37013	6.3953		7.16687	-0.0819787
7.17353	1.88731	5.11088		7.17667	2.4299	6.42086		7.17353	-0.0818521
7.1802	1.93365	5.1344		7.18333	2.49013	6.44546		7.1802	-0.0817552
7.18687	1.98092	5.15668		7.19	2.551	6.46936		7.18687	-0.0812709
7.19353	2.02893	5.17815		7.19667	2.61265	6.49278		7.19353	-0.0808313
7.2002	2.07758	5.19928		7.20333	2.6747	6.51595		7.2002	-0.0806972
7.20687	2.12693	5.22033		7.21	2.73662	6.53896		7.20687	-0.0810325
7.21353	2.17757	5.24141		7.21667	2.79828	6.56183		7.21353	-0.081189
7.2202	2.22906	5.26236		7.22333	2.8602	6.58436		7.2202	-0.08104
7.22687	2.28097	5.28291		7.23	2.92262	6.60621		7.22687	-0.0805333
7.23353	2.33331	5.30276		7.23667	2.98549	6.62702		7.23353	-0.0797361
7.2402	2.38611	5.32154		7.24333	3.04915	6.64648		7.2402	-0.0792816
7.24687	2.43936	5.33898		7.25	3.11414	6.66435		7.24687	-0.0792444
7.25353	2.49287	5.35489		7.25667	3.18026	6.68039		7.25353	-0.0792667
7.2602	2.54622	5.36929		7.26333	3.24713	6.69445		7.2602	-0.0790358
7.26687	2.59949	5.3824		7.27	3.31401	6.70651		7.26687	-0.0789389
7.27353	2.65235	5.39454		7.27667	3.38063	6.71681		7.27353	-0.0792071
7.2802	2.70469	5.40598		7.28333	3.44663	6.72572		7.2802	-0.0792518
7.28687	2.75679	5.41689		7.29	3.51252	6.73366		7.28687	-0.0791401
7.29353	2.80876	5.42737		7.29667	3.57866	6.7411		7.29353	-0.0794604
7.3002	2.86105	5.43743		7.30333	3.64466	6.7485		7.3002	-0.0802949
7.30687	2.91411	5.44705		7.31	3.71068	6.75633		7.30687	-0.0810996
7.31353	2.96845	5.45616		7.31667	3.77705	6.76492		7.31353	-0.0818893
7.3202	3.02372	5.46484		7.32333	3.8444	6.77441		7.3202	-0.0824854
7.32687	3.07948	5.47328		7.33	3.91217	6.78463		7.32687	-0.0825673
7.33353	3.13529	5.48182		7.33667	3.97976	6.79524		7.33353	-0.0818521
7.3402	3.19134	5.49081		7.34333	4.04724	6.80574		7.3402	-0.0808239
7.34687	3.24746	5.50056		7.35	4.1147	6.81559		7.34687	-0.0799075
7.35353	3.30295	5.51124		7.35667	4.18207	6.82437		7.35353	-0.0788048
7.3602	3.35789	5.52286		7.36333	4.249	6.83174		7.3602	-0.0774711
7.36687	3.41234	5.53532		7.37	4.31516	6.83754		7.36687	-0.0764206
7.37353	3.46659	5.54829		7.37667	4.38052	6.84183		7.37353	-0.0759512
7.3802	3.52028	5.56137		7.38333	4.4456	6.84486		7.3802	-0.0760779
7.38687	3.57336	5.57417		7.39	4.51075	6.84703		7.38687	-0.0762492
7.39353	3.62643	5.58643		7.39667	4.57577	6.84881		7.39353	-0.0765398
7.4002	3.67955	5.59812		7.40333	4.63967	6.85061		7.4002	-0.0774041
7.40687	3.73256	5.60939		7.41	4.70264	6.85276		7.40687	-0.0783727
7.41353	3.7856	5.62048		7.41667	4.76541	6.85551		7.41353	-0.0791699
7.4202	3.83867	5.63169		7.42333	4.82801	6.85908		7.4202	-0.0790507
7.42687	3.89119	5.64327		7.43	4.8904	6.86365		7.42687	-0.0782311
7.43353	3.94309	5.65536		7.43667	4.95217	6.86938		7.43353	-0.0770614
7.4402	3.99458	5.66805		7.44333	5.0141	6.87622		7.4402	-0.0760779
7.44687	4.04566	5.68139		7.45	5.07595	6.88405		7.44687	-0.0760704
7.45353	4.09534	5.69544		7.45667	5.13703	6.89265		7.45353	-0.0769049
7.4602	4.14339	5.71024		7.46333	5.19642	6.90182		7.4602	-0.078544
7.46687	4.19095	5.72581		7.47	5.25377	6.91137		7.46687	-0.0807568
7.47353	4.23852	5.74214		7.47667	5.30985	6.92102		7.47353	-0.0826791
7.4802	4.28645	5.75917		7.48333	5.36518	6.93048		7.4802	-0.0835955
7.48687	4.33438	5.7769		7.49	5.4202	6.93955		7.48687	-0.0831187
7.49353	4.38254	5.79525		7.49667	5.4749	6.94821		7.49353	-0.0815764
7.5002	4.43095	5.81412		7.50333	5.52968	6.95658		7.5002	-0.0796095
7.50687	4.47906	5.83329		7.51	5.58408	6.96483		7.50687	-0.0774935
7.51353	4.52652	5.85252		7.51667	5.6379	6.97306		7.51353	-0.0761896
7.5202	4.57258	5.8717		7.52333	5.69068	6.98128		7.5202	-0.0757724
7.52687	4.61756	5.8908		7.53	5.74237	6.98959		7.52687	-0.0756755
7.53353	4.66168	5.90991		7.53667	5.79281	6.99819		7.53353	-0.0754744
7.5402	4.70522	5.92912		7.54333	5.84176	7.00723		7.5402	-0.0752881
7.54687	4.74769	5.94842		7.55	5.88989	7.01675		7.54687	-0.0756234
7.55353	4.78864	5.96776		7.55667	5.9375	7.02671		7.55353	-0.0761002
7.5602	4.82865	5.98708		7.56333	5.9847	7.03707		7.5602	-0.0760779
7.56687	4.86837	6.00634		7.57	6.03144	7.04781		7.56687	-0.075683
7.57353	4.90817	6.02556		7.57667	6.07786	7.05883		7.57353	-0.0753477
7.5802	4.94757	6.04481		7.58333	6.12383	7.06987		7.5802	-0.0753403
7.58687	4.9865	6.0642		7.59	6.16873	7.08049		7.58687	-0.0752509
7.59353	5.02519	6.084		7.59667	6.21208	7.09035		7.59353	-0.074856
7.6002	5.0633	6.10451		7.60333	6.25427	7.09923		7.6002	-0.0744164
7.60687	5.10041	6.12605		7.61	6.29527	7.10708		7.60687	-0.074245
7.61353	5.13584	6.14884		7.61667	6.33513	7.11405		7.61353	-0.0744164
7.6202	5.16999	6.17297		7.62333	6.37382	7.12036		7.6202	-0.0741705
7.62687	5.20325	6.19845		7.63	6.41209	7.12644		7.62687	-0.0736564
7.63353	5.23627	6.22526		7.63667	6.44995	7.13279		7.63353	-0.0735
7.6402	5.26904	6.25344		7.64333	6.48708	7.13981		7.6402	-0.0739768
7.64687	5.30116	6.28315		7.65	6.52281	7.14764		7.64687	-0.0746474
7.65353	5.33304	6.31477		7.65667	6.55704	7.15606		7.65353	-0.0750273
7.6602	5.36463	6.34896		7.66333	6.59032	7.16469		7.6602	-0.0754818
7.66687	5.39536	6.38641		7.67	6.62263	7.17314		7.66687	-0.0760928
7.67353	5.42425	6.42775		7.67667	6.65427	7.18118		7.67353	-0.0765622
7.6802	5.45134	6.47331		7.68333	6.68455	7.18871		7.6802	-0.076741
7.68687	5.47781	6.52318		7.69	6.71374	7.19585		7.68687	-0.0770167
7.69353	5.504	6.57727		7.69667	6.74223	7.2029		7.69353	-0.0772253
7.7002	5.52958	6.63543		7.70333	6.77009	7.21039		7.7002	-0.0772402
7.70687	5.55488	6.69748		7.71	6.79681	7.21887		7.70687	-0.076659
7.71353	5.57999	6.76327		7.71667	6.82174	7.2287		7.71353	-0.0756234
7.7202	5.605	6.83278		7.72333	6.84551	7.23994		7.7202	-0.0746623
7.72687	5.62873	6.90632		7.73	6.86863	7.25241		7.72687	-0.0734553
7.73353	5.65047	6.98453		7.73667	6.891	7.2658		7.73353	-0.0723451
7.7402	5.67088	7.06823		7.74333	6.91183	7.27981		7.7402	-0.071682
7.74687	5.69025	7.1581		7.75	6.93123	7.29412		7.74687	-0.0722259
7.75353	5.70879	7.25451		7.75667	6.9498	7.3085		7.75353	-0.0735968
7.7602	5.72591	7.35754		7.76333	6.96758	7.32281		7.7602	-0.0747293
7.76687	5.74144	7.46728		7.77	6.9843	7.33722		7.76687	-0.0754967
7.77353	5.75636	7.5838		7.77667	6.99956	7.35208		7.77353	-0.0764206
7.7802	5.77115	7.70731		7.78333	7.01369	7.3678		7.7802	-0.0774488
7.78687	5.78604	7.83805		7.79	7.02737	7.38467		7.78687	-0.0780225
7.79353	5.80102	7.97636		7.79667	7.04049	7.40288		7.79353	-0.0781193
7.8002	5.81577	8.12277		7.80333	7.05291	7.42251		7.8002	-0.0786856
7.80687	5.83028	8.27801		7.81	7.06414	7.44363		7.80687	-0.0797659
7.81353	5.84348	8.4428		7.81667	7.07382	7.46625		7.81353	-0.0805333
7.8202	5.85469	8.61766		7.82333	7.08245	7.49029		7.8202	-0.0805408
7.82687	5.86426	8.80286		7.83	7.08984	7.51553		7.82687	-0.0800639
7.83353	5.87268	8.99838		7.83667	7.09676	7.54174		7.83353	-0.0793114
7.8402	5.88097	9.20414		7.84333	7.10324	7.56873		7.8402	-0.0781789
7.84687	5.8893	9.42004		7.85	7.10947	7.59641		7.84687	-0.0770018
7.85353	5.89832	9.64591		7.85667	7.11608	7.62472		7.85353	-0.076063
7.8602	5.90756	9.8816		7.86333	7.12306	7.65369		7.8602	-0.0756532
7.86687	5.91598	10.1271		7.87	7.13038	7.68344		7.86687	-0.0756159
7.87353	5.92285	10.3824		7.87667	7.1369	7.71422		7.87353	-0.0756755
7.8802	5.92902	10.648		7.88333	7.14239	7.74642		7.8802	-0.0756979
7.88687	5.93566	10.9243		7.89	7.14712	7.7804		7.88687	-0.0755861
7.89353	5.94237	11.2114		7.89667	7.15119	7.81649		7.89353	-0.0760555
7.9002	5.94895	11.5099		7.90333	7.15484	7.85486		7.9002	-0.0763461
7.90687	5.95578	11.8201		7.91	7.15826	7.89548		7.90687	-0.0763908
7.91353	5.9635	12.1427		7.91667	7.16193	7.93805		7.91353	-0.0765994
7.9202	5.97134	12.4781		7.92333	7.1656	7.98207		7.9202	-0.0772551
7.92687	5.97859	12.8269		7.93	7.16922	8.02693		7.92687	-0.0779927
7.93353	5.98567	13.1893		7.93667	7.17342	8.07204		7.93353	-0.0778884
7.9402	5.99292	13.5653		7.94333	7.17802	8.11697		7.9402	-0.0773743
7.94687	6.00016	13.9551		7.95	7.18257	8.16156		7.94687	-0.0769198
7.95353	6.00743	14.3586		7.95667	7.18673	8.20594		7.95353	-0.076592
7.9602	6.01465	14.7755		7.96333	7.19096	8.25057		7.9602	-0.0764504
7.96687	6.02174	15.205		7.97	7.1957	8.29616		7.96687	-0.0767633
7.97353	6.0287	15.6464		7.97667	7.2002	8.3436		7.97353	-0.0774264
7.9802	6.03631	16.0988		7.98333	7.20408	8.39376		7.9802	-0.0785291
7.98687	6.04514	16.5618		7.99	7.20719	8.44731		7.98687	-0.0794604
7.99353	6.05448	17.0353		7.99667	7.21028	8.50458		7.99353	-0.0799224
8.0002	6.06448	17.5195		8.00333	7.21379	8.56554		8.0002	-0.0797734
8.00687	6.07526	18.015		8.01	7.21774	8.62994		8.00687	-0.0794083
8.01353	6.08692	18.5227		8.01667	7.22257	8.69736		8.01353	-0.0791177
8.0202	6.09853	19.0435		8.02333	7.22852	8.76744		8.0202	-0.0787973
8.02687	6.10963	19.5782		8.03	7.23579	8.83988		8.02687	-0.0782907
8.03353	6.12132	20.1276		8.03667	7.24386	8.91454		8.03353	-0.0776872
8.0402	6.13377	20.6916		8.04333	7.25231	8.99137		8.0402	-0.0770763
8.04687	6.14674	21.2697		8.05	7.26046	9.07046		8.04687	-0.0765398
8.05353	6.16001	21.8609		8.05667	7.26764	9.15204		8.05353	-0.0761896
8.0602	6.17369	22.4642		8.06333	7.27386	9.23639		8.0602	-0.075914
8.06687	6.188	23.0786		8.07	7.27963	9.32382		8.06687	-0.075914
8.07353	6.20259	23.7037		8.07667	7.28551	9.41455		8.07353	-0.0766739
8.0802	6.21757	24.3396		8.08333	7.29169	9.50876		8.0802	-0.0780299
8.08687	6.23318	24.9866		8.09	7.29876	9.60664		8.08687	-0.0792146
8.09353	6.24878	25.6449		8.09667	7.30708	9.70839		8.09353	-0.0798404
8.1002	6.26463	26.3149		8.10333	7.31608	9.81423		8.1002	-0.0803024
8.10687	6.28093	26.9961		8.11	7.32493	9.92428		8.10687	-0.081256
8.11353	6.29786	27.688		8.11667	7.3334	10.0385		8.11353	-0.0821128
8.1202	6.31496	28.3895		8.12333	7.34171	10.1569		8.1202	-0.0822917
8.12687	6.33195	29.1		8.13	7.34969	10.2795		8.12687	-0.0822842
8.13353	6.34896	29.8181		8.13667	7.3572	10.4063		8.13353	-0.0825897
8.1402	6.36614	30.5425		8.14333	7.36434	10.5376		8.1402	-0.0832826
8.14687	6.38412	31.2724		8.15	7.37157	10.6738		8.14687	-0.0832751
8.15353	6.4025	32.0071		8.15667	7.3793	10.8157		8.15353	-0.0825003
8.1602	6.42158	32.7466		8.16333	7.38706	10.9642		8.1602	-0.0816882
8.16687	6.44129	33.4908		8.17	7.39432	11.1204		8.16687	-0.0812709
8.17353	6.46242	34.2389		8.17667	7.4009	11.2858		8.17353	-0.081256
8.1802	6.48453	34.9893		8.18333	7.40749	11.4615		8.1802	-0.0813007
8.18687	6.50644	35.7404		8.19	7.41426	11.6483		8.18687	-0.0815317
8.19353	6.52844	36.4904		8.19667	7.42073	11.8468		8.19353	-0.0822023
8.2002	6.55023	37.2373		8.20333	7.42664	12.0571		8.2002	-0.0830665
8.20687	6.57202	37.9792		8.21	7.43273	12.2794		8.20687	-0.083454
8.21353	6.59359	38.714		8.21667	7.43956	12.5135		8.21353	-0.0834092
8.2202	6.61614	39.44		8.22333	7.44683	12.7593		8.2202	-0.0831038
8.22687	6.6406	40.156		8.23	7.45355	13.0163		8.22687	-0.0830814
8.23353	6.66686	40.8617		8.23667	7.45964	13.2841		8.23353	-0.0827536
8.2402	6.69532	41.5568		8.24333	7.46562	13.5629		8.2402	-0.0820085
8.24687	6.72587	42.2409		8.25	7.47164	13.8532		8.24687	-0.0812486
8.25353	6.75853	42.9134		8.25667	7.47757	14.1561		8.25353	-0.0808239
8.2602	6.79254	43.5737		8.26333	7.48346	14.4727		8.2602	-0.0811219
8.26687	6.82774	44.2207		8.27	7.49043	14.804		8.26687	-0.0818744
8.27353	6.86507	44.8528		8.27667	7.49868	15.1515		8.27353	-0.0829175
8.2802	6.90492	45.4674		8.28333	7.50747	15.5163		8.2802	-0.0834391
8.28687	6.94802	46.0617		8.29	7.51565	15.8999		8.28687	-0.0835061
8.29353	6.99437	46.6328		8.29667	7.52291	16.3035		8.29353	-0.083372
8.3002	7.04432	47.1786		8.30333	7.53032	16.7283		8.3002	-0.0832528
8.30687	7.09769	47.6979		8.31	7.538	17.1752		8.30687	-0.0825301
8.31353	7.15405	48.1898		8.31667	7.54596	17.6454		8.31353	-0.0814721
8.3202	7.21365	48.6545		8.32333	7.55412	18.1403		8.3202	-0.0812188
8.32687	7.27697	49.0925		8.33	7.56314	18.6613		8.32687	-0.0818074
8.33353	7.34454	49.5049		8.33667	7.57337	19.2097		8.33353	-0.0823736
8.3402	7.41652	49.8923		8.34333	7.58426	19.7865		8.3402	-0.0818297
8.34687	7.49335	50.2544		8.35	7.59515	20.3924		8.34687	-0.0809282
8.35353	7.57507	50.5898		8.35667	7.60569	21.028		8.35353	-0.0807494
8.3602	7.66198	50.8967		8.36333	7.61629	21.6937		8.3602	-0.0814497
8.36687	7.75441	51.1731		8.37	7.6276	22.3894		8.36687	-0.0822768
8.37353	7.85258	51.4174		8.37667	7.63948	23.115		8.37353	-0.0826791
8.3802	7.95665	51.6284		8.38333	7.65131	23.8708		8.3802	-0.0832677
8.38687	8.06686	51.8063		8.39	7.66305	24.6578		8.38687	-0.0845045
8.39353	8.18403	51.9521		8.39667	7.6752	25.4774		8.39353	-0.0859275
8.4002	8.30775	52.068		8.40333	7.68801	26.3314		8.4002	-0.0865683
8.40687	8.43794	52.1568		8.41	7.70094	27.2216		8.40687	-0.0863746
8.41353	8.57493	52.2216		8.41667	7.71421	28.1502		8.41353	-0.086233
8.4202	8.71935	52.2655		8.42333	7.7282	29.1193		8.4202	-0.0860244
8.42687	8.87075	52.2907		8.43	7.74312	30.1306		8.42687	-0.0854358
8.43353	9.02844	52.298		8.43667	7.75865	31.1854		8.43353	-0.0844449
8.4402	9.1932	52.2874		8.44333	7.7748	32.2836		8.4402	-0.0840798
8.44687	9.36565	52.2585		8.45	7.79156	33.4251		8.44687	-0.0845343
8.45353	9.546	52.2107		8.45667	7.80918	34.6095		8.45353	-0.0850558
8.4602	9.73421	52.1431		8.46333	7.82762	35.8368		8.4602	-0.0857487
8.46687	9.9308	52.0547		8.47	7.84728	37.1066		8.46687	-0.0866577
8.47353	10.1364	51.9445		8.47667	7.86754	38.4189		8.47353	-0.087522
8.4802	10.3501	51.8123		8.48333	7.88819	39.7733		8.4802	-0.0875592
8.48687	10.5716	51.6583		8.49	7.909	41.17		8.48687	-0.0871122
8.49353	10.8009	51.483		8.49667	7.93047	42.609		8.49353	-0.086844
8.5002	11.0376	51.2871		8.50333	7.95256	44.0892		8.5002	-0.0868887
8.50687	11.282	51.0708		8.51	7.97531	45.6078		8.50687	-0.0867844
8.51353	11.534	50.8346		8.51667	7.99952	47.1599		8.51353	-0.0865981
8.5202	11.7946	50.5797		8.52333	8.02571	48.7396		8.5202	-0.0867024
8.52687	12.0638	50.3072		8.53	8.05439	50.3401		8.52687	-0.0868812
8.53353	12.3412	50.0187		8.53667	8.0843	51.9542		8.53353	-0.0867471
8.5402	12.6273	49.7155		8.54333	8.11556	53.5746		8.5402	-0.0858754
8.54687	12.9221	49.399		8.55	8.14843	55.194		8.54687	-0.0851378
8.55353	13.2259	49.0706		8.55667	8.1831	56.807		8.55353	-0.0847802
8.5602	13.5385	48.7323		8.56333	8.21964	58.4097		8.5602	-0.0849441
8.56687	13.8595	48.3859		8.57	8.25807	59.9992		8.56687	-0.0854582
8.57353	14.1893	48.0343		8.57667	8.29878	61.5717		8.57353	-0.0863522
8.5802	14.5277	47.6799		8.58333	8.3411	63.1224		8.5802	-0.0878796
8.58687	14.8753	47.325		8.59	8.38389	64.6465		8.58687	-0.089176
8.59353	15.2318	46.9707		8.59667	8.42752	66.1397		8.59353	-0.0897795
8.6002	15.597	46.6176		8.60333	8.47257	67.5989		8.6002	-0.0895038
8.60687	15.9715	46.2659		8.61	8.51924	69.0203		8.60687	-0.088729
8.61353	16.3557	45.915		8.61667	8.56752	70.3994		8.61353	-0.0880063
8.6202	16.749	45.5628		8.62333	8.61822	71.7317		8.6202	-0.087522
8.62687	17.151	45.2053		8.63	8.67219	73.0133		8.62687	-0.0872687
8.63353	17.5622	44.8382		8.63667	8.72915	74.2417		8.63353	-0.0875294
8.6402	17.9828	44.4577		8.64333	8.78849	75.4141		8.6402	-0.0881702
8.64687	18.4128	44.0623		8.65	8.84974	76.526		8.64687	-0.0892356
8.65353	18.8513	43.6521		8.65667	8.91295	77.5713		8.65353	-0.0898242
8.6602	19.2991	43.2289		8.66333	8.97802	78.5438		8.6602	-0.0898242
8.66687	19.7565	42.796		8.67	9.04519	79.4383		8.66687	-0.0898018
8.67353	20.2227	42.3582		8.67667	9.11428	80.2515		8.67353	-0.0895262
8.6802	20.6965	41.9212		8.68333	9.18519	80.9818		8.6802	-0.0888184
8.68687	21.1777	41.4908		8.69	9.25849	81.6281		8.68687	-0.0876933
8.69353	21.6675	41.0706		8.69667	9.33502	82.1904		8.69353	-0.08706
8.7002	22.1658	40.6617		8.70333	9.41496	82.6697		8.7002	-0.0869334
8.70687	22.6725	40.2632		8.71	9.49835	83.0685		8.70687	-0.0865757
8.71353	23.1872	39.8725		8.71667	9.58535	83.3893		8.71353	-0.0861436
8.7202	23.71	39.4862		8.72333	9.6762	83.6343		8.7202	-0.0862554
8.72687	24.2399	39.1009		8.73	9.77085	83.8044		8.72687	-0.0869334
8.73353	24.776	38.7139		8.73667	9.86831	83.8996		8.73353	-0.0875592
8.7402	25.3175	38.324		8.74333	9.96908	83.9202		8.7402	-0.0875369
8.74687	25.864	37.9309		8.75	10.0735	83.8683		8.74687	-0.0873879
8.75353	26.4153	37.5355		8.75667	10.1826	83.7476		8.75353	-0.0876188
8.7602	26.9713	37.139		8.76333	10.2962	83.563		8.7602	-0.0878647
8.76687	27.5322	36.7429		8.77	10.4141	83.3189		8.76687	-0.0875071
8.77353	28.0974	36.3482		8.77667	10.5373	83.0187		8.77353	-0.0864714
8.7802	28.666	35.9554		8.78333	10.6658	82.6654		8.7802	-0.0860021
8.78687	29.2367	35.5641		8.79	10.7998	82.2619		8.78687	-0.0863522
8.79353	29.809	35.1733		8.79667	10.9384	81.8106		8.79353	-0.0868589
8.8002	30.3819	34.782		8.80333	11.0824	81.3123		8.8002	-0.0873953
8.80687	30.9544	34.39		8.81	11.2331	80.7667		8.80687	-0.0885502
8.81353	31.5252	33.9974		8.81667	11.391	80.1726		8.81353	-0.0900328
8.8202	32.0936	33.6051		8.82333	11.5558	79.5305		8.8202	-0.0908598
8.82687	32.6582	33.2143		8.83	11.7277	78.843		8.82687	-0.0905395
8.83353	33.2177	32.8263		8.83667	11.9071	78.1149		8.83353	-0.0897124
8.8402	33.771	32.4421		8.84333	12.0945	77.3513		8.8402	-0.088945
8.84687	34.3167	32.063		8.85	12.2893	76.5573		8.84687	-0.0881106
8.85353	34.8536	31.6899		8.85667	12.4924	75.7372		8.85353	-0.0877231
8.8602	35.3805	31.3236		8.86333	12.7046	74.895		8.8602	-0.0880435
8.86687	35.8975	30.9641		8.87	12.9264	74.0346		8.86687	-0.0892207
8.87353	36.4041	30.6105		8.87667	13.1581	73.1595		8.87353	-0.0913218
8.8802	36.8987	30.2616		8.88333	13.4004	72.2722		8.8802	-0.0933185
8.88687	37.3793	29.9161		8.89	13.6538	71.3738		8.88687	-0.0945851
8.89353	37.8448	29.5728		8.89667	13.9186	70.4654		8.89353	-0.0953153
8.9002	38.2946	29.2309		8.90333	14.1951	69.5484		8.9002	-0.0957996
8.90687	38.7275	28.8897		8.91	14.484	68.6252		8.90687	-0.0962764
8.91353	39.1425	28.5495		8.91667	14.7862	67.6979		8.91353	-0.0956878
8.9202	39.5387	28.2115		8.92333	15.102	66.7669		8.9202	-0.0945777
8.92687	39.9164	27.8773		8.93	15.4318	65.8304		8.92687	-0.0938326
8.93353	40.2759	27.5485		8.93667	15.7755	64.8857		8.93353	-0.0935122
8.9402	40.6166	27.2261		8.94333	16.1341	63.9308		8.9402	-0.093244
8.94687	40.9374	26.9104		8.95	16.5088	62.9649		8.94687	-0.0921488
8.95353	41.2378	26.6012		8.95667	16.9001	61.988		8.95353	-0.0905171
8.9602	41.5179	26.2977		8.96333	17.3087	61.0005		8.9602	-0.0891984
8.96687	41.7768	25.9987		8.97	17.7353	60.0041		8.96687	-0.0887513
8.97353	42.0134	25.703		8.97667	18.1818	59.0024		8.97353	-0.0890344
8.9802	42.2278	25.4096		8.98333	18.6489	58.0017		8.9802	-0.0893474
8.98687	42.4206	25.1187		8.99	19.1372	57.0095		8.98687	-0.0898167
8.99353	42.592	24.8307		8.99667	19.6472	56.033		8.99353	-0.0907406
9.0002	42.7419	24.5467		9.00333	20.1799	55.0776		9.0002	-0.0917017
9.00687	42.8706	24.2674		9.01	20.7369	54.1465		9.00687	-0.091821
9.01353	42.9788	23.9939		9.01667	21.3192	53.2407		9.01353	-0.0910535
9.0202	43.0663	23.7267		9.02333	21.9279	52.3588		9.0202	-0.0902191
9.02687	43.1328	23.4659		9.03	22.564	51.4972		9.02687	-0.0898913
9.03353	43.1786	23.2108		9.03667	23.2295	50.6501		9.03353	-0.0901893
9.0402	43.2051	22.96		9.04333	23.9263	49.8106		9.0402	-0.0908971
9.04687	43.2128	22.712		9.05	24.6551	48.973		9.04687	-0.0921488
9.05353	43.2018	22.4649		9.05667	25.4155	48.1337		9.05353	-0.0935122
9.0602	43.172	22.2173		9.06333	26.2087	47.2926		9.0602	-0.0946969
9.06687	43.1241	21.9678		9.07	27.0369	46.452		9.06687	-0.0956506
9.07353	43.059	21.7162		9.07667	27.9014	45.6165		9.07353	-0.095889
9.0802	42.9774	21.4629		9.08333	28.8024	44.7917		9.0802	-0.0950024
9.08687	42.8797	21.2092		9.09	29.7406	43.9832		9.08687	-0.0932291
9.09353	42.7665	20.9567		9.09667	30.7178	43.1957		9.09353	-0.0918135
9.1002	42.639	20.7074		9.10333	31.7339	42.4312		9.1002	-0.091292
9.10687	42.4976	20.4635		9.11	32.7877	41.6896		9.10687	-0.0907332
9.11353	42.3427	20.2268		9.11667	33.8788	40.9689		9.11353	-0.0902563
9.1202	42.1741	19.9988		9.12333	35.0071	40.2658		9.1202	-0.0905767
9.12687	41.9924	19.7797		9.13	36.1721	39.5768		9.12687	-0.0915453
9.13353	41.7991	19.569		9.13667	37.3726	38.8985		9.13353	-0.0921041
9.1402	41.5946	19.3655		9.14333	38.6082	38.2289		9.1402	-0.0918657
9.14687	41.3795	19.1675		9.15	39.8777	37.5679		9.14687	-0.0917986
9.15353	41.1542	18.9734		9.15667	41.1791	36.9166		9.15353	-0.0918508
9.1602	40.9198	18.7811		9.16333	42.5095	36.2765		9.1602	-0.0912845
9.16687	40.6772	18.5891		9.17	43.8673	35.6484		9.16687	-0.0899956
9.17353	40.4268	18.3963		9.17667	45.2494	35.0326		9.17353	-0.0884309
9.1802	40.1687	18.2024		9.18333	46.6526	34.4289		9.1802	-0.0869855
9.18687	39.9036	18.0076		9.19	48.0727	33.8374		9.18687	-0.0851452
9.19353	39.6321	17.8125		9.19667	49.5061	33.2581		9.19353	-0.0827834
9.2002	39.3541	17.6176		9.20333	50.9492	32.6904		9.2002	-0.0803992
9.20687	39.0697	17.4238		9.21	52.3977	32.1339		9.20687	-0.078842
9.21353	38.7795	17.232		9.21667	53.8469	31.5883		9.21353	-0.0781417
9.2202	38.485	17.0426		9.22333	55.2915	31.0546		9.2202	-0.0778362
9.22687	38.1864	16.8558		9.23	56.7266	30.5338		9.22687	-0.0777692
9.23353	37.8834	16.6716		9.23667	58.1471	30.027		9.23353	-0.07765
9.2402	37.577	16.4898		9.24333	59.549	29.5342		9.2402	-0.0776872
9.24687	37.268	16.3102		9.25	60.927	29.0549		9.24687	-0.0772476
9.25353	36.9563	16.1328		9.25667	62.2761	28.5882		9.25353	-0.0765547
9.2602	36.6412	15.9572		9.26333	63.5927	28.1329		9.2602	-0.075303
9.26687	36.3232	15.7834		9.27	64.8729	27.688		9.26687	-0.0737682
9.27353	36.0033	15.6115		9.27667	66.1127	27.2521		9.27353	-0.072591
9.2802	35.6818	15.4418		9.28333	67.307	26.8237		9.2802	-0.0712872
9.28687	35.3588	15.2742		9.29	68.4516	26.4017		9.28687	-0.06973
9.29353	35.0352	15.1088		9.29667	69.5434	25.9854		9.29353	-0.0678524
9.3002	34.7118	14.9453		9.30333	70.5789	25.5749		9.3002	-0.066109
9.30687	34.3885	14.7837		9.31	71.5551	25.1707		9.30687	-0.064373
9.31353	34.0651	14.6241		9.31667	72.4691	24.7732		9.31353	-0.0625402
9.3202	33.7417	14.4667		9.32333	73.3183	24.3827		9.3202	-0.0607669
9.32687	33.4186	14.3115		9.33	74.1012	23.9992		9.32687	-0.0590011
9.33353	33.0957	14.1583		9.33667	74.8169	23.6226		9.33353	-0.0571385
9.3402	32.7731	14.0071		9.34333	75.4639	23.2526		9.3402	-0.0552163
9.34687	32.4505	13.8579		9.35	76.0403	22.8891		9.34687	-0.0536963
9.35353	32.1285	13.7108		9.35667	76.5455	22.5319		9.35353	-0.0521168
9.3602	31.8069	13.566		9.36333	76.9805	22.1811		9.3602	-0.0507981
9.36687	31.4862	13.4236		9.37	77.3459	21.837		9.36687	-0.0497252
9.37353	31.1666	13.2833		9.37667	77.6414	21.5003		9.37353	-0.048928
9.3802	30.8487	13.1453		9.38333	77.8683	21.1715		9.3802	-0.0481233
9.38687	30.533	13.0094		9.39	78.0281	20.8513		9.38687	-0.0472814
9.39353	30.2194	12.8756		9.39667	78.1219	20.5401		9.39353	-0.0470951
9.4002	29.9082	12.7436		9.40333	78.1504	20.2379		9.4002	-0.0470802
9.40687	29.5991	12.6132		9.41	78.1152	19.944		9.40687	-0.0471324
9.41353	29.2921	12.484		9.41667	78.0188	19.6573		9.41353	-0.0468418
9.4202	28.9866	12.3558		9.42333	77.8624	19.377		9.4202	-0.0463277
9.42687	28.6825	12.2285		9.43	77.6481	19.1018		9.42687	-0.0452697
9.43353	28.3803	12.1022		9.43667	77.3788	18.8311		9.43353	-0.0436157
9.4402	28.0803	11.9769		9.44333	77.0574	18.5642		9.4402	-0.0417531
9.44687	27.7829	11.853		9.45	76.6851	18.3009		9.44687	-0.0399873
9.45353	27.4876	11.7308		9.45667	76.2639	18.0417		9.45353	-0.0382662
9.4602	27.1949	11.6107		9.46333	75.7972	17.7872		9.4602	-0.0367761
9.46687	26.9044	11.4928		9.47	75.2879	17.5374		9.46687	-0.036113
9.47353	26.6167	11.3772		9.47667	74.7385	17.2922		9.47353	-0.0359491
9.4802	26.3313	11.2637		9.48333	74.1512	17.0513		9.4802	-0.0361055
9.48687	26.0481	11.1522		9.49	73.53	16.8143		9.48687	-0.0359043
9.49353	25.7676	11.0424		9.49667	72.8782	16.5813		9.49353	-0.0357851
9.5002	25.4899	10.9339		9.50333	72.1982	16.3523		9.5002	-0.0358894
9.50687	25.2149	10.8267		9.51	71.491	16.1274		9.50687	-0.0359565
9.51353	24.9425	10.7204		9.51667	70.7591	15.9073		9.51353	-0.0357404
9.5202	24.6731	10.6151		9.52333	70.006	15.6932		9.5202	-0.0351295
9.52687	24.4063	10.5109		9.53	69.2333	15.4861		9.52687	-0.0346527
9.53353	24.1416	10.4081		9.53667	68.4426	15.2869		9.53353	-0.0339076
9.5402	23.8791	10.3069		9.54333	67.636	15.0952		9.5402	-0.032492
9.54687	23.6192	10.2075		9.55	66.8168	14.9101		9.54687	-0.0309497
9.55353	23.3626	10.1098		9.55667	65.9874	14.7304		9.55353	-0.030458
9.5602	23.1094	10.0138		9.56333	65.149	14.5547		9.5602	-0.0309572
9.56687	22.8597	9.91971		9.57	64.3033	14.3817		9.56687	-0.031881
9.57353	22.6137	9.82741		9.57667	63.4517	14.2102		9.57353	-0.0326931
9.5802	22.3711	9.73675		9.58333	62.596	14.0394		9.5802	-0.033617
9.58687	22.1316	9.64741		9.59	61.7374	13.8692		9.58687	-0.033766
9.59353	21.8944	9.55904		9.59667	60.8778	13.7007		9.59353	-0.0328347
9.6002	21.6595	9.47143		9.60333	60.0179	13.5347		9.6002	-0.0312179
9.60687	21.4272	9.3845		9.61	59.1582	13.3723		9.60687	-0.0298545
9.61353	21.1975	9.29815		9.61667	58.3	13.214		9.61353	-0.029169
9.6202	20.9702	9.21232		9.62333	57.4456	13.0598		9.6202	-0.0284761
9.62687	20.7459	9.12703		9.63	56.5966	12.91		9.62687	-0.0279546
9.63353	20.5249	9.04257		9.63667	55.7529	12.764		9.63353	-0.0275522
9.6402	20.3067	8.95933		9.64333	54.9152	12.6213		9.6402	-0.0273138
9.64687	20.091	8.8776		9.65	54.0847	12.4812		9.64687	-0.0264868
9.65353	19.8773	8.79739		9.65667	53.2628	12.343		9.65353	-0.0250712
9.6602	19.6661	8.71857		9.66333	52.4492	12.2065		9.6602	-0.0235885
9.66687	19.4576	8.641		9.67	51.6437	12.0717		9.66687	-0.0225008
9.67353	19.2522	8.56456		9.67667	50.847	11.9391		9.67353	-0.0213385
9.6802	19.0501	8.48904		9.68333	50.0605	11.8086		9.6802	-0.0199676
9.68687	18.8507	8.41419		9.69	49.2849	11.6806		9.68687	-0.0186265
9.69353	18.654	8.33982		9.69667	48.5204	11.5549		9.69353	-0.0173748
9.7002	18.4599	8.26597		9.70333	47.7666	11.4319		9.7002	-0.0166446
9.70687	18.269	8.19304		9.71	47.024	11.3116		9.70687	-0.0160709
9.71353	18.0805	8.12154		9.71667	46.2935	11.1941		9.71353	-0.0160933
9.7202	17.8938	8.05188		9.72333	45.5756	11.0793		9.7202	-0.0163466
9.72687	17.7094	7.98424		9.73	44.8696	10.967		9.72687	-0.0170842
9.73353	17.528	7.9186		9.73667	44.1746	10.8571		9.73353	-0.0182912
9.7402	17.3494	7.85493		9.74333	43.4915	10.7497		9.7402	-0.0190362
9.74687	17.1727	7.79315		9.75	42.8207	10.6447		9.74687	-0.0193268
9.75353	16.9972	7.73295		9.75667	42.1616	10.542		9.75353	-0.0193268
9.7602	16.8237	7.67378		9.76333	41.5139	10.4414		9.7602	-0.0191629
9.76687	16.6523	7.61495		9.77	40.8779	10.3426		9.76687	-0.018321
9.77353	16.4834	7.55585		9.77667	40.2544	10.2451		9.77353	-0.0165626
9.7802	16.3169	7.49616		9.78333	39.643	10.1485		9.7802	-0.0154302
9.78687	16.1525	7.43579		9.79	39.0438	10.0527		9.78687	-0.0154302
9.79353	15.9904	7.37483		9.79667	38.4567	9.9579		9.79353	-0.0158697
9.8002	15.8307	7.3135		9.80333	37.8812	9.86437		9.8002	-0.0163019
9.80687	15.6733	7.25215		9.81	37.3166	9.77256		9.80687	-0.016436
9.81353	15.5178	7.19131		9.81667	36.763	9.68294		9.81353	-0.0168383
9.8202	15.3641	7.13162		9.82333	36.2207	9.59581		9.8202	-0.0168458
9.82687	15.212	7.07366		9.83	35.6897	9.51138		9.82687	-0.0164434
9.83353	15.0613	7.01784		9.83667	35.1692	9.42972		9.83353	-0.0160635
9.8402	14.9122	6.96437		9.84333	34.6593	9.35063		9.8402	-0.0161305
9.84687	14.765	6.91329		9.85	34.1605	9.27354		9.84687	-0.0167266
9.85353	14.6199	6.86445		9.85667	33.6721	9.19769		9.85353	-0.0174344
9.8602	14.4768	6.8176		9.86333	33.1935	9.1224		9.8602	-0.0180677
9.86687	14.3357	6.77228		9.87	32.7244	9.0473		9.86687	-0.0184104
9.87353	14.1963	6.72801		9.87667	32.2653	8.97244		9.87353	-0.0183806
9.8802	14.0585	6.6843		9.88333	31.8152	8.8981		9.8802	-0.0181943
9.88687	13.9222	6.6407		9.89	31.374	8.82457		9.88687	-0.0185221
9.89353	13.7874	6.59687		9.89667	30.9417	8.75203		9.89353	-0.0192299
9.9002	13.6546	6.55266		9.90333	30.5186	8.68067		9.9002	-0.0197962
9.90687	13.5238	6.50806		9.91	30.1045	8.61072		9.90687	-0.0202358
9.91353	13.3949	6.46327		9.91667	29.6992	8.54243		9.91353	-0.0205487
9.9202	13.2676	6.41864		9.92333	29.303	8.47587		9.9202	-0.0207424
9.92687	13.1411	6.37462		9.93	28.9152	8.4108		9.92687	-0.0207573
9.93353	13.015	6.33162		9.93667	28.5348	8.34683		9.93353	-0.0208467
9.9402	12.8894	6.28989		9.94333	28.1619	8.28367		9.9402	-0.0211447
9.94687	12.7651	6.2495		9.95	27.7963	8.2213		9.94687	-0.0212267
9.95353	12.6427	6.21027		9.95667	27.438	8.15971		9.95353	-0.0212938
9.9602	12.5224	6.17188		9.96333	27.0866	8.09879		9.9602	-0.0216216
9.96687	12.4039	6.13391		9.97	26.7423	8.03826		9.96687	-0.0216812
9.97353	12.2873	6.09598		9.97667	26.4055	7.97796		9.97353	-0.0219047
9.9802	12.1724	6.05775		9.98333	26.0756	7.91803		9.9802	-0.0226572
9.98687	12.0585	6.01912		9.99	25.7521	7.85887		9.98687	-0.0241101
9.99353	11.9449	5.9802		9.99667	25.4344	7.80083		9.99353	-0.0258461
10.0002	11.8321	5.94134		10.0033	25.1233	7.74411		10.0002	-0.0273362
10.0069	11.7208	5.90297		10.01	24.8189	7.68875		10.0069	-0.0283197
10.0135	11.611	5.86548		10.0167	24.5208	7.63472		10.0135	-0.0279695
10.0202	11.5028	5.82917		10.0233	24.2283	7.58194		10.0202	-0.0267029
10.0269	11.3961	5.79412		10.03	23.9415	7.53013		10.0269	-0.0253767
10.0335	11.2911	5.76027		10.0367	23.6607	7.4788		10.0335	-0.0240505
10.0402	11.1875	5.72736		10.0433	23.3853	7.42738		10.0402	-0.0222251
10.0469	11.085	5.69504		10.05	23.115	7.3755		10.0469	-0.0203624
10.0535	10.9839	5.66304		10.0567	22.8497	7.32316		10.0535	-0.0194311
10.0602	10.8833	5.6312		10.0633	22.5896	7.27071		10.0602	-0.019446
10.0669	10.7833	5.59955		10.07	22.3348	7.21865		10.0669	-0.0196546
10.0735	10.6838	5.56819		10.0767	22.0843	7.16751		10.0735	-0.0197738
10.0802	10.5851	5.53733		10.0833	21.838	7.11774		10.0802	-0.0199825
10.0869	10.4874	5.50722		10.09	21.5964	7.06982		10.0869	-0.0204965
10.0935	10.3902	5.4782		10.0967	21.3599	7.02408		10.0935	-0.0211149
10.1002	10.2946	5.45052		10.1033	21.1284	6.98065		10.1002	-0.0215918
10.1069	10.2004	5.42428		10.11	20.9012	6.9393		10.1069	-0.021562
10.1135	10.1074	5.39944		10.1167	20.6788	6.89953		10.1135	-0.0211522
10.1202	10.0152	5.3758		10.1233	20.4613	6.86073		10.1202	-0.0206828
10.1269	9.92383	5.35313		10.13	20.2483	6.82238		10.1269	-0.0206307
10.1335	9.83375	5.33128		10.1367	20.0386	6.78411		10.1335	-0.0211298
10.1402	9.74484	5.31009		10.1433	19.8319	6.74563		10.1402	-0.0218898
10.1469	9.65642	5.28946		10.15	19.6287	6.70674		10.1469	-0.0225082
10.1535	9.56892	5.26918		10.1567	19.4294	6.66741		10.1535	-0.0227243
10.1602	9.48282	5.24905		10.1633	19.234	6.62786		10.1602	-0.0227168
10.1669	9.39759	5.2289		10.17	19.0424	6.58855		10.1669	-0.02262
10.1735	9.31305	5.20865		10.1767	18.8553	6.54999		10.1735	-0.0225827
10.1802	9.22904	5.1882		10.1833	18.6726	6.51266		10.1802	-0.0226498
10.1869	9.14668	5.16745		10.19	18.4939	6.47687		10.1869	-0.0229999
10.1935	9.0658	5.14631		10.1967	18.3181	6.44283		10.1935	-0.023514
10.2002	8.98584	5.1248		10.2033	18.1448	6.41059		10.2002	-0.0237525
10.2069	8.90638	5.10309		10.21	17.9742	6.38001		10.2069	-0.023149
10.2135	8.82724	5.08149		10.2167	17.8059	6.35074		10.2135	-0.0218377
10.2202	8.7484	5.06029		10.2233	17.6404	6.32238		10.2202	-0.0202358
10.2269	8.66996	5.03981		10.23	17.4776	6.29461		10.2269	-0.0184327
10.2335	8.59252	5.0203		10.2367	17.3185	6.26726		10.2335	-0.016734
10.2402	8.51639	5.00206		10.2433	17.1629	6.24025		10.2402	-0.0154451
10.2469	8.44142	4.98528		10.25	17.0105	6.21364		10.2469	-0.0149831
10.2535	8.36714	4.97004		10.2567	16.8616	6.18758		10.2535	-0.0150353
10.2602	8.29437	4.95631		10.2633	16.7159	6.16231		10.2602	-0.0151992
10.2669	8.22303	4.94406		10.27	16.5733	6.13808		10.2669	-0.0157431
10.2735	8.15231	4.93324		10.2767	16.4331	6.11511		10.2735	-0.016585
10.2802	8.0821	4.9239		10.2833	16.2954	6.09351		10.2802	-0.0179559
10.2869	8.01325	4.91603		10.29	16.1599	6.07333		10.2869	-0.0192001
10.2935	7.94632	4.9096		10.2967	16.0267	6.05461		10.2935	-0.0198483
10.3002	7.87982	4.90462		10.3033	15.8959	6.03742		10.3002	-0.0195652
10.3069	7.81275	4.90112		10.31	15.7681	6.02191		10.3069	-0.0186563
10.3135	7.74565	4.89912		10.3167	15.643	6.00821		10.3135	-0.0175834
10.3202	7.67899	4.89855		10.3233	15.5199	5.9965		10.3202	-0.0161827
10.3269	7.61276	4.89922		10.33	15.399	5.98683		10.3269	-0.0147074
10.3335	7.54654	4.90087		10.3367	15.28	5.97917		10.3335	-0.0135154
10.3402	7.48125	4.9033		10.3433	15.1628	5.97337		10.3402	-0.0130683
10.3469	7.41734	4.90644		10.35	15.0464	5.96912		10.3469	-0.013195
10.3535	7.355	4.9103		10.3567	14.9313	5.96596		10.3535	-0.0137389
10.3602	7.29382	4.91498		10.3633	14.8184	5.9634		10.3602	-0.0148341
10.3669	7.23375	4.92054		10.37	14.708	5.96104		10.3669	-0.0159964
10.3735	7.17507	4.92706		10.3767	14.6003	5.95869		10.3735	-0.0164658
10.3802	7.11732	4.93463		10.3833	14.4952	5.95644		10.3802	-0.0164211
10.3869	7.06011	4.94329		10.39	14.3932	5.95458		10.3869	-0.016287
10.3935	7.00285	4.95294		10.3967	14.2938	5.95349		10.3935	-0.0161752
10.4002	6.94596	4.96331		10.4033	14.1966	5.95361		10.4002	-0.0159368
10.4069	6.88966	4.97405		10.41	14.1008	5.95533		10.4069	-0.0156239
10.4135	6.83397	4.98489		10.4167	14.0063	5.95893		10.4135	-0.015825
10.4202	6.77906	4.99572		10.4233	13.9131	5.96446		10.4202	-0.0163391
10.4269	6.72554	5.00668		10.43	13.8214	5.97177		10.4269	-0.0167042
10.4335	6.67352	5.01805		10.4367	13.7316	5.98055		10.4335	-0.0166968
10.4402	6.62225	5.03021		10.4433	13.6439	5.99049		10.4402	-0.0164956
10.4469	6.57056	5.04352		10.45	13.5582	6.00134		10.4469	-0.0167415
10.4535	6.51824	5.05836		10.4567	13.4737	6.0129		10.4535	-0.0174791
10.4602	6.46554	5.07494		10.4633	13.3903	6.02505		10.4602	-0.0178665
10.4669	6.41315	5.0932		10.47	13.3079	6.03759		10.4669	-0.0176206
10.4735	6.36163	5.11287		10.4767	13.2261	6.05035		10.4735	-0.0173673
10.4802	6.31145	5.13345		10.4833	13.1451	6.06303		10.4802	-0.0172481
10.4869	6.26268	5.15449		10.49	13.0655	6.07538		10.4869	-0.0167936
10.4935	6.21537	5.17559		10.4967	12.9886	6.0872		10.4935	-0.015609
10.5002	6.16954	5.19651		10.5033	12.9148	6.09848		10.5002	-0.0148267
10.5069	6.12466	5.21703		10.51	12.8432	6.10932		10.5069	-0.0147596
10.5135	6.08009	5.23701		10.5167	12.7734	6.11991		10.5135	-0.0147447
10.5202	6.03538	5.25646		10.5233	12.7047	6.13058		10.5202	-0.0145435
10.5269	5.99137	5.27549		10.53	12.6372	6.14177		10.5269	-0.0147
10.5335	5.94831	5.29429		10.5367	12.5706	6.1539		10.5335	-0.0154302
10.5402	5.90605	5.31294		10.5433	12.505	6.16718		10.5402	-0.0159517
10.5469	5.86401	5.33145		10.55	12.4405	6.18144		10.5469	-0.0158325
10.5535	5.82195	5.34979		10.5567	12.3774	6.19621		10.5535	-0.0156462
10.5602	5.78042	5.36796		10.5633	12.3157	6.21094		10.5602	-0.0152588
10.5669	5.73938	5.38597		10.57	12.2545	6.22507		10.5669	-0.0142604
10.5735	5.69884	5.40368		10.5767	12.1941	6.23819		10.5735	-0.0128672
10.5802	5.65925	5.42088		10.5833	12.1348	6.25002		10.5802	-0.0119805
10.5869	5.62084	5.43728		10.59	12.0771	6.26038		10.5869	-0.0119805
10.5935	5.58395	5.45271		10.5967	12.0207	6.26941		10.5935	-0.0118017
10.6002	5.54747	5.46714		10.6033	11.9656	6.27743		10.6002	-0.0115037
10.6069	5.51135	5.4806		10.61	11.9127	6.28492		10.6069	-0.0114292
10.6135	5.47582	5.49319		10.6167	11.8612	6.29238		10.6135	-0.0117719
10.6202	5.44065	5.50509		10.6233	11.8105	6.30021		10.6202	-0.0123456
10.6269	5.40556	5.51654		10.63	11.7601	6.30872		10.6269	-0.0128672
10.6335	5.36986	5.52779		10.6367	11.7105	6.31801		10.6335	-0.0135973
10.6402	5.3345	5.53902		10.6433	11.6617	6.32792		10.6402	-0.0145063
10.6469	5.29984	5.55027		10.65	11.6135	6.33808		10.6469	-0.015676
10.6535	5.26576	5.56149		10.6567	11.5661	6.34799		10.6535	-0.0166446
10.6602	5.23226	5.57253		10.6633	11.5197	6.35706		10.6602	-0.0163615
10.6669	5.19886	5.58319		10.67	11.475	6.36477		10.6669	-0.0151098
10.6735	5.16592	5.59323		10.6767	11.4322	6.37074		10.6735	-0.013724
10.6802	5.13358	5.60247		10.6833	11.3909	6.37479		10.6802	-0.0127107
10.6869	5.1017	5.61074		10.69	11.3507	6.3771		10.6869	-0.011377
10.6935	5.07028	5.6179		10.6967	11.3116	6.37808		10.6935	-0.0096038
10.7002	5.03894	5.62378		10.7033	11.2738	6.37825		10.7002	-0.00824779
10.7069	5.00876	5.62823		10.71	11.237	6.3781		10.7069	-0.007689
10.7135	4.98002	5.63113		10.7167	11.2007	6.37798		10.7135	-0.00716746
10.7202	4.95247	5.63242		10.7233	11.1652	6.37801		10.7202	-0.00619143
10.7269	4.92554	5.63212		10.73	11.131	6.37801		10.7269	-0.00526011
10.7335	4.89859	5.63035		10.7367	11.0981	6.37764		10.7335	-0.00466406
10.7402	4.87187	5.62734		10.7433	11.0666	6.37648		10.7402	-0.00447035
10.7469	4.84522	5.62342		10.75	11.0359	6.37421		10.7469	-0.00416487
10.7535	4.81903	5.61891		10.7567	11.0057	6.37067		10.7535	-0.00419468
10.7602	4.79272	5.61406		10.7633	10.976	6.36587		10.7602	-0.00411272
10.7669	4.76618	5.60904		10.77	10.9471	6.35996		10.7669	-0.00326335
10.7735	4.73989	5.6039		10.7767	10.9191	6.35319		10.7735	-0.00177324
10.7802	4.71429	5.59864		10.7833	10.8918	6.34586		10.7802	0.00026077
10.7869	4.68928	5.59315		10.79	10.8656	6.33819		10.7869	0.00254065
10.7935	4.66442	5.58721		10.7967	10.841	6.33026		10.7935	0.00552833
10.8002	4.64033	5.58056		10.8033	10.8178	6.32202		10.8002	0.00843406
10.8069	4.61747	5.57297		10.81	10.796	6.31335		10.8069	0.0105947
10.8135	4.59568	5.56436		10.8167	10.7754	6.30419		10.8135	0.0120103
10.8202	4.57431	5.55468		10.8233	10.7562	6.29458		10.8202	0.0132397
10.8269	4.55285	5.5438		10.83	10.7377	6.28464		10.8269	0.0153035
10.8335	4.53141	5.53162		10.8367	10.7203	6.27444		10.8335	0.0180677
10.8402	4.51013	5.51807		10.8433	10.7049	6.26402		10.8402	0.0219718
10.8469	4.48907	5.50333		10.85	10.6918	6.25347		10.8469	0.0270307
10.8535	4.46848	5.48766		10.8567	10.6799	6.24292		10.8535	0.0336692
10.8602	4.4481	5.47139		10.8633	10.6688	6.23251		10.8602	0.0414997
10.8669	4.42865	5.45482		10.87	10.6594	6.2222		10.8669	0.0493452
10.8735	4.41034	5.43832		10.8767	10.6519	6.21184		10.8735	0.0568703
10.8802	4.3928	5.42234		10.8833	10.646	6.20117		10.8802	0.0642613
10.8869	4.37509	5.40727		10.89	10.6409	6.19		10.8869	0.0722408
10.8935	4.35676	5.39335		10.8967	10.6377	6.17813		10.8935	0.0808239
10.9002	4.33892	5.38051		10.9033	10.6369	6.16536		10.9002	0.0897273
10.9069	4.3216	5.36852		10.91	10.6381	6.15138		10.9069	0.098981
10.9135	4.30457	5.35699		10.9167	10.6411	6.13601		10.9135	0.108927
10.9202	4.28797	5.34546		10.9233	10.6462	6.11925		10.9202	0.119932
10.9269	4.27265	5.33339		10.93	10.6532	6.10141		10.9269	0.132583
10.9335	4.25854	5.32032		10.9367	10.6618	6.08292		10.9335	0.147171
10.9402	4.24455	5.30593		10.9433	10.6715	6.06414		10.9402	0.164352
10.9469	4.23045	5.29013		10.95	10.6827	6.04536		10.9469	0.184447
10.9535	4.21682	5.27303		10.9567	10.6957	6.02678		10.9535	0.207238
10.9602	4.20383	5.25483		10.9633	10.7103	6.0085		10.9602	0.232227
10.9669	4.19081	5.23581		10.97	10.7271	5.99049		10.9669	0.258952
10.9735	4.17785	5.21631		10.9767	10.7465	5.97254		10.9735	0.287645
10.9802	4.16508	5.19663		10.9833	10.7687	5.95437		10.9802	0.318438
10.9869	4.15228	5.17698		10.99	10.7938	5.93578		10.9869	0.35166
10.9935	4.13922	5.15747		10.9967	10.8215	5.91668		10.9935	0.387907
11.0002	4.12618	5.13811		11.0033	10.8524	5.89715		11.0002	0.428036
11.0069	4.1137	5.11885		11.01	10.8864	5.87735		11.0069	0.4723
11.0135	4.10151	5.0997		11.0167	10.9239	5.85758		11.0135	0.520557
11.0202	4.08968	5.08063		11.0233	10.9649	5.83816		11.0202	0.57289
11.0269	4.07825	5.06172		11.03	11.0094	5.8192		11.0269	0.630245
11.0335	4.06716	5.04299		11.0367	11.0576	5.80057		11.0335	0.693172
11.0402	4.05553	5.02453		11.0433	11.1091	5.7819		11.0402	0.761539
11.0469	4.04356	5.0063		11.05	11.1643	5.76276		11.0469	0.835069
11.0535	4.03176	4.98819		11.0567	11.2235	5.7428		11.0535	0.914253
11.0602	4.02039	4.97008		11.0633	11.2878	5.72181		11.0602	1.00026
11.0669	4.00938	4.95185		11.07	11.3574	5.69964		11.0669	1.09331
11.0735	3.99777	4.93338		11.0767	11.4327	5.67637		11.0735	1.19394
11.0802	3.98584	4.91452		11.0833	11.5141	5.65234		11.0802	1.30248
11.0869	3.97368	4.89504		11.09	11.6019	5.62813		11.0869	1.41995
11.0935	3.9617	4.87479		11.0967	11.6962	5.6044		11.0935	1.5469
11.1002	3.95007	4.85371		11.1033	11.7975	5.58161		11.1002	1.68394
11.1069	3.93819	4.8319		11.11	11.9061	5.55988		11.1069	1.83206
11.1135	3.92647	4.80947		11.1167	12.0222	5.53908		11.1135	1.99222
11.1202	3.91516	4.78654		11.1233	12.1462	5.51883		11.1202	2.16568
11.1269	3.90399	4.76322		11.13	12.2786	5.49867		11.1269	2.35313
11.1335	3.89264	4.73973		11.1367	12.4205	5.47807		11.1335	2.55565
11.1402	3.88099	4.71635		11.1433	12.572	5.45662		11.1402	2.77448
11.1469	3.8696	4.6934		11.15	12.7339	5.43416		11.1469	3.01065
11.1535	3.8589	4.67105		11.1567	12.9061	5.4109		11.1535	3.26502
11.1602	3.84802	4.64935		11.1633	13.0893	5.38729		11.1602	3.5386
11.1669	3.83703	4.62822		11.17	13.2838	5.36385		11.1669	3.83314
11.1735	3.82545	4.60749		11.1767	13.4895	5.34105		11.1735	4.15087
11.1802	3.8133	4.58699		11.1833	13.7067	5.3192		11.1802	4.4934
11.1869	3.80071	4.56653		11.19	13.9356	5.29838		11.1869	4.86255
11.1935	3.78774	4.54594		11.1967	14.1777	5.27843		11.1935	5.25952
11.2002	3.77492	4.52513		11.2033	14.4328	5.25891		11.2002	5.68562
11.2069	3.76222	4.50392		11.21	14.701	5.23929		11.2069	6.14256
11.2135	3.74977	4.48226		11.2167	14.9823	5.21905		11.2135	6.63116
11.2202	3.73717	4.4601		11.2233	15.2766	5.19786		11.2202	7.15189
11.2269	3.72453	4.43754		11.23	15.5838	5.17562		11.2269	7.70582
11.2335	3.71201	4.41471		11.2367	15.9027	5.15243		11.2335	8.2949
11.2402	3.6996	4.39169		11.2433	16.2329	5.12856		11.2402	8.92056
11.2469	3.68706	4.36858		11.25	16.5745	5.10436		11.2469	9.58361
11.2535	3.67455	4.34543		11.2567	16.9271	5.08021		11.2535	10.2842
11.2602	3.6628	4.32237		11.2633	17.2904	5.05649		11.2602	11.0229
11.2669	3.65131	4.29955		11.27	17.6632	5.0334		11.2669	11.7996
11.2735	3.63949	4.27716		11.2767	18.0452	5.01098		11.2735	12.6137
11.2802	3.62706	4.25524		11.2833	18.4358	4.98909		11.2802	13.4647
11.2869	3.6144	4.23374		11.29	18.8341	4.96743		11.2869	14.3509
11.2935	3.60211	4.21245		11.2967	19.2392	4.94562		11.2935	15.2706
11.3002	3.59004	4.19127		11.3033	19.6495	4.92333		11.3002	16.2213
11.3069	3.57827	4.17013		11.31	20.0637	4.90037		11.3069	17.2005
11.3135	3.56651	4.14907		11.3167	20.4806	4.87673		11.3135	18.2056
11.3202	3.55486	4.12813		11.3233	20.8998	4.85256		11.3202	19.233
11.3269	3.54296	4.10732		11.33	21.3199	4.82811		11.3269	20.279
11.3335	3.53028	4.0867		11.3367	21.739	4.80369		11.3335	21.3393
11.3402	3.51602	4.06642		11.3433	22.1557	4.77961		11.3402	22.4099
11.3469	3.50028	4.04667		11.35	22.5686	4.75608		11.3469	23.4862
11.3535	3.48382	4.02751		11.3567	22.9772	4.73318		11.3535	24.5636
11.3602	3.46755	4.00879		11.3633	23.3793	4.71078		11.3602	25.638
11.3669	3.45215	3.99022		11.37	23.7733	4.68875		11.3669	26.7052
11.3735	3.43734	3.97156		11.3767	24.1577	4.66685		11.3735	27.7605
11.3802	3.42359	3.95266		11.3833	24.5323	4.64492		11.3802	28.7984
11.3869	3.41094	3.93342		11.39	24.8965	4.62285		11.3869	29.8144
11.3935	3.39895	3.91377		11.3967	25.2482	4.60058		11.3935	30.8041
11.4002	3.3867	3.89366		11.4033	25.5867	4.57817		11.4002	31.7637
11.4069	3.37356	3.87318		11.41	25.9117	4.55574		11.4069	32.6895
11.4135	3.35981	3.85253		11.4167	26.2228	4.53337		11.4135	33.579
11.4202	3.34529	3.83191		11.4233	26.5183	4.51112		11.4202	34.4307
11.4269	3.33022	3.81141		11.43	26.7972	4.489		11.4269	35.2418
11.4335	3.31528	3.79103		11.4367	27.0593	4.46702		11.4335	36.0099
11.4402	3.3007	3.77074		11.4433	27.3038	4.44523		11.4402	36.7326
11.4469	3.2867	3.75053		11.45	27.5298	4.42373		11.4469	37.4084
11.4535	3.27312	3.73039		11.4567	27.737	4.40261		11.4535	38.0362
11.4602	3.26009	3.71032		11.4633	27.9262	4.38193		11.4602	38.6154
11.4669	3.24708	3.69037		11.47	28.0985	4.36168		11.4669	39.1462
11.4735	3.23358	3.6706		11.4767	28.2531	4.34182		11.4735	39.6292
11.4802	3.21982	3.6512		11.4833	28.3903	4.32221		11.4802	40.0644
11.4869	3.20592	3.63238		11.49	28.5093	4.30268		11.4869	40.4525
11.4935	3.19162	3.61427		11.4967	28.6103	4.28307		11.4935	40.7945
11.5002	3.17699	3.59696		11.5033	28.6938	4.26317		11.5002	41.0915
11.5069	3.16244	3.58044		11.51	28.7601	4.24284		11.5069	41.3443
11.5135	3.14832	3.56463		11.5167	28.809	4.22204		11.5135	41.5533
11.5202	3.13456	3.54933		11.5233	28.8404	4.20088		11.5202	41.72
11.5269	3.12109	3.53428		11.53	28.8557	4.17962		11.5269	41.8466
11.5335	3.10826	3.51921		11.5367	28.8554	4.15855		11.5335	41.9351
11.5402	3.09543	3.50387		11.5433	28.8395	4.13787		11.5402	41.986
11.5469	3.08206	3.48813		11.55	28.8083	4.1177		11.5469	42.0007
11.5535	3.06825	3.47193		11.5567	28.7629	4.09807		11.5535	41.9817
11.5602	3.05437	3.45525		11.5633	28.7039	4.07901		11.5602	41.9316
11.5669	3.04075	3.43814		11.57	28.632	4.0605		11.5669	41.8516
11.5735	3.02716	3.42076		11.5767	28.5478	4.04242		11.5735	41.7423
11.5802	3.01375	3.40329		11.5833	28.4514	4.02458		11.5802	41.6053
11.5869	3.00075	3.38599		11.59	28.3429	4.0068		11.5869	41.4425
11.5935	2.98757	3.36905		11.5967	28.2228	3.98894		11.5935	41.2551
11.6002	2.97426	3.35255		11.6033	28.0927	3.97089		11.6002	41.044
11.6069	2.96102	3.3365		11.61	27.9531	3.95256		11.6069	40.8103
11.6135	2.94822	3.32091		11.6167	27.804	3.93386		11.6135	40.5558
11.6202	2.93572	3.30581		11.6233	27.6462	3.91471		11.6202	40.2824
11.6269	2.92335	3.2912		11.63	27.4805	3.89512		11.6269	39.992
11.6335	2.91137	3.27699		11.6367	27.3073	3.87514		11.6335	39.6856
11.6402	2.8993	3.26308		11.6433	27.1266	3.85489		11.6402	39.3635
11.6469	2.88685	3.24933		11.65	26.9381	3.83459		11.6469	39.0262
11.6535	2.87402	3.23569		11.6567	26.7429	3.8145		11.6535	38.6746
11.6602	2.8617	3.22216		11.6633	26.5412	3.79491		11.6602	38.31
11.6669	2.84989	3.2087		11.67	26.3342	3.77608		11.6669	37.9333
11.6735	2.83837	3.19527		11.6767	26.1225	3.75818		11.6735	37.5457
11.6802	2.82696	3.18173		11.6833	25.9063	3.74128		11.6802	37.1485
11.6869	2.81559	3.16801		11.69	25.6864	3.72533		11.6869	36.7425
11.6935	2.80434	3.15406		11.6967	25.4632	3.7102		11.6935	36.3284
11.7002	2.79272	3.13992		11.7033	25.2372	3.69565		11.7002	35.9067
11.7069	2.78068	3.12561		11.71	25.0081	3.68139		11.7069	35.4774
11.7135	2.76846	3.11118		11.7167	24.7751	3.66713		11.7135	35.0407
11.7202	2.75612	3.09671		11.7233	24.5391	3.65273		11.7202	34.5972
11.7269	2.74402	3.08226		11.73	24.3007	3.63814		11.7269	34.149
11.7335	2.73218	3.06796		11.7367	24.0599	3.62341		11.7335	33.6972
11.7402	2.72097	3.05391		11.7433	23.8168	3.60859		11.7402	33.2425
11.7469	2.71067	3.04014		11.75	23.5719	3.59374		11.7469	32.7853
11.7535	2.70099	3.02662		11.7567	23.3265	3.57891		11.7535	32.3262
11.7602	2.69206	3.01326		11.7633	23.0811	3.56418		11.7602	31.8663
11.7669	2.68316	2.99993		11.77	22.8354	3.54957		11.7669	31.4054
11.7735	2.67385	2.98653		11.7767	22.5898	3.535		11.7735	30.9437
11.7802	2.66392	2.97298		11.7833	22.3452	3.52029		11.7802	30.4807
11.7869	2.65344	2.95928		11.79	22.1015	3.50531		11.7869	30.0175
11.7935	2.64274	2.94546		11.7967	21.8574	3.49003		11.7935	29.5559
11.8002	2.63175	2.93168		11.8033	21.6125	3.47459		11.8002	29.0964
11.8069	2.62069	2.91808		11.81	21.3677	3.45913		11.8069	28.6395
11.8135	2.60966	2.90485		11.8167	21.1236	3.44375		11.8135	28.1846
11.8202	2.59855	2.89215		11.8233	20.8799	3.42856		11.8202	27.7324
11.8269	2.58757	2.88006		11.83	20.6365	3.41365		11.8269	27.2834
11.8335	2.57691	2.86855		11.8367	20.3937	3.39915		11.8335	26.8372
11.8402	2.56643	2.85753		11.8433	20.1526	3.38508		11.8402	26.3939
11.8469	2.55658	2.84682		11.85	19.9135	3.37128		11.8469	25.9541
11.8535	2.54764	2.83623		11.8567	19.6764	3.35751		11.8535	25.5184
11.8602	2.53957	2.82561		11.8633	19.4412	3.34354		11.8602	25.0874
11.8669	2.53198	2.81485		11.87	19.2083	3.32929		11.8669	24.6616
11.8735	2.52424	2.80395		11.8767	18.9784	3.3148		11.8735	24.2416
11.8802	2.51605	2.79292		11.8833	18.7511	3.30019		11.8802	23.8269
11.8869	2.50673	2.78188		11.89	18.5257	3.28562		11.8869	23.4171
11.8935	2.49641	2.77089		11.8967	18.3019	3.27128		11.8935	23.013
11.9002	2.48598	2.76		11.9033	18.0804	3.25741		11.9002	22.6147
11.9069	2.47549	2.74925		11.91	17.8616	3.24425		11.9069	22.2221
11.9135	2.46527	2.73859		11.9167	17.6453	3.23192		11.9135	21.8347
11.9202	2.45564	2.72787		11.9233	17.4315	3.22041		11.9202	21.4527
11.9269	2.44691	2.71693		11.93	17.2204	3.20947		11.9269	21.0765
11.9335	2.4383	2.70565		11.9367	17.0118	3.19881		11.9335	20.7067
11.9402	2.42894	2.69392		11.9433	16.805	3.1881		11.9402	20.3436
11.9469	2.41934	2.68176		11.95	16.5998	3.17703		11.9469	19.9867
11.9535	2.40996	2.66921		11.9567	16.3965	3.16541		11.9535	19.6356
11.9602	2.40093	2.65639		11.9633	16.1959	3.15309		11.9602	19.2904
11.9669	2.39203	2.64349		11.97	15.9979	3.14013		11.9669	18.9521
11.9735	2.38363	2.6307		11.9767	15.8027	3.12672		11.9735	18.6199
11.9802	2.37567	2.61825		11.9833	15.6103	3.11317		11.9802	18.2933
11.9869	2.36766	2.6063		11.99	15.4214	3.09978		11.9869	17.9725
11.9935	2.35919	2.59495		11.9967	15.2361	3.08678		11.9935	17.6576
12.0002	2.35023	2.58423		12.0033	15.054	3.07434		12.0002	17.3484
12.0069	2.34088	2.57408		12.01	14.8746	3.06249		12.0069	17.0448
12.0135	2.33154	2.56438		12.0167	14.6976	3.05116		12.0135	16.7474
12.0202	2.32253	2.55494		12.0233	14.5224	3.04022		12.0202	16.4555
12.0269	2.31383	2.54557		12.03	14.3489	3.02943		12.0269	16.1691
12.0335	2.30496	2.53603		12.0367	14.1776	3.01865		12.0335	15.8887
12.0402	2.29619	2.52613		12.0433	14.0088	3.00783		12.0402	15.6147
12.0469	2.28778	2.51575		12.05	13.8425	2.99703		12.0469	15.3457
12.0535	2.27968	2.50475		12.0567	13.6791	2.98637		12.0535	15.0808
12.0602	2.27135	2.4932		12.0633	13.5188	2.97595		12.0602	14.8211
12.0669	2.26272	2.48117		12.07	13.3609	2.96581		12.0669	14.5676
12.0735	2.2548	2.46886		12.0767	13.2045	2.95596		12.0735	14.3199
12.0802	2.24734	2.4565		12.0833	13.0493	2.94631		12.0802	14.0766
12.0869	2.24014	2.44426		12.09	12.8965	2.9367		12.0869	13.8381
12.0935	2.23263	2.43235		12.0967	12.7465	2.92686		12.0935	13.6047
12.1002	2.22542	2.4209		12.1033	12.5997	2.91655		12.1002	13.376
12.1069	2.21855	2.41002		12.11	12.4559	2.90563		12.1069	13.1513
12.1135	2.21127	2.39977		12.1167	12.3152	2.89412		12.1135	12.9301
12.1202	2.20387	2.39008		12.1233	12.1776	2.88222		12.1202	12.7132
12.1269	2.19646	2.38084		12.13	12.0426	2.87021		12.1269	12.501
12.1335	2.18911	2.37192		12.1367	11.9093	2.85835		12.1335	12.2935
12.1402	2.18138	2.36324		12.1433	11.777	2.84691		12.1402	12.0906
12.1469	2.17368	2.35481		12.15	11.6467	2.83609		12.1469	11.8924
12.1535	2.16666	2.34659		12.1567	11.5183	2.82603		12.1535	11.6991
12.1602	2.15965	2.33856		12.1633	11.392	2.81669		12.1602	11.5103
12.1669	2.15231	2.33066		12.17	11.2674	2.80789		12.1669	11.3253
12.1735	2.14492	2.32285		12.1767	11.145	2.79937		12.1735	11.1437
12.1802	2.1378	2.31512		12.1833	11.0247	2.79083		12.1802	10.9651
12.1869	2.13075	2.30744		12.19	10.906	2.78207		12.1869	10.7895
12.1935	2.12325	2.29974		12.1967	10.7889	2.77299		12.1935	10.6167
12.2002	2.11548	2.29194		12.2033	10.6734	2.76359		12.2002	10.4468
12.2069	2.10763	2.28394		12.21	10.5604	2.75391		12.2069	10.2803
12.2135	2.09971	2.27578		12.2167	10.4499	2.7441		12.2135	10.1174
12.2202	2.09191	2.26758		12.2233	10.3412	2.73433		12.2202	9.95781
12.2269	2.08449	2.25945		12.23	10.2344	2.72478		12.2269	9.80146
12.2335	2.07783	2.25149		12.2367	10.1296	2.7156		12.2335	9.64829
12.2402	2.07192	2.24378		12.2433	10.0272	2.70677		12.2402	9.49836
12.2469	2.06619	2.23634		12.25	9.92608	2.6982		12.2469	9.3518
12.2535	2.06026	2.2292		12.2567	9.82605	2.68974		12.2535	9.20849
12.2602	2.05404	2.22232		12.2633	9.72751	2.68123		12.2602	9.06879
12.2669	2.04775	2.21567		12.27	9.63061	2.67255		12.2669	8.93181
12.2735	2.04109	2.20912		12.2767	9.53525	2.66362		12.2735	8.79709
12.2802	2.03439	2.20258		12.2833	9.44027	2.65443		12.2802	8.66446
12.2869	2.02786	2.19597		12.29	9.34581	2.64504		12.2869	8.53354
12.2935	2.02166	2.18932		12.2967	9.25275	2.63559		12.2935	8.40437
12.3002	2.01553	2.18269		12.3033	9.16212	2.62626		12.3002	8.27663
12.3069	2.00918	2.17612		12.31	9.07408	2.61717		12.3069	8.15154
12.3135	2.00306	2.16967		12.3167	8.98774	2.60839		12.3135	8.02963
12.3202	1.99709	2.16331		12.3233	8.90284	2.59992		12.3202	7.91074
12.3269	1.99114	2.15708		12.33	8.81915	2.59175		12.3269	7.79455
12.3335	1.98524	2.15099		12.3367	8.73656	2.58379		12.3335	7.68037
12.3402	1.97966	2.14505		12.3433	8.65456	2.57593		12.3402	7.56823
12.3469	1.9741	2.13926		12.35	8.57279	2.5681		12.3469	7.45813
12.3535	1.96815	2.13363		12.3567	8.49185	2.56026		12.3535	7.35028
12.3602	1.96171	2.12812		12.3633	8.4122	2.5524		12.3602	7.24444
12.3669	1.95535	2.12277		12.37	8.33465	2.54456		12.3669	7.14028
12.3735	1.94886	2.11759		12.3767	8.25876	2.53675		12.3735	7.03824
12.3802	1.94232	2.11258		12.3833	8.1842	2.52901		12.3802	6.93855
12.3869	1.93612	2.1077		12.39	8.11068	2.52137		12.3869	6.84058
12.3935	1.93048	2.10286		12.3967	8.03862	2.51387		12.3935	6.74386
12.4002	1.92515	2.09798		12.4033	7.96825	2.50655		12.4002	6.64899
12.4069	1.91934	2.09303		12.41	7.89917	2.49943		12.4069	6.55662
12.4135	1.91329	2.08797		12.4167	7.83132	2.49253		12.4135	6.46637
12.4202	1.90714	2.08281		12.4233	7.76438	2.48588		12.4202	6.37788
12.4269	1.90115	2.0776		12.43	7.69863	2.47949		12.4269	6.29128
12.4335	1.89497	2.07242		12.4367	7.63369	2.47335		12.4335	6.20665
12.4402	1.889	2.06742		12.4433	7.56934	2.46746		12.4402	6.12302
12.4469	1.88377	2.06274		12.45	7.5055	2.46176		12.4469	6.03993
12.4535	1.8791	2.05849		12.4567	7.44247	2.45619		12.4535	5.95765
12.4602	1.8746	2.05476		12.4633	7.38046	2.45068		12.4602	5.87644
12.4669	1.86985	2.05156		12.47	7.3195	2.44517		12.4669	5.79672
12.4735	1.86484	2.04886		12.4767	7.25983	2.43963		12.4735	5.71872
12.4802	1.85917	2.04659		12.4833	7.20129	2.43407		12.4802	5.64284
12.4869	1.85369	2.04457		12.49	7.1435	2.42852		12.4869	5.56893
12.4935	1.84912	2.04262		12.4967	7.08614	2.42302		12.4935	5.49679
12.5002	1.84524	2.04051		12.5033	7.02986	2.4176		12.5002	5.42637
12.5069	1.84115	2.03809		12.51	6.97494	2.41232		12.5069	5.3573
12.5135	1.83711	2.03523		12.5167	6.92094	2.40722		12.5135	5.28942
12.5202	1.83406	2.03192		12.5233	6.86769	2.40234		12.5202	5.22269
12.5269	1.83103	2.02823		12.53	6.81543	2.39764		12.5269	5.15717
12.5335	1.82719	2.02426		12.5367	6.76469	2.39311		12.5335	5.09274
12.5402	1.82266	2.02023		12.5433	6.71501	2.38866		12.5402	5.0291
12.5469	1.81843	2.01632		12.55	6.66613	2.38428		12.5469	4.96642
12.5535	1.81442	2.01268		12.5567	6.61793	2.37996		12.5535	4.90466
12.5602	1.81013	2.00942		12.5633	6.57035	2.37572		12.5602	4.84429
12.5669	1.8059	2.00654		12.57	6.52354	2.37154		12.5669	4.78503
12.5735	1.802	2.00396		12.5767	6.47677	2.36738		12.5735	4.72687
12.5802	1.7989	2.00158		12.5833	6.4304	2.36318		12.5802	4.66963
12.5869	1.79636	1.99926		12.59	6.38473	2.3589		12.5869	4.61315
12.5935	1.794	1.99686		12.5967	6.34015	2.35451		12.5935	4.55763
12.6002	1.7911	1.99431		12.6033	6.29652	2.35		12.6002	4.50291
12.6069	1.78742	1.99156		12.61	6.25331	2.34535		12.6069	4.44983
12.6135	1.78345	1.98868		12.6167	6.21074	2.34055		12.6135	4.39824
12.6202	1.77878	1.98574		12.6233	6.16873	2.3356		12.6202	4.34773
12.6269	1.77385	1.98283		12.63	6.12726	2.33054		12.6269	4.29811
12.6335	1.76915	1.98001		12.6367	6.08618	2.32545		12.6335	4.24895
12.6402	1.76509	1.97727		12.6433	6.04586	2.32041		12.6402	4.20024
12.6469	1.76166	1.97462		12.65	6.00637	2.3155		12.6469	4.15193
12.6535	1.75837	1.97204		12.6567	5.96754	2.31073		12.6535	4.1047
12.6602	1.75571	1.96949		12.6633	5.92887	2.30613		12.6602	4.05893
12.6669	1.75335	1.96694		12.67	5.89055	2.30171		12.6669	4.01422
12.6735	1.75063	1.96443		12.6767	5.85296	2.29754		12.6735	3.97016
12.6802	1.74736	1.96198		12.6833	5.81609	2.29363		12.6802	3.92684
12.6869	1.74377	1.95972		12.69	5.77953	2.28995		12.6869	3.88404
12.6935	1.74048	1.9578		12.6967	5.7437	2.28642		12.6935	3.84164
12.7002	1.73704	1.95632		12.7033	5.70897	2.28296		12.7002	3.7998
12.7069	1.73349	1.95532		12.71	5.67526	2.27954		12.7069	3.75871
12.7135	1.73043	1.95474		12.7167	5.64193	2.27619		12.7135	3.71876
12.7202	1.72853	1.95448		12.7233	5.60863	2.27287		12.7202	3.67992
12.7269	1.72735	1.95436		12.73	5.57604	2.26956		12.7269	3.64235
12.7335	1.72579	1.95422		12.7367	5.54405	2.26621		12.7335	3.60573
12.7402	1.72406	1.95384		12.7433	5.5128	2.26279		12.7402	3.56979
12.7469	1.72231	1.95311		12.75	5.48201	2.2593		12.7469	3.5348
12.7535	1.72076	1.95196		12.7567	5.45167	2.25574		12.7535	3.5006
12.7602	1.71861	1.95037		12.7633	5.42172	2.25201		12.7602	3.46699
12.7669	1.71608	1.9484		12.77	5.39238	2.24805		12.7669	3.43364
12.7735	1.71386	1.94616		12.7767	5.36386	2.24382		12.7735	3.40107
12.7802	1.71241	1.94379		12.7833	5.3358	2.23936		12.7802	3.36926
12.7869	1.71189	1.94138		12.79	5.30806	2.23479		12.7869	3.33794
12.7935	1.7115	1.93898		12.7967	5.28131	2.23024		12.7935	3.30727
12.8002	1.71103	1.93661		12.8033	5.25589	2.22584		12.8002	3.2775
12.8069	1.71059	1.93424		12.81	5.23082	2.2217		12.8069	3.24921
12.8135	1.7101	1.93186		12.8167	5.20552	2.21792		12.8135	3.22179
12.8202	1.70898	1.92945		12.8233	5.18025	2.21455		12.8202	3.19518
12.8269	1.70672	1.92702		12.83	5.15556	2.21159		12.8269	3.16899
12.8335	1.70422	1.92456		12.8367	5.13085	2.20896		12.8335	3.14336
12.8402	1.70246	1.92207		12.8433	5.10582	2.20652		12.8402	3.11833
12.8469	1.70142	1.91957		12.85	5.08149	2.20414		12.8469	3.09311
12.8535	1.70083	1.91706		12.8567	5.05845	2.20168		12.8535	3.06777
12.8602	1.7001	1.91456		12.8633	5.03648	2.19904		12.8602	3.04259
12.8669	1.69925	1.91206		12.87	5.01487	2.19612		12.8669	3.01842
12.8735	1.69794	1.90952		12.8767	4.99339	2.19287		12.8735	2.99514
12.8802	1.69669	1.90694		12.8833	4.9723	2.18928		12.8802	2.97248
12.8869	1.69578	1.90427		12.89	4.95152	2.18533		12.8869	2.95122
12.8935	1.69533	1.90153		12.8967	4.93111	2.18104		12.8935	2.93201
12.9002	1.69578	1.89871		12.9033	4.91141	2.17645		12.9002	2.91478
12.9069	1.69726	1.89589		12.91	4.89288	2.17164		12.9069	2.89854
12.9135	1.69934	1.8931		12.9167	4.87576	2.16674		12.9135	2.88288
12.9202	1.7011	1.89039		12.9233	4.85991	2.16184		12.9202	2.86762
12.9269	1.70261	1.88777		12.93	4.8446	2.15703		12.9269	2.85278
12.9335	1.70445	1.8853		12.9367	4.82968	2.15237		12.9335	2.83806
12.9402	1.70676	1.88299		12.9433	4.8146	2.14787		12.9402	2.82352
12.9469	1.70957	1.88085		12.95	4.79936	2.14357		12.9469	2.8097
12.9535	1.71309	1.87886		12.9567	4.78435	2.13951		12.9535	2.79692
12.9602	1.71796	1.87695		12.9633	4.77014	2.13563		12.9602	2.78567
12.9669	1.72403	1.87505		12.97	4.75739	2.13183		12.9669	2.77552
12.9735	1.73101	1.87311		12.9767	4.74558	2.12804		12.9735	2.76624
12.9802	1.7386	1.87104		12.9833	4.73472	2.12418		12.9802	2.75763
12.9869	1.7467	1.86875		12.99	4.72431	2.1202		12.9869	2.74991
12.9935	1.75581	1.86618		12.9967	4.71414	2.1161		12.9935	2.74294
13.0002	1.76577	1.86329		13.0033	4.70383	2.11183		13.0002	2.73652
13.0069	1.77669	1.86012		13.01	4.69339	2.10738		13.0069	2.73066
13.0135	1.78852	1.85673		13.0167	4.68306	2.1028		13.0135	2.72527
13.0202	1.80134	1.8532		13.0233	4.67288	2.09814		13.0202	2.72018
13.0269	1.81513	1.84967		13.03	4.66325	2.09352		13.0269	2.71513
13.0335	1.82938	1.84626		13.0367	4.65423	2.08899		13.0335	2.71044
13.0402	1.84403	1.84308		13.0433	4.64546	2.08459		13.0402	2.70593
13.0469	1.85935	1.84022		13.05	4.63606	2.08036		13.0469	2.70128
13.0535	1.8758	1.83762		13.0567	4.62568	2.07631		13.0535	2.69619
13.0602	1.89356	1.83519		13.0633	4.6147	2.07246		13.0602	2.69074
13.0669	1.91256	1.83274		13.07	4.60342	2.06882		13.0669	2.6849
13.0735	1.93273	1.83013		13.0767	4.5923	2.06535		13.0735	2.6782
13.0802	1.95388	1.82724		13.0833	4.58175	2.06195		13.0802	2.67067
13.0869	1.97584	1.824		13.09	4.57177	2.05851		13.0869	2.6622
13.0935	1.99836	1.82041		13.0967	4.56184	2.05497		13.0935	2.65367
13.1002	2.02134	1.81653		13.1033	4.55106	2.05129		13.1002	2.64513
13.1069	2.04451	1.8125		13.11	4.53889	2.04743		13.1069	2.63623
13.1135	2.06827	1.80851		13.1167	4.52508	2.0434		13.1135	2.62645
13.1202	2.09331	1.80471		13.1233	4.50981	2.03919		13.1202	2.61539
13.1269	2.11972	1.80116		13.13	4.49359	2.03481		13.1269	2.60362
13.1335	2.147	1.7979		13.1367	4.4772	2.03035		13.1335	2.5907
13.1402	2.17494	1.79486		13.1433	4.46106	2.02589		13.1402	2.57686
13.1469	2.20416	1.79199		13.15	4.44524	2.02147		13.1469	2.56282
13.1535	2.23453	1.78919		13.1567	4.42921	2.01709		13.1535	2.54913
13.1602	2.26503	1.78639		13.1633	4.41248	2.0127		13.1602	2.53534
13.1669	2.29515	1.78353		13.17	4.39516	2.00827		13.1669	2.52061
13.1735	2.32527	1.78064		13.1767	4.37747	2.00379		13.1735	2.50489
13.1802	2.35587	1.77777		13.1833	4.35995	1.99928		13.1802	2.48855
13.1869	2.3868	1.77498		13.19	4.34244	1.99474		13.1869	2.47163
13.1935	2.41759	1.77231		13.1967	4.32486	1.99015		13.1935	2.45414
13.2002	2.44755	1.76976		13.2033	4.30661	1.98554		13.2002	2.43673
13.2069	2.47604	1.76728		13.21	4.28771	1.98095		13.2069	2.41937
13.2135	2.50281	1.76482		13.2167	4.26901	1.97645		13.2135	2.40231
13.2202	2.52774	1.76231		13.2233	4.25037	1.97206		13.2202	2.38516
13.2269	2.55143	1.75967		13.23	4.23164	1.96776		13.2269	2.36794
13.2335	2.57394	1.75685		13.2367	4.2127	1.96357		13.2335	2.3507
13.2402	2.59554	1.75382		13.2433	4.19419	1.9595		13.2402	2.33374
13.2469	2.61618	1.75059		13.25	4.1763	1.95559		13.2469	2.31728
13.2535	2.63545	1.74723		13.2567	4.15825	1.95181		13.2535	2.30088
13.2602	2.65315	1.7438		13.2633	4.14	1.94815		13.2602	2.28394
13.2669	2.6684	1.74038		13.27	4.12171	1.94455		13.2669	2.26639
13.2735	2.68082	1.73702		13.2767	4.10347	1.94094		13.2735	2.2485
13.2802	2.69068	1.73375		13.2833	4.08605	1.93734		13.2802	2.23078
13.2869	2.69859	1.73061		13.29	4.06909	1.93369		13.2869	2.21372
13.2935	2.70488	1.72759		13.2967	4.05203	1.93		13.2935	2.19741
13.3002	2.70917	1.72467		13.3033	4.03397	1.92627		13.3002	2.18205
13.3069	2.71133	1.72175		13.31	4.01577	1.92251		13.3069	2.16746
[truncated: 1,754 more rows]
