# Supplementary material for: The IRE1β-mediated unfolded protein response is repressed by the chaperone AGR2 in mucin producing cells
Source: EMBO J. 2023 Dec 18;43(5):719–53. doi: 10.1038/s44318-023-00014-z (PMC10907699; doi:10.1038/s44318-023-00014-z)
Supplement: Supplementary file 6 — Source Data Fig. 4 [file 44318_2023_14_MOESM6_ESM.zip › Fig 4/A/HPLC/2022061316 rep 3.xlsx]

## Sheet: 16-06-22
run 11				run 12				run 19
15 uM 2986_3 (gain 10, collect)				15 uM 2986_3 + 50uM 2794 (gain 10, collect)				50uM 2794 (gain 10)
Time	A280	FLD		Time	A280	FLD		Time	A280
0.00478333	0.0208095	0.175846		0.00228333	0.0151694	0.532067		0.00145	0.0161231
0.01145	0.0253618	0.175846		0.00895	0.0203997	0.531733		0.00811667	0.0220239
0.0181167	0.0297725	0.17584		0.0156167	0.0268593	0.531429		0.0147833	0.0285059
0.0247833	0.0335127	0.175852		0.0222833	0.0336245	0.531185		0.02145	0.0350103
0.03145	0.0356138	0.175869		0.02895	0.0391901	0.53103		0.0281167	0.0401437
0.0381167	0.036262	0.175893		0.0356167	0.0422448	0.530958		0.0347833	0.0422373
0.0447833	0.0361353	0.175929		0.0422833	0.0428334	0.530988		0.04145	0.0421926
0.05145	0.0358522	0.175965		0.04895	0.0419766	0.531083		0.0481167	0.0413135
0.0581167	0.0353754	0.176007		0.0556167	0.0399649	0.531191		0.0547833	0.0404194
0.0647833	0.034444	0.17603		0.0622833	0.0378639	0.531274		0.06145	0.0390112
0.07145	0.0333637	0.176024		0.06895	0.0358447	0.531292		0.0681167	0.0366867
0.0781167	0.0318214	0.175995		0.0756167	0.0337735	0.531244		0.0747833	0.0338629
0.0847833	0.029698	0.175953		0.0822833	0.0313744	0.531119		0.08145	0.030525
0.09145	0.0271574	0.175893		0.08895	0.0286251	0.530905		0.0881167	0.0269338
0.0981167	0.0248179	0.175846		0.0956167	0.0259429	0.530612		0.0947833	0.0235289
0.104783	0.0231788	0.175804		0.102283	0.0229627	0.530255		0.10145	0.0201985
0.11145	0.0220388	0.175774		0.10895	0.0196025	0.529861		0.108117	0.0170544
0.118117	0.0215843	0.175756		0.115617	0.0163391	0.529474		0.114783	0.0143647
0.124783	0.0217482	0.175756		0.122283	0.0133216	0.529122		0.12145	0.0125617
0.13145	0.0218973	0.175762		0.12895	0.0109076	0.528806		0.128117	0.0111386
0.138117	0.0215098	0.175786		0.135617	0.0090152	0.528526		0.134783	0.00927597
0.144783	0.0204444	0.175804		0.142283	0.00795722	0.528306		0.14145	0.00777841
0.15145	0.0191256	0.175816		0.14895	0.00817329	0.528133		0.148117	0.00718236
0.158117	0.0178292	0.175828		0.155617	0.00868738	0.528002		0.154783	0.00736117
0.164783	0.0166744	0.175828		0.162283	0.00880659	0.527906		0.16145	0.00728667
0.17145	0.0162125	0.175834		0.16895	0.00818819	0.527811		0.168117	0.00738353
0.178117	0.0161007	0.175858		0.175617	0.00745803	0.527722		0.174783	0.00779331
0.184783	0.0161305	0.175881		0.182283	0.00707805	0.527626		0.18145	0.0083968
0.19145	0.0159815	0.175905		0.18895	0.0064522	0.527531		0.188117	0.00834465
0.198117	0.0156239	0.175953		0.195617	0.00569224	0.527447		0.194783	0.00783056
0.204783	0.0152364	0.176001		0.202283	0.00523776	0.527352		0.20145	0.00755489
0.21145	0.0149235	0.176066		0.20895	0.00549108	0.527257		0.208117	0.00730157
0.218117	0.0149459	0.176138		0.215617	0.00617653	0.527173		0.214783	0.00709295
0.224783	0.015378	0.176197		0.222283	0.0063777	0.52709		0.22145	0.00675023
0.23145	0.0160113	0.176239		0.22895	0.00601262	0.527018		0.228117	0.00729412
0.238117	0.0161752	0.176263		0.235617	0.00532717	0.526941		0.234783	0.00829995
0.244783	0.0154004	0.176263		0.242283	0.00500679	0.526828		0.24145	0.00891834
0.25145	0.0140518	0.176233		0.24895	0.00477582	0.526673		0.248117	0.00876933
0.258117	0.0128672	0.176185		0.255617	0.00431389	0.526482		0.254783	0.00800192
0.264783	0.0118464	0.176132		0.262283	0.00362098	0.526249		0.26145	0.00703335
0.27145	0.0110865	0.176078		0.26895	0.00308454	0.525987		0.268117	0.00581145
0.278117	0.0111908	0.176042		0.275617	0.00304729	0.525701		0.274783	0.00511855
0.284783	0.0122637	0.176036		0.282283	0.0032261	0.525397		0.28145	0.00535697
0.29145	0.0131652	0.17606		0.28895	0.00327826	0.525105		0.288117	0.00612438
0.298117	0.0129864	0.17612		0.295617	0.00295788	0.524849		0.294783	0.00679493
0.304783	0.0124276	0.176191		0.302283	0.00252575	0.524646		0.30145	0.00713766
0.31145	0.012286	0.176269		0.30895	0.00216067	0.524509		0.308117	0.00695139
0.318117	0.0123158	0.176334		0.315617	0.00243634	0.524431		0.314783	0.00564754
0.324783	0.0122339	0.176358		0.322283	0.00312924	0.524408		0.32145	0.00341237
0.33145	0.0119358	0.176346		0.32895	0.0039041	0.524426		0.328117	0.00163168
0.338117	0.0122786	0.176299		0.335617	0.00414252	0.524485		0.334783	0.00108778
0.344783	0.0129193	0.176203		0.342283	0.0038594	0.524557		0.34145	0.00140071
0.35145	0.0135005	0.176078		0.34895	0.00389665	0.524598		0.348117	0.00214577
0.358117	0.0140592	0.175935		0.355617	0.00425428	0.524604		0.354783	0.00359118
0.364783	0.0145584	0.175786		0.362283	0.00431389	0.524563		0.36145	0.00538677
0.37145	0.0151992	0.175649		0.36895	0.00426918	0.524461		0.368117	0.00634789
0.378117	0.0155047	0.175536		0.375617	0.00493228	0.524318		0.374783	0.00604242
0.384783	0.0157878	0.175446		0.382283	0.0063777	0.524116		0.38145	0.0051856
0.39145	0.0162125	0.175393		0.38895	0.00745058	0.523877		0.388117	0.00463426
0.398117	0.0166297	0.175363		0.395617	0.00777096	0.523609		0.394783	0.00435114
0.404783	0.0170767	0.175369		0.402283	0.0083968	0.523323		0.40145	0.00436604
0.41145	0.0178143	0.175399		0.40895	0.00946969	0.523025		0.408117	0.00477582
0.418117	0.0188723	0.17544		0.415617	0.0104308	0.522721		0.414783	0.00559539
0.424783	0.0196993	0.175488		0.422283	0.0109151	0.522417		0.42145	0.00669807
0.43145	0.0197366	0.175536		0.42895	0.0110939	0.522107		0.428117	0.00779331
0.438117	0.0190213	0.175565		0.435617	0.0109151	0.521815		0.434783	0.00867993
0.444783	0.0177994	0.175589		0.442283	0.00989437	0.521541		0.44145	0.00949949
0.45145	0.0164583	0.175613		0.44895	0.00811368	0.521272		0.448117	0.0105426
0.458117	0.0152439	0.175613		0.455617	0.00622869	0.521028		0.454783	0.0112206
0.464783	0.0143573	0.175619		0.462283	0.00465661	0.520796		0.46145	0.0108629
0.47145	0.0137836	0.175619		0.46895	0.00366569	0.520581		0.468117	0.00980496
0.478117	0.013791	0.175631		0.475617	0.00309199	0.520378		0.474783	0.00841916
0.484783	0.0140965	0.175655		0.482283	0.0031665	0.520182		0.48145	0.00686944
0.49145	0.0142455	0.175685		0.48895	0.00364333	0.519991		0.488117	0.00553578
0.498117	0.0138357	0.175726		0.495617	0.00445545	0.519812		0.494783	0.00536442
0.504783	0.0131354	0.175768		0.502283	0.00527501	0.519633		0.50145	0.00674278
0.51145	0.0124946	0.17581		0.50895	0.00585616	0.519478		0.508117	0.0083223
0.518117	0.0116527	0.175852		0.515617	0.00633299	0.519329		0.514783	0.00935793
0.524783	0.0109673	0.175893		0.522283	0.00628829	0.519204		0.52145	0.00970066
0.53145	0.0108033	0.175929		0.52895	0.00617653	0.519097		0.528117	0.00915676
0.538117	0.0112429	0.175953		0.535617	0.00572205	0.518996		0.534783	0.00810623
0.544783	0.0115484	0.175977		0.542283	0.00488758	0.5189		0.54145	0.00686198
0.55145	0.0114739	0.176001		0.54895	0.00400841	0.518811		0.548117	0.00604987
0.558117	0.0114143	0.176018		0.555617	0.00327826	0.518715		0.554783	0.00573695
0.564783	0.0115111	0.17603		0.562283	0.00308454	0.51859		0.56145	0.00573695
0.57145	0.0110492	0.17603		0.56895	0.00318885	0.518435		0.568117	0.0058189
0.578117	0.0102669	0.176024		0.575617	0.00376999	0.518245		0.574783	0.00555813
0.584783	0.00999868	0.176007		0.582283	0.00480562	0.518018		0.58145	0.00486523
0.59145	0.0109747	0.175965		0.58895	0.00552833	0.517762		0.588117	0.00394881
0.598117	0.0120476	0.175899		0.595617	0.00553578	0.51747		0.594783	0.00307709
0.604783	0.0119954	0.175828		0.602283	0.00502914	0.517154		0.60145	0.00239909
0.61145	0.0114515	0.175744		0.60895	0.00429153	0.516814		0.608117	0.00224262
0.618117	0.0111163	0.175661		0.615617	0.00344962	0.516486		0.614783	0.00234693
0.624783	0.011079	0.175595		0.622283	0.00289083	0.516176		0.62145	0.0025332
0.63145	0.0105128	0.175542		0.62895	0.00314415	0.515908		0.628117	0.00282377
0.638117	0.00991672	0.175524		0.635617	0.00406802	0.515652		0.634783	0.00359118
0.644783	0.0101179	0.17553		0.642283	0.00495464	0.515419		0.64145	0.00493973
0.65145	0.0105798	0.175565		0.64895	0.00578165	0.515199		0.648117	0.00625104
0.658117	0.0106841	0.175625		0.655617	0.00595301	0.515002		0.654783	0.00712276
0.664783	0.0101253	0.175697		0.662283	0.00543892	0.514811		0.66145	0.0076592
0.67145	0.00929832	0.175762		0.66895	0.0045374	0.514627		0.668117	0.00828505
0.678117	0.00847131	0.175822		0.675617	0.00423193	0.514448		0.674783	0.00882894
0.684783	0.00758469	0.175881		0.682283	0.00480562	0.514275		0.68145	0.00850111
0.69145	0.00728667	0.175929		0.68895	0.00513345	0.514132		0.688117	0.0077486
0.698117	0.00755489	0.175971		0.695617	0.00523776	0.514024		0.694783	0.00713766
0.704783	0.0083819	0.176013		0.702283	0.00507385	0.513965		0.70145	0.00663847
0.71145	0.00929087	0.176042		0.70895	0.00493973	0.513935		0.708117	0.00563264
0.718117	0.010103	0.176084		0.715617	0.0045523	0.513947		0.714783	0.00441819
0.724783	0.0110343	0.176114		0.722283	0.00428408	0.513983		0.72145	0.00436604
0.73145	0.0120252	0.176138		0.72895	0.00481308	0.514036		0.728117	0.00506639
0.738117	0.0130609	0.17615		0.735617	0.00561774	0.514096		0.734783	0.00558794
0.744783	0.0138432	0.176138		0.742283	0.00632554	0.514132		0.74145	0.00610948
0.75145	0.0144988	0.176102		0.74895	0.00654161	0.514138		0.748117	0.00692159
0.758117	0.0151917	0.176036		0.755617	0.00668317	0.514114		0.754783	0.00774115
0.764783	0.015825	0.175959		0.762283	0.0064522	0.514042		0.76145	0.0077337
0.77145	0.0161231	0.175881		0.76895	0.00564754	0.513935		0.768117	0.00730902
0.778117	0.0161231	0.175798		0.775617	0.00502914	0.513786		0.774783	0.00746548
0.784783	0.0158101	0.175726		0.782283	0.00505894	0.513583		0.78145	0.00796467
0.79145	0.0155345	0.175679		0.78895	0.00540912	0.513357		0.788117	0.00797957
0.798117	0.0149608	0.175649		0.795617	0.0051558	0.513136		0.794783	0.00721961
0.804783	0.0141859	0.175643		0.802283	0.00465661	0.512922		0.80145	0.00610203
0.81145	0.0135079	0.175655		0.80895	0.00485778	0.512743		0.808117	0.00498444
0.818117	0.0128895	0.175673		0.815617	0.00541657	0.512594		0.814783	0.00395626
0.824783	0.0125095	0.175703		0.822283	0.00536442	0.512481		0.82145	0.00310689
0.83145	0.0120178	0.175732		0.82895	0.00490993	0.512403		0.828117	0.0032261
0.838117	0.0119582	0.175768		0.835617	0.00469387	0.51235		0.834783	0.00420213
0.844783	0.0124499	0.175792		0.842283	0.00470132	0.512296		0.84145	0.0050962
0.85145	0.013046	0.175816		0.84895	0.00394881	0.512195		0.848117	0.00545382
0.858117	0.013344	0.17584		0.855617	0.00279397	0.512028		0.854783	0.00575185
0.864783	0.0132471	0.175864		0.862283	0.00207871	0.511777		0.86145	0.00641495
0.87145	0.0130981	0.175881		0.86895	0.00198931	0.511461		0.868117	0.00706315
0.878117	0.0128374	0.175893		0.875617	0.0018999	0.51111		0.874783	0.00732392
0.884783	0.0120476	0.175899		0.882283	0.00140071	0.510752		0.88145	0.00761449
0.89145	0.0110045	0.175917		0.88895	0.000961125	0.510412		0.888117	0.00812113
0.898117	0.0104085	0.175923		0.895617	0.000849366	0.510126		0.894783	0.00845641
0.904783	0.0104234	0.175935		0.902283	0.00121444	0.509912		0.90145	0.0082925
0.91145	0.0108555	0.175941		0.90895	0.0018701	0.509763		0.908117	0.0077039
0.918117	0.0112951	0.175941		0.915617	0.00284612	0.509691		0.914783	0.00766665
0.924783	0.0118017	0.175929		0.922283	0.00399351	0.509644		0.92145	0.00841916
0.93145	0.0123084	0.175899		0.92895	0.00485033	0.50959		0.928117	0.00941753
0.938117	0.0125393	0.175864		0.935617	0.00503659	0.509501		0.934783	0.00994653
0.944783	0.0122786	0.175798		0.942283	0.00454485	0.509357		0.94145	0.00970066
0.95145	0.0115186	0.175714		0.94895	0.00395626	0.509161		0.948117	0.00911951
0.958117	0.0104979	0.175613		0.955617	0.00333041	0.508898		0.954783	0.00803173
0.964783	0.00981987	0.1755		0.962283	0.00275671	0.508583		0.96145	0.0064671
0.97145	0.00945479	0.175399		0.96895	0.00236928	0.508225		0.968117	0.00498444
0.978117	0.00919402	0.175297		0.975617	0.00265241	0.507832		0.974783	0.00379235
0.984783	0.00896305	0.175226		0.982283	0.00364333	0.507438		0.98145	0.0032708
0.99145	0.00875443	0.175196		0.98895	0.00445545	0.507063		0.988117	0.00297278
0.998117	0.00875443	0.175202		0.995617	0.00454485	0.506711		0.994783	0.00261515
1.00478	0.00850856	0.175256		1.00228	0.00347942	0.506413		1.00145	0.00235438
1.01145	0.00809878	0.175351		1.00895	0.00172108	0.506163		1.00812	0.00218302
1.01812	0.00777096	0.17547		1.01562	-0.000245869	0.505972		1.01478	0.00233203
1.02478	0.00803173	0.175607		1.02228	-0.0019595	0.505835		1.02145	0.00201911
1.03145	0.00905246	0.175738		1.02895	-0.00339746	0.505751		1.02812	0.00153482
1.03812	0.0105947	0.175864		1.03562	-0.00406057	0.505704		1.03478	0.00154227
1.04478	0.0123829	0.175959		1.04228	-0.00397861	0.50568		1.04145	0.00218302
1.05145	0.0142679	0.176024		1.04895	-0.00306219	0.505668		1.04812	0.00338256
1.05812	0.0162721	0.176054		1.05562	-0.00227988	0.50568		1.05478	0.00436604
1.06478	0.018239	0.176042		1.06228	-0.00208616	0.505698		1.06145	0.00555068
1.07145	0.0195056	0.175995		1.06895	-0.00193715	0.505728		1.06812	0.00685453
1.07812	0.0197962	0.175929		1.07562	-0.00169128	0.505757		1.07478	0.00829995
1.08478	0.019215	0.175846		1.08228	-0.000618398	0.505775		1.08145	0.00959635
1.09145	0.018239	0.17575		1.08895	0.000432134	0.505769		1.08812	0.00999123
1.09812	0.0169203	0.175655		1.09562	0.00143051	0.505733		1.09478	0.00990182
1.10478	0.0152215	0.17556		1.10228	0.00258535	0.505656		1.10145	0.00952184
1.11145	0.0140965	0.175488		1.10895	0.00347942	0.505543		1.10812	0.00935048
1.11812	0.0136122	0.175428		1.11562	0.00414252	0.505394		1.11478	0.00932813
1.12478	0.0137016	0.175399		1.12228	0.00406802	0.505227		1.12145	0.00932068
1.13145	0.0137612	0.175387		1.12895	0.00368059	0.505036		1.12812	0.00955164
1.13812	0.0138432	0.175399		1.13562	0.00333041	0.504822		1.13478	0.00975281
1.14478	0.0137761	0.175422		1.14228	0.00280142	0.504601		1.14145	0.00986457
1.15145	0.0128672	0.175446		1.14895	0.00222772	0.504357		1.14812	0.00954419
1.15812	0.0114888	0.175476		1.15562	0.00145286	0.504076		1.15478	0.00862032
1.16478	0.0103265	0.175482		1.16228	0.00064075	0.503755		1.16145	0.00715256
1.17145	0.0100657	0.175476		1.16895	0.00064075	0.503391		1.16812	0.00582635
1.17812	0.0101626	0.17544		1.17562	0.0013113	0.503021		1.17478	0.00538677
1.18478	0.0102445	0.175411		1.18228	0.00212342	0.502652		1.18145	0.00597537
1.19145	0.0105947	0.175375		1.18895	0.00270456	0.5023		1.18812	0.00723451
1.19812	0.011459	0.175345		1.19562	0.00285357	0.50202		1.19478	0.00829995
1.20478	0.0125244	0.175333		1.20228	0.00279397	0.501806		1.20145	0.00941008
1.21145	0.0132918	0.175345		1.20895	0.001885	0.501674		1.20812	0.00997633
1.21812	0.0138879	0.175375		1.21562	0.000521541	0.501615		1.21478	0.0102967
1.22478	0.0148192	0.175422		1.22228	-0.00025332	0.501609		1.22145	0.0101924
1.23145	0.0156388	0.175482		1.22895	-0.000566244	0.501609		1.22812	0.00984967
1.23812	0.015825	0.175542		1.23562	-0.000700355	0.501591		1.23478	0.00987947
1.24478	0.0153631	0.175589		1.24228	-0.000692904	0.501537		1.24145	0.00981241
1.25145	0.0149533	0.175625		1.24895	-0.000543892	0.501418		1.24812	0.00995398
1.25812	0.0145137	0.175655		1.25562	-0.000581145	0.501239		1.25478	0.00974536
1.26478	0.0137836	0.175667		1.26228	-0.00137091	0.501013		1.26145	0.00955909
1.27145	0.013046	0.175667		1.26895	-0.00179559	0.500751		1.26812	0.00934303
1.27812	0.013113	0.175661		1.27562	-0.00119209	0.50047		1.27478	0.00912696
1.28478	0.01394	0.175649		1.28228	-0.000342727	0.500178		1.28145	0.00905246
1.29145	0.0146329	0.175643		1.28895	0.000424683	0.499892		1.28812	0.00939518
1.29812	0.0150055	0.175643		1.29562	0.000841916	0.499618		1.29478	0.0100955
1.30478	0.0151694	0.175655		1.30228	0.000886619	0.49935		1.30145	0.0105128
1.31145	0.0151992	0.175685		1.30895	5.96046e-05	0.499099		1.30812	0.0105649
1.31812	0.0147745	0.175726		1.31562	-0.00115484	0.498849		1.31478	0.0104979
1.32478	0.0140667	0.175798		1.32228	-0.00178814	0.498611		1.32145	0.0106171
1.33145	0.0135526	0.175881		1.32895	-0.00202656	0.498384		1.32812	0.0102818
1.33812	0.0134781	0.175977		1.33562	-0.00207871	0.49817		1.33478	0.00926107
1.34478	0.0134781	0.176084		1.34228	-0.00177324	0.497979		1.34145	0.00835955
1.35145	0.0138357	0.176197		1.34895	-0.00131875	0.497818		1.34812	0.00811368
1.35812	0.0142455	0.176293		1.35562	-0.00111759	0.497687		1.35478	0.00815839
1.36478	0.0146851	0.17637		1.36228	-0.00181794	0.497591		1.36145	0.00816584
1.37145	0.0143498	0.176424		1.36895	-0.00244379	0.497526		1.36812	0.00848621
1.37812	0.0134632	0.176436		1.37562	-0.00248849	0.49749		1.37478	0.00936538
1.38478	0.0123829	0.176424		1.38228	-0.00237674	0.497466		1.38145	0.00973046
1.39145	0.0112057	0.176382		1.38895	-0.00277162	0.497442		1.38812	0.00943989
1.39812	0.0101104	0.176316		1.39562	-0.00376254	0.497442		1.39478	0.00891834
1.40478	0.00949204	0.176245		1.40228	-0.00421703	0.497431		1.40145	0.00852346
1.41145	0.0104457	0.176173		1.40895	-0.00460446	0.497413		1.40812	0.00791252
1.41812	0.0126585	0.176096		1.41562	-0.00523031	0.497401		1.41478	0.00697374
1.42478	0.0152886	0.176036		1.42228	-0.00596792	0.497395		1.42145	0.00654161
1.43145	0.0174269	0.175983		1.42895	-0.00598282	0.497395		1.42812	0.00642985
1.43812	0.0188276	0.175929		1.43562	-0.00559539	0.497419		1.43478	0.0064671
1.44478	0.0193194	0.175881		1.44228	-0.00560284	0.497454		1.44145	0.0064522
1.45145	0.0184104	0.17584		1.44895	-0.00576675	0.497496		1.44812	0.00663102
1.45812	0.0165626	0.175804		1.45562	-0.00596792	0.49755		1.45478	0.00724196
1.46478	0.0147596	0.175756		1.46228	-0.00610948	0.497603		1.46145	0.00783056
1.47145	0.0140294	0.175714		1.46895	-0.00630319	0.497651		1.46812	0.00841171
1.47812	0.0146851	0.175661		1.47562	-0.00612438	0.497675		1.47478	0.00891834
1.48478	0.0159442	0.175619		1.48228	-0.00539422	0.497663		1.48145	0.00914931
1.49145	0.0174493	0.175583		1.48895	-0.00462681	0.497609		1.48812	0.00882149
1.49812	0.0188798	0.175554		1.49562	-0.00366569	0.497526		1.49478	0.00809133
1.50478	0.0200346	0.175536		1.50228	-0.00246614	0.497401		1.50145	0.00748038
1.51145	0.0203475	0.175518		1.50895	-0.00146776	0.497234		1.50812	0.00742823
1.51812	0.0194386	0.175518		1.51562	-0.00122935	0.497025		1.51478	0.00779331
1.52478	0.0180081	0.17553		1.52228	-0.001885	0.496763		1.52145	0.00818819
1.53145	0.0165701	0.175542		1.52895	-0.00306964	0.496465		1.52812	0.00879169
1.53812	0.0153407	0.175565		1.53562	-0.00460446	0.496143		1.53478	0.00929087
1.54478	0.0145733	0.175589		1.54228	-0.00644475	0.495785		1.54145	0.00974536
1.55145	0.0141934	0.175613		1.54895	-0.00753999	0.495422		1.54812	0.00981241
1.55812	0.0141263	0.175637		1.55562	-0.00763685	0.495046		1.55478	0.00962615
1.56478	0.0141934	0.175673		1.56228	-0.00684708	0.494671		1.56145	0.00976026
1.57145	0.0144169	0.175714		1.56895	-0.00546873	0.494295		1.56812	0.00988692
1.57812	0.0146329	0.175756		1.57562	-0.00397861	0.493938		1.57478	0.0100136
1.58478	0.0146329	0.175798		1.58228	-0.00285357	0.493592		1.58145	0.00998378
1.59145	0.0147596	0.175852		1.58895	-0.00333786	0.493252		1.58812	0.00974536
1.59812	0.0151172	0.175899		1.59562	-0.005126	0.492918		1.59478	0.00952184
1.60478	0.0151768	0.175935		1.60228	-0.00727922	0.492585		1.60145	0.00919402
1.61145	0.0147521	0.175977		1.60895	-0.00880659	0.492275		1.60812	0.00911206
1.61812	0.0143647	0.176007		1.61562	-0.00920147	0.491983		1.61478	0.00938028
1.62478	0.0145659	0.17603		1.62228	-0.00821799	0.491738		1.62145	0.0096485
1.63145	0.0148639	0.176042		1.62895	-0.00602752	0.491542		1.62812	0.00988692
1.63812	0.0147894	0.176054		1.63562	-0.0031963	0.491393		1.63478	0.00976026
1.64478	0.0148118	0.176066		1.64228	-0.000789762	0.491303		1.64145	0.00942498
1.65145	0.0153035	0.176084		1.64895	0.00051409	0.491273		1.64812	0.00893325
1.65812	0.0158995	0.176108		1.65562	0.000596046	0.491303		1.65478	0.0082776
1.66478	0.0158623	0.176138		1.66228	-0.000439584	0.491375		1.66145	0.00783056
1.67145	0.0154227	0.176156		1.66895	-0.00201911	0.491458		1.66812	0.0076741
1.67812	0.0150725	0.176179		1.67562	-0.0038445	0.491554		1.67478	0.00777841
1.68478	0.0148639	0.176191		1.68228	-0.00540167	0.491661		1.68145	0.00825524
1.69145	0.0146404	0.176185		1.68895	-0.00631809	0.49175		1.68812	0.00928342
1.69812	0.0144318	0.176173		1.69562	-0.00685453	0.491834		1.69478	0.0106096
1.70478	0.0142008	0.17615		1.70228	-0.00689924	0.491887		1.70145	0.0115037
1.71145	0.0139177	0.176114		1.70895	-0.0064522	0.491893		1.70812	0.0118613
1.71812	0.0136942	0.17606		1.71562	-0.00584871	0.491858		1.71478	0.0120252
1.72478	0.0135303	0.176007		1.72228	-0.00572205	0.491774		1.72145	0.0122637
1.73145	0.0132471	0.175947		1.72895	-0.00599772	0.491619		1.72812	0.0121221
1.73812	0.012733	0.175887		1.73562	-0.00628829	0.491416		1.73478	0.0116602
1.74478	0.0120103	0.175822		1.74228	-0.00671297	0.49116		1.74145	0.0107586
1.75145	0.011161	0.17575		1.74895	-0.00755489	0.49088		1.74812	0.00927597
1.75812	0.0105947	0.175673		1.75562	-0.00834465	0.490606		1.75478	0.00747293
1.76478	0.0108555	0.175595		1.76228	-0.00813603	0.490367		1.76145	0.00528246
1.77145	0.011757	0.175542		1.76895	-0.0071004	0.490177		1.76812	0.00345707
1.77812	0.0126883	0.175506		1.77562	-0.00566244	0.49004		1.77478	0.00230223
1.78478	0.0138134	0.175488		1.78228	-0.00470132	0.489968		1.78145	0.00227988
1.79145	0.0153854	0.175506		1.78895	-0.00432879	0.489944		1.78812	0.0031963
1.79812	0.0165701	0.175542		1.79562	-0.00426918	0.489932		1.79478	0.00441819
1.80478	0.0164285	0.175613		1.80228	-0.00472367	0.489914		1.80145	0.00589341
1.81145	0.0154972	0.175697		1.80895	-0.0058338	0.489861		1.80812	0.0070706
1.81812	0.0148639	0.17578		1.81562	-0.00753999	0.489765		1.81478	0.00758469
1.82478	0.0147298	0.175852		1.82228	-0.00900775	0.489616		1.82145	0.00780821
1.83145	0.0143573	0.175893		1.82895	-0.00968575	0.489426		1.82812	0.0083223
1.83812	0.0143424	0.175911		1.83562	-0.009574	0.489199		1.83478	0.00913441
1.84478	0.0149757	0.175905		1.84228	-0.009045	0.488943		1.84145	0.00952929
1.85145	0.0157505	0.175881		1.84895	-0.00868738	0.488687		1.84812	0.00928342
1.85812	0.0159368	0.175846		1.85562	-0.00863522	0.48843		1.85478	0.00914186
1.86478	0.0154451	0.175804		1.86228	-0.0090152	0.488198		1.86145	0.0089705
1.87145	0.0145882	0.175774		1.86895	-0.00939518	0.487995		1.86812	0.00841916
1.87812	0.0135303	0.17575		1.87562	-0.00978261	0.487816		1.87478	0.00747293
1.88478	0.0127628	0.175744		1.88228	-0.0100508	0.487661		1.88145	0.00679493
1.89145	0.0128821	0.175738		1.88895	-0.0103042	0.487524		1.88812	0.00693649
1.89812	0.0136346	0.175738		1.89562	-0.0108406	0.487417		1.89478	0.00747293
1.90478	0.014551	0.175732		1.90228	-0.0109524	0.487339		1.90145	0.0077486
1.91145	0.0158474	0.175714		1.90895	-0.0108778	0.487268		1.90812	0.00786036
1.91812	0.0172257	0.175673		1.91562	-0.0109076	0.487208		1.91478	0.00772625
1.92478	0.0180304	0.175631		1.92228	-0.0113174	0.487131		1.92145	0.00753999
1.93145	0.0174791	0.175571		1.92895	-0.0117347	0.487041		1.92812	0.00743568
1.93812	0.0164062	0.175512		1.93562	-0.0115931	0.486922		1.93478	0.00754744
1.94478	0.0157729	0.175458		1.94228	-0.0114292	0.486779		1.94145	0.00783801
1.95145	0.0156611	0.175411		1.94895	-0.011079	0.486612		1.94812	0.00803173
1.95812	0.0159219	0.175363		1.95562	-0.0104383	0.486422		1.95478	0.00862032
1.96478	0.0159964	0.175321		1.96228	-0.00949949	0.486219		1.96145	0.00932813
1.97145	0.0161454	0.175279		1.96895	-0.00861287	0.486016		1.96812	0.00975281
1.97812	0.0163838	0.175232		1.97562	-0.00841171	0.485843		1.97478	0.00973791
1.98478	0.0165328	0.175178		1.98228	-0.00903755	0.485706		1.98145	0.00965595
1.99145	0.0170097	0.17513		1.98895	-0.0101477	0.485611		1.98812	0.0096038
1.99812	0.0173002	0.175077		1.99562	-0.0112429	0.485551		1.99478	0.0096038
2.00478	0.01809	0.175029		2.00228	-0.0117421	0.48551		2.00145	0.0096187
2.01145	0.0186563	0.174999		2.00895	-0.0116155	0.48548		2.00812	0.00927597
2.01812	0.0182912	0.174981		2.01562	-0.0107363	0.485456		2.01478	0.00817329
2.02478	0.0173002	0.174987		2.02228	-0.00929087	0.48542		2.02145	0.00678003
2.03145	0.0160113	0.175017		2.02895	-0.0082925	0.485355		2.02812	0.00613183
2.03812	0.0153109	0.175053		2.03562	-0.0083372	0.485253		2.03478	0.00597537
2.04478	0.0146106	0.175118		2.04228	-0.00930578	0.48511		2.04145	0.0057593
2.05145	0.0146106	0.17519		2.04895	-0.0103265	0.484908		2.04812	0.00563264
2.05812	0.0155345	0.175273		2.05562	-0.010632	0.484651		2.05478	0.00627339
2.06478	0.0166073	0.175369		2.06228	-0.0106022	0.484341		2.06145	0.00783056
2.07145	0.0167564	0.175464		2.06895	-0.0102147	0.483978		2.06812	0.0089258
2.07812	0.0158474	0.17556		2.07562	-0.00952184	0.483567		2.07478	0.00936538
2.08478	0.0151023	0.175637		2.08228	-0.00876188	0.483119		2.08145	0.00955164
2.09145	0.0147149	0.175703		2.08895	-0.00825524	0.482661		2.08812	0.00988692
2.09812	0.0144392	0.17575		2.09562	-0.00876188	0.482237		2.09478	0.0102594
2.10478	0.0141114	0.175768		2.10228	-0.0096485	0.481862		2.10145	0.00986457
2.11145	0.0142455	0.175762		2.10895	-0.0102669	0.481582		2.10812	0.00951439
2.11812	0.0147149	0.17572		2.11562	-0.00998378	0.481391		2.11478	0.00973046
2.12478	0.015147	0.175661		2.12228	-0.00923127	0.481284		2.12145	0.0104755
2.13145	0.0149831	0.175583		2.12895	-0.00868738	0.481242		2.12812	0.0115186
2.13812	0.0145435	0.175494		2.13562	-0.00825524	0.481242		2.13478	0.0124499
2.14478	0.014618	0.175416		2.14228	-0.00818819	0.481248		2.14145	0.0140294
2.15145	0.0151098	0.175351		2.14895	-0.00835955	0.481236		2.14812	0.0153854
2.15812	0.0160709	0.175303		2.15562	-0.00929832	0.481194		2.15478	0.0155121
2.16478	0.0171512	0.175279		2.16228	-0.0106469	0.481111		2.16145	0.0145212
2.17145	0.0185594	0.175291		2.16895	-0.012055	0.481015		2.16812	0.0130162
2.17812	0.0199154	0.175315		2.17562	-0.0133216	0.48092		2.17478	0.0116676
2.18478	0.0207573	0.175363		2.18228	-0.0141263	0.480855		2.18145	0.0101328
2.19145	0.0212714	0.175416		2.18895	-0.0145063	0.480831		2.18812	0.00896305
2.19812	0.0217333	0.175464		2.19562	-0.0139773	0.480831		2.19478	0.00882894
2.20478	0.02186	0.175506		2.20228	-0.0127479	0.480855		2.20145	0.00979751
2.21145	0.0215843	0.17553		2.20895	-0.0116006	0.480872		2.20812	0.0113398
2.21812	0.0213012	0.175536		2.21562	-0.0110939	0.48086		2.21478	0.0128895
2.22478	0.0212938	0.17553		2.22228	-0.0111237	0.480801		2.22145	0.0138208
2.23145	0.0213832	0.175506		2.22895	-0.01131	0.480694		2.22812	0.0139102
2.23812	0.0210702	0.175476		2.23562	-0.011757	0.480551		2.23478	0.0138059
2.24478	0.0206903	0.175434		2.24228	-0.0127405	0.480413		2.24145	0.0139773
2.25145	0.0202358	0.175381		2.24895	-0.0134856	0.480294		2.24812	0.0141487
2.25812	0.0197366	0.175339		2.25562	-0.0133738	0.480229		2.25478	0.0136644
2.26478	0.0189915	0.175291		2.26228	-0.0125095	0.480241		2.26145	0.0126213
2.27145	0.0182763	0.17525		2.26895	-0.011839	0.480318		2.26812	0.0118241
2.27812	0.0180677	0.175226		2.27562	-0.011757	0.480449		2.27478	0.0109747
2.28478	0.0181273	0.175214		2.28228	-0.0118688	0.480598		2.28145	0.0096634
2.29145	0.0184625	0.175232		2.28895	-0.0120327	0.480723		2.28812	0.00824779
2.29812	0.0188872	0.175267		2.29562	-0.0125542	0.480801		2.29478	0.00758469
2.30478	0.0193939	0.175315		2.30228	-0.0133589	0.480819		2.30145	0.00818074
2.31145	0.0196025	0.175369		2.30895	-0.0139847	0.480771		2.30812	0.00942498
2.31812	0.0193417	0.175422		2.31562	-0.0145435	0.480658		2.31478	0.0105426
2.32478	0.0190288	0.175452		2.32228	-0.014998	0.480491		2.32145	0.0112057
2.33145	0.0190437	0.175452		2.32895	-0.015147	0.480276		2.32812	0.0111684
2.33812	0.0192896	0.175411		2.33562	-0.0146478	0.480044		2.33478	0.0108108
2.34478	0.0192001	0.175339		2.34228	-0.0140965	0.479788		2.34145	0.0104308
2.35145	0.0189394	0.175232		2.34895	-0.0140667	0.479496		2.34812	0.0100359
2.35812	0.0185519	0.175101		2.35562	-0.0142157	0.479168		2.35478	0.00984967
2.36478	0.0184402	0.174975		2.36228	-0.0141636	0.478786		2.36145	0.00998378
2.37145	0.0181943	0.174856		2.36895	-0.0141039	0.478369		2.36812	0.0109673
2.37812	0.0179932	0.174773		2.37562	-0.0142157	0.477922		2.37478	0.0123382
2.38478	0.0184178	0.174719		2.38228	-0.0141263	0.477481		2.38145	0.0131428
2.39145	0.0192896	0.174713		2.38895	-0.0135005	0.477064		2.38812	0.0124946
2.39812	0.0203699	0.174737		2.39562	-0.0125691	0.476694		2.39478	0.0108555
2.40478	0.0210628	0.174785		2.40228	-0.0118762	0.476402		2.40145	0.00931323
2.41145	0.0217333	0.174862		2.40895	-0.0115335	0.476193		2.40812	0.00809133
2.41812	0.0219122	0.174952		2.41562	-0.0113323	0.476068		2.41478	0.0070706
2.42478	0.0215024	0.175053		2.42228	-0.0115484	0.476015		2.42145	0.00658631
2.43145	0.0205487	0.175154		2.42895	-0.0119656	0.475997		2.42812	0.00727922
2.43812	0.0194535	0.175261		2.43562	-0.012435	0.476003		2.43478	0.00865012
2.44478	0.0187159	0.175345		2.44228	-0.012733	0.475991		2.44145	0.00975281
2.45145	0.0178441	0.175416		2.44895	-0.012964	0.475949		2.44812	0.0107661
2.45812	0.0173897	0.17547		2.45562	-0.0133589	0.475878		2.45478	0.0117645
2.46478	0.0174418	0.1755		2.46228	-0.0135973	0.475782		2.46145	0.0120774
2.47145	0.0182465	0.175512		2.46895	-0.0141114	0.475681		2.46812	0.0116155
2.47812	0.019215	0.1755		2.47562	-0.0146553	0.475591		2.47478	0.0109673
2.48478	0.0195429	0.175482		2.48228	-0.0150204	0.475538		2.48145	0.0106543
2.49145	0.0196397	0.175452		2.48895	-0.0149608	0.475526		2.48812	0.0102445
2.49812	0.0196025	0.175428		2.49562	-0.0152066	0.475568		2.49478	0.00962615
2.50478	0.0194237	0.175416		2.50228	-0.0159815	0.475651		2.50145	0.00926852
2.51145	0.0190958	0.175411		2.50895	-0.0169128	0.475746		2.50812	0.00905991
2.51812	0.0186712	0.175405		2.51562	-0.0179932	0.47586		2.51478	0.00896305
2.52478	0.0186861	0.175411		2.52228	-0.0192747	0.475949		2.52145	0.00905246
2.53145	0.0184029	0.175422		2.52895	-0.0206381	0.475997		2.52812	0.00896305
2.53812	0.0180379	0.17544		2.53562	-0.021413	0.475985		2.53478	0.00835955
2.54478	0.017792	0.175476		2.54228	-0.0218228	0.475901		2.54145	0.00750273
2.55145	0.0173077	0.175518		2.54895	-0.0220686	0.475746		2.54812	0.00684708
2.55812	0.0166595	0.175571		2.55562	-0.0222474	0.475514		2.55478	0.00649691
2.56478	0.016205	0.175631		2.56228	-0.022307	0.475228		2.56145	0.00598282
2.57145	0.0171661	0.175691		2.56895	-0.0224411	0.4749		2.56812	0.0058189
2.57812	0.0189692	0.175756		2.57562	-0.0224337	0.474554		2.57478	0.00613928
2.58478	0.0203028	0.175804		2.58228	-0.0215098	0.474209		2.58145	0.00691414
2.59145	0.0207499	0.17584		2.58895	-0.0193343	0.473893		2.58812	0.00798702
2.59812	0.0206307	0.175852		2.59562	-0.0168234	0.473619		2.59478	0.00882894
2.60478	0.0201762	0.175834		2.60228	-0.0153407	0.473416		2.60145	0.00929832
2.61145	0.0189692	0.17581		2.60895	-0.0151247	0.473261		2.60812	0.00888109
2.61812	0.0171587	0.175768		2.61562	-0.0154153	0.473166		2.61478	0.0076741
2.62478	0.0156239	0.17572		2.62228	-0.0156537	0.473106		2.62145	0.00617653
2.63145	0.0149012	0.175673		2.62895	-0.0162721	0.473076		2.62812	0.00481308
2.63812	0.0148267	0.175619		2.63562	-0.0168756	0.47307		2.63478	0.00414997
2.64478	0.0145733	0.175583		2.64228	-0.0169054	0.473088		2.64145	0.00363588
2.65145	0.0142232	0.175542		2.64895	-0.0159815	0.473124		2.64812	0.0031665
2.65812	0.0143647	0.175506		2.65562	-0.0150874	0.473166		2.65478	0.00312924
2.66478	0.0153258	0.175488		2.66228	-0.0151992	0.473219		2.66145	0.00380725
2.67145	0.0168309	0.175464		2.66895	-0.0158474	0.473261		2.66812	0.00461191
2.67812	0.0180528	0.175446		2.67562	-0.0165105	0.473285		2.67478	0.00489503
2.68478	0.0190362	0.17544		2.68228	-0.0165552	0.473279		2.68145	0.00469387
2.69145	0.0200644	0.175434		2.68895	-0.0166073	0.473231		2.68812	0.00473857
2.69812	0.0204816	0.175434		2.69562	-0.0171289	0.47313		2.69478	0.00543892
2.70478	0.0201911	0.17544		2.70228	-0.0178367	0.472975		2.70145	0.00634789
2.71145	0.0189841	0.175452		2.70895	-0.0188202	0.472766		2.70812	0.00753999
2.71812	0.0178814	0.175452		2.71562	-0.0196546	0.472522		2.71478	0.00865012
2.72478	0.0173375	0.175464		2.72228	-0.0205413	0.472254		2.72145	0.0100732
2.73145	0.0168905	0.17547		2.72895	-0.020951	0.471979		2.72812	0.011228
2.73812	0.0164732	0.17547		2.73562	-0.0204369	0.471717		2.73478	0.0115857
2.74478	0.0160187	0.17547		2.74228	-0.0191927	0.471479		2.74145	0.0112578
2.75145	0.0159144	0.175464		2.74895	-0.0176206	0.471252		2.74812	0.0105724
2.75812	0.0161231	0.175452		2.75562	-0.0167117	0.471044		2.75478	0.0101551
2.76478	0.0166595	0.175434		2.76228	-0.016436	0.470859		2.76145	0.00973046
2.77145	0.0175312	0.175416		2.76895	-0.0164807	0.470674		2.76812	0.00919402
2.77812	0.0186414	0.175405		2.77562	-0.0165477	0.470495		2.77478	0.00880659
2.78478	0.0196844	0.175387		2.78228	-0.0164807	0.470322		2.78145	0.00886619
2.79145	0.020273	0.175369		2.78895	-0.0161529	0.47015		2.78812	0.00916421
2.79812	0.020206	0.175351		2.79562	-0.0151172	0.469971		2.79478	0.00940263
2.80478	0.0195578	0.175327		2.80228	-0.0137761	0.469822		2.80145	0.00912696
2.81145	0.0191331	0.175297		2.80895	-0.012815	0.469691		2.80812	0.00891089
2.81812	0.0193641	0.175261		2.81562	-0.0124127	0.469595		2.81478	0.00878423
2.82478	0.0196546	0.175208		2.82228	-0.0126362	0.469524		2.82145	0.00846386
2.83145	0.0197068	0.175142		2.82895	-0.013493	0.469458		2.82812	0.00795722
2.83812	0.0197664	0.175071		2.83562	-0.0148192	0.469393		2.83478	0.00724941
2.84478	0.0201762	0.174975		2.84228	-0.015974	0.469303		2.84145	0.00735372
2.85145	0.020273	0.17488		2.84895	-0.0166073	0.469172		2.84812	0.00769645
2.85812	0.0196546	0.174779		2.85562	-0.0167862	0.468987		2.85478	0.00781566
2.86478	0.018917	0.174689		2.86228	-0.016816	0.468737		2.86145	0.00749528
2.87145	0.0188723	0.174606		2.86895	-0.0165775	0.468427		2.86812	0.00692904
2.87812	0.019446	0.174534		2.87562	-0.0162572	0.468081		2.87478	0.00686198
2.88478	0.0201166	0.174487		2.88228	-0.0160709	0.467724		2.88145	0.00701845
2.89145	0.0206679	0.174445		2.88895	-0.0163764	0.46739		2.88812	0.00735372
2.89812	0.0208765	0.174439		2.89562	-0.0170395	0.46708		2.89478	0.00774115
2.90478	0.0207946	0.174451		2.90228	-0.017181	0.466812		2.90145	0.00797957
2.91145	0.0207201	0.174493		2.90895	-0.0165477	0.466585		2.90812	0.00789016
2.91812	0.0206381	0.174558		2.91562	-0.0156462	0.466394		2.91478	0.00745803
2.92478	0.0204146	0.174654		2.92228	-0.0151694	0.466251		2.92145	0.00721961
2.93145	0.0197142	0.174749		2.92895	-0.0148267	0.466132		2.92812	0.00739843
2.93812	0.0191182	0.174862		2.93562	-0.0145733	0.466043		2.93478	0.007689
2.94478	0.0191331	0.174969		2.94228	-0.0148341	0.465983		2.94145	0.00797957
2.95145	0.0194684	0.175047		2.94895	-0.0154525	0.465947		2.94812	0.00853837
2.95812	0.0195503	0.175101		2.95562	-0.0159144	0.465947		2.95478	0.00921637
2.96478	0.0192821	0.175118		2.96228	-0.0162572	0.465983		2.96145	0.00935048
2.97145	0.0193343	0.175101		2.96895	-0.0170246	0.466043		2.96812	0.00886619
2.97812	0.0199452	0.175059		2.97562	-0.0177473	0.46612		2.97478	0.00824779
2.98478	0.0206456	0.174999		2.98228	-0.0179037	0.466174		2.98145	0.00769645
2.99145	0.0211596	0.174946		2.98895	-0.0175834	0.466204		2.98812	0.0070259
2.99812	0.0215024	0.174886		2.99562	-0.0174567	0.466198		2.99478	0.0063777
3.00478	0.0219122	0.174838		3.00228	-0.0171214	0.466168		3.00145	0.00625849
3.01145	0.0221133	0.174809		3.00895	-0.0163317	0.466096		3.00812	0.00683218
3.01812	0.0215471	0.174791		3.01562	-0.0154153	0.466013		3.01478	0.00745058
3.02478	0.0202581	0.174785		3.02228	-0.0152886	0.465918		3.02145	0.0083521
3.03145	0.0186041	0.174791		3.02895	-0.0158176	0.465834		3.02812	0.00949949
3.03812	0.0176653	0.174803		3.03562	-0.0166148	0.465775		3.03478	0.0107959
3.04478	0.0175089	0.174814		3.04228	-0.0170916	0.465721		3.04145	0.0113919
3.05145	0.0180602	0.174826		3.04895	-0.0170767	0.465655		3.04812	0.0107363
3.05812	0.0190064	0.174838		3.05562	-0.0169724	0.465542		3.05478	0.00984222
3.06478	0.0200495	0.174844		3.06228	-0.0166669	0.465375		3.06145	0.00943989
3.07145	0.0209287	0.174838		3.06895	-0.0164509	0.465125		3.06812	0.00979751
3.07812	0.0212118	0.17482		3.07562	-0.0159144	0.464803		3.07478	0.00973046
3.08478	0.0207499	0.174797		3.08228	-0.0153631	0.464404		3.08145	0.00924617
3.09145	0.0197887	0.174767		3.08895	-0.0149012	0.463974		3.08812	0.00902265
3.09812	0.0192821	0.174731		3.09562	-0.0143349	0.463551		3.09478	0.0089854
3.10478	0.0196993	0.174695		3.10228	-0.0137985	0.463188		3.10145	0.00837445
3.11145	0.020504	0.174677		3.10895	-0.0134185	0.462925		3.10812	0.00695139
3.11812	0.021413	0.174677		3.11562	-0.0135005	0.4628		3.11478	0.00585616
3.12478	0.02224	0.174695		3.12228	-0.014022	0.462794		3.12145	0.00537932
3.13145	0.0233054	0.174731		3.12895	-0.0147894	0.462914		3.12812	0.00501424
3.13812	0.0238121	0.174797		3.13562	-0.0159368	0.463098		3.13478	0.00496954
3.14478	0.0235587	0.174868		3.14228	-0.0171587	0.463313		3.14145	0.00531971
3.15145	0.023216	0.174946		3.14895	-0.0183433	0.463498		3.14812	0.00605732
3.15812	0.0228137	0.175011		3.15562	-0.0193194	0.463611		3.15478	0.0063628
3.16478	0.0227019	0.175077		3.16228	-0.0201836	0.463635		3.16145	0.00649691
3.17145	0.0223219	0.175124		3.16895	-0.0205263	0.463563		3.16812	0.00727922
3.17812	0.0219643	0.17516		3.17562	-0.0202507	0.463396		3.17478	0.00821799
3.18478	0.0216514	0.175178		3.18228	-0.0194907	0.463164		3.18145	0.0090301
3.19145	0.0214949	0.175208		3.18895	-0.0187084	0.462896		3.18812	0.009574
3.19812	0.0217333	0.175238		3.19562	-0.0179708	0.462621		3.19478	0.0101626
3.20478	0.0218675	0.175279		3.20228	-0.017561	0.462377		3.20145	0.0104308
3.21145	0.0217333	0.175327		3.20895	-0.0179186	0.462162		3.20812	0.00993907
3.21812	0.0212789	0.175393		3.21562	-0.018701	0.461984		3.21478	0.00911951
3.22478	0.020735	0.175458		3.22228	-0.0194088	0.461847		3.22145	0.00876188
3.23145	0.0200123	0.175506		3.22895	-0.0198558	0.461727		3.22812	0.00869483
3.23812	0.0191554	0.175536		3.23562	-0.0205263	0.461626		3.23478	0.00893325
3.24478	0.0188425	0.175524		3.24228	-0.0215173	0.461513		3.24145	0.00938773
3.25145	0.018999	0.175476		3.24895	-0.0223741	0.461382		3.24812	0.00981987
3.25812	0.0192598	0.175399		3.25562	-0.0229031	0.461221		3.25478	0.00994653
3.26478	0.0193492	0.175297		3.26228	-0.0232384	0.461036		3.26145	0.00944734
3.27145	0.0196621	0.175196		3.26895	-0.0235215	0.460833		3.26812	0.00873208
3.27812	0.0202134	0.175095		3.27562	-0.0235811	0.460631		3.27478	0.00798702
3.28478	0.0203848	0.175023		3.28228	-0.0232309	0.460446		3.28145	0.00742078
3.29145	0.0203326	0.174975		3.28895	-0.0228211	0.460303		3.28812	0.00719726
3.29812	0.0201389	0.174963		3.29562	-0.022687	0.460207		3.29478	0.00734627
3.30478	0.0198781	0.174987		3.30228	-0.0225678	0.460184		3.30145	0.00727922
3.31145	0.0194535	0.175023		3.30895	-0.0223219	0.460225		3.30812	0.00735372
3.31812	0.0190884	0.175071		3.31562	-0.0219271	0.460309		3.31478	0.00762939
3.32478	0.0191778	0.175124		3.32228	-0.0215247	0.460416		3.32145	0.00850111
3.33145	0.0196174	0.175172		3.32895	-0.0211224	0.460523		3.32812	0.00920892
3.33812	0.0204518	0.175214		3.33562	-0.0206009	0.460589		3.33478	0.00946224
3.34478	0.0214279	0.175238		3.34228	-0.0203997	0.460607		3.34145	0.00973046
3.35145	0.022307	0.175244		3.34895	-0.0200793	0.460565		3.34812	0.00994653
3.35812	0.0231788	0.17525		3.35562	-0.0196025	0.460446		3.35478	0.00990927
3.36478	0.0239611	0.175238		3.36228	-0.0190213	0.460279		3.36145	0.00911951
3.37145	0.0243634	0.17522		3.36895	-0.0180155	0.460058		3.36812	0.00848621
3.37812	0.0240058	0.175196		3.37562	-0.0168607	0.45982		3.37478	0.00811368
3.38478	0.0236258	0.175178		3.38228	-0.0156611	0.459576		3.38145	0.00818074
3.39145	0.0236109	0.175172		3.38895	-0.0152439	0.459331		3.38812	0.00837445
3.39812	0.0233725	0.175184		3.39562	-0.0156611	0.459087		3.39478	0.0083819
3.40478	0.022687	0.175208		3.40228	-0.0164956	0.458848		3.40145	0.00794977
3.41145	0.0218675	0.175256		3.40895	-0.0176132	0.458598		3.40812	0.00678003
3.41812	0.0215322	0.175315		3.41562	-0.0184551	0.45833		3.41478	0.00579655
3.42478	0.0215769	0.175375		3.42228	-0.01885	0.458038		3.42145	0.00539422
3.43145	0.0217259	0.175446		3.42895	-0.018768	0.457728		3.42812	0.00519305
3.43812	0.0219494	0.175512		3.43562	-0.01885	0.4574		3.43478	0.00524521
3.44478	0.0220612	0.175554		3.44228	-0.0190809	0.457066		3.44145	0.00565499
3.45145	0.0220761	0.175565		3.44895	-0.0195727	0.45675		3.44812	0.00685453
3.45812	0.0222847	0.175554		3.45562	-0.0203401	0.45647		3.45478	0.00813603
3.46478	0.0218824	0.175518		3.46228	-0.0214055	0.456262		3.46145	0.00882894
3.47145	0.0209585	0.175446		3.46895	-0.0220612	0.456125		3.46812	0.0089407
3.47812	0.0200272	0.175357		3.47562	-0.0214353	0.456071		3.47478	0.00876188
3.48478	0.020124	0.175256		3.48228	-0.0197366	0.456089		3.48145	0.00885874
3.49145	0.0215024	0.175154		3.48895	-0.0176653	0.456142		3.48812	0.00865757
3.49812	0.0231788	0.175071		3.49562	-0.0163838	0.456226		3.49478	0.00799447
3.50478	0.0244007	0.175011		3.50228	-0.0163838	0.456321		3.50145	0.00631809
3.51145	0.0244156	0.174975		3.50895	-0.0173524	0.456405		3.50812	0.00490993
3.51812	0.0234097	0.174969		3.51562	-0.0186786	0.456452		3.51478	0.0038147
3.52478	0.0216439	0.174987		3.52228	-0.0202581	0.456452		3.52145	0.00297278
3.53145	0.0194758	0.175023		3.52895	-0.0220239	0.456405		3.52812	0.00222027
3.53812	0.0177398	0.175059		3.53562	-0.023298	0.456315		3.53478	0.00206381
3.54478	0.0174567	0.175095		3.54228	-0.0232607	0.456196		3.54145	0.00301003
3.55145	0.0185817	0.175124		3.54895	-0.022158	0.456047		3.54812	0.00400841
3.55812	0.0203922	0.175136		3.55562	-0.0210851	0.455874		3.55478	0.00542402
3.56478	0.0218004	0.17513		3.56228	-0.0202581	0.455678		3.56145	0.00713766
3.57145	0.0227541	0.175112		3.56895	-0.0195056	0.455469		3.56812	0.00917166
3.57812	0.0228733	0.175089		3.57562	-0.0187233	0.45529		3.57478	0.0102445
3.58478	0.0224337	0.175041		3.58228	-0.0185743	0.455159		3.58145	0.0102445
3.59145	0.0220239	0.175005		3.58895	-0.0196472	0.455064		3.58812	0.00941008
3.59812	0.0217855	0.174969		3.59562	-0.0214428	0.455028		3.59478	0.00806153
3.60478	0.0216588	0.174946		3.60228	-0.0231192	0.45504		3.60145	0.00663102
3.61145	0.0213608	0.174922		3.60895	-0.0241622	0.455111		3.60812	0.00529736
3.61812	0.0213385	0.174904		3.61562	-0.0244528	0.455219		3.61478	0.00493973
3.62478	0.0217259	0.17488		3.62228	-0.0242665	0.455338		3.62145	0.00565499
3.63145	0.0221059	0.174868		3.62895	-0.0233352	0.455427		3.62812	0.00714511
3.63812	0.022307	0.174844		3.63562	-0.022009	0.455463		3.63478	0.00811368
3.64478	0.0221208	0.17482		3.64228	-0.0206605	0.455421		3.64145	0.0083521
3.65145	0.0215843	0.174797		3.64895	-0.0194758	0.455302		3.64812	0.00867993
3.65812	0.0212938	0.174779		3.65562	-0.0189319	0.455105		3.65478	0.00908226
3.66478	0.0213161	0.174767		3.66228	-0.0191033	0.454849		3.66145	0.00862777
3.67145	0.0215843	0.174779		3.66895	-0.0202805	0.454575		3.66812	0.00715256
3.67812	0.0217482	0.174797		3.67562	-0.0219494	0.454307		3.67478	0.00555068
3.68478	0.0224039	0.174838		3.68228	-0.023514	0.454074		3.68145	0.00420213
3.69145	0.0236481	0.174886		3.68895	-0.0247359	0.453895		3.68812	0.00248849
3.69812	0.0247434	0.174934		3.69562	-0.025332	0.45377		3.69478	0.000953674
3.70478	0.0250712	0.174975		3.70228	-0.0252128	0.453669		3.70145	0.000588596
3.71145	0.0247285	0.174999		3.70895	-0.0244454	0.453591		3.70812	0.00150502
3.71812	0.0240952	0.175017		3.71562	-0.0231862	0.453502		3.71478	0.00296533
3.72478	0.0229999	0.175017		3.72228	-0.0220612	0.453401		3.72145	0.00454485
3.73145	0.0218153	0.175005		3.72895	-0.0217035	0.453269		3.72812	0.00663102
3.73812	0.0204593	0.174987		3.73562	-0.0222623	0.45312		3.73478	0.00841171
3.74478	0.0192001	0.174969		3.74228	-0.0234395	0.452983		3.74145	0.009574
3.75145	0.0182167	0.174969		3.74895	-0.0245199	0.45287		3.74812	0.00997633
3.75812	0.0176057	0.174981		3.75562	-0.0255704	0.452811		3.75478	0.0102371
3.76478	0.017494	0.175011		3.76228	-0.0267848	0.452805		3.76145	0.0103116
3.77145	0.0175387	0.175053		3.76895	-0.0274628	0.452852		3.76812	0.0100285
3.77812	0.0177175	0.175101		3.77562	-0.0272691	0.452936		3.77478	0.00943244
3.78478	0.0180453	0.175136		3.78228	-0.0259057	0.453043		3.78145	0.00865757
3.79145	0.0183731	0.17516		3.78895	-0.0241175	0.45312		3.78812	0.00835955
3.79812	0.0186041	0.175166		3.79562	-0.022389	0.453168		3.79478	0.0089854
3.80478	0.0183731	0.175142		3.80228	-0.0202209	0.453162		3.80145	0.0101179
3.81145	0.017792	0.175101		3.80895	-0.0184551	0.453079		3.80812	0.0107735
3.81812	0.0179112	0.175029		3.81562	-0.0175238	0.452954		3.81478	0.0105351
3.82478	0.0188947	0.174952		3.82228	-0.0180155	0.452781		3.82145	0.0100285
3.83145	0.0203699	0.174868		3.82895	-0.0190288	0.452578		3.82812	0.0096187
3.83812	0.0219196	0.174797		3.83562	-0.019595	0.452358		3.83478	0.00893325
3.84478	0.0236779	0.174737		3.84228	-0.0204518	0.452119		3.84145	0.00797957
3.85145	0.0248998	0.174713		3.84895	-0.0214428	0.451881		3.84812	0.0070706
3.85812	0.0248179	0.174719		3.85562	-0.0224262	0.451636		3.85478	0.00693649
3.86478	0.0241175	0.174749		3.86228	-0.0228658	0.451392		3.86145	0.0077635
3.87145	0.0240058	0.174814		3.86895	-0.0229329	0.451148		3.86812	0.00859052
3.87812	0.0243336	0.174904		3.87562	-0.0232756	0.450897		3.87478	0.00874698
3.88478	0.0244752	0.174999		3.88228	-0.0234172	0.450647		3.88145	0.00820309
3.89145	0.0248775	0.175107		3.88895	-0.0230968	0.450397		3.88812	0.00779331
3.89812	0.0258535	0.175214		3.89562	-0.022456	0.450146		3.89478	0.00786036
3.90478	0.0262856	0.175309		3.90228	-0.0216886	0.449902		3.90145	0.0077188
3.91145	0.025548	0.175369		3.90895	-0.0214353	0.449651		3.90812	0.00769645
3.91812	0.0245497	0.175399		3.91562	-0.0214204	0.449401		3.91478	0.00780076
3.92478	0.0242665	0.175381		3.92228	-0.0212938	0.449163		3.92145	0.00804663
3.93145	0.0245497	0.175321		3.92895	-0.0208765	0.448936		3.92812	0.0076741
3.93812	0.0248477	0.17522		3.93562	-0.0202283	0.448734		3.93478	0.00656396
3.94478	0.0253096	0.175083		3.94228	-0.019908	0.448561		3.94145	0.00557303
3.95145	0.0258908	0.174928		3.94895	-0.0196919	0.448436		3.94812	0.00499189
3.95812	0.0259355	0.174755		3.95562	-0.019744	0.448364		3.95478	0.00458211
3.96478	0.0255108	0.1746		3.96228	-0.0206381	0.448346		3.96145	0.00425428
3.97145	0.0249371	0.174463		3.96895	-0.0226721	0.448382		3.96812	0.00415742
3.97812	0.024654	0.17435		3.97562	-0.0253245	0.448447		3.97478	0.00434369
3.98478	0.0244975	0.174266		3.98228	-0.0270754	0.448525		3.98145	0.0045225
3.99145	0.0238642	0.174218		3.98895	-0.027664	0.44862		3.98812	0.00428408
3.99812	0.0233725	0.174206		3.99562	-0.0272691	0.448692		3.99478	0.00409037
4.00478	0.0227019	0.174212		4.00228	-0.0266209	0.448734		4.00145	0.00369549
4.01145	0.0219867	0.174248		4.00895	-0.0259131	0.44874		4.00812	0.00342727
4.01812	0.0208616	0.174296		4.01562	-0.0253767	0.448704		4.01478	0.00301003
4.02478	0.0198781	0.174367		4.02228	-0.0255778	0.44865		4.02145	0.00229478
4.03145	0.0197887	0.174451		4.02895	-0.0263005	0.448596		4.02812	0.00170618
4.03812	0.0202954	0.174546		4.03562	-0.0274852	0.448537		4.03478	0.00142306
4.04478	0.0211969	0.174654		4.04228	-0.0280067	0.448477		4.04145	0.00222772
4.05145	0.022009	0.174755		4.04895	-0.0275224	0.448406		4.04812	0.00366569
4.05812	0.0224411	0.174856		4.05562	-0.0262484	0.44834		4.05478	0.00549108
4.06478	0.0222251	0.174934		4.06228	-0.0248402	0.448269		4.06145	0.00681728
4.07145	0.0216439	0.174987		4.06895	-0.0238493	0.448191		4.06812	0.00745058
4.07812	0.0209883	0.175017		4.07562	-0.023067	0.44809		4.07478	0.00748038
4.08478	0.0205189	0.175011		4.08228	-0.0231043	0.447965		4.08145	0.00701845
4.09145	0.0200272	0.174987		4.08895	-0.024192	0.447816		4.08812	0.00640005
4.09812	0.0200123	0.174952		4.09562	-0.0259653	0.447661		4.09478	0.00616163
4.10478	0.0205263	0.174922		4.10228	-0.0279844	0.447494		4.10145	0.00664592
4.11145	0.0210255	0.174892		4.10895	-0.0296906	0.447315		4.10812	0.00726432
4.11812	0.0213981	0.174862		4.11562	-0.0307262	0.447124		4.11478	0.00757724
4.12478	0.0217855	0.17485		4.12228	-0.0305548	0.44691		4.12145	0.00771135
4.13145	0.0227019	0.174832		4.12895	-0.0291243	0.446689		4.12812	0.0076741
4.13812	0.0236332	0.174826		4.13562	-0.0271872	0.446469		4.13478	0.00685453
4.14478	0.0242963	0.17482		4.14228	-0.0251234	0.44626		4.14145	0.00538677
4.15145	0.0243783	0.174826		4.14895	-0.023365	0.446063		4.14812	0.00456721
4.15812	0.0240728	0.174832		4.15562	-0.0223517	0.445896		4.15478	0.00487268
4.16478	0.0237077	0.174838		4.16228	-0.0223741	0.445753		4.16145	0.00573695
4.17145	0.0233352	0.174862		4.16895	-0.022836	0.445658		4.16812	0.00695884
4.17812	0.022769	0.174886		4.17562	-0.0233874	0.445598		4.17478	0.00850111
4.18478	0.0217631	0.174916		4.18228	-0.0237003	0.445569		4.18145	0.0102594
4.19145	0.0210628	0.17494		4.18895	-0.0241399	0.445551		4.18812	0.0109747
4.19812	0.0208169	0.174952		4.19562	-0.0245348	0.445533		4.19478	0.0106394
4.20478	0.0208467	0.174952		4.20228	-0.0247359	0.445509		4.20145	0.00986457
4.21145	0.0208244	0.174946		4.20895	-0.0249445	0.445461		4.20812	0.00910461
4.21812	0.0210479	0.174934		4.21562	-0.0250638	0.445396		4.21478	0.00879914
4.22478	0.02186	0.174922		4.22228	-0.025481	0.445318		4.22145	0.00885874
4.23145	0.0230223	0.174904		4.22895	-0.0259653	0.445205		4.22812	0.00914186
4.23812	0.0242442	0.174892		4.23562	-0.0264198	0.445068		4.23478	0.00965595
4.24478	0.0249743	0.17488		4.24228	-0.026539	0.444919		4.24145	0.0103265
4.25145	0.0249371	0.174874		4.24895	-0.0260845	0.444752		4.24812	0.0107065
4.25812	0.0245199	0.174874		4.25562	-0.0250489	0.444573		4.25478	0.00987947
4.26478	0.0240877	0.174868		4.26228	-0.0238717	0.444406		4.26145	0.00812858
4.27145	0.0239313	0.174862		4.26895	-0.0227466	0.444257		4.26812	0.00641495
4.27812	0.0236034	0.174856		4.27562	-0.0219271	0.444144		4.27478	0.00490248
4.28478	0.0229627	0.174838		4.28228	-0.021413	0.444067		4.28145	0.0032559
4.29145	0.0225902	0.17482		4.28895	-0.0219047	0.444031		4.28812	0.00186265
4.29812	0.0226945	0.174803		4.29562	-0.023663	0.444007		4.29478	0.00169128
4.30478	0.0231937	0.174779		4.30228	-0.0256151	0.443971		4.30145	0.0025779
4.31145	0.0234768	0.174743		4.30895	-0.0267997	0.443918		4.30812	0.00355393
4.31812	0.0234917	0.174707		4.31562	-0.0272766	0.443834		4.31478	0.00432879
4.32478	0.0235513	0.174659		4.32228	-0.027664	0.443709		4.32145	0.00490248
4.33145	0.0235289	0.174618		4.32895	-0.0277758	0.443536		4.32812	0.00533462
4.33812	0.023365	0.174564		4.33562	-0.0269935	0.443321		4.33478	0.00526756
4.34478	0.0232309	0.174528		4.34228	-0.0257194	0.443083		4.34145	0.00478327
4.35145	0.0229478	0.17451		4.34895	-0.0247732	0.442827		4.34812	0.00438094
4.35812	0.0229478	0.174505		4.35562	-0.0243485	0.442582		4.35478	0.00414997
4.36478	0.0231639	0.174528		4.36228	-0.0243261	0.442356		4.36145	0.00441074
4.37145	0.0233352	0.17457		4.36895	-0.0243336	0.442153		4.36812	0.00441819
4.37812	0.0227615	0.174648		4.37562	-0.024274	0.44198		4.37478	0.00417978
4.38478	0.0214204	0.174731		4.38228	-0.0244528	0.441825		4.38145	0.00429153
4.39145	0.0204518	0.174814		4.38895	-0.0249892	0.4417		4.38812	0.00500679
4.39812	0.0200346	0.174886		4.39562	-0.0256896	0.441599		4.39478	0.00604987
4.40478	0.0198931	0.174934		4.40228	-0.0261813	0.441515		4.40145	0.00663102
4.41145	0.0201017	0.174946		4.40895	-0.0262856	0.441444		4.40812	0.00736862
4.41812	0.0209063	0.174934		4.41562	-0.0264868	0.441384		4.41478	0.00803918
4.42478	0.0219122	0.17491		4.42228	-0.0267103	0.441319		4.42145	0.00811368
4.43145	0.0223964	0.174868		4.42895	-0.0266656	0.441271		4.42812	0.0076592
4.43812	0.0223666	0.17485		4.43562	-0.0263676	0.441229		4.43478	0.00695884
4.44478	0.0223294	0.174832		4.44228	-0.0259578	0.441188		4.44145	0.00672042
4.45145	0.0220984	0.17485		4.44895	-0.0260696	0.441164		4.44812	0.00647455
4.45812	0.0216216	0.174886		4.45562	-0.0263155	0.441128		4.45478	0.00675023
4.46478	0.0209287	0.174922		4.46228	-0.0264943	0.441086		4.46145	0.00727177
4.47145	0.0204444	0.174963		4.46895	-0.0268966	0.441021		4.46812	0.0077039
4.47812	0.0198781	0.174987		4.47562	-0.0275224	0.440931		4.47478	0.00759214
4.48478	0.019066	0.174987		4.48228	-0.0285059	0.440812		4.48145	0.00673532
4.49145	0.0180155	0.174963		4.48895	-0.0294447	0.440651		4.48812	0.00560284
4.49812	0.0172555	0.174946		4.49562	-0.0305027	0.440466		4.49478	0.00434369
4.50478	0.0171512	0.174922		4.50228	-0.0316054	0.440258		4.50145	0.00350177
4.51145	0.0177696	0.17491		4.50895	-0.0320673	0.440067		4.50812	0.00295043
4.51812	0.0189245	0.174916		4.51562	-0.0322908	0.439888		4.51478	0.00286847
4.52478	0.0201091	0.174946		4.52228	-0.0321791	0.439739		4.52145	0.0031814
4.53145	0.0215173	0.174981		4.52895	-0.0316948	0.439614		4.52812	0.0039041
4.53812	0.0228807	0.175011		4.53562	-0.0305846	0.439507		4.53478	0.00486523
4.54478	0.024423	0.175023		4.54228	-0.0291988	0.439417		4.54145	0.00551343
4.55145	0.0254586	0.175017		4.54895	-0.0285208	0.43934		4.54812	0.0057742
4.55812	0.0263453	0.174981		4.55562	-0.0278652	0.439268		4.55478	0.00568479
4.56478	0.0271946	0.174928		4.56228	-0.0268742	0.439209		4.56145	0.00564009
4.57145	0.027813	0.174868		4.56895	-0.0259802	0.439167		4.56812	0.00569224
4.57812	0.0277609	0.174809		4.57562	-0.0259206	0.439155		4.57478	0.00575185
4.58478	0.0271574	0.174773		4.58228	-0.0265911	0.439173		4.58145	0.00554323
4.59145	0.0262111	0.174761		4.58895	-0.0268817	0.439215		4.58812	0.00538677
4.59812	0.0248328	0.174779		4.59562	-0.0270605	0.439268		4.59478	0.00575185
4.60478	0.0232831	0.174803		4.60228	-0.0276938	0.439328		4.60145	0.00637025
4.61145	0.0219345	0.17485		4.60895	-0.0287965	0.439376		4.60812	0.0071004
4.61812	0.021562	0.174904		4.61562	-0.0295863	0.439411		4.61478	0.00731647
4.62478	0.0216141	0.174946		4.62228	-0.0295267	0.439417		4.62145	0.00777096
4.63145	0.0220761	0.174975		4.62895	-0.0291169	0.439411		4.62812	0.0082776
4.63812	0.022456	0.174993		4.63562	-0.0283793	0.439399		4.63478	0.00820309
4.64478	0.0225231	0.174987		4.64228	-0.0275001	0.439394		4.64145	0.00754744
4.65145	0.0221059	0.174963		4.64895	-0.0263304	0.439394		4.64812	0.00631064
4.65812	0.021413	0.17491		4.65562	-0.0255331	0.439399		4.65478	0.00556558
4.66478	0.0204816	0.174844		4.66228	-0.0255257	0.439405		4.66145	0.00516325
4.67145	0.0195056	0.174761		4.66895	-0.0259578	0.439382		4.66812	0.00475347
4.67812	0.018917	0.174654		4.67562	-0.0267923	0.439304		4.67478	0.00444055
4.68478	0.0189617	0.17454		4.68228	-0.0277758	0.439167		4.68145	0.00411272
4.69145	0.0195727	0.174421		4.68895	-0.0291616	0.438952		4.68812	0.00422448
4.69812	0.0203401	0.17432		4.69562	-0.0302941	0.438666		4.69478	0.00435114
4.70478	0.0213906	0.174236		4.70228	-0.0306666	0.438327		4.70145	0.00478327
4.71145	0.0227615	0.174183		4.70895	-0.0305176	0.437957		4.70812	0.00563264
4.71812	0.0242144	0.174171		4.71562	-0.030376	0.437599		4.71478	0.00682473
4.72478	0.0253022	0.174212		4.72228	-0.0306517	0.437272		4.72145	0.00803173
4.73145	0.0261888	0.174278		4.72895	-0.031054	0.437003		4.72812	0.00880659
4.73812	0.0269413	0.174373		4.73562	-0.0312328	0.436807		4.73478	0.00927597
4.74478	0.027366	0.174487		4.74228	-0.0312477	0.436664		4.74145	0.00891834
4.75145	0.0269637	0.174594		4.74895	-0.0312105	0.436574		4.74812	0.00828505
4.75812	0.026159	0.174695		4.75562	-0.0313818	0.436509		4.75478	0.00771135
4.76478	0.0256449	0.174773		4.76228	-0.0313148	0.436437		4.76145	0.0077039
4.77145	0.0253841	0.17482		4.76895	-0.0310466	0.436336		4.76812	0.00785291
4.77812	0.0249073	0.174838		4.77562	-0.030756	0.436193		4.77478	0.00779331
4.78478	0.0245199	0.174838		4.78228	-0.0309572	0.436008		4.78145	0.00759214
4.79145	0.0244826	0.174832		4.78895	-0.0315681	0.435781		4.78812	0.0071004
4.79812	0.0246912	0.174809		4.79562	-0.0317842	0.435549		4.79478	0.00613928
4.80478	0.0246167	0.174797		4.80228	-0.0318661	0.435317		4.80145	0.00475347
4.81145	0.0244752	0.174779		4.80895	-0.0318214	0.43512		4.80812	0.00372529
4.81812	0.0244752	0.174767		4.81562	-0.0323355	0.434977		4.81478	0.00307709
4.82478	0.024341	0.174743		4.82228	-0.0328645	0.434887		4.82145	0.00275671
4.83145	0.0240207	0.174731		4.82895	-0.0332966	0.434864		4.82812	0.00263751
4.83812	0.0234544	0.174713		4.83562	-0.0335872	0.434881		4.83478	0.00312924
4.84478	0.0232086	0.174689		4.84228	-0.0334159	0.434923		4.84145	0.00405312
4.85145	0.0234842	0.174677		4.84895	-0.0327602	0.434959		4.84812	0.00469387
4.85812	0.0241473	0.174677		4.85562	-0.031352	0.434965		4.85478	0.00492483
4.86478	0.024654	0.174689		4.86228	-0.0298619	0.434923		4.86145	0.00507385
4.87145	0.0251085	0.174719		4.86895	-0.0286773	0.434828		4.86812	0.00513345
4.87812	0.0254586	0.174755		4.87562	-0.0284091	0.434691		4.87478	0.00445545
4.88478	0.0259206	0.174791		4.88228	-0.0295714	0.43453		4.88145	0.00336766
4.89145	0.0261292	0.17482		4.88895	-0.03203	0.434345		4.88812	0.0025332
4.89812	0.0264421	0.174844		4.89562	-0.0349358	0.434178		4.89478	0.00237674
4.90478	0.0266954	0.174856		4.90228	-0.0369102	0.434029		4.90145	0.0025183
4.91145	0.0261217	0.174856		4.90895	-0.0374094	0.433928		4.90812	0.00302494
4.91812	0.0252873	0.174856		4.91562	-0.0367165	0.433868		4.91478	0.00408292
4.92478	0.0242218	0.17485		4.92228	-0.0348687	0.433838		4.92145	0.00541657
4.93145	0.0233874	0.174838		4.92895	-0.0324771	0.433832		4.92812	0.00647455
4.93812	0.0225306	0.174844		4.93562	-0.0301823	0.43382		4.93478	0.0071153
4.94478	0.022456	0.17485		4.94228	-0.0292733	0.433797		4.94145	0.00751764
4.95145	0.0236481	0.174862		4.94895	-0.0296012	0.433749		4.94812	0.00765175
4.95812	0.0253767	0.174874		4.95562	-0.0300854	0.433677		4.95478	0.00734627
4.96478	0.026904	0.174898		4.96228	-0.030756	0.433582		4.96145	0.00684708
4.97145	0.0272989	0.174922		4.96895	-0.0313595	0.433463		4.96812	0.0064373
4.97812	0.026755	0.174952		4.97562	-0.0322089	0.433326		4.97478	0.00618398
4.98478	0.0259653	0.174987		4.98228	-0.0325069	0.433195		4.98145	0.00620633
4.99145	0.0258833	0.175017		4.98895	-0.0324175	0.433075		4.98812	0.0064671
4.99812	0.0261888	0.175053		4.99562	-0.0326782	0.43298		4.99478	0.0070706
5.00478	0.0260845	0.175077		5.00228	-0.0329614	0.432914		5.00145	0.00747293
5.01145	0.0258833	0.175089		5.00895	-0.0331998	0.432867		5.00812	0.00791252
5.01812	0.0260994	0.175083		5.01562	-0.0331327	0.432843		5.01478	0.00841916
5.02478	0.026308	0.175059		5.02228	-0.0328943	0.432819		5.02145	0.00891834
5.03145	0.0257939	0.175011		5.02895	-0.0327304	0.432783		5.02812	0.009045
5.03812	0.0248775	0.174946		5.03562	-0.032492	0.432712		5.03478	0.00907481
5.04478	0.0246093	0.17488		5.04228	-0.0322089	0.432593		5.04145	0.00936538
5.05145	0.024654	0.174797		5.04895	-0.0317246	0.432408		5.04812	0.00936538
5.05812	0.0243485	0.174713		5.05562	-0.0309646	0.432158		5.05478	0.00862032
5.06478	0.0238568	0.174642		5.06228	-0.0307038	0.431865		5.06145	0.00734627
5.07145	0.0237674	0.174576		5.06895	-0.0307038	0.43155		5.06812	0.00659376
5.07812	0.0242218	0.174528		5.07562	-0.0306293	0.43124		5.07478	0.0063628
5.08478	0.0244752	0.174493		5.08228	-0.0306591	0.430959		5.08145	0.00634789
5.09145	0.0251681	0.174493		5.08895	-0.0308827	0.430739		5.08812	0.00695139
5.09812	0.0264645	0.17451		5.09562	-0.0314564	0.43059		5.09478	0.00823289
5.10478	0.0274852	0.174558		5.10228	-0.0317544	0.430518		5.10145	0.00952184
5.11145	0.0271872	0.174636		5.10895	-0.0321642	0.430512		5.10812	0.00949949
5.11812	0.0259206	0.174743		5.11562	-0.0325665	0.430548		5.11478	0.00838935
5.12478	0.0253618	0.174868		5.12228	-0.0323281	0.430602		5.12145	0.007011
5.13145	0.0253469	0.175005		5.12895	-0.0316799	0.430644		5.12812	0.00560284
5.13812	0.0252649	0.175142		5.13562	-0.030905	0.430673		5.13478	0.00438094
5.14478	0.0251532	0.175256		5.14228	-0.030376	0.430679		5.14145	0.00361353
5.15145	0.0254735	0.175357		5.14895	-0.0297725	0.430673		5.14812	0.00420958
5.15812	0.0264868	0.175428		5.15562	-0.0294745	0.43065		5.15478	0.00569969
5.16478	0.0272468	0.17547		5.16228	-0.0298545	0.43062		5.16145	0.00729412
5.17145	0.0276044	0.175494		5.16895	-0.0305399	0.430608		5.16812	0.00806153
5.17812	0.0277385	0.175506		5.17562	-0.0312403	0.430626		5.17478	0.00789762
5.18478	0.0276044	0.175512		5.18228	-0.0317097	0.430667		5.18145	0.00742078
5.19145	0.027746	0.175512		5.18895	-0.0317395	0.430715		5.18812	0.00675768
5.19812	0.0279769	0.175506		5.19562	-0.0311509	0.430763		5.19478	0.00608712
5.20478	0.0280589	0.175494		5.20228	-0.0303462	0.430787		5.20145	0.0051707
5.21145	0.0279397	0.175482		5.20895	-0.029929	0.430793		5.20812	0.00423938
5.21812	0.027962	0.175458		5.21562	-0.0300109	0.430781		5.21478	0.00335276
5.22478	0.0289306	0.175428		5.22228	-0.0301376	0.430751		5.22145	0.00260025
5.23145	0.0299811	0.175387		5.22895	-0.0303537	0.430709		5.22812	0.00214577
5.23812	0.0305995	0.175357		5.23562	-0.0309125	0.43065		5.23478	0.00175834
5.24478	0.0305846	0.175315		5.24228	-0.0316948	0.430578		5.24145	0.00144541
5.25145	0.0303835	0.175297		5.24895	-0.0321493	0.430501		5.24812	0.00143051
5.25812	0.0299364	0.175303		5.25562	-0.0318065	0.430393		5.25478	0.00212342
5.26478	0.0290424	0.175327		5.26228	-0.0312626	0.43025		5.26145	0.00302494
5.27145	0.0280961	0.175375		5.26895	-0.0310391	0.430053		5.26812	0.00340492
5.27812	0.0273958	0.175428		5.27562	-0.031054	0.429797		5.27478	0.00336766
5.28478	0.0271574	0.175488		5.28228	-0.0306889	0.429481		5.28145	0.00353903
5.29145	0.0266507	0.175554		5.28895	-0.0298545	0.429147		5.28812	0.0044331
5.29812	0.0262856	0.175619		5.29562	-0.0295863	0.428814		5.29478	0.0051409
5.30478	0.026308	0.175679		5.30228	-0.0302494	0.428516		5.30145	0.00547618
5.31145	0.0272021	0.175726		5.30895	-0.0313744	0.428277		5.30812	0.00562519
5.31812	0.0281036	0.175762		5.31562	-0.0324473	0.42811		5.31478	0.00595301
5.32478	0.0288412	0.175786		5.32228	-0.0335723	0.428003		5.32145	0.00625104
5.33145	0.0293851	0.175792		5.32895	-0.0348687	0.427943		5.32812	0.00587851
5.33812	0.0298619	0.175798		5.33562	-0.0359267	0.427914		5.33478	0.00569969
5.34478	0.0297427	0.175798		5.34228	-0.0361055	0.427878		5.34145	0.00594556
5.35145	0.0284761	0.175786		5.34895	-0.0360385	0.427818		5.34812	0.00648201
5.35812	0.0270307	0.175774		5.35562	-0.035502	0.427723		5.35478	0.00681728
5.36478	0.0257343	0.175744		5.36228	-0.0344291	0.42761		5.36145	0.00712276
5.37145	0.0249296	0.175714		5.36895	-0.033021	0.42749		5.36812	0.00807643
5.37812	0.0242814	0.175673		5.37562	-0.0315681	0.427389		5.37478	0.00894815
5.38478	0.0238866	0.175613		5.38228	-0.0305772	0.427341		5.38145	0.00914186
5.39145	0.0239089	0.175542		5.38895	-0.0296384	0.427365		5.38812	0.00878423
5.39812	0.0240728	0.175464		5.39562	-0.0291541	0.427455		5.39478	0.00885129
5.40478	0.0241622	0.175387		5.40228	-0.0292361	0.42761		5.40145	0.00924617
5.41145	0.0240207	0.175327		5.40895	-0.0294447	0.427794		5.40812	0.00943989
5.41812	0.0234991	0.175279		5.41562	-0.0296235	0.428009		5.41478	0.00939518
5.42478	0.0229105	0.175261		5.42228	-0.0297278	0.428206		5.42145	0.00943244
5.43145	0.0228286	0.175291		5.42895	-0.0296086	0.428373		5.42812	0.0095889
5.43812	0.0232235	0.175345		5.43562	-0.0293329	0.428492		5.43478	0.00962615
5.44478	0.023827	0.175434		5.44228	-0.0290275	0.428557		5.44145	0.0096783
5.45145	0.0247508	0.175536		5.44895	-0.029251	0.428563		5.44812	0.00979751
5.45812	0.0261664	0.175649		5.45562	-0.0296757	0.428534		5.45478	0.0096187
5.46478	0.0280365	0.175756		5.46228	-0.0304058	0.42848		5.46145	0.00922382
5.47145	0.0294819	0.175864		5.46895	-0.0315979	0.428426		5.46812	0.00893325
5.47812	0.0304058	0.175965		5.47562	-0.0328273	0.428391		5.47478	0.00847876
5.48478	0.0310466	0.176078		5.48228	-0.0337139	0.428379		5.48145	0.00774115
5.49145	0.0316575	0.176221		5.48895	-0.0337139	0.428402		5.48812	0.00666082
5.49812	0.0320375	0.176412		5.49562	-0.0330731	0.428474		5.49478	0.00610948
5.50478	0.0317767	0.176644		5.50228	-0.0318587	0.428593		5.50145	0.00642985
5.51145	0.0308082	0.17693		5.50895	-0.0303909	0.42876		5.50812	0.00731647
5.51812	0.0297874	0.17727		5.51562	-0.0295192	0.428975		5.51478	0.00828505
5.52478	0.0292808	0.17764		5.52228	-0.0296459	0.429219		5.52145	0.00921637
5.53145	0.0293329	0.178033		5.52895	-0.030838	0.429499		5.52812	0.0102147
5.53812	0.0299513	0.178421		5.53562	-0.0324771	0.429809		5.53478	0.0114962
5.54478	0.030674	0.178802		5.54228	-0.0339001	0.430155		5.54145	0.0130013
5.55145	0.0314638	0.179172		5.54895	-0.0351742	0.430518		5.54812	0.0143275
5.55812	0.0318438	0.179541		5.55562	-0.0357777	0.430912		5.55478	0.0150204
5.56478	0.0319034	0.179911		5.56228	-0.0356361	0.431341		5.56145	0.0149459
5.57145	0.0314862	0.180304		5.56895	-0.0347495	0.43183		5.56812	0.0150502
5.57812	0.0302419	0.180721		5.57562	-0.0337809	0.432378		5.57478	0.0154749
5.58478	0.0286698	0.18118		5.58228	-0.0330657	0.433004		5.58145	0.0158176
5.59145	0.0274852	0.181693		5.58895	-0.0320375	0.433719		5.58812	0.0159591
5.59812	0.0271425	0.182271		5.59562	-0.0309348	0.434518		5.59478	0.0165626
5.60478	0.0273436	0.182909		5.60228	-0.0293478	0.435394		5.60145	0.0177398
5.61145	0.0279546	0.18363		5.60895	-0.0278056	0.436342		5.60812	0.0182614
5.61812	0.0288114	0.184429		5.61562	-0.0265464	0.437337		5.61478	0.017494
5.62478	0.0296757	0.185317		5.62228	-0.0260621	0.438374		5.62145	0.0157505
5.63145	0.0302345	0.1863		5.62895	-0.026457	0.439459		5.62812	0.0138208
5.63812	0.0305176	0.187373		5.63562	-0.0271946	0.440592		5.63478	0.0119358
5.64478	0.030376	0.188535		5.64228	-0.0284538	0.441784		5.64145	0.01017
5.65145	0.0297055	0.189781		5.64895	-0.02978	0.443053		5.64812	0.0089258
5.65812	0.0288486	0.191075		5.65562	-0.0306517	0.444424		5.65478	0.00814348
5.66478	0.0283793	0.192416		5.66228	-0.0307932	0.44589		5.66145	0.00808388
5.67145	0.0285208	0.193793		5.66895	-0.0301301	0.447476		5.66812	0.00818819
5.67812	0.0291392	0.195211		5.67562	-0.0294	0.449187		5.67478	0.0083223
5.68478	0.0298545	0.196671		5.68228	-0.0288114	0.45101		5.68145	0.00818074
5.69145	0.0304878	0.198203		5.68895	-0.0285432	0.452942		5.68812	0.00811368
5.69812	0.031516	0.199807		5.69562	-0.02864	0.454968		5.69478	0.00866503
5.70478	0.0326335	0.201529		5.70228	-0.0291318	0.457096		5.70145	0.00917166
5.71145	0.0335202	0.203377		5.70895	-0.0301525	0.459307		5.70812	0.00956655
5.71812	0.0331849	0.205374		5.71562	-0.0310764	0.461602		5.71478	0.00956655
5.72478	0.0322387	0.207525		5.72228	-0.0315085	0.463963		5.72145	0.00976771
5.73145	0.0312701	0.20982		5.72895	-0.0315458	0.466394		5.72812	0.00989437
5.73812	0.0304654	0.212258		5.73562	-0.0317097	0.468898		5.73478	0.00958145
5.74478	0.0297651	0.214809		5.74228	-0.0317171	0.471485		5.74145	0.00926107
5.75145	0.0291094	0.217474		5.74895	-0.0317842	0.474167		5.74812	0.00886619
5.75812	0.0292435	0.220239		5.75562	-0.0318289	0.476956		5.75478	0.00885874
5.76478	0.0295788	0.2231		5.76228	-0.0317916	0.479865		5.76145	0.00897795
5.77145	0.0299588	0.226051		5.76895	-0.0317395	0.482911		5.76812	0.00920892
5.77812	0.0301301	0.229114		5.77562	-0.0318438	0.486124		5.77478	0.00947714
5.78478	0.0302568	0.232291		5.78228	-0.0326261	0.489521		5.78145	0.00933558
5.79145	0.0302196	0.235599		5.78895	-0.0332147	0.493097		5.78812	0.00920147
5.79812	0.029929	0.23905		5.79562	-0.0334755	0.496858		5.79478	0.00900775
5.80478	0.0298172	0.242645		5.80228	-0.0340492	0.500792		5.80145	0.00903755
5.81145	0.0299215	0.2464		5.80895	-0.0349283	0.504899		5.80812	0.00916421
5.81812	0.030145	0.250304		5.81562	-0.0358522	0.509179		5.81478	0.00910461
5.82478	0.0303835	0.254363		5.82228	-0.0363961	0.513583		5.82145	0.00935793
5.83145	0.0306666	0.258559		5.82895	-0.0366867	0.518101		5.82812	0.0101924
5.83812	0.030838	0.262916		5.83562	-0.0367314	0.522715		5.83478	0.0117496
5.84478	0.0310317	0.267422		5.84228	-0.0362173	0.527418		5.84145	0.0130907
5.85145	0.0311285	0.272107		5.84895	-0.035435	0.53221		5.84812	0.013791
5.85812	0.0313967	0.276953		5.85562	-0.0341535	0.537103		5.85478	0.0138432
5.86478	0.0317022	0.281954		5.86228	-0.0321418	0.542122		5.86145	0.0134408
5.87145	0.0324622	0.287098		5.86895	-0.0297278	0.54729		5.86812	0.0127926
5.87812	0.0334531	0.292367		5.87562	-0.0277832	0.552636		5.87478	0.0118539
5.88478	0.0342429	0.297761		5.88228	-0.0269488	0.55818		5.88145	0.0111461
5.89145	0.0345334	0.303257		5.88895	-0.0270531	0.563926		5.88812	0.0107288
5.89812	0.0343472	0.308859		5.89562	-0.027813	0.569856		5.89478	0.0111982
5.90478	0.0339523	0.314564		5.90228	-0.0287443	0.575954		5.90145	0.0122115
5.91145	0.0329912	0.320381		5.90895	-0.0299588	0.582188		5.90812	0.0133663
5.91812	0.031732	0.326341		5.91562	-0.0308231	0.58853		5.91478	0.0140965
5.92478	0.0310466	0.332451		5.92228	-0.0308976	0.59495		5.92145	0.0140816
5.93145	0.0317693	0.338727		5.92895	-0.0302196	0.601417		5.92812	0.0137165
5.93812	0.03355	0.345153		5.93562	-0.029467	0.607932		5.93478	0.0131279
5.94478	0.0358745	0.351709		5.94228	-0.0291988	0.614464		5.94145	0.0122935
5.95145	0.0380725	0.358355		5.94895	-0.029318	0.621009		5.94812	0.0109896
5.95812	0.0398979	0.365061		5.95562	-0.0298619	0.627559		5.95478	0.00970066
5.96478	0.0408664	0.371778		5.96228	-0.0310242	0.634104		5.96145	0.00928342
5.97145	0.0409633	0.378472		5.96895	-0.0320524	0.640613		5.96812	0.00953674
5.97812	0.040859	0.385106		5.97562	-0.0319779	0.647086		5.97478	0.00975281
5.98478	0.0405386	0.391644		5.98228	-0.030987	0.653481		5.98145	0.0102594
5.99145	0.0406206	0.39807		5.98895	-0.0298843	0.659794		5.98812	0.0115633
5.99812	0.0410751	0.40437		5.99562	-0.0291169	0.665998		5.99478	0.013195
6.00478	0.0413358	0.410545		6.00228	-0.0280365	0.672066		6.00145	0.0138432
6.01145	0.0409409	0.416595		6.00895	-0.0265166	0.677973		6.00812	0.0134334
6.01812	0.0394285	0.422508		6.01562	-0.0252351	0.683671		6.01478	0.012517
6.02478	0.0378042	0.428259		6.02228	-0.0242516	0.689167		6.02145	0.0113025
6.03145	0.036642	0.433838		6.02895	-0.0230446	0.694472		6.02812	0.00975281
6.03812	0.0362694	0.439221		6.03562	-0.0213385	0.699586		6.03478	0.00854582
6.04478	0.0369921	0.444388		6.04228	-0.0194237	0.704533		6.04145	0.00818819
6.05145	0.0389367	0.449318		6.04895	-0.0177547	0.709307		6.04812	0.00844896
6.05812	0.0420734	0.453985		6.05562	-0.0161454	0.713891		6.05478	0.00918657
6.06478	0.0454038	0.458384		6.06228	-0.0149012	0.718302		6.06145	0.0100359
6.07145	0.0479296	0.462502		6.06895	-0.0141263	0.722516		6.06812	0.0109002
6.07812	0.0499487	0.466359		6.07562	-0.0138879	0.726503		6.07478	0.0111163
6.08478	0.0518113	0.469995		6.08228	-0.0139177	0.730222		6.08145	0.0109226
6.09145	0.0530034	0.473434		6.08895	-0.0136867	0.733644		6.08812	0.0106394
6.09812	0.0533685	0.476718		6.09562	-0.0126585	0.736773		6.09478	0.0103042
6.10478	0.0536293	0.479865		6.10228	-0.0105873	0.739622		6.10145	0.00999123
6.11145	0.0545606	0.482917		6.10895	-0.00795722	0.742251		6.10812	0.00975281
6.11812	0.0555664	0.485897		6.11562	-0.00502169	0.744712		6.11478	0.00967085
6.12478	0.0563189	0.488812		6.12228	-0.00205636	0.747043		6.12145	0.00971556
6.13145	0.0573099	0.491655		6.12895	0.000752509	0.749308		6.12812	0.00980496
6.13812	0.0588745	0.494426		6.13562	0.00291318	0.751531		6.13478	0.00956655
6.14478	0.0605136	0.497133		6.14228	0.0044331	0.753766		6.14145	0.0089258
6.15145	0.062108	0.499767		6.14895	0.00579655	0.756037		6.14812	0.00777841
6.15812	0.0639781	0.50236		6.15562	0.00723451	0.758362		6.15478	0.00661612
6.16478	0.0666454	0.504923		6.16228	0.00911206	0.760764		6.16145	0.00569969
6.17145	0.0698417	0.507498		6.16895	0.0109896	0.763255		6.16812	0.00548363
6.17812	0.0730082	0.510114		6.17562	0.0128224	0.765842		6.17478	0.00678748
6.18478	0.0761524	0.512809		6.18228	0.0146106	0.768554		6.18145	0.00932813
6.19145	0.0789315	0.515616		6.18895	0.0165701	0.771385		6.18812	0.012055
6.19812	0.081718	0.518566		6.19562	0.0191703	0.77436		6.19478	0.0141338
6.20478	0.0841841	0.52169		6.20228	0.02224	0.777495		6.20145	0.0152215
6.21145	0.0865683	0.524998		6.20895	0.0259876	0.780833		6.20812	0.0160038
6.21812	0.0888407	0.528508		6.21562	0.0299662	0.784415		6.21478	0.015758
6.22478	0.09121	0.532252		6.22228	0.0341013	0.788295		6.22145	0.0141859
6.23145	0.0939593	0.536245		6.22895	0.0383705	0.792539		6.22812	0.0118166
6.23812	0.097096	0.540507		6.23562	0.0420511	0.797212		6.23478	0.00974536
6.24478	0.100791	0.545055		6.24228	0.0447929	0.802356		6.24145	0.00850111
6.25145	0.104681	0.549924		6.24895	0.0468791	0.808007		6.24812	0.00719726
6.25812	0.108548	0.555152		6.25562	0.0491366	0.814158		6.25478	0.00612438
6.26478	0.112057	0.56076		6.26228	0.0520423	0.820774		6.26145	0.0057295
6.27145	0.115797	0.566787		6.26895	0.0552312	0.827813		6.26812	0.00625104
6.27812	0.1195	0.573266		6.27562	0.0589192	0.835252		6.27478	0.00727177
6.28478	0.122607	0.580233		6.28228	0.063099	0.843078		6.28145	0.00844151
6.29145	0.12546	0.587708		6.28895	0.0678822	0.851274		6.28812	0.00969321
6.29812	0.128984	0.595713		6.29562	0.0731945	0.859857		6.29478	0.0107512
6.30478	0.133395	0.604266		6.30228	0.0785217	0.868857		6.30145	0.0114515
6.31145	0.137888	0.613379		6.30895	0.0834838	0.878358		6.30812	0.012219
6.31812	0.142604	0.623083		6.31562	0.0881255	0.888449		6.31478	0.0125393
6.32478	0.14782	0.633383		6.32228	0.0928268	0.899184		6.32145	0.012666
6.33145	0.153042	0.644308		6.32895	0.0971779	0.91061		6.32812	0.012815
6.33812	0.157073	0.655878		6.33562	0.101022	0.922751		6.33478	0.0130311
6.34478	0.160716	0.668114		6.34228	0.104859	0.93562		6.34145	0.0130534
6.35145	0.165157	0.681031		6.34895	0.109226	0.949234		6.34812	0.0121295
6.35812	0.170358	0.69465		6.35562	0.114232	0.963587		6.35478	0.0111237
6.36478	0.175849	0.708973		6.36228	0.119343	0.978684		6.36145	0.00972301
6.37145	0.180975	0.724006		6.36895	0.124916	0.994545		6.36812	0.00788271
6.37812	0.186354	0.739735		6.37562	0.13072	1.01119		6.37478	0.00561029
6.38478	0.19151	0.756145		6.38228	0.136517	1.02869		6.38145	0.00378489
6.39145	0.195965	0.773233		6.38895	0.142366	1.04707		6.38812	0.00264496
6.39812	0.199415	0.790977		6.39562	0.147864	1.06639		6.39478	0.00181049
6.40478	0.2027	0.809366		6.40228	0.152953	1.08665		6.40145	0.00166148
6.41145	0.207581	0.828397		6.40895	0.157304	1.10785		6.40812	0.00209361
6.41812	0.214063	0.848114		6.41562	0.161305	1.12997		6.41478	0.00279397
6.42478	0.221312	0.868559		6.42228	0.165179	1.15299		6.42145	0.00290573
6.43145	0.228062	0.889814		6.42895	0.169158	1.17684		6.42812	0.00274926
6.43812	0.234224	0.911957		6.43562	0.173412	1.20148		6.43478	0.00308454
6.44478	0.239685	0.935066		6.44228	0.178136	1.2269		6.44145	0.00386685
6.45145	0.244036	0.9592		6.44895	0.183202	1.25307		6.44812	0.00490993
6.45812	0.247777	0.984389		6.45562	0.18841	1.28005		6.45478	0.00600517
6.46478	0.25139	1.01062		6.46228	0.193842	1.30782		6.46145	0.00664592
6.47145	0.255406	1.03786		6.46895	0.199497	1.33641		6.46812	0.00673532
6.47812	0.259854	1.06604		6.47562	0.205062	1.36582		6.47478	0.00610203
6.48478	0.264093	1.09508		6.48228	0.209861	1.39607		6.48145	0.00524521
6.49145	0.267819	1.12497		6.48895	0.213698	1.42716		6.48812	0.00422448
6.49812	0.270717	1.15569		6.49562	0.216909	1.45909		6.49478	0.00330061
6.50478	0.273257	1.18728		6.50228	0.220254	1.4919		6.50145	0.0031516
6.51145	0.275992	1.21979		6.50895	0.223383	1.52561		6.50812	0.0037998
6.51812	0.278771	1.25331		6.51562	0.226475	1.56025		6.51478	0.00489503
6.52478	0.281587	1.28789		6.52228	0.229888	1.59588		6.52145	0.00569224
6.53145	0.284038	1.32357		6.52895	0.234157	1.63255		6.52812	0.00618398
6.53812	0.286363	1.36033		6.53562	0.239022	1.67032		6.53478	0.00654161
6.54478	0.288866	1.39813		6.54228	0.242963	1.70922		6.54145	0.0070408
6.55145	0.29131	1.43685		6.54895	0.246108	1.74925		6.54812	0.007689
6.55812	0.293724	1.47642		6.55562	0.248618	1.7904		6.55478	0.00811368
6.56478	0.296183	1.51675		6.56228	0.250928	1.83262		6.56145	0.00849366
6.57145	0.299044	1.55778		6.56895	0.252619	1.87588		6.56812	0.00860542
6.57812	0.301994	1.59943		6.57562	0.253364	1.92012		6.57478	0.00857562
6.58478	0.304587	1.6417		6.58228	0.254087	1.96525		6.58145	0.00821799
6.59145	0.306927	1.68461		6.58895	0.254877	2.01116		6.58812	0.00794977
6.59812	0.30949	1.72822		6.59562	0.256099	2.05777		6.59478	0.00810623
6.60478	0.31212	1.77261		6.60228	0.257447	2.10501		6.60145	0.0082925
6.61145	0.314638	1.81783		6.60895	0.259325	2.15285		6.60812	0.00850111
6.61812	0.31697	1.86391		6.61562	0.26229	2.20132		6.61478	0.00854582
6.62478	0.319071	1.9109		6.62228	0.265785	2.25043		6.62145	0.00872463
6.63145	0.32112	1.95881		6.62895	0.269644	2.30024		6.62812	0.00885129
6.63812	0.322655	2.00768		6.63562	0.273354	2.35081		6.63478	0.00913441
6.64478	0.324309	2.05745		6.64228	0.277095	2.40225		6.64145	0.00951439
6.65145	0.326619	2.10807		6.64895	0.280604	2.45463		6.64812	0.00981241
6.65812	0.329934	2.15943		6.65562	0.283219	2.50803		6.65478	0.0103042
6.66478	0.333652	2.21147		6.66228	0.28567	2.56246		6.66145	0.0111833
6.67145	0.336848	2.26415		6.66895	0.288516	2.61784		6.66812	0.0122413
6.67812	0.339977	2.31746		6.67562	0.291884	2.67408		6.67478	0.0124723
6.68478	0.343464	2.3714		6.68228	0.296041	2.73109		6.68145	0.0119805
6.69145	0.347227	2.426		6.68895	0.301279	2.7888		6.68812	0.0114217
6.69812	0.350878	2.48133		6.69562	0.308141	2.84713		6.69478	0.0111684
6.70478	0.354834	2.53748		6.70228	0.315249	2.906		6.70145	0.0108853
6.71145	0.359893	2.59452		6.70895	0.321276	2.96535		6.70812	0.0101849
6.71812	0.366412	2.65245		6.71562	0.32641	3.02519		6.71478	0.00952929
6.72478	0.373647	2.71119		6.72228	0.331044	3.08551		6.72145	0.00896305
6.73145	0.380859	2.77057		6.72895	0.335678	3.14634		6.72812	0.00794977
6.73812	0.387788	2.83036		6.73562	0.339955	3.20761		6.73478	0.00618398
6.74478	0.394776	2.89033		6.74228	0.344604	3.26921		6.74145	0.00412017
6.75145	0.402071	2.95026		6.74895	0.351049	3.33102		6.74812	0.00252575
6.75812	0.409029	3.01001		6.75562	0.359498	3.39295		6.75478	0.00192225
6.76478	0.416018	3.06948		6.76228	0.369236	3.4549		6.76145	0.00244379
6.77145	0.423662	3.12864		6.76895	0.378884	3.51681		6.76812	0.00429899
6.77812	0.432685	3.18755		6.77562	0.388972	3.57863		6.77478	0.00701845
6.78478	0.443026	3.24634		6.78228	0.400074	3.64035		6.78145	0.00965595
6.79145	0.453897	3.30521		6.78895	0.411935	3.70203		6.78812	0.011757
6.79812	0.465095	3.36429		6.79562	0.423975	3.76374		6.79478	0.0128672
6.80478	0.47674	3.4237		6.80228	0.436194	3.82554		6.80145	0.0128001
6.81145	0.489108	3.48344		6.80895	0.449397	3.88744		6.80812	0.0115708
6.81812	0.501633	3.54353		6.81562	0.463203	3.94945		6.81478	0.00979751
6.82478	0.513718	3.60392		6.82228	0.477403	4.01151		6.82145	0.00823289
6.83145	0.526085	3.66454		6.82895	0.491567	4.07357		6.82812	0.00701845
6.83812	0.539511	3.72527		6.83562	0.506066	4.13551		6.83478	0.00626594
6.84478	0.553787	3.78591		6.84228	0.521123	4.19719		6.84145	0.00604242
6.85145	0.568621	3.84624		6.84895	0.536785	4.25842		6.84812	0.0064224
6.85812	0.584215	3.906		6.85562	0.553161	4.31902		6.85478	0.0070408
6.86478	0.600792	3.96496		6.86228	0.570126	4.37887		6.86145	0.00783056
6.87145	0.618182	4.02296		6.86895	0.588022	4.43788		6.86812	0.00841171
6.87812	0.636213	4.07988		6.87562	0.606947	4.49603		6.87478	0.00883639
6.88478	0.655189	4.13574		6.88228	0.626877	4.55335		6.88145	0.00876188
6.89145	0.675216	4.19063		6.88895	0.647694	4.60995		6.88812	0.00827014
6.89812	0.696041	4.24476		6.89562	0.669703	4.66601		6.89478	0.00783056
6.90478	0.717558	4.29843		6.90228	0.692822	4.72178		6.90145	0.00750273
6.91145	0.73906	4.352		6.90895	0.716813	4.77744		6.90812	0.0070706
6.91812	0.76092	4.40577		6.91562	0.74134	4.83313		6.91478	0.00613928
6.92478	0.783473	4.45988		6.92228	0.766724	4.8889		6.92145	0.00543892
6.93145	0.806883	4.51423		6.92895	0.793323	4.94468		6.92812	0.00558048
6.93812	0.830926	4.56857		6.93562	0.820503	5.00036		6.93478	0.00631809
6.94478	0.85564	4.62258		6.94228	0.848114	5.05574		6.94145	0.00688434
6.95145	0.881672	4.67595		6.94895	0.876248	5.11056		6.94812	0.00742823
6.95812	0.908986	4.72838		6.95562	0.905335	5.16446		6.95478	0.00843406
6.96478	0.937134	4.77961		6.96228	0.934929	5.21717		6.96145	0.00980496
6.97145	0.965625	4.82946		6.96895	0.964493	5.26847		6.96812	0.0106096
6.97812	0.99466	4.87791		6.97562	0.994146	5.31819		6.97478	0.0106394
6.98478	1.02434	4.92513		6.98228	1.02483	5.36626		6.98145	0.0103042
6.99145	1.05499	4.97138		6.98895	1.0569	5.41268		6.98812	0.00988692
6.99812	1.08611	5.01693		6.99562	1.09014	5.4576		6.99478	0.00921637
7.00478	1.11769	5.06195		7.00228	1.12438	5.50126		7.00145	0.00845641
7.01145	1.14974	5.10648		7.00895	1.16014	5.54387		7.00812	0.00800937
7.01812	1.18269	5.15056		7.01562	1.19755	5.58556		7.01478	0.00782311
7.02478	1.21677	5.19415		7.02228	1.23565	5.6264		7.02145	0.00787526
7.03145	1.25147	5.23719		7.02895	1.27424	5.66641		7.02812	0.0082776
7.03812	1.28724	5.27949		7.03562	1.31372	5.70558		7.03478	0.00968575
7.04478	1.32436	5.32081		7.04228	1.35425	5.74386		7.04145	0.0114143
7.05145	1.36296	5.3609		7.04895	1.39516	5.78117		7.04812	0.0127703
7.05812	1.40221	5.39965		7.05562	1.43613	5.81748		7.05478	0.0135228
7.06478	1.4416	5.43705		7.06228	1.47782	5.85297		7.06145	0.0136346
7.07145	1.48164	5.47318		7.06895	1.52069	5.88793		7.06812	0.0132695
7.07812	1.5227	5.50814		7.07562	1.56453	5.92265		7.07478	0.0123307
7.08478	1.56497	5.54209		7.08228	1.60933	5.95728		7.08145	0.0114664
7.09145	1.60827	5.57525		7.08895	1.65499	5.99179		7.08812	0.0110567
7.09812	1.65235	5.60791		7.09562	1.70172	6.02601		7.09478	0.0111014
7.10478	1.69733	5.64027		7.10228	1.74921	6.05968		7.10145	0.0116006
7.11145	1.74322	5.67236		7.10895	1.79672	6.09245		7.10812	0.0127703
7.11812	1.78944	5.70399		7.11562	1.84438	6.12389		7.11478	0.0142977
7.12478	1.83502	5.73485		7.12228	1.89286	6.15361		7.12145	0.0158995
7.13145	1.88003	5.76472		7.12895	1.94278	6.18142		7.12812	0.0169128
7.13812	1.92615	5.79342		7.13562	1.99376	6.20744		7.13478	0.0171661
7.14478	1.97405	5.82086		7.14228	2.04559	6.23198		7.14145	0.016652
7.15145	2.02305	5.84703		7.14895	2.09837	6.25543		7.14812	0.0153556
7.15812	2.07214	5.87205		7.15562	2.15152	6.27804		7.15478	0.0138953
7.16478	2.12178	5.89617		7.16228	2.20462	6.30001		7.16145	0.0126436
7.17145	2.17278	5.91976		7.16895	2.25758	6.32139		7.16812	0.0119656
7.17812	2.22455	5.94311		7.17562	2.31118	6.34212		7.17478	0.0117421
7.18478	2.27642	5.96629		7.18228	2.36557	6.36196		7.18145	0.0118986
7.19145	2.32833	5.98914		7.18895	2.42116	6.3805		7.18812	0.0121742
7.19812	2.38081	6.01131		7.19562	2.47802	6.39729		7.19478	0.0123605
7.20478	2.4337	6.0324		7.20228	2.53546	6.41198		7.20145	0.0120401
7.21145	2.4864	6.05199		7.20895	2.59288	6.4244		7.20812	0.0117645
7.21812	2.539	6.0697		7.21562	2.65007	6.43455		7.21478	0.0121593
7.22478	2.59195	6.08519		7.22228	2.70707	6.44251		7.22145	0.0132322
7.23145	2.64535	6.09829		7.22895	2.76363	6.44851		7.22812	0.0144839
7.23812	2.69939	6.10902		7.23562	2.82008	6.45289		7.23478	0.0152737
7.24478	2.75394	6.11765		7.24228	2.87674	6.45614		7.24145	0.015378
7.25145	2.8089	6.12453		7.24895	2.9342	6.45874		7.24812	0.0147223
7.25812	2.8641	6.13008		7.25562	2.99211	6.46118		7.25478	0.0136197
7.26478	2.91941	6.13471		7.26228	3.05067	6.46388		7.26145	0.0126362
7.27145	2.97486	6.13877		7.26895	3.10945	6.4672		7.26812	0.011906
7.27812	3.03007	6.14259		7.27562	3.16825	6.47135		7.27478	0.0114068
7.28478	3.08493	6.14639		7.28228	3.22727	6.47634		7.28145	0.0114292
7.29145	3.13981	6.15035		7.28895	3.28655	6.48199		7.28812	0.0121668
7.29812	3.19438	6.15453		7.29562	3.34641	6.48799		7.29478	0.0129193
7.30478	3.24867	6.15885		7.30228	3.4067	6.49396		7.30145	0.0134185
7.31145	3.30225	6.1632		7.30895	3.46741	6.49951		7.30812	0.0137761
7.31812	3.35605	6.16747		7.31562	3.52794	6.50429		7.31478	0.0141859
7.32478	3.41117	6.17158		7.32228	3.5878	6.50799		7.32145	0.014618
7.33145	3.46749	6.17543		7.32895	3.64704	6.51054		7.32812	0.0144765
7.33812	3.52438	6.17893		7.33562	3.70553	6.51204		7.33478	0.014089
7.34478	3.58098	6.18207		7.34228	3.76369	6.51274		7.34145	0.0130162
7.35145	3.63792	6.18495		7.34895	3.82187	6.51293		7.34812	0.0117719
7.35812	3.69505	6.18778		7.35562	3.88026	6.51288		7.35478	0.0109002
7.36478	3.7512	6.19074		7.36228	3.93902	6.51281		7.36145	0.0103414
7.37145	3.80584	6.19391		7.36895	3.99736	6.51283		7.36812	0.00989437
7.37812	3.8598	6.19735		7.37562	4.05543	6.51304		7.37478	0.00923872
7.38478	3.91365	6.20118		7.38228	4.11233	6.51339		7.38145	0.00929832
7.39145	3.96693	6.2056		7.38895	4.16826	6.51389		7.38812	0.0102594
7.39812	4.01884	6.21075		7.39562	4.22362	6.51455		7.39478	0.0112057
7.40478	4.07011	6.21662		7.40228	4.27876	6.51549		7.40145	0.0117496
7.41145	4.12152	6.22309		7.40895	4.33405	6.51692		7.40812	0.0120401
7.41812	4.17339	6.23009		7.41562	4.38908	6.51899		7.41478	0.0127628
7.42478	4.22532	6.23755		7.42228	4.44418	6.52179		7.42145	0.0135005
7.43145	4.27689	6.24542		7.42895	4.4986	6.52529		7.42812	0.0134632
7.43812	4.32802	6.25352		7.43562	4.55224	6.52944		7.43478	0.0127554
7.44478	4.37858	6.26155		7.44228	4.60495	6.53413		7.44145	0.0117719
7.45145	4.42816	6.2693		7.44895	4.65677	6.53913		7.44812	0.0111237
7.45812	4.47644	6.27668		7.45562	4.70818	6.5442		7.45478	0.0108853
7.46478	4.52375	6.28373		7.46228	4.75895	6.54914		7.46145	0.010848
7.47145	4.57004	6.29048		7.46895	4.80913	6.55388		7.46812	0.0111312
7.47812	4.61551	6.29696		7.47562	4.85833	6.55848		7.47478	0.0115559
7.48478	4.66002	6.30321		7.48228	4.90613	6.56301		7.48145	0.0117496
7.49145	4.70411	6.30928		7.48895	4.95306	6.56752		7.48812	0.0117719
7.49812	4.74785	6.31517		7.49562	4.99884	6.57209		7.49478	0.0118986
7.50478	4.79084	6.32085		7.50228	5.04371	6.5768		7.50145	0.0123158
7.51145	4.83377	6.32623		7.50895	5.08793	6.58171		7.50812	0.0125989
7.51812	4.87673	6.33122		7.51562	5.13183	6.58679		7.51478	0.0127405
7.52478	4.91915	6.33581		7.52228	5.17557	6.59198		7.52145	0.013411
7.53145	4.96046	6.3401		7.52895	5.21845	6.59723		7.52812	0.0145733
7.53812	5.00036	6.3443		7.53562	5.26035	6.60258		7.53478	0.0156462
7.54478	5.03954	6.34875		7.54228	5.30101	6.60811		7.54145	0.0164509
7.55145	5.07785	6.35383		7.54895	5.34067	6.61383		7.54812	0.0168905
7.55812	5.11529	6.3599		7.55562	5.37912	6.61964		7.55478	0.0167936
7.56478	5.15199	6.36715		7.56228	5.41674	6.62547		7.56145	0.0161976
7.57145	5.18784	6.37556		7.56895	5.4535	6.63124		7.56812	0.015676
7.57812	5.22292	6.38502		7.57562	5.48983	6.63697		7.57478	0.0155047
7.58478	5.25709	6.39536		7.58228	5.52596	6.64251		7.58145	0.0151619
7.59145	5.29055	6.4064		7.58895	5.56147	6.64771		7.58812	0.0145808
7.59812	5.32392	6.41796		7.59562	5.59654	6.6524		7.59478	0.0140965
7.60478	5.3573	6.42981		7.60228	5.63102	6.65655		7.60145	0.0139847
7.61145	5.39003	6.44175		7.60895	5.66519	6.66026		7.60812	0.0136793
7.61812	5.42212	6.45374		7.61562	5.69884	6.66363		7.61478	0.0133067
7.62478	5.45368	6.46587		7.62228	5.73179	6.66665		7.62145	0.0136793
7.63145	5.48457	6.4783		7.62895	5.76378	6.66927		7.62812	0.0146404
7.63812	5.5137	6.49121		7.63562	5.79467	6.67152		7.63478	0.015676
7.64478	5.54103	6.50468		7.64228	5.82439	6.67354		7.64145	0.0153854
7.65145	5.56754	6.51884		7.64895	5.85283	6.67549		7.64812	0.0141189
7.65812	5.59358	6.53387		7.65562	5.87959	6.67755		7.65478	0.0125691
7.66478	5.61904	6.55006		7.66228	5.90478	6.67989		7.66145	0.0106841
7.67145	5.64373	6.56772		7.66895	5.92912	6.68278		7.66812	0.00907481
7.67812	5.6679	6.58708		7.67562	5.95294	6.68648		7.67478	0.00800192
7.68478	5.69148	6.6084		7.68228	5.9761	6.69135		7.68145	0.00850856
7.69145	5.7143	6.63192		7.68895	5.99806	6.69762		7.68812	0.0100434
7.69812	5.73587	6.65795		7.69562	6.01888	6.70538		7.69478	0.0115708
7.70478	5.75598	6.68687		7.70228	6.03885	6.71453		7.70145	0.0127479
7.71145	5.77492	6.71908		7.70895	6.05801	6.72476		7.70812	0.0137091
7.71812	5.79313	6.75498		7.71562	6.07609	6.73572		7.71478	0.0148043
7.72478	5.81066	6.79492		7.72228	6.09317	6.7471		7.72145	0.0155047
7.73145	5.82754	6.83925		7.72895	6.10931	6.75859		7.72812	0.0158995
7.73812	5.84419	6.88831		7.73562	6.12492	6.76995		7.73478	0.015825
7.74478	5.86019	6.9425		7.74228	6.13979	6.78104		7.74145	0.0156015
7.75145	5.87519	7.00223		7.74895	6.15413	6.79186		7.74812	0.0150204
7.75812	5.88895	7.06781		7.75562	6.1682	6.80265		7.75478	0.0146031
7.76478	5.90175	7.13943		7.76228	6.18202	6.81379		7.76145	0.0145361
7.77145	5.91314	7.21722		7.76895	6.19573	6.82559		7.76812	0.0142232
7.77812	5.92276	7.30132		7.77562	6.20864	6.83829		7.77478	0.013411
7.78478	5.93144	7.39189		7.78228	6.22007	6.85201		7.78145	0.0123158
7.79145	5.93944	7.48912		7.78895	6.22962	6.86684		7.78812	0.0119656
7.79812	5.94682	7.59307		7.79562	6.23765	6.88285		7.79478	0.0116155
7.80478	5.95374	7.70366		7.80228	6.24448	6.90006		7.80145	0.0110492
7.81145	5.9609	7.82071		7.80895	6.25023	6.91843		7.80812	0.0105798
7.81812	5.96866	7.94414		7.81562	6.25541	6.93787		7.81478	0.0111237
7.82478	5.97636	8.07387		7.82228	6.26055	6.95828		7.82145	0.0121221
7.83145	5.98333	8.20996		7.82895	6.26558	6.97958		7.82812	0.0125021
7.83812	5.9893	8.35246		7.83562	6.27003	7.00173		7.83478	0.0122935
7.84478	5.9942	8.50148		7.84228	6.27381	7.02465		7.84145	0.0120103
7.85145	5.99772	8.6572		7.84895	6.27715	7.04821		7.84812	0.0121295
7.85812	5.99942	8.81988		7.85562	6.27989	7.07229		7.85478	0.0123903
7.86478	5.99995	8.98996		7.86228	6.28212	7.09671		7.86145	0.0127181
7.87145	6.00077	9.16801		7.86895	6.28394	7.12125		7.86812	0.013113
7.87812	6.00266	9.35469		7.87562	6.28512	7.1457		7.87478	0.0140294
7.88478	6.00502	9.5507		7.88228	6.28599	7.16995		7.88145	0.0156239
7.89145	6.00699	9.75667		7.88895	6.28644	7.19403		7.88812	0.0172704
7.89812	6.009	9.97316		7.89562	6.28694	7.21811		7.89478	0.0179559
7.90478	6.01142	10.2005		7.90228	6.28727	7.24238		7.90145	0.0180975
7.91145	6.01394	10.439		7.90895	6.28736	7.26702		7.90812	0.0184774
7.91812	6.01583	10.6883		7.91562	6.28768	7.29223		7.91478	0.019148
7.92478	6.01718	10.9482		7.92228	6.28792	7.31828		7.92145	0.019379
7.93145	6.01894	11.2184		7.92895	6.2887	7.34554		7.92812	0.0190511
7.93812	6.02143	11.4986		7.93562	6.28993	7.37433		7.93478	0.0189319
7.94478	6.02429	11.7889		7.94228	6.29192	7.40483		7.94145	0.0187233
7.95145	6.02683	12.0898		7.94895	6.29405	7.43706		7.94812	0.0180006
7.95812	6.02899	12.4021		7.95562	6.29594	7.47103		7.95478	0.0165701
7.96478	6.0313	12.7271		7.96228	6.29754	7.50679		7.96145	0.0149906
7.97145	6.03412	13.0662		7.96895	6.2993	7.54441		7.96812	0.0138059
7.97812	6.0375	13.4209		7.97562	6.30152	7.58386		7.97478	0.0132769
7.98478	6.04138	13.7924		7.98228	6.30413	7.62495		7.98145	0.0134706
7.99145	6.04584	14.1817		7.98895	6.3077	7.66736		7.98812	0.0135601
7.99812	6.05149	14.5895		7.99562	6.31213	7.71078		7.99478	0.0132248
8.00478	6.05795	15.0163		8.00228	6.31737	7.75499		8.00145	0.0133216
8.01145	6.0647	15.4625		8.00895	6.32194	7.79995		8.00812	0.0142083
8.01812	6.07149	15.9282		8.01562	6.326	7.84569		8.01478	0.0150874
8.02478	6.07844	16.4139		8.02228	6.33016	7.89232		8.02145	0.0147671
8.03145	6.08628	16.9207		8.02895	6.33465	7.93999		8.02812	0.0141934
8.03812	6.09442	17.4499		8.03562	6.33959	7.98895		8.03478	0.0141561
8.04478	6.10266	18.0032		8.04228	6.34433	8.0394		8.04145	0.0138953
8.05145	6.11074	18.582		8.04895	6.34973	8.09149		8.04812	0.0131205
8.05812	6.11895	19.1873		8.05562	6.35566	8.14523		8.05478	0.0123531
8.06478	6.1273	19.8198		8.06228	6.36161	8.20043		8.06145	0.0133589
8.07145	6.13528	20.4798		8.06895	6.3676	8.25686		8.06812	0.0154525
8.07812	6.14318	21.1672		8.07562	6.37347	8.31431		8.07478	0.017643
8.08478	6.15123	21.8812		8.08228	6.38061	8.37277		8.08145	0.0192448
8.09145	6.15995	22.6207		8.08895	6.38858	8.4325		8.08812	0.0201464
8.09812	6.16857	23.3851		8.09562	6.39671	8.49403		8.09478	0.0202358
8.10478	6.1765	24.1738		8.10228	6.40425	8.55812		8.10145	0.0192076
8.11145	6.18389	24.9869		8.10895	6.41106	8.62561		8.10812	0.0177249
8.11812	6.19139	25.8243		8.11562	6.41781	8.69738		8.11478	0.0162721
8.12478	6.19933	26.6866		8.12228	6.42388	8.77422		8.12145	0.0147372
8.13145	6.20715	27.5741		8.12895	6.42928	8.8567		8.12812	0.0130832
8.13812	6.21489	28.4873		8.13562	6.43409	8.94504		8.13478	0.0119656
8.14478	6.22291	29.4259		8.14228	6.43925	9.03906		8.14145	0.0117049
8.15145	6.23136	30.3885		8.14895	6.44499	9.13829		8.14812	0.0118688
8.15812	6.2398	31.3733		8.15562	6.45098	9.24215		8.15478	0.0118762
8.16478	6.24829	32.3778		8.16228	6.45722	9.35024		8.16145	0.0123158
8.17145	6.257	33.3991		8.16895	6.46364	9.46248		8.16812	0.0133812
8.17812	6.26611	34.434		8.17562	6.47055	9.57919		8.17478	0.0146255
8.18478	6.27565	35.4788		8.18228	6.47765	9.70108		8.18145	0.0150055
8.19145	6.28519	36.5296		8.18895	6.4848	9.82927		8.18812	0.0147447
8.19812	6.2951	37.5828		8.19562	6.49188	9.96512		8.19478	0.0145361
8.20478	6.30502	38.6351		8.20228	6.49883	10.11		8.20145	0.0144541
8.21145	6.31531	39.6828		8.20895	6.50563	10.2652		8.20812	0.0144616
8.21812	6.32587	40.7227		8.21562	6.51233	10.4314		8.21478	0.0145212
8.22478	6.33713	41.7512		8.22228	6.51895	10.6091		8.22145	0.0151321
8.23145	6.34939	42.7654		8.22895	6.52524	10.7984		8.22812	0.0159889
8.23812	6.36227	43.7628		8.23562	6.53142	10.9991		8.23478	0.0165179
8.24478	6.37614	44.7415		8.24228	6.53752	11.2112		8.24145	0.0169352
8.25145	6.391	45.6998		8.24895	6.54361	11.4349		8.24812	0.0172406
8.25812	6.40755	46.6369		8.25562	6.54931	11.6708		8.25478	0.0174865
8.26478	6.42576	47.5519		8.26228	6.55479	11.9197		8.26145	0.0171885
8.27145	6.4459	48.4437		8.26895	6.56123	12.1829		8.26812	0.0161454
8.27812	6.4678	49.3102		8.27562	6.56839	12.4619		8.27478	0.0145659
8.28478	6.49117	50.1484		8.28228	6.57618	12.7582		8.28145	0.0127852
8.29145	6.51655	50.9545		8.28895	6.58452	13.0731		8.28812	0.011608
8.29812	6.54422	51.7247		8.29562	6.5937	13.4082		8.29478	0.01093
8.30478	6.57447	52.4554		8.30228	6.60298	13.7646		8.30145	0.0109076
8.31145	6.60688	53.1435		8.30895	6.61118	14.1432		8.30812	0.0116155
8.31812	6.64197	53.7865		8.31562	6.61881	14.5447		8.31478	0.0132173
8.32478	6.68003	54.3828		8.32228	6.62613	14.97		8.32145	0.0147223
8.33145	6.72113	54.9325		8.32895	6.63335	15.4202		8.32812	0.0150949
8.33812	6.76558	55.437		8.33562	6.64051	15.8965		8.33478	0.0144467
8.34478	6.81358	55.8985		8.34228	6.6487	16.4002		8.34145	0.0137165
8.35145	6.86542	56.3187		8.34895	6.65818	16.9329		8.34812	0.0133887
8.35812	6.92099	56.6986		8.35562	6.6684	17.4964		8.35478	0.0133291
8.36478	6.98049	57.0397		8.36228	6.67888	18.0926		8.36145	0.0137687
8.37145	7.04396	57.3437		8.36895	6.68924	18.7238		8.36812	0.0146031
8.37812	7.11158	57.6135		8.37562	6.69928	19.3919		8.37478	0.0151172
8.38478	7.18352	57.8515		8.38228	6.70888	20.0987		8.38145	0.0147671
8.39145	7.26003	58.0601		8.38895	6.71893	20.8456		8.38812	0.0141561
8.39812	7.34089	58.2405		8.39562	6.7298	21.6339		8.39478	0.0137836
8.40478	7.42631	58.3938		8.40228	6.74134	22.4651		8.40145	0.0130981
8.41145	7.51621	58.5201		8.40895	6.75351	23.3403		8.40812	0.011757
8.41812	7.6108	58.6183		8.41562	6.76645	24.2604		8.41478	0.0107512
8.42478	7.7099	58.686		8.42228	6.77966	25.2265		8.42145	0.0105128
8.43145	7.8134	58.7201		8.42895	6.79186	26.2393		8.42812	0.0105128
8.43812	7.92158	58.7175		8.43562	6.80289	27.2997		8.43478	0.0101328
8.44478	8.03406	58.6762		8.44228	6.81384	28.4084		8.44145	0.0102594
8.45145	8.15123	58.5958		8.44895	6.82547	29.5655		8.44812	0.0114813
8.45812	8.27269	58.4773		8.45562	6.83767	30.7709		8.45478	0.0131577
8.46478	8.399	58.323		8.46228	6.85024	32.0246		8.46145	0.0148565
8.47145	8.53051	58.1358		8.46895	6.86378	33.3264		8.46812	0.0165179
8.47812	8.66751	57.9187		8.47562	6.87879	34.6765		8.47478	0.0180379
8.48478	8.81069	57.6747		8.48228	6.89458	36.0749		8.48145	0.0189468
8.49145	8.95978	57.4068		8.48895	6.91053	37.5215		8.48812	0.0191927
8.49812	9.1151	57.1179		8.49562	6.92628	39.0159		8.49478	0.0191629
8.50478	9.27627	56.8105		8.50228	6.94225	40.5567		8.50145	0.0188947
8.51145	9.44346	56.4872		8.50895	6.9586	42.1415		8.50812	0.0188276
8.51812	9.61717	56.1504		8.51562	6.975	43.7665		8.51478	0.0193566
8.52478	9.79771	55.8025		8.52228	6.9916	45.4268		8.52145	0.020206
8.53145	9.98567	55.4456		8.52895	7.00903	47.1167		8.52812	0.0205487
8.53812	10.1808	55.0811		8.53562	7.02784	48.8298		8.53478	0.0201836
8.54478	10.3834	54.7095		8.54228	7.04831	50.5597		8.54145	0.0196472
8.55145	10.5939	54.3305		8.54895	7.07027	52.3001		8.54812	0.0188127
8.55812	10.8131	53.9434		8.55562	7.09406	54.0447		8.55478	0.017412
8.56478	11.0409	53.5477		8.56228	7.11955	55.7877		8.56145	0.0154004
8.57145	11.2775	53.1432		8.56895	7.14612	57.5234		8.56812	0.0138655
8.57812	11.5234	52.7302		8.57562	7.1739	59.246		8.57478	0.0133589
8.58478	11.7795	52.3097		8.58228	7.20286	60.9489		8.58145	0.0134185
8.59145	12.047	51.8832		8.58895	7.2331	62.6245		8.58812	0.0135228
8.59812	12.3263	51.4525		8.59562	7.26409	64.2644		8.59478	0.0132099
8.60478	12.6179	51.0188		8.60228	7.29591	65.8609		8.60145	0.013113
8.61145	12.9224	50.5822		8.60895	7.32886	67.4076		8.60812	0.0130981
8.61812	13.2403	50.1425		8.61562	7.36245	68.8997		8.61478	0.012964
8.62478	13.572	49.6992		8.62228	7.39669	70.3326		8.62145	0.0126362
8.63145	13.9174	49.2517		8.62895	7.43213	71.7018		8.62812	0.0121742
8.63812	14.2768	48.7991		8.63562	7.46919	73.0033		8.63478	0.0124425
8.64478	14.6513	48.3407		8.64228	7.50795	74.2334		8.64145	0.0135303
8.65145	15.0418	47.8759		8.64895	7.54823	75.389		8.64812	0.0151023
8.65812	15.449	47.4049		8.65562	7.59035	76.4654		8.65478	0.0164956
8.66478	15.8734	46.9284		8.66228	7.63435	77.4567		8.66145	0.0173375
8.67145	16.3158	46.4474		8.66895	7.68004	78.3564		8.66812	0.0176281
8.67812	16.7769	45.9626		8.67562	7.72728	79.1596		8.67478	0.0172406
8.68478	17.2568	45.4745		8.68228	7.77566	79.8645		8.68145	0.0164583
8.69145	17.7554	44.984		8.68895	7.82534	80.4722		8.68812	0.0155941
8.69812	18.2728	44.4918		8.69562	7.87651	80.9859		8.69478	0.0150204
8.70478	18.809	43.9995		8.70228	7.92865	81.4099		8.70145	0.0147223
8.71145	19.3641	43.5084		8.70895	7.98169	81.7494		8.70812	0.0149533
8.71812	19.9385	43.0195		8.71562	8.03658	82.0098		8.71478	0.0154451
8.72478	20.5316	42.5335		8.72228	8.09465	82.1952		8.72145	0.0158921
8.73145	21.143	42.051		8.72895	8.15634	82.3082		8.72812	0.0158995
8.73812	21.7724	41.5728		8.73562	8.22099	82.3483		8.73478	0.0155196
8.74478	22.4194	41.0998		8.74228	8.28841	82.3138		8.74145	0.0154823
8.75145	23.0828	40.6326		8.74895	8.35834	82.2021		8.74812	0.0159517
8.75812	23.7613	40.1714		8.75562	8.43049	82.0121		8.75478	0.0168905
8.76478	24.4543	39.7157		8.76228	8.50476	81.7441		8.76145	0.0178218
8.77145	25.1618	39.2654		8.76895	8.5813	81.4004		8.76812	0.018701
8.77812	25.8822	38.8202		8.77562	8.66102	80.9846		8.77478	0.0192523
8.78478	26.6137	38.3794		8.78228	8.74477	80.5015		8.78145	0.0188723
8.79145	27.3538	37.9417		8.78895	8.83333	79.9572		8.78812	0.0176057
8.79812	28.101	37.5054		8.79562	8.92637	79.3577		8.79478	0.016436
8.80478	28.8529	37.0689		8.80228	9.02363	78.7078		8.80145	0.0161156
8.81145	29.6069	36.6318		8.80895	9.12495	78.0111		8.80812	0.0163615
8.81812	30.3615	36.1944		8.81562	9.23052	77.2703		8.81478	0.0169724
8.82478	31.1151	35.7577		8.82228	9.34077	76.4886		8.82145	0.0179633
8.83145	31.8657	35.323		8.82895	9.45573	75.67		8.82812	0.0190884
8.83812	32.6101	34.8918		8.83562	9.5761	74.8186		8.83478	0.0197887
8.84478	33.3457	34.4659		8.84228	9.70255	73.9386		8.84145	0.0195205
8.85145	34.0712	34.0466		8.84895	9.83613	73.034		8.84812	0.0190437
8.85812	34.7847	33.6345		8.85562	9.97753	72.1092		8.85478	0.0186563
8.86478	35.4834	33.2294		8.86228	10.1273	71.1688		8.86145	0.0183582
8.87145	36.1652	32.8303		8.86895	10.2856	70.2161		8.86812	0.0184029
8.87812	36.8291	32.4361		8.87562	10.4531	69.2521		8.87478	0.0183284
8.88478	37.4741	32.046		8.88228	10.6301	68.2764		8.88145	0.0181645
8.89145	38.0976	31.6598		8.88895	10.8165	67.2882		8.88812	0.0179857
8.89812	38.697	31.2781		8.89562	11.0125	66.2882		8.89478	0.0182539
8.90478	39.2712	30.9017		8.90228	11.2184	65.2782		8.90145	0.0191331
8.91145	39.8192	30.5319		8.90895	11.4353	64.2606		8.90812	0.019744
8.91812	40.3401	30.1696		8.91562	11.6637	63.2382		8.91478	0.0199452
8.92478	40.8331	29.8156		8.92228	11.9052	62.2139		8.92145	0.0201911
8.93145	41.2974	29.47		8.92895	12.1602	61.1905		8.92812	0.0202879
8.93812	41.7325	29.1328		8.93562	12.4291	60.1703		8.93478	0.020206
8.94478	42.1377	28.8031		8.94228	12.7125	59.1546		8.94145	0.0197142
8.95145	42.5131	28.4794		8.94895	13.0116	58.1432		8.94812	0.0192523
8.95812	42.8587	28.16		8.95562	13.327	57.1352		8.95478	0.0189543
8.96478	43.174	27.8435		8.96228	13.6593	56.1298		8.96145	0.0185221
8.97145	43.4592	27.529		8.96895	14.0092	55.1273		8.96812	0.0178665
8.97812	43.7145	27.2158		8.97562	14.3781	54.1292		8.97478	0.0170097
8.98478	43.9401	26.9031		8.98228	14.7674	53.1379		8.98145	0.016503
8.99145	44.1361	26.5902		8.98895	15.1781	52.1563		8.98812	0.0164881
8.99812	44.3029	26.2768		8.99562	15.6112	51.1868		8.99478	0.0167936
9.00478	44.4414	25.9636		9.00228	16.0674	50.2317		9.00145	0.0171736
9.01145	44.5527	25.6514		9.00895	16.5479	49.2922		9.00812	0.0177398
9.01812	44.6382	25.3415		9.01562	17.0538	48.3695		9.01478	0.018239
9.02478	44.6984	25.0349		9.02228	17.5867	47.4644		9.02145	0.0179708
9.03145	44.7339	24.7326		9.02895	18.1474	46.5773		9.02812	0.017114
9.03812	44.7446	24.4356		9.03562	18.7377	45.7081		9.03478	0.0165179
9.04478	44.7311	24.1445		9.04228	19.3588	44.8567		9.04145	0.0165924
9.05145	44.6945	23.8593		9.04895	20.0126	44.0233		9.04812	0.0171214
9.05812	44.6356	23.5794		9.05562	20.7005	43.2077		9.05478	0.0175089
9.06478	44.556	23.3037		9.06228	21.4235	42.4094		9.06145	0.0181943
9.07145	44.4569	23.0312		9.06895	22.1822	41.6266		9.06812	0.0190735
9.07812	44.34	22.7612		9.07562	22.9769	40.857		9.07478	0.019595
9.08478	44.2065	22.4931		9.08228	23.8091	40.0985		9.08145	0.0195429
9.09145	44.0566	22.2268		9.08895	24.6803	39.3502		9.08812	0.0191554
9.09812	43.8905	21.9626		9.09562	25.5912	38.612		9.09478	0.0190139
9.10478	43.7085	21.7012		9.10228	26.5426	37.8854		9.10145	0.0189468
9.11145	43.5117	21.4433		9.10895	27.535	37.1723		9.10812	0.0185445
9.11812	43.3012	21.1893		9.11562	28.5692	36.4752		9.11478	0.0177622
9.12478	43.078	20.9395		9.12228	29.6444	35.7966		9.12145	0.0170022
9.13145	42.843	20.694		9.12895	30.7596	35.1387		9.12812	0.0167787
9.13812	42.5974	20.4529		9.13562	31.9141	34.5029		9.13478	0.0172704
9.14478	42.342	20.216		9.14228	33.1075	33.8893		9.14145	0.01771
9.15145	42.0777	19.9831		9.14895	34.3386	33.2966		9.14812	0.0177994
9.15812	41.8043	19.7537		9.15562	35.6051	32.723		9.15478	0.0176355
9.16478	41.5226	19.5273		9.16228	36.9055	32.1665		9.16145	0.017643
9.17145	41.2327	19.3037		9.16895	38.2384	31.6249		9.16812	0.0178814
9.17812	40.9351	19.0829		9.17562	39.6009	31.0966		9.17478	0.0177324
9.18478	40.6305	18.865		9.18228	40.9892	30.5796		9.18145	0.0175238
9.19145	40.32	18.6498		9.18895	42.3996	30.0729		9.18812	0.0176132
9.19812	40.0046	18.4374		9.19562	43.8285	29.5755		9.19478	0.018239
9.20478	39.6842	18.2277		9.20228	45.2711	29.087		9.20145	0.0186637
9.21145	39.3592	18.021		9.20895	46.7222	28.6069		9.20812	0.018321
9.21812	39.0305	17.8175		9.21562	48.1773	28.1352		9.21478	0.0177026
9.22478	38.6986	17.6171		9.22228	49.6313	27.6716		9.22145	0.0168681
9.23145	38.3637	17.4193		9.22895	51.0793	27.2164		9.22812	0.0157282
9.23812	38.0259	17.2235		9.23562	52.5159	26.7696		9.23478	0.0146404
9.24478	37.6863	17.0293		9.24228	53.9362	26.3309		9.24145	0.0140294
9.25145	37.3451	16.8362		9.24895	55.3345	25.9003		9.24812	0.0138134
9.25812	37.0028	16.6443		9.25562	56.7046	25.4779		9.25478	0.0135899
9.26478	36.6591	16.4534		9.26228	58.0413	25.064		9.26145	0.0139177
9.27145	36.3143	16.2637		9.26895	59.34	24.6586		9.26812	0.0152364
9.27812	35.9689	16.0752		9.27562	60.5963	24.2617		9.27478	0.0169575
9.28478	35.6231	15.8886		9.28228	61.8056	23.8735		9.28145	0.0181496
9.29145	35.2777	15.7043		9.28895	62.9637	23.494		9.28812	0.0186116
9.29812	34.9328	15.523		9.29562	64.0661	23.1234		9.29478	0.0187159
9.30478	34.589	15.3454		9.30228	65.1085	22.7614		9.30145	0.0187606
9.31145	34.2464	15.1717		9.30895	66.0869	22.4082		9.30812	0.0189394
9.31812	33.9046	15.0018		9.31562	66.9984	22.0638		9.31478	0.0191256
9.32478	33.5636	14.8358		9.32228	67.8402	21.7283		9.32145	0.0198036
9.33145	33.2236	14.6735		9.32895	68.6102	21.4017		9.32812	0.0211447
9.33812	32.8848	14.5146		9.33562	69.3071	21.0834		9.33478	0.0226274
9.34478	32.5473	14.3586		9.34228	69.9294	20.7728		9.34145	0.0234097
9.35145	32.2115	14.2044		9.34895	70.4764	20.4691		9.34812	0.0233799
9.35812	31.8775	14.0512		9.35562	70.9471	20.1716		9.35478	0.0229105
9.36478	31.5449	13.8984		9.36228	71.3415	19.8793		9.36145	0.0223741
9.37145	31.2137	13.7461		9.36895	71.66	19.5913		9.36812	0.0214428
9.37812	30.8838	13.5942		9.37562	71.9033	19.3069		9.37478	0.0210553
9.38478	30.5559	13.4429		9.38228	72.0723	19.0261		9.38145	0.0216514
9.39145	30.2302	13.2925		9.38895	72.1681	18.7493		9.38812	0.0229999
9.39812	29.908	13.1436		9.39562	72.1924	18.4773		9.39478	0.0246093
9.40478	29.5896	12.9971		9.40228	72.1467	18.2113		9.40145	0.0258237
9.41145	29.2749	12.8532		9.40895	72.0329	17.952		9.40812	0.027217
9.41812	28.9635	12.7121		9.41562	71.8537	17.7003		9.41478	0.028342
9.42478	28.6552	12.5731		9.42228	71.612	17.4563		9.42145	0.0290349
9.43145	28.3497	12.4361		9.42895	71.3105	17.2197		9.42812	0.0292733
9.43812	28.0461	12.3006		9.43562	70.9519	16.9896		9.43478	0.0290275
9.44478	27.7445	12.1667		9.44228	70.5397	16.7651		9.44145	0.0288337
9.45145	27.445	12.0342		9.44895	70.0773	16.5448		9.44812	0.0289232
9.45812	27.1476	11.9032		9.45562	69.5675	16.3279		9.45478	0.0291541
9.46478	26.8523	11.7738		9.46228	69.0128	16.1139		9.46145	0.0290796
9.47145	26.5596	11.646		9.46895	68.4163	15.9026		9.46812	0.0283867
9.47812	26.2702	11.5201		9.47562	67.7817	15.6943		9.47478	0.0279471
9.48478	25.9842	11.3963		9.48228	67.112	15.4893		9.48145	0.0282675
9.49145	25.7017	11.2744		9.48895	66.4103	15.288		9.48812	0.0291467
9.49812	25.4229	11.1546		9.49562	65.6795	15.0907		9.49478	0.0303686
9.50478	25.1478	11.0367		9.50228	64.9231	14.8976		9.50145	0.0319332
9.51145	24.8761	10.921		9.50895	64.144	14.7086		9.50812	0.033848
9.51812	24.6072	10.8077		9.51562	63.3445	14.5235		9.51478	0.0354722
9.52478	24.3412	10.697		9.52228	62.5275	14.3421		9.52145	0.0362545
9.53145	24.0783	10.5891		9.52895	61.6959	14.1643		9.52812	0.0362918
9.53812	23.8182	10.4835		9.53562	60.8525	13.9901		9.53478	0.0357404
9.54478	23.5608	10.38		9.54228	60	13.8197		9.54145	0.0351593
9.55145	23.3058	10.2777		9.54895	59.1407	13.6531		9.54812	0.0347719
9.55812	23.0535	10.1762		9.55562	58.2771	13.4905		9.55478	0.034675
9.56478	22.8044	10.0749		9.56228	57.4106	13.3322		9.56145	0.0349358
9.57145	22.5583	9.97335		9.56895	56.5428	13.1783		9.56812	0.0352487
9.57812	22.3152	9.87162		9.57562	55.676	13.0292		9.57478	0.0356585
9.58478	22.0749	9.7698		9.58228	54.812	12.8846		9.58145	0.0361577
9.59145	21.8382	9.66824		9.58895	53.9521	12.7441		9.58812	0.0368133
9.59812	21.6046	9.56748		9.59562	53.0968	12.6071		9.59478	0.0376999
9.60478	21.3738	9.46805		9.60228	52.2474	12.473		9.60145	0.0381395
9.61145	21.1453	9.37042		9.60895	51.4053	12.3413		9.60812	0.0384152
9.61812	20.9197	9.2748		9.61562	50.5717	12.2113		9.61478	0.0387654
9.62478	20.6973	9.18121		9.62228	49.7473	12.0825		9.62145	0.0389814
9.63145	20.4774	9.08962		9.62895	48.9329	11.9547		9.62812	0.0388995
9.63812	20.2601	9.00005		9.63562	48.1297	11.8279		9.63478	0.0387132
9.64478	20.0456	8.9125		9.64228	47.3388	11.7026		9.64145	0.0388026
9.65145	19.8347	8.82686		9.64895	46.5601	11.5793		9.64812	0.039205
9.65812	19.627	8.743		9.65562	45.7941	11.4584		9.65478	0.0395626
9.66478	19.4216	8.66073		9.66228	45.0412	11.3405		9.66145	0.0401139
9.67145	19.2179	8.57995		9.66895	44.3015	11.2259		9.66812	0.0407025
9.67812	19.0161	8.50064		9.67562	43.5753	11.1145		9.67478	0.0410378
9.68478	18.8165	8.42266		9.68228	42.8626	11.0062		9.68145	0.0414252
9.69145	18.6189	8.34587		9.68895	42.1642	10.9003		9.68812	0.0412762
9.69812	18.4232	8.27004		9.69562	41.4798	10.7965		9.69478	0.0409484
9.70478	18.23	8.19503		9.70228	40.8094	10.6943		9.70145	0.0404418
9.71145	18.0406	8.12076		9.70895	40.1527	10.5935		9.70812	0.0406429
9.71812	17.8552	8.0472		9.71562	39.5105	10.4937		9.71478	0.0410751
9.72478	17.6729	7.97428		9.72228	38.8824	10.395		9.72145	0.0414029
9.73145	17.4925	7.90204		9.72895	38.2676	10.2975		9.72812	0.0419393
9.73812	17.3137	7.83058		9.73562	37.666	10.2016		9.73478	0.0426695
9.74478	17.1367	7.76014		9.74228	37.0775	10.1079		9.74145	0.0432655
9.75145	16.9608	7.69101		9.74895	36.5028	10.0166		9.74812	0.0428557
9.75812	16.786	7.62352		9.75562	35.941	9.92762		9.75478	0.0421032
9.76478	16.6127	7.55801		9.76228	35.3915	9.84097		9.76145	0.0412241
9.77145	16.4419	7.49469		9.76895	34.8542	9.75639		9.76812	0.0405535
9.77812	16.274	7.43362		9.77562	34.3293	9.67369		9.77478	0.039801
9.78478	16.1093	7.37463		9.78228	33.8173	9.59268		9.78145	0.0396222
9.79145	15.9477	7.31736		9.78895	33.3179	9.51315		9.78812	0.0402182
9.79812	15.7885	7.26139		9.79562	32.8308	9.43496		9.79478	0.0412613
9.80478	15.6309	7.20638		9.80228	32.3557	9.35811		9.80145	0.0424832
9.81145	15.4749	7.15204		9.80895	31.8917	9.28267		9.80812	0.0434667
9.81812	15.3207	7.09822		9.81562	31.438	9.20877		9.81478	0.0442713
9.82478	15.1678	7.04485		9.82228	30.9936	9.13652		9.82145	0.0447482
9.83145	15.0163	6.99211		9.82895	30.5586	9.06584		9.82812	0.0453666
9.83812	14.8663	6.94036		9.83562	30.1333	8.99653		9.83478	0.0463501
9.84478	14.7184	6.88995		9.84228	29.7177	8.92826		9.84145	0.0469461
9.85145	14.5725	6.84107		9.84895	29.3115	8.86075		9.84812	0.0465959
9.85812	14.4284	6.79364		9.85562	28.9147	8.79378		9.85478	0.0459403
9.86478	14.2862	6.74736		9.86228	28.5271	8.72726		9.86145	0.0450835
9.87145	14.1458	6.70187		9.86895	28.1484	8.66113		9.86812	0.0436157
9.87812	14.0078	6.65683		9.87562	27.7782	8.59545		9.87478	0.0416711
9.88478	13.8716	6.61187		9.88228	27.4166	8.53038		9.88145	0.0405014
9.89145	13.7364	6.56665		9.88895	27.0638	8.46607		9.88812	0.0408068
9.89812	13.6023	6.52096		9.89562	26.7192	8.40268		9.89478	0.0415519
9.90478	13.4695	6.47479		9.90228	26.382	8.34036		9.90145	0.042446
9.91145	13.338	6.42843		9.90895	26.051	8.2792		9.90812	0.0437349
9.91812	13.2073	6.38229		9.91562	25.7263	8.21928		9.91478	0.0451431
9.92478	13.078	6.33675		9.92228	25.4081	8.16056		9.92145	0.0462383
9.93145	12.9507	6.29205		9.92895	25.0962	8.10295		9.92812	0.0467673
9.93812	12.8256	6.24823		9.93562	24.7905	8.04634		9.93478	0.0469536
9.94478	12.7029	6.20534		9.94228	24.4911	7.99069		9.94145	0.0469089
9.95145	12.5819	6.1634		9.94895	24.1985	7.93605		9.94812	0.0468269
9.95812	12.4617	6.12237		9.95562	23.9127	7.88249		9.95478	0.0467822
9.96478	12.3417	6.0822		9.96228	23.6327	7.83006		9.96145	0.0467151
9.97145	12.2226	6.04277		9.96895	23.3584	7.77871		9.96812	0.0465885
9.97812	12.1052	6.00406		9.97562	23.0895	7.72841		9.97478	0.0470877
9.98478	11.9888	5.96621		9.98228	22.8265	7.67918		9.98145	0.0482053
9.99145	11.8736	5.92941		9.98895	22.5692	7.63097		9.98812	0.0493526
9.99812	11.7601	5.89379		9.99562	22.317	7.58366		9.99478	0.0500605
10.0048	11.6487	5.8594		10.0023	22.0695	7.53699		10.0015	0.050284
10.0114	11.5388	5.82625		10.009	21.8266	7.49063		10.0081	0.0504255
10.0181	11.4298	5.79436		10.0156	21.5888	7.44436		10.0148	0.050351
10.0248	11.3218	5.76376		10.0223	21.3557	7.39808		10.0214	0.0499338
10.0314	11.215	5.73438		10.029	21.1272	7.35177		10.0281	0.0490546
10.0381	11.1091	5.70604		10.0356	20.9033	7.30547		10.0348	0.0481308
10.0448	11.0041	5.67855		10.0423	20.6841	7.25921		10.0414	0.0476018
10.0515	10.8998	5.65164		10.0489	20.4691	7.21318		10.0481	0.0477135
10.0581	10.7968	5.62508		10.0556	20.2578	7.16767		10.0548	0.0484213
10.0648	10.6947	5.59853		10.0623	20.05	7.12309		10.0615	0.0492781
10.0715	10.5934	5.57165		10.0689	19.8466	7.0798		10.0681	0.0505149
10.0781	10.4935	5.54414		10.0756	19.6477	7.0381		10.0748	0.0519454
10.0848	10.3955	5.51588		10.0823	19.4531	6.99806		10.0815	0.053443
10.0915	10.2997	5.48695		10.089	19.2627	6.9596		10.0881	0.054419
10.0981	10.2049	5.45764		10.0956	19.0765	6.92241		10.0948	0.0545681
10.1048	10.1108	5.42833		10.1023	18.8941	6.88611		10.1014	0.0543073
10.1114	10.0173	5.39948		10.109	18.7148	6.85025		10.1081	0.0538602
10.1181	9.9245	5.37161		10.1156	18.538	6.8145		10.1148	0.053525
10.1248	9.83202	5.34515		10.1223	18.3639	6.77865		10.1214	0.0535324
10.1314	9.73976	5.32038		10.1289	18.1933	6.74267		10.1281	0.054054
10.1381	9.64829	5.29732		10.1356	18.0262	6.70671		10.1348	0.054881
10.1448	9.55815	5.27575		10.1423	17.8628	6.67107		10.1415	0.055939
10.1515	9.47028	5.25537		10.1489	17.7026	6.63611		10.1481	0.0571012
10.1581	9.38453	5.23589		10.1556	17.5453	6.60216		10.1548	0.058122
10.1648	9.30074	5.21706		10.1623	17.3915	6.56943		10.1615	0.0583827
10.1715	9.21774	5.19872		10.169	17.2408	6.53809		10.1681	0.0579581
10.1781	9.13539	5.18077		10.1756	17.0931	6.50818		10.1748	0.0576526
10.1848	9.05378	5.16316		10.1823	16.9478	6.47969		10.1814	0.0578985
10.1914	8.97297	5.14597		10.189	16.8051	6.45255		10.1881	0.0583008
10.1981	8.89267	5.12929		10.1956	16.6655	6.42673		10.1948	0.0584349
10.2048	8.81258	5.1132		10.2023	16.5284	6.40217		10.2014	0.0586584
10.2114	8.73332	5.09765		10.2089	16.3932	6.37878		10.2081	0.0590906
10.2181	8.65505	5.08261		10.2156	16.2598	6.35627		10.2148	0.0597909
10.2248	8.57802	5.06803		10.2223	16.1295	6.3343		10.2215	0.0603423
10.2315	8.50163	5.05389		10.2289	16.0023	6.31258		10.2281	0.0605658
10.2381	8.42617	5.04015		10.2356	15.878	6.29094		10.2348	0.0607595
10.2448	8.35232	5.02678		10.2423	15.7564	6.26934		10.2415	0.0608414
10.2515	8.28013	5.01384		10.249	15.6376	6.24784		10.2481	0.0607818
10.2581	8.20912	5.00149		10.2556	15.5213	6.22661		10.2548	0.0601709
10.2648	8.13858	4.98994		10.2623	15.4062	6.20599		10.2614	0.0594556
10.2714	8.06869	4.97945		10.269	15.2923	6.18649		10.2681	0.0594482
10.2781	7.99956	4.97028		10.2756	15.1804	6.16856		10.2748	0.0602826
10.2848	7.93085	4.96268		10.2823	15.0712	6.15249		10.2814	0.0616685
10.2914	7.86249	4.95691		10.2889	14.9644	6.13837		10.2881	0.0631139
10.2981	7.79457	4.95315		10.2956	14.8595	6.12615		10.2948	0.0644252
10.3048	7.72717	4.95142		10.3023	14.7568	6.11573		10.3015	0.0652969
10.3115	7.66058	4.95159		10.3089	14.6561	6.10693		10.3081	0.0653043
10.3181	7.59485	4.95344		10.3156	14.5566	6.09943		10.3148	0.0647232
10.3248	7.52999	4.95667		10.3223	14.4573	6.09292		10.3215	0.0640079
10.3315	7.46588	4.961		10.329	14.3593	6.08714		10.3281	0.0636205
10.3381	7.40276	4.96619		10.3356	14.2637	6.08206		10.3348	0.063844
10.3448	7.34146	4.97205		10.3423	14.1712	6.07778		10.3415	0.0644773
10.3514	7.28171	4.97853		10.349	14.0814	6.07449		10.3481	0.065513
10.3581	7.22281	4.98557		10.3556	13.9941	6.07252		10.3548	0.0670329
10.3648	7.16475	4.99322		10.3623	13.9089	6.07225		10.3614	0.0688881
10.3714	7.10799	5.00159		10.3689	13.825	6.07416		10.3681	0.0706911
10.3781	7.05212	5.01086		10.3756	13.7422	6.07859		10.3748	0.0718907
10.3848	6.99612	5.02126		10.3823	13.6607	6.08572		10.3814	0.0727698
10.3915	6.93982	5.03299		10.3889	13.58	6.09549		10.3881	0.0736564
10.3981	6.88438	5.04615		10.3956	13.4996	6.10771		10.3948	0.0742525
10.4048	6.82999	5.06079		10.4023	13.4197	6.12202		10.4015	0.0738576
10.4115	6.77654	5.07698		10.409	13.3414	6.13809		10.4081	0.0725165
10.4181	6.72418	5.0948		10.4156	13.2654	6.15551		10.4148	0.0708848
10.4248	6.67342	5.11425		10.4223	13.1909	6.17394		10.4215	0.0694916
10.4314	6.62422	5.1352		10.429	13.1179	6.19312		10.4281	0.0680611
10.4381	6.57553	5.15745		10.4356	13.0468	6.21282		10.4348	0.0667796
10.4448	6.5267	5.18082		10.4423	12.9781	6.2328		10.4414	0.0663623
10.4514	6.47768	5.20523		10.4489	12.9107	6.25289		10.4481	0.0671297
10.4581	6.42902	5.23064		10.4556	12.8434	6.27294		10.4548	0.068523
10.4648	6.38112	5.25696		10.4623	12.7765	6.29287		10.4614	0.0697449
10.4715	6.334	5.2841		10.4689	12.7109	6.31268		10.4681	0.0705048
10.4781	6.28778	5.31194		10.4756	12.6467	6.3324		10.4748	0.0705943
10.4848	6.24264	5.3404		10.4823	12.5835	6.35213		10.4815	0.0701994
10.4915	6.19861	5.36941		10.489	12.5213	6.37206		10.4881	0.0697374
10.4981	6.15557	5.39879		10.4956	12.4601	6.39258		10.4948	0.0694916
10.5048	6.11299	5.42829		10.5023	12.4002	6.41406		10.5015	0.0694171
10.5114	6.07076	5.45766		10.509	12.3416	6.43684		10.5081	0.0701398
10.5181	6.0289	5.4867		10.5156	12.2841	6.46108		10.5148	0.071533
10.5248	5.9877	5.51526		10.5223	12.2273	6.48679		10.5214	0.0733584
10.5314	5.94676	5.54326		10.529	12.1716	6.51373		10.5281	0.0748485
10.5381	5.90562	5.57069		10.5356	12.1175	6.54143		10.5348	0.0756383
10.5448	5.86507	5.59761		10.5423	12.0648	6.56929		10.5414	0.076063
10.5515	5.82551	5.62411		10.5489	12.013	6.59663		10.5481	0.0760183
10.5581	5.78717	5.65024		10.5556	11.962	6.62289		10.5548	0.0759736
10.5648	5.74968	5.67604		10.5623	11.9118	6.64765		10.5615	0.0754222
10.5715	5.71313	5.70151		10.5689	11.8628	6.67063		10.5681	0.0745207
10.5781	5.67747	5.72662		10.5756	11.8149	6.69177		10.5748	0.0740513
10.5848	5.64229	5.75125		10.5823	11.768	6.71121		10.5815	0.0741184
10.5915	5.60772	5.77518		10.589	11.7218	6.72936		10.5881	0.0740364
10.5981	5.57373	5.79818		10.5956	11.676	6.74657		10.5948	0.0731573
10.6048	5.53994	5.82008		10.6023	11.6312	6.76312		10.6014	0.072673
10.6114	5.50604	5.84081		10.609	11.5873	6.77906		10.6081	0.0732318
10.6181	5.47271	5.86027		10.6156	11.5439	6.7944		10.6148	0.0743046
10.6248	5.44004	5.87837		10.6223	11.5004	6.80921		10.6214	0.0750422
10.6314	5.40765	5.89503		10.6289	11.4572	6.82366		10.6281	0.0753775
10.6381	5.37495	5.91028		10.6356	11.4155	6.8379		10.6348	0.0761598
10.6448	5.3426	5.92412		10.6423	11.3755	6.85201		10.6415	0.0770986
10.6515	5.31165	5.93656		10.6489	11.3369	6.86596		10.6481	0.0774339
10.6581	5.28173	5.94757		10.6556	11.2995	6.87968		10.6548	0.0766739
10.6648	5.25233	5.95719		10.6623	11.2635	6.89297		10.6615	0.0754073
10.6715	5.2233	5.96552		10.669	11.2283	6.9056		10.6681	0.074707
10.6781	5.19511	5.97276		10.6756	11.1933	6.91718		10.6748	0.0744611
10.6848	5.16772	5.97905		10.6823	11.1579	6.92726		10.6814	0.0744388
10.6914	5.14028	5.98455		10.689	11.1225	6.93542		10.6881	0.0745356
10.6981	5.11289	5.98943		10.6956	11.088	6.94152		10.6948	0.074774
10.7048	5.08597	5.99383		10.7023	11.0551	6.94569		10.7014	0.0750571
10.7114	5.05993	5.99785		10.7089	11.0243	6.9483		10.7081	0.0751987
10.7181	5.03443	6.00144		10.7156	10.9949	6.94987		10.7148	0.0755414
10.7248	5.00923	6.00445		10.7223	10.9662	6.9508		10.7215	0.0759885
10.7315	4.98465	6.00681		10.7289	10.9383	6.95137		10.7281	0.0761673
10.7381	4.96081	6.00848		10.7356	10.9108	6.95171		10.7348	0.0760555
10.7448	4.93727	6.00948		10.7423	10.8833	6.95183		10.7415	0.0758693
10.7515	4.91337	6.00978		10.749	10.8558	6.95177		10.7481	0.0760406
10.7581	4.88956	6.00935		10.7556	10.8293	6.9515		10.7548	0.076443
10.7648	4.86634	6.00818		10.7623	10.8044	6.95097		10.7614	0.076808
10.7714	4.84426	6.00633		10.769	10.7804	6.95005		10.7681	0.0773892
10.7781	4.82274	6.00379		10.7756	10.7571	6.94865		10.7748	0.0785068
10.7848	4.80153	6.00051		10.7823	10.7347	6.9467		10.7814	0.0801161
10.7914	4.78098	5.99638		10.7889	10.7129	6.94424		10.7881	0.0820681
10.7981	4.76153	5.99125		10.7956	10.6914	6.94126		10.7948	0.0837147
10.8048	4.74335	5.98496		10.8023	10.6707	6.93766		10.8015	0.0852346
10.8115	4.72506	5.97746		10.8089	10.6513	6.93321		10.8081	0.0866726
10.8181	4.70623	5.96876		10.8156	10.6332	6.92765		10.8148	0.0881106
10.8248	4.68729	5.95901		10.8223	10.6158	6.92088		10.8215	0.089556
10.8315	4.66887	5.94841		10.829	10.5991	6.91291		10.8281	0.0905693
10.8381	4.65045	5.93715		10.8356	10.583	6.90388		10.8348	0.0917166
10.8448	4.63189	5.92537		10.8423	10.5678	6.89389		10.8415	0.0930801
10.8514	4.61365	5.91322		10.849	10.5538	6.88297		10.8481	0.0947267
10.8581	4.59696	5.90076		10.8556	10.5409	6.87116		10.8548	0.0967532
10.8648	4.58128	5.88802		10.8623	10.5293	6.85864		10.8614	0.0994354
10.8714	4.5659	5.87493		10.8689	10.519	6.84561		10.8681	0.102594
10.8781	4.55093	5.86137		10.8756	10.5097	6.83228		10.8748	0.10547
10.8848	4.53638	5.84726		10.8823	10.5008	6.81872		10.8814	0.108294
10.8915	4.52294	5.83256		10.8889	10.4924	6.80496		10.8881	0.112094
10.8981	4.50966	5.81734		10.8956	10.4848	6.79094		10.8948	0.116892
10.9048	4.49698	5.80169		10.9023	10.4786	6.7767		10.9015	0.122152
10.9115	4.48479	5.78566		10.909	10.4737	6.76227		10.9081	0.127472
10.9181	4.4729	5.76935		10.9156	10.4703	6.74759		10.9148	0.133418
10.9248	4.46123	5.75278		10.9223	10.4692	6.73248		10.9215	0.140324
10.9314	4.44914	5.73602		10.929	10.4701	6.71669		10.9281	0.147447
10.9381	4.43739	5.71902		10.9356	10.4722	6.70002		10.9348	0.154287
10.9448	4.42599	5.70172		10.9423	10.4746	6.6824		10.9414	0.161201
10.9514	4.4157	5.68395		10.9489	10.4778	6.66388		10.9481	0.16959
10.9581	4.40611	5.66556		10.9556	10.4825	6.64463		10.9548	0.179805
10.9648	4.39671	5.64643		10.9623	10.4882	6.62475		10.9614	0.19116
10.9715	4.38761	5.62646		10.9689	10.4949	6.60436		10.9681	0.20352
10.9781	4.37856	5.6056		10.9756	10.503	6.58364		10.9748	0.217326
10.9848	4.36968	5.58383		10.9823	10.5132	6.56272		10.9815	0.23298
10.9915	4.36048	5.56121		10.989	10.5256	6.54172		10.9881	0.250012
10.9981	4.3515	5.53787		10.9956	10.5396	6.52061		10.9948	0.268444
11.0048	4.34306	5.514		11.0023	10.5547	6.49917		11.0015	0.288352
11.0114	4.3347	5.4898		11.009	10.5708	6.47717		11.0081	0.309557
11.0181	4.32612	5.46545		11.0156	10.5881	6.45443		11.0148	0.332445
11.0248	4.31713	5.44112		11.0223	10.6071	6.43091		11.0214	0.357255
11.0314	4.30743	5.4169		11.029	10.6275	6.40668		11.0281	0.384264
11.0381	4.29719	5.39281		11.0356	10.6495	6.38188		11.0348	0.413328
11.0448	4.2867	5.36885		11.0423	10.6735	6.35669		11.0414	0.445038
11.0515	4.27706	5.345		11.0489	10.7	6.33129		11.0481	0.480667
11.0581	4.26841	5.3212		11.0556	10.7291	6.30588		11.0548	0.52055
11.0648	4.26063	5.29731		11.0623	10.7604	6.28057		11.0615	0.564478
11.0715	4.2534	5.27321		11.0689	10.7943	6.25539		11.0681	0.612296
11.0781	4.24598	5.24879		11.0756	10.8314	6.23021		11.0748	0.664383
11.0848	4.23839	5.224		11.0823	10.8714	6.20477		11.0815	0.72071
11.0915	4.23034	5.19885		11.089	10.9144	6.17883		11.0881	0.78126
11.0981	4.22162	5.17333		11.0956	10.9606	6.1522		11.0948	0.846326
11.1048	4.21205	5.1474		11.1023	11.0107	6.12484		11.1014	0.916466
11.1114	4.20168	5.12107		11.109	11.0652	6.09682		11.1081	0.991814
11.1181	4.19108	5.09439		11.1156	11.124	6.06834		11.1148	1.07293
11.1248	4.18047	5.06743		11.1223	11.1882	6.03971		11.1214	1.16056
11.1314	4.16978	5.04026		11.1289	11.2583	6.01128		11.1281	1.25549
11.1381	4.15935	5.01298		11.1356	11.3346	5.98343		11.1348	1.35801
11.1448	4.14907	4.98568		11.1423	11.4179	5.95645		11.1415	1.46895
11.1515	4.13915	4.95847		11.1489	11.5086	5.93041		11.1481	1.58966
11.1581	4.12962	4.93149		11.1556	11.6071	5.90519		11.1548	1.72072
11.1648	4.1206	4.90484		11.1623	11.7141	5.88049		11.1615	1.86276
11.1715	4.11186	4.87865		11.169	11.8305	5.85589		11.1681	2.01615
11.1781	4.10255	4.85306		11.1756	11.9576	5.831		11.1748	2.18236
11.1848	4.09246	4.82813		11.1823	12.0957	5.80544		11.1814	2.36224
11.1914	4.08217	4.8038		11.189	12.2449	5.77893		11.1881	2.55664
11.1981	4.07188	4.77998		11.1956	12.4063	5.75136		11.1948	2.76633
11.2048	4.06062	4.75652		11.2023	12.5811	5.72281		11.2014	2.99343
11.2114	4.0483	4.73337		11.2089	12.7714	5.69363		11.2081	3.23977
11.2181	4.03552	4.71041		11.2156	12.9778	5.6642		11.2148	3.50672
11.2248	4.02288	4.6875		11.2223	13.201	5.63495		11.2215	3.79542
11.2315	4.01021	4.66441		11.2289	13.4418	5.60616		11.2281	4.10751
11.2381	3.99738	4.64092		11.2356	13.7015	5.57809		11.2348	4.44509
11.2448	3.98481	4.61689		11.2423	13.9803	5.55089		11.2415	4.8091
11.2515	3.97225	4.59226		11.249	14.2776	5.52458		11.2481	5.20174
11.2581	3.95976	4.56699		11.2556	14.5936	5.49899		11.2548	5.62561
11.2648	3.94785	4.54107		11.2623	14.9296	5.47381		11.2614	6.08359
11.2714	3.93678	4.51453		11.269	15.2869	5.44869		11.2681	6.57695
11.2781	3.92549	4.4876		11.2756	15.6656	5.42337		11.2748	7.10709
11.2848	3.91352	4.46058		11.2823	16.0657	5.39768		11.2814	7.67621
11.2914	3.90139	4.43379		11.2889	16.4867	5.37154		11.2881	8.28613
11.2981	3.88975	4.40748		11.2956	16.9287	5.34493		11.2948	8.93743
11.3048	3.87803	4.38182		11.3023	17.3907	5.31798		11.3015	9.6305
11.3115	3.86531	4.35687		11.3089	17.8717	5.29097		11.3081	10.3668
11.3181	3.85208	4.33261		11.3156	18.3707	5.26425		11.3148	11.1472
11.3248	3.83915	4.30896		11.3223	18.8864	5.23811		11.3215	11.9711
11.3315	3.8263	4.28568		11.329	19.4183	5.21266		11.3281	12.8373
11.3381	3.81301	4.26255		11.3356	19.9643	5.18785		11.3348	13.7454
11.3448	3.79884	4.23942		11.3423	20.5224	5.16353		11.3415	14.695
11.3514	3.78432	4.21622		11.349	21.0912	5.1395		11.3481	15.6846
11.3581	3.7699	4.19298		11.3556	21.669	5.11549		11.3548	16.7115
11.3648	3.75549	4.16982		11.3623	22.2532	5.09124		11.3614	17.7728
11.3714	3.74115	4.14689		11.3689	22.8409	5.06663		11.3681	18.8653
11.3781	3.72655	4.12436		11.3756	23.4302	5.04172		11.3748	19.9857
11.3848	3.71221	4.1024		11.3823	24.0194	5.01679		11.3814	21.129
11.3915	3.69802	4.08113		11.3889	24.6063	4.9921		11.3881	22.2909
11.3981	3.68385	4.06055		11.3956	25.1883	4.96786		11.3948	23.4672
11.4048	3.66973	4.04059		11.4023	25.7638	4.94415		11.4015	24.6538
11.4115	3.65575	4.02111		11.409	26.3311	4.92099		11.4081	25.8456
11.4181	3.6424	4.00195		11.4156	26.888	4.89831		11.4148	27.037
11.4248	3.62948	3.98293		11.4223	27.4322	4.87597		11.4215	28.2238
11.4314	3.61678	3.96396		11.429	27.9618	4.85371		11.4281	29.4008
11.4381	3.6044	3.94498		11.4356	28.4756	4.83132		11.4348	30.5635
11.4448	3.59184	3.92603		11.4423	28.9716	4.80874		11.4414	31.707
11.4514	3.57918	3.90716		11.4489	29.4482	4.78606		11.4481	32.8272
11.4581	3.56641	3.88848		11.4556	29.9041	4.76344		11.4548	33.9205
11.4648	3.55385	3.87002		11.4623	30.3384	4.74096		11.4614	34.9826
11.4715	3.54123	3.85178		11.4689	30.7498	4.71867		11.4681	36.01
11.4781	3.52791	3.83362		11.4756	31.1371	4.69657		11.4748	36.9992
11.4848	3.51432	3.81543		11.4823	31.4998	4.67471		11.4815	37.947
11.4915	3.50059	3.79704		11.489	31.8372	4.65314		11.4881	38.851
11.4981	3.48664	3.77836		11.4956	32.1487	4.63181		11.4948	39.7086
11.5048	3.47229	3.75934		11.5023	32.4335	4.61069		11.5015	40.518
11.5114	3.45862	3.74001		11.509	32.6919	4.58978		11.5081	41.2772
11.5181	3.44608	3.72052		11.5156	32.9245	4.56911		11.5148	41.9852
11.5248	3.4342	3.70108		11.5223	33.1317	4.54875		11.5214	42.6415
11.5314	3.42209	3.68199		11.529	33.3133	4.5287		11.5281	43.2452
11.5381	3.40956	3.66349		11.5356	33.4694	4.5089		11.5348	43.7957
11.5448	3.39693	3.64569		11.5423	33.6007	4.48929		11.5414	44.2933
11.5515	3.3842	3.62862		11.5489	33.7081	4.46973		11.5481	44.7386
11.5581	3.37188	3.61223		11.5556	33.7916	4.45015		11.5548	45.1325
11.5648	3.35962	3.59645		11.5623	33.8504	4.43046		11.5615	45.4758
11.5715	3.34717	3.58121		11.5689	33.8851	4.41073		11.5681	45.769
11.5781	3.33443	3.56639		11.5756	33.8972	4.39104		11.5748	46.0133
11.5848	3.32178	3.55182		11.5823	33.8874	4.37155		11.5815	46.21
11.5915	3.30899	3.53732		11.589	33.8558	4.35231		11.5881	46.3601
11.5981	3.29568	3.52283		11.5956	33.8028	4.33334		11.5948	46.4641
11.6048	3.28249	3.5083		11.6023	33.7307	4.31464		11.6014	46.5229
11.6114	3.27025	3.49369		11.609	33.641	4.29629		11.6081	46.539
11.6181	3.25921	3.47892		11.6156	33.5341	4.27833		11.6148	46.5143
11.6248	3.24862	3.46395		11.6223	33.4102	4.26075		11.6214	46.4509
11.6314	3.23796	3.44878		11.6289	33.2699	4.24346		11.6281	46.351
11.6381	3.22666	3.43351		11.6356	33.1144	4.2264		11.6348	46.2167
11.6448	3.21493	3.41825		11.6423	32.9445	4.20954		11.6415	46.0505
11.6515	3.2033	3.40314		11.6489	32.7609	4.19283		11.6481	45.8535
11.6581	3.19177	3.38827		11.6556	32.5649	4.17617		11.6548	45.627
11.6648	3.18043	3.37375		11.6623	32.3571	4.15935		11.6615	45.3727
11.6715	3.16936	3.35964		11.669	32.1385	4.14218		11.6681	45.0922
11.6781	3.159	3.34597		11.6756	31.9101	4.12463		11.6748	44.7871
11.6848	3.14937	3.33277		11.6823	31.6726	4.1068		11.6814	44.4589
11.6914	3.13961	3.31998		11.689	31.4269	4.08897		11.6881	44.1097
11.6981	3.12918	3.30753		11.6956	31.1726	4.07135		11.6948	43.741
11.7048	3.11828	3.29532		11.7023	30.9108	4.05422		11.7014	43.3545
11.7114	3.10752	3.2832		11.7089	30.6425	4.03778		11.7081	42.9516
11.7181	3.09726	3.27106		11.7156	30.3683	4.02222		11.7148	42.5344
11.7248	3.08675	3.25878		11.7223	30.0887	4.00761		11.7215	42.1042
11.7315	3.07555	3.24625		11.7289	29.8042	3.99384		11.7281	41.662
11.7381	3.06436	3.23341		11.7356	29.5164	3.98069		11.7348	41.209
11.7448	3.05354	3.22026		11.7423	29.2259	3.96781		11.7415	40.7465
11.7515	3.04329	3.20682		11.749	28.9333	3.95493		11.7481	40.2755
11.7581	3.0333	3.19322		11.7556	28.6385	3.94179		11.7548	39.7967
11.7648	3.02329	3.1796		11.7623	28.3414	3.92825		11.7614	39.3116
11.7714	3.01334	3.16612		11.769	28.0424	3.91417		11.7681	38.8212
11.7781	3.00351	3.1529		11.7756	27.7417	3.89949		11.7748	38.3262
11.7848	2.99355	3.14004		11.7823	27.4398	3.88421		11.7814	37.8277
11.7914	2.98268	3.1276		11.7889	27.1367	3.86843		11.7881	37.3267
11.7981	2.97068	3.11558		11.7956	26.8332	3.85235		11.7948	36.8242
11.8048	2.9586	3.10392		11.8023	26.5306	3.83622		11.8015	36.3204
11.8115	2.94786	3.09252		11.8089	26.23	3.82026		11.8081	35.8159
11.8181	2.93788	3.08128		11.8156	25.9309	3.80465		11.8148	35.3116
11.8248	2.92797	3.07009		11.8223	25.6329	3.78953		11.8215	34.8077
11.8315	2.91757	3.05888		11.829	25.3359	3.77498		11.8281	34.305
11.8381	2.90678	3.04763		11.8356	25.0403	3.76101		11.8348	33.8036
11.8448	2.8957	3.03634		11.8423	24.7456	3.7475		11.8415	33.3044
11.8514	2.88437	3.02504		11.849	24.4523	3.73423		11.8481	32.8083
11.8581	2.87353	3.01379		11.8556	24.161	3.72096		11.8548	32.3156
11.8648	2.86344	3.00263		11.8623	23.8726	3.70753		11.8614	31.8267
11.8714	2.85438	2.99162		11.8689	23.5873	3.69388		11.8681	31.3418
11.8781	2.8464	2.98074		11.8756	23.3055	3.68002		11.8748	30.8614
11.8848	2.83883	2.96998		11.8823	23.0274	3.66598		11.8814	30.3858
11.8915	2.83059	2.95926		11.8889	22.7521	3.65185		11.8881	29.9151
11.8981	2.8215	2.9485		11.8956	22.4797	3.63777		11.8948	29.4497
11.9048	2.81229	2.93761		11.9023	22.2101	3.62386		11.9015	28.9897
11.9115	2.80334	2.92656		11.909	21.9434	3.61018		11.9081	28.5348
11.9181	2.79427	2.91541		11.9156	21.6795	3.59674		11.9148	28.0849
11.9248	2.78489	2.9043		11.9223	21.4184	3.58356		11.9215	27.6401
11.9314	2.77569	2.89342		11.929	21.1607	3.57068		11.9281	27.2011
11.9381	2.76653	2.88296		11.9356	20.9064	3.55816		11.9348	26.7679
11.9448	2.75667	2.8731		11.9423	20.6555	3.54605		11.9414	26.3408
11.9514	2.74603	2.86395		11.9489	20.4079	3.53438		11.9481	25.9205
11.9581	2.73514	2.85549		11.9556	20.1637	3.52313		11.9548	25.5069
11.9648	2.72499	2.84761		11.9623	19.9228	3.51229		11.9614	25.0993
11.9715	2.71555	2.84006		11.9689	19.6849	3.50183		11.9681	24.698
11.9781	2.70653	2.83259		11.9756	19.4505	3.49162		11.9748	24.3031
11.9848	2.69789	2.82497		11.9823	19.2195	3.48153		11.9815	23.9147
11.9915	2.6895	2.81703		11.989	18.9922	3.47144		11.9881	23.5325
11.9981	2.68139	2.80876		11.9956	18.7684	3.46128		11.9948	23.1567
12.0048	2.67328	2.80018		12.0023	18.5477	3.45101		12.0015	22.7876
12.0114	2.66548	2.79142		12.009	18.3305	3.44063		12.0081	22.4244
12.0181	2.65779	2.78261		12.0156	18.1163	3.43013		12.0148	22.0666
12.0248	2.64999	2.7739		12.0223	17.9053	3.41954		12.0214	21.7144
12.0314	2.64167	2.76541		12.029	17.6974	3.40887		12.0281	21.3684
12.0381	2.63306	2.75713		12.0356	17.4929	3.39813		12.0348	21.0288
12.0448	2.62413	2.74903		12.0423	17.2918	3.38731		12.0414	20.6957
12.0515	2.6149	2.74098		12.0489	17.0942	3.37636		12.0481	20.3688
12.0581	2.60575	2.73292		12.0556	16.9	3.36525		12.0548	20.0478
12.0648	2.59694	2.72483		12.0623	16.7091	3.35391		12.0615	19.7328
12.0715	2.58889	2.71671		12.0689	16.5214	3.34231		12.0681	19.4233
12.0781	2.5814	2.7086		12.0756	16.3364	3.33046		12.0748	19.1193
12.0848	2.57432	2.70053		12.0823	16.1541	3.31842		12.0815	18.8206
12.0915	2.56714	2.69254		12.089	15.9745	3.30636		12.0881	18.5275
12.0981	2.55944	2.68473		12.0956	15.7977	3.29447		12.0948	18.2398
12.1048	2.55124	2.6771		12.1023	15.6235	3.28289		12.1014	17.9574
12.1114	2.54288	2.66966		12.109	15.4519	3.27177		12.1081	17.6802
12.1181	2.53465	2.66234		12.1156	15.2829	3.26124		12.1148	17.4085
12.1248	2.5267	2.65507		12.1223	15.1169	3.25143		12.1214	17.1422
12.1314	2.51905	2.64781		12.1289	14.9541	3.24237		12.1281	16.8806
12.1381	2.51193	2.64053		12.1356	14.794	3.23393		12.1348	16.6238
12.1448	2.50515	2.63317		12.1423	14.6374	3.22593		12.1415	16.3716
12.1515	2.49828	2.62566		12.1489	14.4841	3.21812		12.1481	16.1237
12.1581	2.49114	2.61791		12.1556	14.3343	3.21034		12.1548	15.8796
12.1648	2.4839	2.60994		12.1623	14.1871	3.20246		12.1615	15.6398
12.1715	2.47645	2.6018		12.169	14.0416	3.19435		12.1681	15.4052
12.1781	2.46848	2.59359		12.1756	13.8978	3.18595		12.1748	15.1761
12.1848	2.46046	2.58542		12.1823	13.7555	3.1773		12.1814	14.9519
12.1914	2.45297	2.57741		12.189	13.6149	3.16857		12.1881	14.7324
12.1981	2.44606	2.56968		12.1956	13.476	3.16001		12.1948	14.5175
12.2048	2.43908	2.56236		12.2023	13.3393	3.15176		12.2014	14.3064
12.2114	2.43194	2.5555		12.2089	13.205	3.14392		12.2081	14.0986
12.2181	2.42505	2.54909		12.2156	13.0732	3.13645		12.2148	13.8942
12.2248	2.41831	2.54306		12.2223	12.9441	3.12925		12.2215	13.6934
12.2315	2.41156	2.53731		12.2289	12.8171	3.12217		12.2281	13.4956
12.2381	2.40438	2.53171		12.2356	12.6929	3.11505		12.2348	13.3008
12.2448	2.39713	2.52617		12.2423	12.5711	3.10768		12.2415	13.1096
12.2515	2.39021	2.52064		12.249	12.4518	3.09994		12.2481	12.922
12.2581	2.38372	2.51508		12.2556	12.3342	3.09174		12.2548	12.7373
12.2648	2.37714	2.50949		12.2623	12.2184	3.0831		12.2614	12.5557
12.2714	2.36998	2.50386		12.269	12.1045	3.07412		12.2681	12.3779
12.2781	2.36296	2.49822		12.2756	11.9922	3.06492		12.2748	12.2044
12.2848	2.35621	2.49258		12.2823	11.8817	3.05566		12.2814	12.035
12.2914	2.34947	2.48695		12.2889	11.773	3.04644		12.2881	11.8693
12.2981	2.34266	2.48129		12.2956	11.6659	3.03733		12.2948	11.7068
12.3048	2.33645	2.47553		12.3023	11.5602	3.02842		12.3015	11.5465
12.3115	2.33156	2.46961		12.3089	11.4559	3.01976		12.3081	11.3885
12.3181	2.327	2.46347		12.3156	11.3525	3.01146		12.3148	11.2327
12.3248	2.32217	2.45711		12.3223	11.2499	3.00358		12.3215	11.0791
12.3315	2.317	2.45053		12.329	11.1487	2.99615		12.3281	10.9279
12.3381	2.31174	2.4438		12.3356	11.05	2.98916		12.3348	10.7803
12.3448	2.30636	2.43696		12.3423	10.9533	2.98259		12.3415	10.636
12.3514	2.30029	2.43016		12.349	10.8588	2.9764		12.3481	10.4946
12.3581	2.29393	2.42358		12.3556	10.7662	2.97045		12.3548	10.3559
12.3648	2.28811	2.41735		12.3623	10.6753	2.96459		12.3614	10.2202
12.3714	2.2829	2.41159		12.3689	10.5853	2.95871		12.3681	10.0873
12.3781	2.27785	2.40631		12.3756	10.4956	2.95273		12.3748	9.95609
12.3848	2.27217	2.40144		12.3823	10.407	2.94665		12.3814	9.8266
12.3915	2.26608	2.39685		12.3889	10.3199	2.94049		12.3881	9.69902
12.3981	2.26017	2.39241		12.3956	10.2341	2.93432		12.3948	9.57324
12.4048	2.25422	2.38798		12.4023	10.1491	2.92814		12.4015	9.44865
12.4115	2.24841	2.38342		12.409	10.0655	2.92197		12.4081	9.32562
12.4181	2.24295	2.37864		12.4156	9.98364	2.91576		12.4148	9.20467
12.4248	2.23807	2.37364		12.4223	9.90304	2.90943		12.4215	9.08643
12.4314	2.23362	2.36847		12.429	9.82276	2.90287		12.4281	8.97086
12.4381	2.22936	2.3633		12.4356	9.74357	2.89598		12.4348	8.85787
12.4448	2.22552	2.35825		12.4423	9.66644	2.88875		12.4414	8.7472
12.4514	2.22173	2.35345		12.4489	9.59109	2.88123		12.4481	8.63862
12.4581	2.2177	2.34894		12.4556	9.51689	2.87352		12.4548	8.53242
12.4648	2.21337	2.34473		12.4623	9.44392	2.86582		12.4614	8.42794
12.4715	2.209	2.34081		12.4689	9.37233	2.85828		12.4681	8.32501
12.4781	2.20414	2.33714		12.4756	9.30162	2.85108		12.4748	8.22353
12.4848	2.19858	2.33365		12.4823	9.23116	2.84434		12.4815	8.12384
12.4915	2.19259	2.33024		12.489	9.16135	2.8381		12.4881	8.02565
12.4981	2.18675	2.32682		12.4956	9.09285	2.83232		12.4948	7.92869
12.5048	2.18143	2.32329		12.5023	9.02537	2.82689		12.5015	7.83291
12.5114	2.17656	2.31963		12.509	8.95859	2.82166		12.5081	7.73853
12.5181	2.17233	2.31581		12.5156	8.89263	2.81648		12.5148	7.64578
12.5248	2.16877	2.31185		12.5223	8.82784	2.81126		12.5214	7.55499
12.5314	2.16568	2.30775		12.529	8.76408	2.80597		12.5281	7.46594
12.5381	2.16293	2.30353		12.5356	8.70113	2.80063		12.5348	7.37835
12.5448	2.16018	2.29924		12.5423	8.63936	2.7953		12.5414	7.29194
12.5515	2.15738	2.29489		12.5489	8.57881	2.78999		12.5481	7.20747
12.5581	2.15449	2.29055		12.5556	8.51925	2.78475		12.5548	7.12506
12.5648	2.15099	2.28624		12.5623	8.46007	2.77956		12.5615	7.04397
12.5715	2.14707	2.28199		12.5689	8.40124	2.77441		12.5681	6.96422
12.5781	2.1431	2.27784		12.5756	8.34251	2.76922		12.5748	6.88616
12.5848	2.13949	2.27379		12.5823	8.2842	2.76387		12.5815	6.81084
12.5915	2.13587	2.26985		12.589	8.2275	2.75826		12.5881	6.73726
12.5981	2.13195	2.26602		12.5956	8.17265	2.75234		12.5948	6.66444
12.6048	2.12859	2.26229		12.6023	8.11939	2.74612		12.6014	6.59206
12.6114	2.12611	2.25864		12.609	8.06681	2.73966		12.6081	6.52072
12.6181	2.1238	2.25508		12.6156	8.01495	2.73306		12.6148	6.45117
12.6248	2.12132	2.25158		12.6223	7.96404	2.72646		12.6214	6.38292
12.6314	2.11925	2.24808		12.6289	7.91289	2.72002		12.6281	6.31586
12.6381	2.1176	2.24456		12.6356	7.86117	2.71387		12.6348	6.25043
12.6448	2.11549	2.24099		12.6423	7.81024	2.70811		12.6415	6.18713
12.6515	2.11237	2.23738		12.6489	7.76091	2.70274		12.6481	6.12514
12.6581	2.10927	2.23377		12.6556	7.71277	2.69774		12.6548	6.06339
12.6648	2.10706	2.2302		12.6623	7.66478	2.69305		12.6615	6.00235
12.6715	2.10541	2.22669		12.669	7.61779	2.68854		12.6681	5.94261
12.6781	2.10427	2.2233		12.6756	7.57252	2.68404		12.6748	5.88419
12.6848	2.10363	2.2201		12.6823	7.52767	2.67938		12.6814	5.82612
12.6914	2.10391	2.21716		12.689	7.4831	2.67445		12.6881	5.76878
12.6981	2.10429	2.2145		12.6956	7.43955	2.66926		12.6948	5.71248
12.7048	2.10379	2.21212		12.7023	7.39684	2.66387		12.7014	5.65701
12.7114	2.10264	2.20997		12.7089	7.35382	2.65837		12.7081	5.60228
12.7181	2.10094	2.20798		12.7156	7.30958	2.65286		12.7148	5.54886
12.7248	2.09916	2.20609		12.7223	7.26499	2.64749		12.7215	5.49725
12.7315	2.09664	2.2042		12.7289	7.22102	2.64242		12.7281	5.44675
12.7381	2.0938	2.20221		12.7356	7.17751	2.63777		12.7348	5.39727
12.7448	2.09126	2.20004		12.7423	7.1356	2.63355		12.7415	5.34908
12.7515	2.08872	2.19759		12.749	7.09578	2.62962		12.7481	5.30244
12.7581	2.08636	2.19483		12.7556	7.05809	2.62573		12.7548	5.25632
12.7648	2.08435	2.19175		12.7623	7.0214	2.62165		12.7614	5.21082
12.7714	2.0834	2.18839		12.769	6.98445	2.61717		12.7681	5.16678
12.7781	2.08268	2.18482		12.7756	6.94765	2.61215		12.7748	5.12429
12.7848	2.08151	2.18112		12.7823	6.91119	2.6065		12.7814	5.0827
12.7914	2.08013	2.17736		12.7889	6.87489	2.60021		12.7881	5.04188
12.7981	2.07894	2.17361		12.7956	6.83841	2.59341		12.7948	5.00233
12.8048	2.07747	2.16995		12.8023	6.80207	2.58631		12.8015	4.96416
12.8115	2.0755	2.16642		12.8089	6.76674	2.57917		12.8081	4.92685
12.8181	2.07344	2.163		12.8156	6.73272	2.57225		12.8148	4.89022
12.8248	2.07205	2.15971		12.8223	6.69929	2.56568		12.8215	4.85403
12.8315	2.07114	2.15656		12.829	6.66573	2.55955		12.8281	4.81813
12.8381	2.06999	2.15353		12.8356	6.63259	2.55387		12.8348	4.78273
12.8448	2.06807	2.15061		12.8423	6.60048	2.54857		12.8415	4.74837
12.8514	2.06518	2.14779		12.849	6.56924	2.54353		12.8481	4.71488
12.8581	2.06189	2.145		12.8556	6.53778	2.53862		12.8548	4.68237
12.8648	2.05859	2.1422		12.8623	6.50588	2.53371		12.8614	4.65142
12.8714	2.05524	2.13935		12.8689	6.47465	2.52876		12.8681	4.62191
12.8781	2.05158	2.13642		12.8756	6.44459	2.52382		12.8748	4.59371
12.8848	2.04831	2.13335		12.8823	6.41558	2.51897		12.8814	4.56631
12.8915	2.04624	2.13012		12.8889	6.38735	2.51433		12.8881	4.54073
12.8981	2.04545	2.12669		12.8956	6.35959	2.50996		12.8948	4.51724
12.9048	2.04502	2.12307		12.9023	6.33247	2.50589		12.9015	4.49524
12.9115	2.04479	2.11926		12.909	6.306	2.50205		12.9081	4.47451
12.9181	2.04498	2.11529		12.9156	6.28009	2.49829		12.9148	4.45483
12.9248	2.04505	2.11116		12.9223	6.25469	2.49446		12.9215	4.43712
12.9314	2.04402	2.10688		12.929	6.2298	2.49041		12.9281	4.42139
12.9381	2.04179	2.10249		12.9356	6.20563	2.48603		12.9348	4.40742
12.9448	2.039	2.0981		12.9423	6.18204	2.48127		12.9414	4.39555
12.9514	2.03636	2.09378		12.9489	6.15852	2.47617		12.9481	4.38561
12.9581	2.03429	2.0896		12.9556	6.13524	2.4709		12.9548	4.37809
12.9648	2.03345	2.0856		12.9623	6.11238	2.46568		12.9614	4.37222
12.9715	2.03385	2.08183		12.9689	6.08973	2.46074		12.9681	4.36725
12.9781	2.03452	2.07829		12.9756	6.06739	2.45613		12.9748	4.36324
12.9848	2.0354	2.07496		12.9823	6.04594	2.45186		12.9815	4.36032
12.9915	2.03609	2.07177		12.989	6.02595	2.44782		12.9881	4.3589
12.9981	2.03613	2.06866		12.9956	6.00698	2.4439		12.9948	4.35834
13.0048	2.03498	2.06556		13.0023	5.98823	2.43995		13.0015	4.35854
13.0114	2.03341	2.06245		13.009	5.96972	2.43583		13.0081	4.36004
13.0181	2.03282	2.05933		13.0156	5.95168	2.43145		13.0148	4.36316
13.0248	2.03246	2.05621		13.0223	5.93408	2.42673		13.0214	4.36767
13.0314	2.03193	2.05311		13.029	5.9171	2.42171		13.0281	4.37234
13.0381	2.03148	2.05001		13.0356	5.90081	2.41649		13.0348	4.37663
13.0448	2.03151	2.04692		13.0423	5.88477	2.41115		13.0414	4.3803
13.0515	2.0315	2.04384		13.0489	5.8687	2.40579		13.0481	4.3832
13.0581	2.03052	2.04072		13.0556	5.85234	2.40042		13.0548	4.38467
13.0648	2.02949	2.03748		13.0623	5.83543	2.39502		13.0615	4.38464
13.0715	2.02925	2.03409		13.0689	5.81732	2.38953		13.0681	4.38398
13.0781	2.02963	2.03053		13.0756	5.79818	2.38395		13.0748	4.38301
13.0848	2.03012	2.02684		13.0823	5.77926	2.37826		13.0815	4.38104
13.0915	2.03027	2.02307		13.089	5.76077	2.37256		13.0881	4.37677
13.0981	2.03023	2.01929		13.0956	5.74236	2.36694		13.0948	4.37034
13.1048	2.02934	2.01556		13.1023	5.72428	2.3615		13.1014	4.362
13.1114	2.02744	2.01194		13.109	5.7072	2.35628		13.1081	4.35227
13.1181	2.02509	2.00847		13.1156	5.69037	2.35136		13.1148	4.34109
13.1248	2.02241	2.00514		13.1223	5.67251	2.34683		13.1214	4.3286
13.1314	2.01958	2.00195		13.1289	5.65337	2.34271		13.1281	4.31497
13.1381	2.01646	1.99884		13.1356	5.63413	2.33901		13.1348	4.29982
13.1448	2.0134	1.99579		13.1423	5.61436	2.33559		13.1415	4.28251
13.1515	2.01015	1.99276		13.1489	5.59331	2.33231		13.1481	4.2625
13.1581	2.00598	1.98973		13.1556	5.57113	2.32902		13.1548	4.23994
13.1648	2.00133	1.98668		13.1623	5.54902	2.32561		13.1615	4.21558
13.1715	1.99697	1.98357		13.169	5.52731	2.322		13.1681	4.18969
13.1781	1.99378	1.98039		13.1756	5.50556	2.3181		13.1748	4.16226
13.1848	1.99129	1.97714		13.1823	5.48369	2.31385		13.1814	4.1337
13.1914	1.98898	1.97378		13.189	5.46172	2.3092		13.1881	4.10416
13.1981	1.98646	1.9703		13.1956	5.4395	2.30423		13.1948	4.07357
13.2048	1.98374	1.96671		13.2023	5.41656	2.29909		13.2014	4.04187
13.2114	1.98055	1.96305		13.2089	5.39336	2.29391		13.2081	4.00953
13.2181	1.97612	1.9594		13.2156	5.37015	2.28882		13.2148	3.97687
13.2248	1.97075	1.95583		13.2223	5.34695	2.28384		13.2215	3.94347
13.2315	1.96455	1.95239		13.2289	5.32401	2.27901		13.2281	3.90958
13.2381	1.95856	1.94913		13.2356	5.30113	2.27439		13.2348	3.87559
13.2448	1.95284	1.94607		13.2423	5.27874	2.27		13.2415	3.84166
13.2515	1.94774	1.94321		13.249	5.25662	2.26579		13.2481	3.80736
13.2581	1.94308	1.94045		13.2556	5.23439	2.26172		13.2548	3.77265
13.2648	1.93804	1.93768		13.2623	5.21184	2.25766		13.2614	3.73819
13.2714	1.93266	1.93478		13.269	5.18861	2.25359		13.2681	3.7035
13.2781	1.92743	1.93169		13.2756	5.16601	2.24953		13.2748	3.66834
13.2848	1.92281	1.9284		13.2823	5.14415	2.24544		13.2814	3.63284
13.2914	1.91827	1.92494		13.2889	5.12263	2.2413		13.2881	3.59759
13.2981	1.91328	1.92134		13.2956	5.10094	2.23706		13.2948	3.56258
13.3048	1.90842	1.91765		13.3023	5.07918	2.23271		13.3015	3.52706
13.3115	1.90423	1.91398		13.3089	5.0583	2.22826		13.3081	3.49119
[truncated: 1,754 more rows]
