# Supplementary material for: The IRE1β-mediated unfolded protein response is repressed by the chaperone AGR2 in mucin producing cells
Source: EMBO J. 2023 Dec 18;43(5):719–53. doi: 10.1038/s44318-023-00014-z (PMC10907699; doi:10.1038/s44318-023-00014-z)
Supplement: Supplementary file 6 — Source Data Fig. 4 [file 44318_2023_14_MOESM6_ESM.zip › Fig 4/B/2022061314 rep 1.xlsx]

## Sheet: 14-06-22
run 3				run 4				run 5
15 uM 2048-OG (gain 10, collect)				15 uM 2048-OG + 50uM 2794 (gain 10, collect)				50uM 2794 (gain 10, collect)
Time	A280	FLD		Time	A280	FLD		Time	A280
0.00311667	-0.00905991	0.401431		0.00311667	-0.000350177	0.31637		0.00478333	0.0071004
0.00978333	-0.00340492	0.401342		0.00978333	0.00303984	0.316304		0.01145	0.0112951
0.01645	0.00208616	0.401258		0.01645	0.00698119	0.31628		0.0181167	0.0155047
0.0231167	0.00684708	0.401175		0.0231167	0.0111833	0.316286		0.0247833	0.0194907
0.0297833	0.00967085	0.401092		0.0297833	0.014998	0.316328		0.03145	0.0223964
0.03645	0.0105202	0.401014		0.03645	0.0175387	0.316381		0.0381167	0.0240728
0.0431167	0.0104457	0.400931		0.0431167	0.0189468	0.316459		0.0447833	0.0244975
0.0497833	0.00981987	0.400835		0.0497833	0.019528	0.31653		0.05145	0.0239015
0.05645	0.00916421	0.400716		0.05645	0.0194088	0.316608		0.0581167	0.0223741
0.0631167	0.00787526	0.400579		0.0631167	0.0187233	0.316685		0.0647833	0.0202954
0.0697833	0.00619143	0.400424		0.0697833	0.0171214	0.316751		0.07145	0.0179708
0.07645	0.00424683	0.400245		0.07645	0.0145659	0.316823		0.0781167	0.0150204
0.0831167	0.00182539	0.400054		0.0831167	0.0113472	0.316888		0.0847833	0.0118464
0.0897833	-0.000886619	0.399858		0.0897833	0.00812858	0.316954		0.09145	0.00878423
0.09645	-0.00421703	0.399661		0.09645	0.00520051	0.317031		0.0981167	0.00613183
0.103117	-0.00720471	0.399482		0.103117	0.00229478	0.317103		0.104783	0.00405312
0.109783	-0.00935793	0.399309		0.109783	-0.000216067	0.31718		0.11145	0.00225008
0.11645	-0.0110939	0.399125		0.11645	-0.00224262	0.317252		0.118117	0.000633299
0.123117	-0.0134185	0.398922		0.123117	-0.00362098	0.317299		0.124783	-0.000566244
0.129783	-0.0163913	0.398701		0.129783	-0.00433624	0.317311		0.13145	-0.00136346
0.13645	-0.0189021	0.398445		0.13645	-0.00499189	0.317276		0.138117	-0.00192225
0.143117	-0.0207797	0.398147		0.143117	-0.00579655	0.31718		0.144783	-0.00293553
0.149783	-0.022471	0.397819		0.149783	-0.00718981	0.317019		0.15145	-0.0044629
0.15645	-0.0237003	0.397468		0.15645	-0.00850111	0.316799		0.158117	-0.00581145
0.163117	-0.0238195	0.397122		0.163117	-0.00926107	0.316542		0.164783	-0.007011
0.169783	-0.0227615	0.396812		0.169783	-0.00956655	0.316256		0.17145	-0.00788271
0.17645	-0.0212789	0.396562		0.17645	-0.00932068	0.315964		0.178117	-0.00867248
0.183117	-0.0197664	0.396395		0.183117	-0.00886619	0.315684		0.184783	-0.00905991
0.189783	-0.0185966	0.396299		0.189783	-0.0083968	0.31544		0.19145	-0.00890344
0.19645	-0.017792	0.396276		0.19645	-0.00809878	0.315255		0.198117	-0.0083968
0.203117	-0.0171959	0.396305		0.203117	-0.00847131	0.315124		0.204783	-0.00774115
0.209783	-0.0167489	0.396353		0.209783	-0.00914186	0.315046		0.21145	-0.0070408
0.21645	-0.0172704	0.396395		0.21645	-0.0102296	0.315034		0.218117	-0.00613183
0.223117	-0.0189841	0.396419		0.223117	-0.0112653	0.315064		0.224783	-0.00506639
0.229783	-0.0209585	0.396395		0.229783	-0.0117496	0.315142		0.23145	-0.00429899
0.23645	-0.022471	0.396323		0.23645	-0.0116676	0.315237		0.238117	-0.00423193
0.243117	-0.023596	0.396228		0.243117	-0.0110045	0.315362		0.244783	-0.00508875
0.249783	-0.0246465	0.396109		0.249783	-0.0108927	0.315487		0.25145	-0.00671297
0.25645	-0.0251234	0.395977		0.25645	-0.0114217	0.315619		0.258117	-0.00862777
0.263117	-0.0245422	0.395846		0.263117	-0.0120774	0.315744		0.264783	-0.0102371
0.269783	-0.023514	0.395727		0.269783	-0.0123605	0.315845		0.27145	-0.0111908
0.27645	-0.0231043	0.395626		0.27645	-0.012286	0.315922		0.278117	-0.0116229
0.283117	-0.0235662	0.395542		0.283117	-0.0122786	0.315964		0.284783	-0.0111759
0.289783	-0.0244081	0.395465		0.289783	-0.0122041	0.315964		0.29145	-0.00988692
0.29645	-0.0245869	0.395399		0.29645	-0.0122339	0.315911		0.298117	-0.00862032
0.303117	-0.0249967	0.395334		0.303117	-0.0124797	0.315827		0.304783	-0.00849366
0.309783	-0.0256747	0.395274		0.309783	-0.012733	0.315708		0.31145	-0.00920892
0.31645	-0.0260919	0.395221		0.31645	-0.0129044	0.315583		0.318117	-0.00993907
0.323117	-0.0256449	0.395161		0.323117	-0.013262	0.315458		0.324783	-0.0107288
0.329783	-0.0247732	0.395107		0.329783	-0.0136644	0.315332		0.33145	-0.0118986
0.33645	-0.0245646	0.395042		0.33645	-0.0135377	0.315225		0.338117	-0.0134781
0.343117	-0.0246242	0.39497		0.343117	-0.0130162	0.315118		0.344783	-0.0144765
0.349783	-0.0248849	0.394899		0.349783	-0.0128448	0.315017		0.35145	-0.014782
0.35645	-0.0253692	0.394815		0.35645	-0.0135973	0.314879		0.358117	-0.0142455
0.363117	-0.0258535	0.394732		0.363117	-0.0148639	0.314695		0.364783	-0.0132322
0.369783	-0.0261664	0.394636		0.369783	-0.0160113	0.314462		0.37145	-0.0123009
0.37645	-0.0264347	0.394541		0.37645	-0.0168979	0.3142		0.378117	-0.0113174
0.383117	-0.0265166	0.394452		0.383117	-0.0174195	0.313926		0.384783	-0.0103787
0.389783	-0.0260249	0.39438		0.389783	-0.0178963	0.313681		0.39145	-0.00990927
0.39645	-0.0248998	0.394332		0.39645	-0.0182986	0.313497		0.398117	-0.0108704
0.403117	-0.0244454	0.394326		0.403117	-0.0181645	0.313389		0.404783	-0.0130907
0.409783	-0.0245273	0.394356		0.409783	-0.0176877	0.313377		0.41145	-0.0154898
0.41645	-0.0249445	0.394416		0.41645	-0.0169352	0.313467		0.418117	-0.0169575
0.423117	-0.0255033	0.394487		0.423117	-0.016205	0.313622		0.424783	-0.0175536
0.429783	-0.0267327	0.394547		0.429783	-0.0154525	0.313812		0.43145	-0.0172853
0.43645	-0.0289977	0.394565		0.43645	-0.0142753	0.314003		0.438117	-0.0161305
0.443117	-0.0315085	0.394517		0.443117	-0.0132471	0.314164		0.444783	-0.0143796
0.449783	-0.0341013	0.394392		0.449783	-0.0124276	0.314271		0.45145	-0.0126064
0.45645	-0.0357106	0.394183		0.45645	-0.0120699	0.314319		0.458117	-0.0116825
0.463117	-0.036031	0.393897		0.463117	-0.0121742	0.314307		0.464783	-0.0119358
0.469783	-0.0353381	0.393569		0.469783	-0.0125244	0.314254		0.47145	-0.0131875
0.47645	-0.0340566	0.39326		0.47645	-0.0131205	0.314158		0.478117	-0.0149086
0.483117	-0.0323802	0.393009		0.483117	-0.0133291	0.314039		0.484783	-0.0162199
0.489783	-0.0304505	0.392848		0.489783	-0.0131279	0.313902		0.49145	-0.0166595
0.49645	-0.0291541	0.392807		0.49645	-0.012666	0.313753		0.498117	-0.0161901
0.503117	-0.0290424	0.392878		0.503117	-0.0120401	0.313598		0.504783	-0.0148267
0.509783	-0.0294074	0.393051		0.509783	-0.0113845	0.313425		0.51145	-0.0131056
0.51645	-0.0295714	0.393295		0.51645	-0.011079	0.313234		0.518117	-0.0116006
0.523117	-0.0298768	0.393558		0.523117	-0.0114739	0.313032		0.524783	-0.0106916
0.529783	-0.0304729	0.393796		0.529783	-0.0125766	0.312805		0.53145	-0.0103563
0.53645	-0.0310317	0.393975		0.53645	-0.0136644	0.312579		0.538117	-0.0102445
0.543117	-0.0311956	0.394064		0.543117	-0.0146627	0.312352		0.544783	-0.0102147
0.549783	-0.031583	0.394052		0.549783	-0.0158176	0.312138		0.55145	-0.0100732
0.55645	-0.0327304	0.393939		0.55645	-0.0169575	0.311947		0.558117	-0.00977516
0.563117	-0.0341609	0.393736		0.563117	-0.0176504	0.31178		0.564783	-0.00965595
0.569783	-0.0354797	0.393456		0.569783	-0.0174344	0.311643		0.57145	-0.00958145
0.57645	-0.0365898	0.393105		0.57645	-0.0173375	0.311542		0.578117	-0.00991672
0.583117	-0.0377223	0.392711		0.583117	-0.0176355	0.311482		0.584783	-0.0109673
0.589783	-0.0386685	0.392282		0.589783	-0.0179857	0.311458		0.59145	-0.0128672
0.59645	-0.0389963	0.391847		0.59645	-0.0180155	0.31147		0.598117	-0.0151321
0.603117	-0.0386685	0.391406		0.603117	-0.0181422	0.311512		0.604783	-0.0170916
0.609783	-0.0379905	0.391006		0.609783	-0.0190586	0.311571		0.61145	-0.0186265
0.61645	-0.0372157	0.390655		0.61645	-0.0199899	0.311655		0.618117	-0.0194386
0.623117	-0.0365749	0.390369		0.623117	-0.0204444	0.311732		0.624783	-0.0193939
0.629783	-0.0362098	0.39016		0.629783	-0.0204444	0.311804		0.63145	-0.0185221
0.63645	-0.0363961	0.390023		0.63645	-0.0204593	0.311852		0.638117	-0.017345
0.643117	-0.0371262	0.389946		0.643117	-0.020504	0.311863		0.644783	-0.0162199
0.649783	-0.0382736	0.389904		0.649783	-0.0200048	0.31184		0.65145	-0.0156015
0.65645	-0.0397637	0.38988		0.65645	-0.0192299	0.31178		0.658117	-0.0154302
0.663117	-0.040926	0.389856		0.663117	-0.0186041	0.311702		0.664783	-0.0154898
0.669783	-0.0415146	0.38982		0.669783	-0.0183731	0.311607		0.67145	-0.0156239
0.67645	-0.0415444	0.389761		0.67645	-0.0181347	0.3115		0.678117	-0.0154153
0.683117	-0.0413731	0.389683		0.683117	-0.0179112	0.311393		0.684783	-0.0148639
0.689783	-0.0411049	0.389594		0.689783	-0.0183731	0.311303		0.69145	-0.0139847
0.69645	-0.0405088	0.38951		0.69645	-0.0193045	0.311232		0.698117	-0.0135601
0.703117	-0.0402257	0.389421		0.703117	-0.0197887	0.311184		0.704783	-0.0138059
0.709783	-0.0405088	0.389344		0.709783	-0.0192299	0.311142		0.71145	-0.0140518
0.71645	-0.0411049	0.389272		0.71645	-0.0182241	0.311106		0.718117	-0.0139475
0.723117	-0.0418052	0.389212		0.723117	-0.017345	0.311053		0.724783	-0.0134185
0.729783	-0.0421181	0.389165		0.729783	-0.0167042	0.310999		0.73145	-0.0126213
0.73645	-0.0422075	0.389105		0.73645	-0.0161529	0.310934		0.738117	-0.011377
0.743117	-0.0417382	0.389051		0.743117	-0.016287	0.310856		0.744783	-0.0102296
0.749783	-0.0410601	0.389016		0.749783	-0.0172108	0.310791		0.75145	-0.00976771
0.75645	-0.0406727	0.388992		0.75645	-0.0187606	0.310719		0.758117	-0.0100955
0.763117	-0.0405163	0.388992		0.763117	-0.0198558	0.310665		0.764783	-0.0108406
0.769783	-0.0405759	0.389022		0.769783	-0.0202283	0.310636		0.77145	-0.0118092
0.77645	-0.040777	0.389057		0.77645	-0.0199899	0.310624		0.778117	-0.0125095
0.783117	-0.0415444	0.389111		0.783117	-0.0194013	0.310636		0.784783	-0.0122637
0.789783	-0.0425801	0.389165		0.789783	-0.0189096	0.310653		0.79145	-0.0112951
0.79645	-0.0433847	0.389218		0.79645	-0.0182018	0.310665		0.798117	-0.0103861
0.803117	-0.0438094	0.38926		0.803117	-0.0176281	0.310659		0.804783	-0.010401
0.809783	-0.0440851	0.389272		0.809783	-0.0168905	0.310624		0.81145	-0.0108927
0.81645	-0.0449792	0.389266		0.81645	-0.0168979	0.310552		0.818117	-0.011839
0.823117	-0.0463203	0.389224		0.823117	-0.0174493	0.310433		0.824783	-0.0127107
0.829783	-0.0473484	0.389159		0.829783	-0.0179186	0.310266		0.83145	-0.0135228
0.83645	-0.0476241	0.389081		0.83645	-0.0183731	0.310063		0.838117	-0.0134632
0.843117	-0.0474975	0.38898		0.843117	-0.0188798	0.309837		0.844783	-0.012584
0.849783	-0.0474826	0.388861		0.849783	-0.0195652	0.309604		0.85145	-0.0115857
0.85645	-0.0469759	0.38873		0.85645	-0.0194311	0.309396		0.858117	-0.0109524
0.863117	-0.0459626	0.388598		0.863117	-0.0188202	0.309241		0.864783	-0.0115186
0.869783	-0.0454411	0.388461		0.869783	-0.0187978	0.309145		0.87145	-0.0128374
0.87645	-0.0457019	0.38833		0.87645	-0.0191107	0.309139		0.878117	-0.0147596
0.883117	-0.0459179	0.388217		0.883117	-0.0196323	0.309235		0.884783	-0.0162348
0.889783	-0.0456497	0.38811		0.889783	-0.0205114	0.309426		0.89145	-0.0171512
0.89645	-0.0453666	0.388008		0.89645	-0.0220463	0.309688		0.898117	-0.017859
0.903117	-0.0450313	0.387907		0.903117	-0.0232011	0.309998		0.904783	-0.0182539
0.909783	-0.044249	0.387794		0.909783	-0.0226945	0.310314		0.91145	-0.0179783
0.91645	-0.0436902	0.387657		0.91645	-0.0214428	0.310594		0.918117	-0.0170469
0.923117	-0.044167	0.387502		0.923117	-0.0201836	0.310826		0.924783	-0.0161007
0.929783	-0.045225	0.387329		0.929783	-0.0191331	0.310975		0.93145	-0.0154451
0.93645	-0.0462309	0.38715		0.93645	-0.0182465	0.311035		0.938117	-0.014618
0.943117	-0.0473782	0.386989		0.943117	-0.0179037	0.310999		0.944783	-0.013344
0.949783	-0.0487342	0.386876		0.949783	-0.0185668	0.31088		0.95145	-0.0118911
0.95645	-0.0493824	0.386816		0.95645	-0.0194907	0.310695		0.958117	-0.010781
0.963117	-0.048846	0.386816		0.963117	-0.0203177	0.310469		0.964783	-0.0106245
0.969783	-0.0480488	0.386882		0.969783	-0.0211447	0.310212		0.97145	-0.0115186
0.97645	-0.0475794	0.386983		0.97645	-0.0218973	0.309962		0.978117	-0.013046
0.983117	-0.0476837	0.387079		0.983117	-0.022538	0.309718		0.984783	-0.0145212
0.989783	-0.048317	0.387144		0.989783	-0.0231117	0.309509		0.99145	-0.0156462
0.99645	-0.049375	0.387162		0.99645	-0.0240952	0.309348		0.998117	-0.0166073
1.00312	-0.050731	0.387108		1.00312	-0.0251234	0.309247		1.00478	-0.0170097
1.00978	-0.0520423	0.387007		1.00978	-0.0253841	0.309217		1.01145	-0.0160411
1.01645	-0.0532418	0.386858		1.01645	-0.0247583	0.309241		1.01812	-0.014171
1.02312	-0.0535399	0.386685		1.02312	-0.0236779	0.309324		1.02478	-0.012666
1.02978	-0.0528321	0.386506		1.02978	-0.0227019	0.309443		1.03145	-0.0123233
1.03645	-0.05202	0.386339		1.03645	-0.021711	0.309569		1.03812	-0.0125691
1.04312	-0.0514239	0.386178		1.04312	-0.0204891	0.30967		1.04478	-0.0129342
1.04978	-0.0506863	0.386041		1.04978	-0.0194237	0.309736		1.05145	-0.0139326
1.05645	-0.0492409	0.385916		1.05645	-0.0187308	0.309736		1.05812	-0.0149086
1.06312	-0.0480339	0.385791		1.06312	-0.0190511	0.309676		1.06478	-0.0154227
1.06978	-0.0476018	0.385684		1.06978	-0.020057	0.309563		1.07145	-0.0154525
1.07645	-0.0478104	0.385576		1.07645	-0.0211373	0.309402		1.07812	-0.0153705
1.08312	-0.0485182	0.385481		1.08312	-0.0220388	0.309211		1.08478	-0.0155121
1.08978	-0.0497252	0.385386		1.08978	-0.0225753	0.309014		1.09145	-0.0154451
1.09645	-0.0516698	0.385296		1.09645	-0.0228435	0.308841		1.09812	-0.0155717
1.10312	-0.0534877	0.385201		1.10312	-0.0225082	0.308698		1.10478	-0.0158846
1.10978	-0.0546575	0.385094		1.10978	-0.0216067	0.308591		1.11145	-0.0162795
1.11645	-0.054501	0.384957		1.11645	-0.0206605	0.308502		1.11812	-0.0167042
1.12312	-0.0532344	0.38479		1.12312	-0.0199303	0.308418		1.12478	-0.0170544
1.12978	-0.0516474	0.384593		1.12978	-0.0198707	0.308329		1.13145	-0.0172853
1.13645	-0.0504926	0.38439		1.13645	-0.0203028	0.308233		1.13812	-0.0175014
1.14312	-0.0502169	0.384188		1.14312	-0.0209734	0.308138		1.14478	-0.018023
1.14978	-0.0503659	0.384009		1.14978	-0.0213161	0.308043		1.15145	-0.0187755
1.15645	-0.0511855	0.383854		1.15645	-0.0213236	0.307953		1.15812	-0.0196174
1.16312	-0.0527948	0.383723		1.16312	-0.0214502	0.307882		1.16478	-0.0198558
1.16978	-0.0546798	0.383621		1.16978	-0.0212565	0.307834		1.17145	-0.0196397
1.17645	-0.0557527	0.383544		1.17645	-0.0208244	0.307822		1.17812	-0.0188947
1.18312	-0.0555143	0.38349		1.18312	-0.0202954	0.307846		1.18478	-0.0178292
1.18978	-0.0546128	0.383455		1.18978	-0.0206977	0.307876		1.19145	-0.0164583
1.19645	-0.0534877	0.383419		1.19645	-0.0217855	0.307894		1.19812	-0.0150874
1.20312	-0.0526309	0.383377		1.20312	-0.0229776	0.307888		1.20478	-0.0145212
1.20978	-0.0521913	0.383335		1.20978	-0.0241622	0.30784		1.21145	-0.0149831
1.21645	-0.0524744	0.383294		1.21645	-0.0255331	0.307751		1.21812	-0.0163466
1.22312	-0.0533313	0.38327		1.22312	-0.0269189	0.307631		1.22478	-0.0176132
1.22978	-0.0541657	0.38327		1.22978	-0.0273958	0.307471		1.23145	-0.0183806
1.23645	-0.0546873	0.383294		1.23645	-0.0270084	0.307292		1.23812	-0.0184774
1.24312	-0.05465	0.383329		1.24312	-0.0261813	0.307101		1.24478	-0.018172
1.24978	-0.0544041	0.383395		1.24978	-0.0252351	0.306916		1.25145	-0.0179186
1.25645	-0.0543445	0.383478		1.25645	-0.0239909	0.306749		1.25812	-0.0176132
1.26312	-0.0544786	0.383586		1.26312	-0.0225455	0.3066		1.26478	-0.0175387
1.26978	-0.0547841	0.383693		1.26978	-0.0218824	0.306463		1.27145	-0.0175014
1.27645	-0.0553429	0.383776		1.27645	-0.0218078	0.306338		1.27812	-0.0174716
1.28312	-0.0561923	0.383806		1.28312	-0.0216961	0.306231		1.28478	-0.0173673
1.28978	-0.0573546	0.383788		1.28978	-0.0213161	0.306135		1.29145	-0.0170991
1.29645	-0.0580698	0.383717		1.29645	-0.0212565	0.306064		1.29812	-0.0169948
1.30312	-0.0580996	0.383598		1.30312	-0.0220463	0.30601		1.30478	-0.0167117
1.30978	-0.0578687	0.383443		1.30978	-0.0226572	0.305969		1.31145	-0.016503
1.31645	-0.0577942	0.383246		1.31645	-0.0227466	0.305945		1.31812	-0.0164956
1.32312	-0.0577569	0.383043		1.32312	-0.0228062	0.305933		1.32478	-0.0166371
1.32978	-0.0572875	0.382859		1.32978	-0.0233427	0.305933		1.33145	-0.0166818
1.33645	-0.056468	0.382715		1.33645	-0.0239685	0.305939		1.33812	-0.0165105
1.34312	-0.0559464	0.38262		1.34312	-0.0241399	0.305945		1.34478	-0.0167564
1.34978	-0.055939	0.382584		1.34978	-0.0241622	0.305945		1.35145	-0.017643
1.35645	-0.0560284	0.382584		1.35645	-0.0243485	0.305927		1.35812	-0.0188649
1.36312	-0.0559837	0.382614		1.36312	-0.0245124	0.305891		1.36478	-0.0199154
1.36978	-0.0556335	0.38265		1.36978	-0.0246391	0.305837		1.37145	-0.0203773
1.37645	-0.0553727	0.382668		1.37645	-0.0245571	0.305772		1.37812	-0.0206828
1.38312	-0.055477	0.382632		1.38312	-0.0244677	0.305712		1.38478	-0.0206977
1.38978	-0.0557452	0.382531		1.38978	-0.0239685	0.305665		1.39145	-0.0201911
1.39645	-0.0559613	0.382346		1.39645	-0.0232905	0.305617		1.39812	-0.0192001
1.40312	-0.055857	0.382072		1.40312	-0.022538	0.305593		1.40478	-0.0182316
1.40978	-0.0557527	0.381744		1.40978	-0.0216961	0.305581		1.41145	-0.0181422
1.41645	-0.0559837	0.381386		1.41645	-0.020884	0.305587		1.41812	-0.0186861
1.42312	-0.0564307	0.381035		1.42312	-0.0199452	0.305599		1.42478	-0.019379
1.42978	-0.0570044	0.380719		1.42978	-0.0196621	0.305605		1.43145	-0.0201538
1.43645	-0.0576749	0.380468		1.43645	-0.0199899	0.305605		1.43812	-0.0210404
1.44312	-0.0584647	0.38029		1.44312	-0.0207871	0.305599		1.44478	-0.0225157
1.44978	-0.0596195	0.380188		1.44978	-0.021711	0.305581		1.45145	-0.024125
1.45645	-0.0606924	0.380152		1.45645	-0.0228509	0.305557		1.45812	-0.025183
1.46312	-0.0612736	0.380141		1.46312	-0.0240654	0.305527		1.46478	-0.0257418
1.46978	-0.0610352	0.380129		1.46978	-0.0247657	0.305486		1.47145	-0.0256225
1.47645	-0.0608042	0.380099		1.47645	-0.0250861	0.305438		1.47812	-0.0251308
1.48312	-0.0611618	0.380033		1.48312	-0.0256598	0.305384		1.48478	-0.023745
1.48978	-0.0614971	0.379938		1.48978	-0.0265613	0.305331		1.49145	-0.0217557
1.49645	-0.0617653	0.379825		1.49645	-0.0274703	0.305295		1.49812	-0.0197291
1.50312	-0.0624806	0.379717		1.50312	-0.0279322	0.305271		1.50478	-0.0184253
1.50978	-0.0641942	0.379634		1.50978	-0.0283122	0.305253		1.51145	-0.0182539
1.51645	-0.065662	0.37961		1.51645	-0.02864	0.305235		1.51812	-0.0187755
1.52312	-0.0662506	0.379658		1.52312	-0.02864	0.305218		1.52478	-0.0193641
1.52978	-0.0665039	0.379765		1.52978	-0.0280216	0.305182		1.53145	-0.0196844
1.53645	-0.0668615	0.37992		1.53645	-0.0269488	0.305122		1.53812	-0.0201315
1.54312	-0.0669584	0.380099		1.54312	-0.0260994	0.305027		1.54478	-0.0203028
1.54978	-0.0662357	0.380266		1.54978	-0.0255331	0.304884		1.55145	-0.0202954
1.55645	-0.0652522	0.380391		1.55645	-0.0247806	0.304705		1.55812	-0.0200644
1.56312	-0.0648126	0.380456		1.56312	-0.0235587	0.304502		1.56478	-0.0201985
1.56978	-0.0651181	0.380439		1.56978	-0.0222772	0.304288		1.57145	-0.0205785
1.57645	-0.0656992	0.380355		1.57645	-0.0212863	0.304079		1.57812	-0.0208318
1.58312	-0.0661239	0.3802		1.58312	-0.0208095	0.303894		1.58478	-0.0207648
1.58978	-0.0667945	0.380027		1.58978	-0.0207722	0.303739		1.59145	-0.0203624
1.59645	-0.0676885	0.379843		1.59645	-0.0215694	0.303632		1.59812	-0.0201017
1.60312	-0.0683069	0.37967		1.60312	-0.0233427	0.303572		1.60478	-0.020057
1.60978	-0.0682995	0.379521		1.60978	-0.025712	0.303572		1.61145	-0.0201464
1.61645	-0.0680834	0.379395		1.61645	-0.0279397	0.303638		1.61812	-0.0201613
1.62312	-0.0680164	0.379288		1.62312	-0.0295714	0.303751		1.62478	-0.0201017
1.62978	-0.0676066	0.379175		1.62978	-0.0304282	0.303912		1.63145	-0.0198334
1.63645	-0.067018	0.379044		1.63645	-0.0307783	0.304103		1.63812	-0.0190809
1.64312	-0.0668094	0.378877		1.64312	-0.0304207	0.304306		1.64478	-0.0179633
1.64978	-0.0670627	0.378674		1.64978	-0.0294894	0.304484		1.65145	-0.0168309
1.65645	-0.0670925	0.378436		1.65645	-0.0281259	0.304615		1.65812	-0.0163168
1.66312	-0.0668094	0.378174		1.66312	-0.0265613	0.304669		1.66478	-0.016652
1.66978	-0.0668615	0.377911		1.66978	-0.0252351	0.304663		1.67145	-0.0176951
1.67645	-0.067234	0.377679		1.67645	-0.0237077	0.304592		1.67812	-0.0192523
1.68312	-0.0672564	0.3775		1.68312	-0.0222996	0.304472		1.68478	-0.0206977
1.68978	-0.0668839	0.377393		1.68978	-0.021629	0.304335		1.69145	-0.0217631
1.69645	-0.0666231	0.377357		1.69645	-0.0223443	0.304204		1.69812	-0.0218377
1.70312	-0.0667274	0.377405		1.70312	-0.0239015	0.304091		1.70478	-0.0210851
1.70978	-0.0666678	0.377506		1.70978	-0.0250489	0.304008		1.71145	-0.0198558
1.71645	-0.0664219	0.377625		1.71645	-0.0259727	0.30396		1.71812	-0.0187159
1.72312	-0.0664145	0.377733		1.72312	-0.0268742	0.30393		1.72478	-0.018023
1.72978	-0.0667647	0.377804		1.72978	-0.027746	0.3039		1.73145	-0.0177249
1.73645	-0.0673234	0.377828		1.73645	-0.0280291	0.303864		1.73812	-0.0178888
1.74312	-0.0678077	0.377804		1.74312	-0.027962	0.303799		1.74478	-0.0181273
1.74978	-0.068672	0.377727		1.74978	-0.0284612	0.303692		1.75145	-0.0185147
1.75645	-0.0695586	0.377613		1.75645	-0.0289306	0.303543		1.75812	-0.0187755
1.76312	-0.0702664	0.377464		1.76312	-0.0287294	0.303358		1.76478	-0.0187457
1.76978	-0.0705644	0.377315		1.76978	-0.0277311	0.303131		1.77145	-0.0184625
1.77645	-0.0707507	0.377172		1.77645	-0.0266358	0.302881		1.77812	-0.0181273
1.78312	-0.0708774	0.377023		1.78312	-0.0257865	0.302625		1.78478	-0.0181124
1.78978	-0.0709146	0.376862		1.78978	-0.0246614	0.302374		1.79145	-0.0179932
1.79645	-0.0712574	0.376672		1.79645	-0.0239983	0.302142		1.79812	-0.0178739
1.80312	-0.0718012	0.376451		1.80312	-0.0245869	0.301939		1.80478	-0.0178739
1.80978	-0.0724271	0.376207		1.80978	-0.0265017	0.301796		1.81145	-0.0181794
1.81645	-0.0726655	0.375956		1.81645	-0.0286177	0.301701		1.81812	-0.0184551
1.82312	-0.0728965	0.375718		1.82312	-0.0302047	0.301659		1.82478	-0.0181273
1.82978	-0.0735	0.375509		1.82978	-0.0315383	0.301653		1.83145	-0.0178292
1.83645	-0.0739843	0.375354		1.83645	-0.0325441	0.301671		1.83812	-0.0175834
1.84312	-0.074096	0.375283		1.84312	-0.0330806	0.301707		1.84478	-0.017263
1.84978	-0.0738353	0.375301		1.84978	-0.0326037	0.301743		1.85145	-0.0165254
1.85645	-0.0735447	0.375384		1.85645	-0.0314116	0.301766		1.85812	-0.0158474
1.86312	-0.0731125	0.375515		1.86312	-0.0304878	0.301784		1.86478	-0.0162348
1.86978	-0.0722334	0.375658		1.86978	-0.0300929	0.30179		1.87145	-0.0171661
1.87645	-0.071682	0.375795		1.87645	-0.0301227	0.301778		1.87812	-0.0181496
1.88312	-0.0715926	0.375897		1.88312	-0.0298172	0.301766		1.88478	-0.0188351
1.88978	-0.0721514	0.375956		1.88978	-0.0293702	0.301749		1.89145	-0.019148
1.89645	-0.0730604	0.375956		1.89645	-0.0290051	0.301725		1.89812	-0.0190511
1.90312	-0.0739545	0.375903		1.90312	-0.0281259	0.301701		1.90478	-0.0185743
1.90978	-0.0746548	0.375813		1.90978	-0.0271127	0.301683		1.91145	-0.0184625
1.91645	-0.0749305	0.375688		1.91645	-0.0263304	0.301677		1.91812	-0.0185668
1.92312	-0.0754222	0.375545		1.92312	-0.0260547	0.301689		1.92478	-0.0187233
1.92978	-0.0758693	0.375378		1.92978	-0.0261739	0.301719		1.93145	-0.0186786
1.93645	-0.076361	0.375205		1.93645	-0.0268668	0.301772		1.93812	-0.0185445
1.94312	-0.0771284	0.375032		1.94312	-0.0283718	0.301838		1.94478	-0.0183508
1.94978	-0.0779927	0.374854		1.94978	-0.0300184	0.301903		1.95145	-0.0177622
1.95645	-0.0783131	0.374681		1.95645	-0.0309497	0.301951		1.95812	-0.0174195
1.96312	-0.0777543	0.374508		1.96312	-0.0316203	0.301957		1.96478	-0.0174195
1.96978	-0.0765547	0.374353		1.96978	-0.0319928	0.301909		1.97145	-0.0181869
1.97645	-0.0750571	0.374222		1.97645	-0.0319481	0.301802		1.97812	-0.019379
1.98312	-0.0734925	0.374115		1.98312	-0.0314489	0.301629		1.98478	-0.0207871
1.98978	-0.0723749	0.374031		1.98978	-0.0308678	0.301427		1.99145	-0.0219792
1.99645	-0.071995	0.373966		1.99645	-0.0305548	0.3012		1.99812	-0.0227094
2.00312	-0.0719652	0.373912		2.00312	-0.030145	0.300992		2.00478	-0.0235587
2.00978	-0.0725389	0.373864		2.00978	-0.0300109	0.300819		2.01145	-0.0247583
2.01645	-0.0737831	0.373828		2.01645	-0.0300407	0.300699		2.01812	-0.0260025
2.02312	-0.0751317	0.373799		2.02312	-0.0300035	0.30064		2.02478	-0.026539
2.02978	-0.0758544	0.373763		2.02978	-0.0295192	0.300646		2.03145	-0.0263005
2.03645	-0.0761449	0.373709		2.03645	-0.029102	0.300705		2.03812	-0.025779
2.04312	-0.0766441	0.373667		2.04312	-0.0290275	0.300789		2.04478	-0.024952
2.04978	-0.07727	0.37362		2.04978	-0.0289753	0.300878		2.05145	-0.0241548
2.05645	-0.0777692	0.373578		2.05645	-0.0289008	0.300944		2.05812	-0.023596
2.06312	-0.078477	0.373542		2.06312	-0.0288635	0.300974		2.06478	-0.0234991
2.06978	-0.0797138	0.373518		2.06978	-0.028871	0.300956		2.07145	-0.023976
2.07645	-0.0808835	0.373507		2.07645	-0.028491	0.300896		2.07812	-0.0246614
2.08312	-0.0816882	0.373518		2.08312	-0.0279248	0.300795		2.08478	-0.0253022
2.08978	-0.0823438	0.37356		2.08978	-0.0278652	0.300682		2.09145	-0.0252724
2.09645	-0.083074	0.373632		2.09645	-0.0279173	0.300556		2.09812	-0.0248104
2.10312	-0.0835285	0.373703		2.10312	-0.0274926	0.300443		2.10478	-0.0242889
2.10978	-0.0832975	0.373775		2.10978	-0.0264347	0.300342		2.11145	-0.0237003
2.11645	-0.0828505	0.373822		2.11645	-0.0258088	0.300258		2.11812	-0.0225306
2.12312	-0.0825822	0.37384		2.12312	-0.0259355	0.300181		2.12478	-0.0211224
2.12978	-0.0825375	0.373811		2.12978	-0.0265688	0.300115		2.13145	-0.0202581
2.13645	-0.0823736	0.373733		2.13645	-0.0272691	0.30005		2.13812	-0.0201985
2.14312	-0.0820681	0.373614		2.14312	-0.0282377	0.29999		2.14478	-0.0205711
2.14978	-0.0817776	0.373465		2.14978	-0.0298545	0.299937		2.15145	-0.0207499
2.15645	-0.0815615	0.373292		2.15645	-0.0310242	0.299895		2.15812	-0.0208989
2.16312	-0.0813678	0.373125		2.16312	-0.0317544	0.299877		2.16478	-0.0211224
2.16978	-0.0809953	0.37297		2.16978	-0.0317097	0.299877		2.17145	-0.0212267
2.17645	-0.0809282	0.372821		2.17645	-0.0313297	0.299889		2.17812	-0.0209734
2.18312	-0.0809655	0.372678		2.18312	-0.0305846	0.299913		2.18478	-0.0203848
2.18978	-0.0811592	0.372523		2.18978	-0.0294596	0.299931		2.19145	-0.0204667
2.19645	-0.0813305	0.372344		2.19645	-0.0289679	0.299942		2.19812	-0.0215322
2.20312	-0.0813976	0.372136		2.20312	-0.0284165	0.299942		2.20478	-0.0229627
2.20978	-0.081487	0.371891		2.20978	-0.0276938	0.299942		2.21145	-0.0238195
2.21645	-0.080958	0.371617		2.21645	-0.0270084	0.299942		2.21812	-0.0241101
2.22312	-0.0802204	0.371325		2.22312	-0.0272095	0.29996		2.22478	-0.0241622
2.22978	-0.0795573	0.371045		2.22978	-0.0284389	0.299996		2.23145	-0.0238195
2.23645	-0.079371	0.370795		2.23645	-0.0294447	0.300068		2.23812	-0.0234991
2.24312	-0.0795349	0.370592		2.24312	-0.0302345	0.300163		2.24478	-0.0233501
2.24978	-0.0798255	0.370455		2.24978	-0.0306964	0.300264		2.25145	-0.0234991
2.25645	-0.080429	0.370377		2.25645	-0.0312254	0.300342		2.25812	-0.0232533
2.26312	-0.0812933	0.370377		2.26312	-0.0316873	0.300372		2.26478	-0.0226796
2.26978	-0.0821352	0.370431		2.26978	-0.0319555	0.300324		2.27145	-0.0223964
2.27645	-0.0828654	0.370526		2.27645	-0.0319779	0.300193		2.27812	-0.0221655
2.28312	-0.08367	0.370657		2.28312	-0.0317097	0.299978		2.28478	-0.0223443
2.28978	-0.0844225	0.370789		2.28978	-0.0316575	0.299686		2.29145	-0.0229254
2.29645	-0.0846833	0.37092		2.29645	-0.0319108	0.299346		2.29812	-0.0236854
2.30312	-0.0848249	0.371033		2.30312	-0.0320449	0.298989		2.30478	-0.0242591
2.30978	-0.0855029	0.371128		2.30978	-0.0317246	0.298655		2.31145	-0.0241771
2.31645	-0.0866428	0.371194		2.31645	-0.0311509	0.298369		2.31812	-0.0242591
2.32312	-0.0869334	0.371242		2.32312	-0.0304282	0.298166		2.32478	-0.0243708
2.32978	-0.0860319	0.371248		2.32978	-0.029549	0.298047		2.33145	-0.0246391
2.33645	-0.0851676	0.371218		2.33645	-0.0285357	0.298005		2.33812	-0.0251159
2.34312	-0.0847951	0.371146		2.34312	-0.0277534	0.298035		2.34478	-0.0256151
2.34978	-0.0845641	0.371039		2.34978	-0.0274703	0.298136		2.35145	-0.0260696
2.35645	-0.0841022	0.37089		2.35645	-0.0276566	0.29828		2.35812	-0.0264496
2.36312	-0.084348	0.370699		2.36312	-0.0282228	0.298464		2.36478	-0.0268146
2.36978	-0.0857413	0.370479		2.36978	-0.0288561	0.298679		2.37145	-0.0269189
2.37645	-0.0870526	0.37021		2.37645	-0.0294596	0.298905		2.37812	-0.0270382
2.38312	-0.0879988	0.369912		2.38312	-0.030078	0.299138		2.38478	-0.0277311
2.38978	-0.0885725	0.369591		2.38978	-0.0305995	0.29937		2.39145	-0.028722
2.39645	-0.088796	0.369263		2.39645	-0.0310838	0.299567		2.39812	-0.0286996
2.40312	-0.0882596	0.368941		2.40312	-0.0314191	0.299728		2.40478	-0.0277236
2.40978	-0.0869483	0.368649		2.40978	-0.0318587	0.299835		2.41145	-0.0268072
2.41645	-0.0859201	0.368392		2.41645	-0.03241	0.299871		2.41812	-0.0265017
2.42312	-0.084959	0.36819		2.42312	-0.0329465	0.299829		2.42478	-0.026308
2.42978	-0.0840724	0.368059		2.42978	-0.0336021	0.299704		2.43145	-0.0262633
2.43645	-0.0834912	0.368005		2.43645	-0.0342354	0.299501		2.43812	-0.0265092
2.44312	-0.0839606	0.368011		2.44312	-0.0348836	0.299245		2.44478	-0.0266731
2.44978	-0.0853762	0.368071		2.44978	-0.0354648	0.298941		2.45145	-0.0261441
2.45645	-0.0867844	0.36816		2.45645	-0.0358373	0.298631		2.45812	-0.0250936
2.46312	-0.0876859	0.368243		2.46312	-0.0360385	0.298327		2.46478	-0.0239611
2.46978	-0.0882223	0.368297		2.46978	-0.035882	0.298065		2.47145	-0.0234097
2.47645	-0.0884905	0.368297		2.47645	-0.0356361	0.297856		2.47812	-0.0234768
2.48312	-0.0879467	0.368243		2.48312	-0.0357926	0.297713		2.48478	-0.0241399
2.48978	-0.0871047	0.36813		2.48978	-0.0364482	0.29763		2.49145	-0.0246316
2.49645	-0.0865608	0.367975		2.49645	-0.0373572	0.297606		2.49812	-0.0246763
2.50312	-0.0867471	0.367796		2.50312	-0.0380725	0.297624		2.50478	-0.024654
2.50978	-0.0870526	0.367606		2.50978	-0.0385717	0.297672		2.51145	-0.0244975
2.51645	-0.0872836	0.367433		2.51645	-0.0391454	0.297719		2.51812	-0.0243112
2.52312	-0.08782	0.36729		2.52312	-0.0394285	0.297749		2.52478	-0.0238642
2.52978	-0.0881404	0.367212		2.52978	-0.0389367	0.297743		2.53145	-0.0239611
2.53645	-0.0881627	0.367177		2.53645	-0.0381693	0.297695		2.53812	-0.0246614
2.54312	-0.0880361	0.367182		2.54312	-0.0378713	0.297618		2.54478	-0.0255704
2.54978	-0.0884458	0.367212		2.54978	-0.038065	0.297505		2.55145	-0.0261664
2.55645	-0.0892282	0.36726		2.55645	-0.0379682	0.297362		2.55812	-0.02639
2.56312	-0.0899956	0.367308		2.56312	-0.0371933	0.297195		2.56478	-0.0264347
2.56978	-0.0906363	0.367355		2.56978	-0.0364557	0.297028		2.57145	-0.0264123
2.57645	-0.0918359	0.367391		2.57645	-0.0357851	0.296861		2.57812	-0.0263378
2.58312	-0.093244	0.367409		2.58312	-0.0350326	0.296718		2.58478	-0.0261292
2.58978	-0.0942275	0.367421		2.58978	-0.0343174	0.296605		2.59145	-0.0256896
2.59645	-0.0948161	0.367421		2.59645	-0.0337511	0.296515		2.59812	-0.0255629
2.60312	-0.0953674	0.367439		2.60312	-0.0338703	0.296456		2.60478	-0.0263304
2.60978	-0.0959635	0.367469		2.60978	-0.0346452	0.296408		2.61145	-0.0273511
2.61645	-0.0950918	0.367504		2.61645	-0.035651	0.29639		2.61812	-0.0280067
2.62312	-0.0935495	0.367534		2.62312	-0.0364333	0.296378		2.62478	-0.0280291
2.62978	-0.092417	0.367534		2.62978	-0.0366494	0.29636		2.63145	-0.0281408
2.63645	-0.0923127	0.367492		2.63645	-0.036791	0.296342		2.63812	-0.0281036
2.64312	-0.092566	0.367403		2.64312	-0.0368953	0.296319		2.64478	-0.0277981
2.64978	-0.0929162	0.367272		2.64978	-0.0366718	0.296295		2.65145	-0.0277162
2.65645	-0.0939593	0.367087		2.65645	-0.0358894	0.296289		2.65812	-0.0279695
2.66312	-0.0950694	0.366879		2.66312	-0.0348538	0.296271		2.66478	-0.0282899
2.66978	-0.0955313	0.366664		2.66978	-0.0337139	0.296259		2.67145	-0.0283271
2.67645	-0.0948533	0.366461		2.67645	-0.03279	0.296247		2.67812	-0.0284463
2.68312	-0.0938848	0.366294		2.68312	-0.0322908	0.296211		2.68478	-0.0284612
2.68978	-0.0932738	0.366175		2.68978	-0.0319555	0.296152		2.69145	-0.0283793
2.69645	-0.0929907	0.36611		2.69645	-0.0318289	0.296062		2.69812	-0.028193
2.70312	-0.0926554	0.36608		2.70312	-0.0316277	0.295955		2.70478	-0.0282004
2.70978	-0.0923127	0.366068		2.70978	-0.031963	0.295848		2.71145	-0.0279024
2.71645	-0.0923723	0.36605		2.71645	-0.032872	0.295746		2.71812	-0.0268072
2.72312	-0.0926107	0.36602		2.72312	-0.0334457	0.295675		2.72478	-0.0253469
2.72978	-0.0928566	0.365973		2.72978	-0.033848	0.295639		2.73145	-0.0241995
2.73645	-0.093326	0.365895		2.73645	-0.0346899	0.295639		2.73812	-0.0240356
2.74312	-0.09422	0.365788		2.74312	-0.036113	0.295681		2.74478	-0.0249967
2.74978	-0.0953525	0.365663		2.74978	-0.037238	0.29574		2.75145	-0.0266731
2.75645	-0.0965595	0.365514		2.75645	-0.0372007	0.295794		2.75812	-0.0284165
2.76312	-0.0977442	0.365347		2.76312	-0.0367537	0.295818		2.76478	-0.0295639
2.76978	-0.098452	0.365192		2.76978	-0.0361502	0.295788		2.77145	-0.0296682
2.77645	-0.0983402	0.365031		2.77645	-0.0353307	0.295705		2.77812	-0.0292286
2.78312	-0.0975206	0.364882		2.78312	-0.0344813	0.295573		2.78478	-0.0285283
2.78978	-0.096947	0.364745		2.78978	-0.0340044	0.295413		2.79145	-0.0281036
2.79645	-0.0966638	0.364637		2.79645	-0.0339374	0.295234		2.79812	-0.0281632
2.80312	-0.0966415	0.364566		2.80312	-0.0340194	0.295061		2.80478	-0.0286475
2.80978	-0.0968948	0.364536		2.80978	-0.0341758	0.294906		2.81145	-0.0298023
2.81645	-0.0976324	0.364554		2.81645	-0.0345111	0.294787		2.81812	-0.0311509
2.82312	-0.0986978	0.36459		2.82312	-0.0351816	0.294709		2.82478	-0.0320971
2.82978	-0.0993013	0.364649		2.82978	-0.0359714	0.294667		2.83145	-0.032261
2.83645	-0.0989959	0.364709		2.83645	-0.0369921	0.29465		2.83812	-0.0317171
2.84312	-0.0983477	0.364774		2.84312	-0.0380948	0.294662		2.84478	-0.0308976
2.84978	-0.09799	0.364822		2.84978	-0.0391081	0.294679		2.85145	-0.0301674
2.85645	-0.0977367	0.364858		2.85645	-0.0395849	0.294715		2.85812	-0.0294074
2.86312	-0.0976622	0.36487		2.86312	-0.0395775	0.294787		2.86478	-0.0286549
2.86978	-0.0978485	0.364876		2.86978	-0.0394359	0.294876		2.87145	-0.0279248
2.87645	-0.0986904	0.364876		2.87645	-0.0387877	0.295001		2.87812	-0.0275448
2.88312	-0.0998601	0.364876		2.88312	-0.0375211	0.29515		2.88478	-0.0277907
2.88978	-0.100769	0.3649		2.88978	-0.0360459	0.295299		2.89145	-0.0277683
2.89645	-0.101514	0.364918		2.89645	-0.0351742	0.295442		2.89812	-0.0273809
2.90312	-0.101872	0.364929		2.90312	-0.0344068	0.29555		2.90478	-0.0271425
2.90978	-0.101812	0.364918		2.90978	-0.0334457	0.295603		2.91145	-0.0278875
2.91645	-0.101417	0.364876		2.91645	-0.0327006	0.295591		2.91812	-0.0292286
2.92312	-0.100568	0.364804		2.92312	-0.0327826	0.295496		2.92478	-0.0299364
2.92978	-0.0996664	0.364703		2.92978	-0.0335276	0.295317		2.93145	-0.0300556
2.93645	-0.0990406	0.364584		2.93645	-0.0341237	0.295055		2.93812	-0.0298694
2.94312	-0.0992417	0.364459		2.94312	-0.0343695	0.294745		2.94478	-0.0292584
2.94978	-0.100598	0.364345		2.94978	-0.0342429	0.294399		2.95145	-0.0278726
2.95645	-0.102602	0.364238		2.95645	-0.034079	0.294048		2.95812	-0.0259057
2.96312	-0.104703	0.364149		2.96312	-0.0338256	0.293714		2.96478	-0.0244752
2.96978	-0.106305	0.364059		2.96978	-0.0335127	0.293416		2.97145	-0.0240877
2.97645	-0.107221	0.36397		2.97645	-0.0331327	0.293189		2.97812	-0.0244901
2.98312	-0.107743	0.363845		2.98312	-0.0328273	0.293034		2.98478	-0.0253543
2.98978	-0.107631	0.36366		2.98978	-0.0327751	0.292963		2.99145	-0.0263676
2.99645	-0.106983	0.363421		2.99645	-0.0331253	0.292969		2.99812	-0.0278279
3.00312	-0.106022	0.363117		3.00312	-0.0337958	0.293028		3.00478	-0.0294223
3.00978	-0.105463	0.362766		3.00978	-0.034295	0.29313		3.01145	-0.0301525
3.01645	-0.105925	0.362396		3.01645	-0.0343695	0.293249		3.01812	-0.0296235
3.02312	-0.106692	0.362027		3.02312	-0.0342578	0.293362		3.02478	-0.0284836
3.02978	-0.107035	0.361669		3.02978	-0.0343099	0.293469		3.03145	-0.0275299
3.03645	-0.106961	0.361353		3.03645	-0.0345409	0.293571		3.03812	-0.0270084
3.04312	-0.107206	0.361091		3.04312	-0.0342354	0.293654		3.04478	-0.0266135
3.04978	-0.107691	0.360882		3.04978	-0.0334755	0.293744		3.05145	-0.0267103
3.05645	-0.107542	0.360745		3.05645	-0.0327304	0.293833		3.05812	-0.0277758
3.06312	-0.107087	0.360674		3.06312	-0.0326484	0.293934		3.06478	-0.0292808
3.06978	-0.106946	0.360656		3.06978	-0.0328347	0.294048		3.07145	-0.030376
3.07645	-0.107385	0.360686		3.07645	-0.0328198	0.294155		3.07812	-0.0301898
3.08312	-0.107326	0.360769		3.08312	-0.0333861	0.294238		3.08478	-0.02902
3.08978	-0.106409	0.360888		3.08978	-0.0349879	0.294292		3.09145	-0.0280291
3.09645	-0.105068	0.361049		3.09645	-0.0373498	0.294286		3.09812	-0.0276864
3.10312	-0.103839	0.36121		3.10312	-0.0389144	0.29425		3.10478	-0.0280291
3.10978	-0.103116	0.361359		3.10978	-0.0394732	0.294173		3.11145	-0.0288785
3.11645	-0.102751	0.36146		3.11645	-0.0393391	0.294077		3.11812	-0.0295863
3.12312	-0.102997	0.361502		3.12312	-0.0388697	0.293988		3.12478	-0.0300631
3.12978	-0.103459	0.361496		3.12978	-0.0380874	0.293911		3.13145	-0.0297055
3.13645	-0.104181	0.361425		3.13645	-0.0373498	0.293869		3.13812	-0.0288412
3.14312	-0.104807	0.361305		3.14312	-0.0375062	0.293863		3.14478	-0.0280216
3.14978	-0.105105	0.361156		3.14978	-0.0383407	0.293881		3.15145	-0.0274628
3.15645	-0.104718	0.36099		3.15645	-0.0390634	0.293905		3.15812	-0.0278279
3.16312	-0.103891	0.360841		3.16312	-0.039272	0.293916		3.16478	-0.0286177
3.16978	-0.103652	0.360721		3.16978	-0.0390187	0.293911		3.17145	-0.0297055
3.17645	-0.104032	0.36065		3.17645	-0.0385195	0.293875		3.17812	-0.0303909
3.18312	-0.104636	0.360614		3.18312	-0.0377968	0.293803		3.18478	-0.0303239
3.18978	-0.105031	0.360614		3.18978	-0.0371933	0.293714		3.19145	-0.0298694
3.19645	-0.10547	0.360632		3.19645	-0.0369549	0.293607		3.19812	-0.0294074
3.20312	-0.106037	0.36068		3.20312	-0.0367612	0.293511		3.20478	-0.0293031
3.20978	-0.106841	0.360733		3.20978	-0.0363141	0.29344		3.21145	-0.0293627
3.21645	-0.107691	0.360793		3.21645	-0.0359192	0.29341		3.21812	-0.02978
3.22312	-0.108391	0.360835		3.22312	-0.0360236	0.293416		3.22478	-0.0305995
3.22978	-0.108726	0.360864		3.22978	-0.0365078	0.293463		3.23145	-0.0314638
3.23645	-0.108905	0.36087		3.23645	-0.0369698	0.293517		3.23812	-0.0319257
3.24312	-0.109263	0.360858		3.24312	-0.0373721	0.293589		3.24478	-0.031814
3.24978	-0.109389	0.360823		3.24978	-0.0383109	0.293648		3.25145	-0.0312403
3.25645	-0.109233	0.360769		3.25645	-0.0395253	0.293684		3.25812	-0.0301301
3.26312	-0.10889	0.360686		3.26312	-0.0402108	0.29369		3.26478	-0.0287369
3.26978	-0.108548	0.36059		3.26978	-0.0402406	0.293654		3.27145	-0.0278875
3.27645	-0.108212	0.360489		3.27645	-0.0405237	0.293583		3.27812	-0.0278428
3.28312	-0.108227	0.360388		3.28312	-0.0416413	0.293481		3.28478	-0.02864
3.28978	-0.108682	0.36031		3.28978	-0.0428483	0.29335		3.29145	-0.0294223
3.29645	-0.108913	0.360245		3.29645	-0.0435263	0.293195		3.29812	-0.0300705
3.30312	-0.108898	0.360203		3.30312	-0.0435188	0.293022		3.30478	-0.0305027
3.30978	-0.109166	0.360197		3.30978	-0.0431463	0.292844		3.31145	-0.0307113
3.31645	-0.109747	0.360221		3.31645	-0.0423864	0.292659		3.31812	-0.0302196
3.32312	-0.110075	0.36025		3.32312	-0.0411421	0.292492		3.32478	-0.0293106
3.32978	-0.109471	0.36028		3.32978	-0.0397414	0.292313		3.33145	-0.028789
3.33645	-0.108533	0.36031		3.33645	-0.0383258	0.29214		3.33812	-0.0288188
3.34312	-0.107899	0.360304		3.34312	-0.0373423	0.291961		3.34478	-0.0286996
3.34978	-0.107855	0.360256		3.34978	-0.0368878	0.291783		3.35145	-0.0280514
3.35645	-0.108518	0.360167		3.35645	-0.0370443	0.291592		3.35812	-0.0279397
3.36312	-0.10892	0.360042		3.36312	-0.0372157	0.291407		3.36478	-0.0286698
3.36978	-0.109151	0.359893		3.36978	-0.0370592	0.291246		3.37145	-0.0299066
3.37645	-0.109799	0.359732		3.37645	-0.0365973	0.291097		3.37812	-0.0309646
3.38312	-0.110909	0.359583		3.38312	-0.0360906	0.290996		3.38478	-0.0321716
3.38978	-0.111401	0.359458		3.38978	-0.0354201	0.290948		3.39145	-0.0329167
3.39645	-0.110537	0.35935		3.39645	-0.0346676	0.29096		3.39812	-0.0327304
3.40312	-0.109695	0.359279		3.40312	-0.0346005	0.291026		3.40478	-0.0314713
3.40978	-0.109807	0.359219		3.40978	-0.0353977	0.291145		3.41145	-0.0300854
3.41645	-0.11044	0.35916		3.41645	-0.0369549	0.291288		3.41812	-0.029251
3.42312	-0.110924	0.359082		3.42312	-0.0388473	0.291449		3.42478	-0.02864
3.42978	-0.111423	0.358969		3.42978	-0.0407472	0.291592		3.43145	-0.0281632
3.43645	-0.112422	0.358832		3.43645	-0.0420362	0.291711		3.43812	-0.0276044
3.44312	-0.113286	0.358659		3.44312	-0.0421479	0.2918		3.44478	-0.0273287
3.44978	-0.113904	0.358474		3.44978	-0.0413805	0.291854		3.45145	-0.0272989
3.45645	-0.114232	0.358301		3.45645	-0.0401884	0.291878		3.45812	-0.0273958
3.46312	-0.114307	0.358146		3.46312	-0.0389889	0.291878		3.46478	-0.0277683
3.46978	-0.114009	0.358027		3.46978	-0.0381023	0.29186		3.47145	-0.0287071
3.47645	-0.113599	0.357932		3.47645	-0.0373349	0.29183		3.47812	-0.0301749
3.48312	-0.113465	0.357854		3.48312	-0.0370517	0.2918		3.48478	-0.031434
3.48978	-0.112936	0.357765		3.48978	-0.0368804	0.291765		3.49145	-0.0314862
3.49645	-0.111669	0.357652		3.49645	-0.0367388	0.291723		3.49812	-0.0302568
3.50312	-0.109918	0.357491		3.50312	-0.0363141	0.291669		3.50478	-0.0283644
3.50978	-0.108585	0.35727		3.50978	-0.0359938	0.291598		3.51145	-0.0268593
3.51645	-0.107609	0.357014		3.51645	-0.0362694	0.29152		3.51812	-0.0260621
3.52312	-0.10705	0.356722		3.52312	-0.0368431	0.291431		3.52478	-0.0261068
3.52978	-0.107184	0.356436		3.52978	-0.0373423	0.291342		3.53145	-0.0269935
3.53645	-0.108123	0.356179		3.53645	-0.0375286	0.291258		3.53812	-0.0284836
3.54312	-0.10933	0.355995		3.54312	-0.0376105	0.291187		3.54478	-0.0298619
3.54978	-0.11038	0.355911		3.54978	-0.0377595	0.291133		3.55145	-0.030458
3.55645	-0.111423	0.355935		3.55645	-0.0380054	0.291115		3.55812	-0.0307709
3.56312	-0.112236	0.356078		3.56312	-0.0383705	0.291127		3.56478	-0.0310466
3.56978	-0.112832	0.356311		3.56978	-0.0389889	0.291169		3.57145	-0.0313446
3.57645	-0.113644	0.356609		3.57645	-0.0397265	0.291228		3.57812	-0.0312552
3.58312	-0.115231	0.356942		3.58312	-0.0405237	0.291294		3.58478	-0.0309646
3.58978	-0.117399	0.357264		3.58978	-0.0408143	0.291342		3.59145	-0.0306591
3.59645	-0.119269	0.35755		3.59645	-0.0406429	0.291383		3.59812	-0.0303313
3.60312	-0.120655	0.357747		3.60312	-0.0401288	0.291407		3.60478	-0.030078
3.60978	-0.121161	0.357854		3.60978	-0.0395328	0.291401		3.61145	-0.0299886
3.61645	-0.120886	0.357872		3.61645	-0.0388846	0.291383		3.61812	-0.0301152
3.62312	-0.119813	0.357789		3.62312	-0.0384375	0.291342		3.62478	-0.0305623
3.62978	-0.118561	0.357634		3.62978	-0.0383183	0.291288		3.63145	-0.0311807
3.63645	-0.117667	0.357425		3.63645	-0.0385568	0.291216		3.63812	-0.031516
3.64312	-0.116922	0.357193		3.64312	-0.0390336	0.291139		3.64478	-0.0314638
3.64978	-0.116646	0.356954		3.64978	-0.0395775	0.291038		3.65145	-0.0313222
3.65645	-0.116512	0.356728		3.65645	-0.0406429	0.29093		3.65812	-0.031285
3.66312	-0.116721	0.356507		3.66312	-0.0417903	0.290793		3.66478	-0.0312179
3.66978	-0.116855	0.356287		3.66978	-0.0428706	0.290644		3.67145	-0.0308529
3.67645	-0.11681	0.356054		3.67645	-0.0434443	0.290471		3.67812	-0.0305027
3.68312	-0.116698	0.355816		3.68312	-0.0433847	0.290293		3.68478	-0.0300929
3.68978	-0.116467	0.355542		3.68978	-0.0429675	0.29012		3.69145	-0.029549
3.69645	-0.116467	0.355256		3.69645	-0.041835	0.289959		3.69812	-0.0289679
3.70312	-0.116646	0.35497		3.70312	-0.0407621	0.289822		3.70478	-0.0286624
3.70978	-0.116408	0.354707		3.70978	-0.0401735	0.289702		3.71145	-0.0286326
3.71645	-0.115596	0.354505		3.71645	-0.0402629	0.289643		3.71812	-0.0286028
3.72312	-0.114776	0.354385		3.72312	-0.0408143	0.289625		3.72478	-0.0283346
3.72978	-0.11453	0.35435		3.72978	-0.041306	0.289655		3.73145	-0.0277758
3.73645	-0.114553	0.354403		3.73645	-0.0421405	0.289732		3.73812	-0.0272766
3.74312	-0.114553	0.354534		3.74312	-0.0429899	0.289851		3.74478	-0.0267625
3.74978	-0.115283	0.354725		3.74978	-0.0436604	0.29		3.75145	-0.0268444
3.75645	-0.116736	0.354946		3.75645	-0.0440627	0.290167		3.75812	-0.0276938
3.76312	-0.118554	0.355172		3.76312	-0.0445619	0.290328		3.76478	-0.0289753
3.76978	-0.119969	0.355381		3.76978	-0.0451431	0.290465		3.77145	-0.0303388
3.77645	-0.121035	0.355554		3.77645	-0.0455752	0.290561		3.77812	-0.0310466
3.78312	-0.121728	0.355673		3.78312	-0.0457168	0.290608		3.78478	-0.0314936
3.78978	-0.12216	0.355738		3.78978	-0.0455752	0.290608		3.79145	-0.0313297
3.79645	-0.122324	0.355738		3.79645	-0.0452399	0.290549		3.79812	-0.0304878
3.80312	-0.121832	0.355673		3.80312	-0.0445396	0.290447		3.80478	-0.0294372
3.80978	-0.120506	0.355536		3.80978	-0.0438243	0.290298		3.81145	-0.0286847
3.81645	-0.118874	0.355345		3.81645	-0.0431016	0.290114		3.81812	-0.0287294
3.82312	-0.118002	0.355113		3.82312	-0.0420213	0.289905		3.82478	-0.0288934
3.82978	-0.11795	0.354862		3.82978	-0.040397	0.28969		3.83145	-0.0289083
3.83645	-0.1188	0.35463		3.83645	-0.0386015	0.28947		3.83812	-0.028722
3.84312	-0.120334	0.354445		3.84312	-0.0372678	0.289261		3.84478	-0.0289232
3.84978	-0.122778	0.35432		3.84978	-0.0367165	0.289071		3.85145	-0.0296161
3.85645	-0.125341	0.35426		3.85645	-0.03656	0.28891		3.85812	-0.0303984
3.86312	-0.126734	0.354266		3.86312	-0.0371262	0.288785		3.86478	-0.0308827
3.86978	-0.126623	0.354314		3.86978	-0.0388771	0.288707		3.87145	-0.0307113
3.87645	-0.12546	0.354391		3.87645	-0.0412837	0.288659		3.87812	-0.0300258
3.88312	-0.124238	0.354469		3.88312	-0.0432208	0.288653		3.88478	-0.0289381
3.88978	-0.123106	0.354534		3.88978	-0.043653	0.288677		3.89145	-0.0277981
3.89645	-0.122122	0.35457		3.89645	-0.0428632	0.288737		3.89812	-0.0266954
3.90312	-0.121363	0.354582		3.90312	-0.041604	0.288814		3.90478	-0.026159
3.90978	-0.120759	0.354552		3.90978	-0.0400469	0.28891		3.91145	-0.0265986
3.91645	-0.120133	0.354499		3.91645	-0.0388473	0.289017		3.91812	-0.0276566
3.92312	-0.119552	0.354415		3.92312	-0.0380948	0.289118		3.92478	-0.028491
3.92978	-0.119224	0.35429		3.92978	-0.0378788	0.289214		3.93145	-0.0283793
3.93645	-0.11912	0.354135		3.93645	-0.0381544	0.289273		3.93812	-0.028193
3.94312	-0.119269	0.353938		3.94312	-0.0388324	0.289291		3.94478	-0.0280887
3.94978	-0.119947	0.353718		3.94978	-0.0400692	0.289261		3.95145	-0.0279993
3.95645	-0.121079	0.353485		3.95645	-0.0412017	0.289172		3.95812	-0.0277534
3.96312	-0.12219	0.353271		3.96312	-0.0419617	0.289035		3.96478	-0.0273883
3.96978	-0.122853	0.353092		3.96978	-0.0424758	0.28885		3.97145	-0.0272989
3.97645	-0.123449	0.352955		3.97645	-0.0430122	0.288647		3.97812	-0.0272468
3.98312	-0.124402	0.352865		3.98312	-0.0438839	0.288439		3.98478	-0.0270754
3.98978	-0.125796	0.352824		3.98978	-0.0445768	0.288248		3.99145	-0.0268668
3.99645	-0.127211	0.352812		3.99645	-0.0448897	0.288093		3.99812	-0.0267178
4.00312	-0.127986	0.352824		4.00312	-0.0450015	0.28798		4.00478	-0.0269562
4.00978	-0.128172	0.35283		4.00978	-0.0450611	0.287908		4.01145	-0.0275895
4.01645	-0.128053	0.352824		4.01645	-0.0450909	0.287873		4.01812	-0.0282452
4.02312	-0.127956	0.352788		4.02312	-0.044778	0.287867		4.02478	-0.0286698
4.02978	-0.127137	0.352728		4.02978	-0.0439659	0.287884		4.03145	-0.0288412
4.03645	-0.126116	0.352645		4.03645	-0.0432283	0.287896		4.03812	-0.0291988
4.04312	-0.125617	0.352556		4.04312	-0.0424832	0.28789		4.04478	-0.0298247
4.04978	-0.12619	0.352466		4.04978	-0.0419244	0.287849		4.05145	-0.0300184
4.05645	-0.12669	0.352365		4.05645	-0.0410527	0.287771		4.05812	-0.0295565
4.06312	-0.126243	0.352263		4.06312	-0.0400692	0.287652		4.06478	-0.028871
4.06978	-0.125706	0.352162		4.06978	-0.0396222	0.287515		4.07145	-0.0286475
4.07645	-0.125282	0.352085		4.07645	-0.0395179	0.287348		4.07812	-0.0287965
4.08312	-0.125065	0.352043		4.08312	-0.0398755	0.287205		4.08478	-0.0290051
4.08978	-0.124641	0.352067		4.08978	-0.040926	0.287086		4.09145	-0.0297502
4.09645	-0.124618	0.35215		4.09645	-0.0430495	0.287032		4.09812	-0.0307634
4.10312	-0.125073	0.352299		4.10312	-0.0451356	0.287044		4.10478	-0.0316873
4.10978	-0.125408	0.35249		4.10978	-0.0460669	0.287133		4.11145	-0.0317469
4.11645	-0.125632	0.35271		4.11645	-0.0461936	0.287277		4.11812	-0.0310913
4.12312	-0.125989	0.352913		4.12312	-0.0463575	0.287455		4.12478	-0.030227
4.12978	-0.126213	0.353062		4.12978	-0.0461191	0.287634		4.13145	-0.0293478
4.13645	-0.125922	0.353116		4.13645	-0.0452921	0.287765		4.13812	-0.0291094
4.14312	-0.125311	0.353068		4.14312	-0.0443608	0.287837		4.14478	-0.0294894
4.14978	-0.125013	0.352913		4.14978	-0.0440627	0.287813		4.15145	-0.0303388
4.15645	-0.125006	0.352681		4.15645	-0.0440031	0.287706		4.15812	-0.0314042
4.16312	-0.124618	0.352407		4.16312	-0.0437796	0.287515		4.16478	-0.0325069
4.16978	-0.124343	0.352108		4.16978	-0.0436381	0.287271		4.17145	-0.0333861
4.17645	-0.124417	0.351834		4.17645	-0.0438169	0.287008		4.17812	-0.0339523
4.18312	-0.125222	0.351602		4.18312	-0.0443459	0.286764		4.18478	-0.0342801
4.18978	-0.126466	0.351405		4.18978	-0.0451654	0.286579		4.19145	-0.0349209
4.19645	-0.127435	0.351244		4.19645	-0.0460073	0.286472		4.19812	-0.0357479
4.20312	-0.128068	0.351101		4.20312	-0.0467226	0.286448		4.20478	-0.0362843
4.20978	-0.128232	0.35097		4.20978	-0.0474378	0.286508		4.21145	-0.0364557
4.21645	-0.128642	0.350869		4.21645	-0.0478402	0.286621		4.21812	-0.0361651
4.22312	-0.129253	0.350785		4.22312	-0.0481158	0.286764		4.22478	-0.0354201
4.22978	-0.129677	0.350738		4.22978	-0.0479072	0.286895		4.23145	-0.034146
4.23645	-0.130184	0.350744		4.23645	-0.0476092	0.286996		4.23812	-0.0328347
4.24312	-0.131264	0.350803		4.24312	-0.0471026	0.287056		4.24478	-0.0319406
4.24978	-0.132613	0.350916		4.24978	-0.0464544	0.287074		4.25145	-0.0315756
4.25645	-0.13338	0.351083		4.25645	-0.0461712	0.287044		4.25812	-0.0311807
4.26312	-0.132941	0.351286		4.26312	-0.0461265	0.286996		4.26478	-0.0309795
4.26978	-0.131845	0.351489		4.26978	-0.0463501	0.286943		4.27145	-0.0312924
4.27645	-0.130385	0.351679		4.27645	-0.0466555	0.286907		4.27812	-0.0318885
4.28312	-0.128753	0.35184		4.28312	-0.0474975	0.286895		4.28478	-0.0324249
4.28978	-0.127368	0.351959		4.28978	-0.048697	0.286901		4.29145	-0.032641
4.29645	-0.126883	0.352043		4.29645	-0.0496581	0.286913		4.29812	-0.0331998
4.30312	-0.127576	0.352085		4.30312	-0.0500605	0.286907		4.30478	-0.0339597
4.30978	-0.128716	0.352079		4.30978	-0.0499487	0.286883		4.31145	-0.0344217
4.31645	-0.129707	0.352025		4.31645	-0.0497252	0.286835		4.31812	-0.0343397
4.32312	-0.130616	0.351918		4.32312	-0.0493005	0.286764		4.32478	-0.033766
4.32978	-0.131443	0.351769		4.32978	-0.0487193	0.286669		4.33145	-0.0326931
4.33645	-0.131644	0.35156		4.33645	-0.0481606	0.286561		4.33812	-0.031665
4.34312	-0.131041	0.351322		4.34312	-0.0478253	0.286454		4.34478	-0.0307709
4.34978	-0.130415	0.351059		4.34978	-0.0477061	0.286341		4.35145	-0.0302121
4.35645	-0.130162	0.350791		4.35645	-0.0472143	0.286245		4.35812	-0.0301376
4.36312	-0.129543	0.350547		4.36312	-0.0466555	0.286156		4.36478	-0.0306964
4.36978	-0.128455	0.350356		4.36978	-0.0460818	0.286067		4.37145	-0.032112
4.37645	-0.127651	0.350213		4.37645	-0.0458807	0.285995		4.37812	-0.0334382
4.38312	-0.127725	0.350142		4.38312	-0.045985	0.285935		4.38478	-0.0342727
4.38978	-0.12815	0.350118		4.38978	-0.0465587	0.285894		4.39145	-0.0344813
4.39645	-0.12888	0.350136		4.39645	-0.0475273	0.285882		4.39812	-0.0339523
4.40312	-0.130124	0.350171		4.40312	-0.0481531	0.285888		4.40478	-0.0327006
4.40978	-0.131518	0.350225		4.40978	-0.048466	0.285912		4.41145	-0.0308231
4.41645	-0.132188	0.350255		4.41645	-0.0484958	0.285947		4.41812	-0.0289455
4.42312	-0.131808	0.350267		4.42312	-0.0483617	0.285983		4.42478	-0.0279844
4.42978	-0.1311	0.350255		4.42978	-0.0478849	0.285989		4.43145	-0.027895
4.43645	-0.130363	0.350219		4.43645	-0.0476614	0.285971		4.43812	-0.0285953
4.44312	-0.129826	0.350171		4.44312	-0.0480637	0.285923		4.44478	-0.0297502
4.44978	-0.129946	0.3501		4.44978	-0.048846	0.285852		4.45145	-0.0308678
4.45645	-0.130907	0.350004		4.45645	-0.0495985	0.285751		4.45812	-0.0316426
4.46312	-0.1323	0.349885		4.46312	-0.0501201	0.285637		4.46478	-0.0318289
4.46978	-0.133358	0.349742		4.46978	-0.0505522	0.285542		4.47145	-0.0320375
4.47645	-0.134036	0.349587		4.47645	-0.0507459	0.285476		4.47812	-0.0322238
4.48312	-0.134796	0.349408		4.48312	-0.0507832	0.285435		4.48478	-0.0324398
4.48978	-0.135645	0.349224		4.48978	-0.0506192	0.285435		4.49145	-0.0331402
4.49645	-0.136063	0.349051		4.49645	-0.0504181	0.285465		4.49812	-0.0343099
4.50312	-0.136197	0.348914		4.50312	-0.0505075	0.285512		4.50478	-0.0353903
4.50978	-0.136286	0.34883		4.50978	-0.0510141	0.285584		4.51145	-0.0358298
4.51645	-0.136405	0.3488		4.51645	-0.0515953	0.285661		4.51812	-0.0359565
4.52312	-0.136033	0.348824		4.52312	-0.0519603	0.285739		4.52478	-0.0361875
4.52978	-0.134937	0.34889		4.52978	-0.0523999	0.285786		4.53145	-0.03618
4.53645	-0.133902	0.348973		4.53645	-0.0528395	0.285816		4.53812	-0.0357404
4.54312	-0.133507	0.349069		4.54312	-0.0529587	0.285822		4.54478	-0.0349954
4.54978	-0.133872	0.349134		4.54978	-0.0528097	0.285792		4.55145	-0.0339374
4.55645	-0.13423	0.349152		4.55645	-0.0526756	0.285751		4.55812	-0.0325516
4.56312	-0.134468	0.349128		4.56312	-0.0529289	0.285679		4.56478	-0.0308901
4.56978	-0.135019	0.349057		4.56978	-0.0530332	0.285602		4.57145	-0.0294819
4.57645	-0.135921	0.348949		4.57645	-0.0528097	0.285524		4.57812	-0.0288561
4.58312	-0.136644	0.348824		4.58312	-0.0523105	0.285459		4.58478	-0.0291839
4.58978	-0.136986	0.348699		4.58978	-0.0517666	0.285393		4.59145	-0.0304207
4.59645	-0.137463	0.348574		4.59645	-0.0514388	0.285333		4.59812	-0.0320449
4.60312	-0.137925	0.348461		4.60312	-0.0512451	0.285256		4.60478	-0.0335127
4.60978	-0.137798	0.348359		4.60978	-0.0511706	0.285167		4.61145	-0.0343993
4.61645	-0.13721	0.348258		4.61645	-0.0511929	0.285041		4.61812	-0.0347793
4.62312	-0.136808	0.348151		4.62312	-0.0514835	0.28488		4.62478	-0.0351369
4.62978	-0.136606	0.348026		4.62978	-0.0519082	0.284678		4.63145	-0.0358149
4.63645	-0.13642	0.347877		4.63645	-0.0523105	0.284445		4.63812	-0.0366345
4.64312	-0.136524	0.34771		4.64312	-0.0523776	0.284201		4.64478	-0.0371039
4.64978	-0.13718	0.347537		4.64978	-0.0522807	0.283962		4.65145	-0.0371188
4.65645	-0.137769	0.347364		4.65645	-0.0521541	0.283754		4.65812	-0.0370517
4.66312	-0.137545	0.347203		4.66312	-0.0520125	0.283605		4.66478	-0.037089
4.66978	-0.136949	0.347072		4.66978	-0.0518784	0.283533		4.67145	-0.0369623
4.67645	-0.136822	0.346977		4.67645	-0.05164	0.283539		4.67812	-0.0365153
4.68312	-0.137344	0.346911		4.68312	-0.0515059	0.283629		4.68478	-0.036113
4.68978	-0.138685	0.346875		4.68978	-0.0515431	0.283772		4.69145	-0.0360012
4.69645	-0.140592	0.346857		4.69645	-0.0520423	0.283939		4.69812	-0.0357181
4.70312	-0.142701	0.346845		4.70312	-0.0528097	0.284106		4.70478	-0.0345334
4.70978	-0.144631	0.346822		4.70978	-0.0531748	0.284243		4.71145	-0.0328869
4.71645	-0.1458	0.34678		4.71645	-0.0532791	0.284332		4.71812	-0.0317022
4.72312	-0.146396	0.34672		4.72312	-0.0534356	0.284356		4.72478	-0.0315234
4.72978	-0.146262	0.346655		4.72978	-0.0543594	0.284314		4.73145	-0.0323281
4.73645	-0.145942	0.346577		4.73645	-0.0551194	0.284201		4.73812	-0.0337958
4.74312	-0.146024	0.3465		4.74312	-0.0550002	0.284052		4.74478	-0.0356287
4.74978	-0.146233	0.346434		4.74978	-0.0540689	0.283891		4.75145	-0.0373274
4.75645	-0.146449	0.346386		4.75645	-0.0529364	0.283736		4.75812	-0.0387579
4.76312	-0.146315	0.346339		4.76312	-0.0518188	0.283605		4.76478	-0.039503
4.76978	-0.145994	0.346309		4.76978	-0.0502691	0.283509		4.77145	-0.0391603
4.77645	-0.145391	0.346273		4.77645	-0.0490025	0.28345		4.77812	-0.0378042
4.78312	-0.144228	0.346226		4.78312	-0.0486597	0.283426		4.78478	-0.0363886
4.78978	-0.143148	0.346154		4.78978	-0.0493377	0.283432		4.79145	-0.0354648
4.79645	-0.142261	0.346071		4.79645	-0.0499114	0.283462		4.79812	-0.0346228
4.80312	-0.141792	0.345969		4.80312	-0.0504553	0.283509		4.80478	-0.0338107
4.80978	-0.141293	0.345862		4.80978	-0.0512227	0.283581		4.81145	-0.0336245
4.81645	-0.140518	0.345749		4.81645	-0.0518411	0.283659		4.81812	-0.0343174
4.82312	-0.139795	0.345647		4.82312	-0.0520572	0.28376		4.82478	-0.0352338
4.82978	-0.139378	0.34554		4.82978	-0.05202	0.283873		4.83145	-0.0354052
4.83645	-0.139602	0.345445		4.83645	-0.0528172	0.284022		4.83812	-0.0352785
4.84312	-0.140078	0.345343		4.84312	-0.0539273	0.284183		4.84478	-0.0352412
4.84978	-0.140689	0.345242		4.84978	-0.0549108	0.284344		4.85145	-0.0353754
4.85645	-0.141509	0.345153		4.85645	-0.0556409	0.284493		4.85812	-0.0353903
4.86312	-0.142284	0.345075		4.86312	-0.0560656	0.284594		4.86478	-0.0352561
4.86978	-0.142686	0.345016		4.86978	-0.056155	0.284648		4.87145	-0.035204
4.87645	-0.142619	0.344986		4.87645	-0.0556037	0.284624		4.87812	-0.034757
4.88312	-0.142269	0.344998		4.88312	-0.0547469	0.284529		4.88478	-0.0338554
4.88978	-0.141464	0.345057		4.88978	-0.0536889	0.284362		4.89145	-0.0333413
4.89645	-0.140555	0.345159		4.89645	-0.0526831	0.284147		4.89812	-0.0331476
4.90312	-0.140555	0.345296		4.90312	-0.0521317	0.283897		4.90478	-0.0328049
4.90978	-0.141583	0.345451		4.90978	-0.052534	0.283641		4.91145	-0.0322163
4.91645	-0.142783	0.345588		4.91645	-0.0534356	0.283414		4.91812	-0.0324175
4.92312	-0.143833	0.345707		4.92312	-0.0541508	0.283229		4.92478	-0.0339672
4.92978	-0.14551	0.345796		4.92978	-0.0543147	0.283086		4.93145	-0.0350773
4.93645	-0.147834	0.345826		4.93645	-0.0543967	0.282985		4.93812	-0.0354275
4.94312	-0.149503	0.345814		4.94312	-0.0545904	0.282913		4.94478	-0.0356659
4.94978	-0.149712	0.345755		4.94978	-0.0544861	0.28286		4.95145	-0.0364408
4.95645	-0.149295	0.345647		4.95645	-0.0540316	0.2828		4.95812	-0.0371858
4.96312	-0.149213	0.345498		4.96312	-0.0534505	0.282735		4.96478	-0.0374019
4.96978	-0.149429	0.345314		4.96978	-0.0532046	0.282657		4.97145	-0.0376701
4.97645	-0.149176	0.345111		4.97645	-0.053212	0.282556		4.97812	-0.0381693
4.98312	-0.148587	0.344872		4.98312	-0.0536293	0.282449		4.98478	-0.038676
4.98978	-0.148073	0.344622		4.98978	-0.0541359	0.282347		4.99145	-0.0389367
4.99645	-0.147991	0.344378		4.99645	-0.0549033	0.282258		4.99812	-0.0384152
5.00312	-0.147834	0.344133		5.00312	-0.0559017	0.282204		5.00478	-0.0369176
5.00978	-0.14732	0.343931		5.00978	-0.0565946	0.282192		5.01145	-0.0351965
5.01645	-0.147238	0.343782		5.01645	-0.0566915	0.282234		5.01812	-0.0341684
5.02312	-0.148036	0.343704		5.02312	-0.056304	0.282317		5.02478	-0.0335723
5.02978	-0.149406	0.34371		5.02978	-0.0559241	0.282437		5.03145	-0.0327677
5.03645	-0.150628	0.343794		5.03645	-0.0552684	0.28258		5.03812	-0.0322312
5.04312	-0.151142	0.343955		5.04312	-0.0543073	0.282747		5.04478	-0.0323355
5.04978	-0.151284	0.344169		5.04978	-0.0536963	0.282913		5.05145	-0.0324994
5.05645	-0.150748	0.344408		5.05645	-0.0538304	0.283056		5.05812	-0.0319332
5.06312	-0.149399	0.344634		5.06312	-0.0540242	0.28317		5.06478	-0.0308827
5.06978	-0.148043	0.344843		5.06978	-0.0541657	0.283235		5.07145	-0.030227
5.07645	-0.147089	0.344998		5.07645	-0.054203	0.283241		5.07812	-0.0303835
5.08312	-0.146694	0.345111		5.08312	-0.0544935	0.283188		5.08478	-0.0309199
5.08978	-0.146367	0.345182		5.08978	-0.0548586	0.28308		5.09145	-0.0315756
5.09645	-0.146419	0.345236		5.09645	-0.05503	0.282925		5.09812	-0.0320598
5.10312	-0.147246	0.345248		5.10312	-0.0549555	0.282717		5.10478	-0.0327006
5.10978	-0.148229	0.34526		5.10978	-0.0546202	0.282484		5.11145	-0.0333786
5.11645	-0.148766	0.34526		5.11645	-0.0545606	0.28224		5.11812	-0.0337288
5.12312	-0.148848	0.345266		5.12312	-0.0550076	0.282007		5.12478	-0.0340044
5.12978	-0.148699	0.345266		5.12978	-0.056155	0.281805		5.13145	-0.0342801
5.13645	-0.148244	0.345266		5.13645	-0.0576824	0.281644		5.13812	-0.0346303
5.14312	-0.147268	0.345236		5.14312	-0.0592396	0.281531		5.14478	-0.0347644
5.14978	-0.146173	0.345212		5.14978	-0.0604168	0.281465		5.15145	-0.0346825
5.15645	-0.145398	0.345182		5.15645	-0.0609308	0.281453		5.15812	-0.0349209
5.16312	-0.145547	0.345153		5.16312	-0.0604913	0.281477		5.16478	-0.0349283
5.16978	-0.146471	0.345117		5.16978	-0.0591204	0.281531		5.17145	-0.0344813
5.17645	-0.147894	0.345099		5.17645	-0.0571758	0.281614		5.17812	-0.0339821
5.18312	-0.149146	0.345081		5.18312	-0.0552982	0.281698		5.18478	-0.0338778
5.18978	-0.150166	0.345075		5.18978	-0.0541657	0.281793		5.19145	-0.0339895
5.19645	-0.150591	0.345051		5.19645	-0.0538677	0.281876		5.19812	-0.0333339
5.20312	-0.150301	0.345021		5.20312	-0.0542626	0.281948		5.20478	-0.0324845
5.20978	-0.149757	0.344962		5.20978	-0.0548139	0.282001		5.21145	-0.0320151
5.21645	-0.149161	0.344878		5.21645	-0.0553429	0.282037		5.21812	-0.0318885
5.22312	-0.148669	0.344771		5.22312	-0.0561029	0.282037		5.22478	-0.0315011
5.22978	-0.14814	0.34464		5.22978	-0.0567585	0.282007		5.23145	-0.0311136
5.23645	-0.147782	0.344497		5.23645	-0.0570714	0.28193		5.23812	-0.0315681
5.24312	-0.147805	0.344348		5.24312	-0.0569448	0.281823		5.24478	-0.0327677
5.24978	-0.14808	0.344223		5.24978	-0.0564083	0.281692		5.25145	-0.0340939
5.25645	-0.148542	0.344139		5.25645	-0.0559986	0.281554		5.25812	-0.0351295
5.26312	-0.149086	0.344104		5.26312	-0.0551194	0.281411		5.26478	-0.0363737
5.26978	-0.149265	0.344115		5.26978	-0.0534877	0.281268		5.27145	-0.0377893
5.27645	-0.149161	0.344157		5.27645	-0.051491	0.281155		5.27812	-0.0392124
5.28312	-0.148848	0.344223		5.28312	-0.0500977	0.281078		5.28478	-0.0400618
5.28978	-0.148013	0.344282		5.28978	-0.050053	0.281054		5.29145	-0.0404194
5.29645	-0.146583	0.344312		5.29645	-0.0506341	0.281078		5.29812	-0.0404641
5.30312	-0.144936	0.344294		5.30312	-0.0513345	0.281149		5.30478	-0.0401065
5.30978	-0.143878	0.344199		5.30978	-0.0522807	0.281245		5.31145	-0.0397041
5.31645	-0.143819	0.344044		5.31645	-0.0535026	0.28137		5.31812	-0.0389069
5.32312	-0.144176	0.343847		5.32312	-0.0544637	0.281507		5.32478	-0.0380352
5.32978	-0.144906	0.343633		5.32978	-0.0546053	0.281638		5.33145	-0.037089
5.33645	-0.145957	0.343424		5.33645	-0.0544637	0.281751		5.33812	-0.0365227
5.34312	-0.147477	0.343251		5.34312	-0.0546277	0.281841		5.34478	-0.0361726
5.34978	-0.148684	0.343126		5.34978	-0.0549853	0.281882		5.35145	-0.0355095
5.35645	-0.149049	0.343055		5.35645	-0.0553429	0.281906		5.35812	-0.0346676
5.36312	-0.148885	0.343007		5.36312	-0.056237	0.281918		5.36478	-0.034079
5.36978	-0.148855	0.342971		5.36978	-0.0578836	0.281936		5.37145	-0.0339895
5.37645	-0.149295	0.342917		5.37645	-0.0593439	0.281966		5.37812	-0.0339299
5.38312	-0.150122	0.342834		5.38312	-0.0600815	0.282025		5.38478	-0.0340119
5.38978	-0.151508	0.342721		5.38978	-0.0601336	0.282103		5.39145	-0.0344738
5.39645	-0.153206	0.34259		5.39645	-0.0600293	0.282204		5.39812	-0.035122
5.40312	-0.154652	0.342423		5.40312	-0.0593737	0.282305		5.40478	-0.0353232
5.40978	-0.155322	0.342256		5.40978	-0.0581741	0.282389		5.41145	-0.035122
5.41645	-0.155456	0.342107		5.41645	-0.0568703	0.282431		5.41812	-0.0344217
5.42312	-0.154845	0.342		5.42312	-0.0559688	0.282425		5.42478	-0.0333935
5.42978	-0.153735	0.341934		5.42978	-0.0557974	0.282365		5.43145	-0.0322685
5.43645	-0.152394	0.341904		5.43645	-0.0562519	0.282252		5.43812	-0.031516
5.44312	-0.151537	0.341898		5.44312	-0.0566989	0.282109		5.44478	-0.0310913
5.44978	-0.151113	0.341916		5.44978	-0.056915	0.281942		5.45145	-0.0307485
5.45645	-0.150725	0.341946		5.45645	-0.0568852	0.281781		5.45812	-0.031054
5.46312	-0.150591	0.341964		5.46312	-0.0569224	0.28165		5.46478	-0.0322983
5.46978	-0.15074	0.341958		5.46978	-0.0567883	0.281543		5.47145	-0.0338778
5.47645	-0.150628	0.341934		5.47645	-0.0559688	0.281477		5.47812	-0.034757
5.48312	-0.149876	0.34188		5.48312	-0.0552237	0.281441		5.48478	-0.0347719
5.48978	-0.149213	0.341809		5.48978	-0.0546128	0.281435		5.49145	-0.0345185
5.49645	-0.149086	0.341719		5.49645	-0.0545532	0.281453		5.49812	-0.0343248
5.50312	-0.149354	0.34163		5.50312	-0.0544414	0.281465		5.50478	-0.0337437
5.50978	-0.149556	0.341552		5.50978	-0.0538751	0.281477		5.51145	-0.0326708
5.51645	-0.150084	0.341493		5.51645	-0.0531077	0.281477		5.51812	-0.0316948
5.52312	-0.150979	0.341469		5.52312	-0.0520572	0.281459		5.52478	-0.0314713
5.52978	-0.151321	0.341487		5.52978	-0.0514388	0.281423		5.53145	-0.0315532
5.53645	-0.151046	0.341535		5.53645	-0.051178	0.281382		5.53812	-0.0312254
5.54312	-0.150315	0.341606		5.54312	-0.0515878	0.281334		5.54478	-0.0306144
5.54978	-0.149667	0.341672		5.54978	-0.0527427	0.281286		5.55145	-0.0298619
5.55645	-0.149287	0.341737		5.55645	-0.054054	0.281256		5.55812	-0.0295341
5.56312	-0.148997	0.341779		5.56312	-0.0550374	0.28125		5.56478	-0.0297427
5.56978	-0.148967	0.341779		5.56978	-0.055328	0.281268		5.57145	-0.0304133
5.57645	-0.148542	0.341743		5.57645	-0.0553951	0.281298		5.57812	-0.0312924
5.58312	-0.148177	0.341672		5.58312	-0.0553504	0.281352		5.58478	-0.0317097
5.58978	-0.147812	0.34157		5.58978	-0.0554025	0.281411		5.59145	-0.0319406
5.59645	-0.147782	0.341451		5.59645	-0.0555143	0.281471		5.59812	-0.0317022
5.60312	-0.147857	0.341332		5.60312	-0.0556931	0.281513		5.60478	-0.0309572
5.60978	-0.147924	0.341213		5.60978	-0.0558645	0.281525		5.61145	-0.0300556
5.61645	-0.148341	0.3411		5.61645	-0.0555068	0.281501		5.61812	-0.0291914
5.62312	-0.149049	0.340992		5.62312	-0.0547171	0.281459		5.62478	-0.0286624
5.62978	-0.150368	0.340903		5.62978	-0.0534058	0.281399		5.63145	-0.0285283
5.63645	-0.151828	0.340819		5.63645	-0.0523478	0.281316		5.63812	-0.0285879
5.64312	-0.15308	0.340772		5.64312	-0.0518858	0.281215		5.64478	-0.0287071
5.64978	-0.154205	0.340748		5.64978	-0.0518337	0.281101		5.65145	-0.0287443
5.65645	-0.154749	0.340754		5.65645	-0.0520498	0.280988		5.65812	-0.028871
5.66312	-0.154212	0.340784		5.66312	-0.0523627	0.280875		5.66478	-0.0288785
5.66978	-0.152282	0.340819		5.66978	-0.053212	0.280786		5.67145	-0.0284836
5.67645	-0.150174	0.340873		5.67645	-0.054121	0.280708		5.67812	-0.0279769
5.68312	-0.149265	0.340933		5.68312	-0.05465	0.280637		5.68478	-0.0275671
5.68978	-0.149153	0.340968		5.68978	-0.0544786	0.280583		5.69145	-0.0273585
5.69645	-0.149347	0.340998		5.69645	-0.0538602	0.280553		5.69812	-0.0270009
5.70312	-0.150159	0.34101		5.70312	-0.053294	0.280547		5.70478	-0.0270531
5.70978	-0.1522	0.34101		5.70978	-0.0527054	0.280553		5.71145	-0.0274852
5.71645	-0.153974	0.341016		5.71645	-0.0519231	0.280589		5.71812	-0.0274554
5.72312	-0.154041	0.341034		5.72312	-0.0511706	0.280643		5.72478	-0.0265613
5.72978	-0.153176	0.34107		5.72978	-0.0512004	0.280732		5.73145	-0.0251979
5.73645	-0.152901	0.341129		5.73645	-0.0517294	0.280851		5.73812	-0.0246465
5.74312	-0.153348	0.341195		5.74312	-0.0520796	0.280994		5.74478	-0.0246987
5.74978	-0.153691	0.341278		5.74978	-0.0520051	0.281167		5.75145	-0.0248775
5.75645	-0.154167	0.341368		5.75645	-0.0523552	0.281352		5.75812	-0.0254139
5.76312	-0.155143	0.341469		5.76312	-0.0530109	0.281525		5.76478	-0.0266209
5.76978	-0.156172	0.341576		5.76978	-0.0531748	0.281686		5.77145	-0.0281483
5.77645	-0.15644	0.341678		5.77645	-0.0530034	0.281817		5.77812	-0.0292435
5.78312	-0.156224	0.341809		5.78312	-0.053063	0.281924		5.78478	-0.0298694
5.78978	-0.155754	0.341952		5.78978	-0.0536218	0.282007		5.79145	-0.0298396
5.79645	-0.155136	0.342119		5.79645	-0.0541583	0.282073		5.79812	-0.0294298
5.80312	-0.154488	0.342321		5.80312	-0.054732	0.282127		5.80478	-0.0289381
5.80978	-0.153795	0.342536		5.80978	-0.0554547	0.282204		5.81145	-0.0291318
5.81645	-0.15308	0.342768		5.81645	-0.0560954	0.282311		5.81812	-0.0299811
5.82312	-0.152454	0.343013		5.82312	-0.0559986	0.28246		5.82478	-0.030607
5.82978	-0.152051	0.343257		5.82978	-0.0553057	0.282657		5.83145	-0.0313818
5.83645	-0.151992	0.34349		5.83645	-0.0545159	0.282896		5.83812	-0.0318661
5.84312	-0.151977	0.343722		5.84312	-0.0536889	0.283158		5.84478	-0.0317022
5.84978	-0.151955	0.343931		5.84978	-0.0529215	0.283456		5.85145	-0.0303388
5.85645	-0.152156	0.34411		5.85645	-0.0523105	0.283766		5.85812	-0.0280738
5.86312	-0.15232	0.34427		5.86312	-0.0522062	0.284082		5.86478	-0.0260845
5.86978	-0.152357	0.344414		5.86978	-0.052698	0.28438		5.87145	-0.0249445
5.87645	-0.152111	0.344551		5.87645	-0.0533089	0.284666		5.87812	-0.0253394
5.88312	-0.151813	0.344676		5.88312	-0.0540093	0.284964		5.88478	-0.0266656
5.88978	-0.152074	0.344813		5.88978	-0.0545159	0.285256		5.89145	-0.0276119
5.89645	-0.153251	0.344962		5.89645	-0.0545904	0.285554		5.89812	-0.027597
5.90312	-0.154987	0.345141		5.90312	-0.0547618	0.285858		5.90478	-0.0273064
5.90978	-0.156738	0.345355		5.90978	-0.0551417	0.286174		5.91145	-0.0268891
5.91645	-0.157796	0.345612		5.91645	-0.056155	0.286514		5.91812	-0.0262856
5.92312	-0.158302	0.345904		5.92312	-0.0573099	0.286877		5.92478	-0.0259876
5.92978	-0.157863	0.346231		5.92978	-0.0582039	0.287265		5.93145	-0.0267029
5.93645	-0.156611	0.346577		5.93645	-0.0588372	0.28767		5.93812	-0.0280514
5.94312	-0.155196	0.346947		5.94312	-0.0588968	0.288105		5.94478	-0.0289083
5.94978	-0.154205	0.347322		5.94978	-0.0584275	0.288564		5.95145	-0.0290349
5.95645	-0.154115	0.347716		5.95645	-0.0572428	0.289053		5.95812	-0.028722
5.96312	-0.154153	0.348133		5.96312	-0.0557452	0.289571		5.96478	-0.0280067
5.96978	-0.154361	0.348574		5.96978	-0.0547245	0.290114		5.97145	-0.0271201
5.97645	-0.154667	0.349045		5.97645	-0.0543892	0.29068		5.97812	-0.0263304
5.98312	-0.154793	0.349569		5.98312	-0.0544488	0.291252		5.98478	-0.0255331
5.98978	-0.154689	0.350159		5.98978	-0.0541359	0.291842		5.99145	-0.0248551
5.99645	-0.15457	0.350821		5.99645	-0.0537634	0.292438		5.99812	-0.0243187
6.00312	-0.155285	0.351554		6.00312	-0.054054	0.293052		6.00478	-0.0240803
6.00978	-0.156596	0.352335		6.00978	-0.0545979	0.293678		6.01145	-0.0240207
6.01645	-0.157721	0.353152		6.01645	-0.05503	0.294316		6.01812	-0.0241399
6.02312	-0.158407	0.353986		6.02312	-0.0549927	0.294971		6.02478	-0.024803
6.02978	-0.158623	0.354803		6.02978	-0.0546724	0.295645		6.03145	-0.0261962
6.03645	-0.158355	0.355589		6.03645	-0.05389	0.29633		6.03812	-0.0278205
6.04312	-0.157453	0.356311		6.04312	-0.0528023	0.297028		6.04478	-0.0293776
6.04978	-0.156268	0.356972		6.04978	-0.0522807	0.297731		6.05145	-0.0303984
6.05645	-0.155129	0.357544		6.05645	-0.0522807	0.298446		6.05812	-0.0309199
6.06312	-0.154153	0.358045		6.06312	-0.0527054	0.299162		6.06478	-0.030987
6.06978	-0.153281	0.358468		6.06978	-0.0536665	0.299871		6.07145	-0.0307187
6.07645	-0.152424	0.358844		6.07645	-0.0550523	0.300556		6.07812	-0.0306368
6.08312	-0.151649	0.359184		6.08312	-0.0556856	0.301224		6.08478	-0.030674
6.08978	-0.15083	0.359488		6.08978	-0.0547245	0.301832		6.09145	-0.0307858
6.09645	-0.150301	0.359786		6.09645	-0.0525489	0.302368		6.09812	-0.0308007
6.10312	-0.150338	0.36006		6.10312	-0.0503138	0.302815		6.10478	-0.0308827
6.10978	-0.150703	0.360328		6.10978	-0.0485554	0.303161		6.11145	-0.0309795
6.11645	-0.151202	0.360572		6.11645	-0.0472292	0.303411		6.11812	-0.0305623
6.12312	-0.15147	0.360805		6.12312	-0.0464022	0.303584		6.12478	-0.0297278
6.12978	-0.151686	0.361013		6.12978	-0.0459552	0.303674		6.13145	-0.0288263
6.13645	-0.151768	0.36118		6.13645	-0.046432	0.303704		6.13812	-0.0287741
6.14312	-0.150882	0.361305		6.14312	-0.0471249	0.303692		6.14478	-0.0295341
6.14978	-0.149235	0.361383		6.14978	-0.0475496	0.303656		6.15145	-0.0302047
6.15645	-0.147574	0.361407		6.15645	-0.0474155	0.303608		6.15812	-0.0303909
6.16312	-0.146769	0.361389		6.16312	-0.0470206	0.303555		6.16478	-0.0304431
6.16978	-0.146493	0.361323		6.16978	-0.0467449	0.303495		6.17145	-0.0309497
6.17645	-0.146128	0.361234		6.17645	-0.0460297	0.303435		6.17812	-0.0313222
6.18312	-0.145733	0.361121		6.18312	-0.0450015	0.303382		6.18478	-0.0310242
6.18978	-0.14542	0.361025		6.18978	-0.0431091	0.303346		6.19145	-0.0304654
6.19645	-0.144817	0.360942		6.19645	-0.0406504	0.303352		6.19812	-0.0305027
6.20312	-0.14361	0.3609		6.20312	-0.0381917	0.303388		6.20478	-0.030905
6.20978	-0.141717	0.360894		6.20978	-0.0363588	0.303453		6.21145	-0.0313148
6.21645	-0.139654	0.360918		6.21645	-0.0351071	0.30356		6.21812	-0.0317097
6.22312	-0.137821	0.360966		6.22312	-0.0338107	0.303692		6.22478	-0.0325963
6.22978	-0.136107	0.361025		6.22978	-0.0329465	0.303829		6.23145	-0.0336319
6.23645	-0.134416	0.361079		6.23645	-0.0324473	0.30396		6.23812	-0.0342727
6.24312	-0.132605	0.361109		6.24312	-0.0318363	0.304067		6.24478	-0.034526
6.24978	-0.131108	0.361115		6.24978	-0.0304803	0.304127		6.25145	-0.0345558
6.25645	-0.12964	0.361085		6.25645	-0.0284836	0.304127		6.25812	-0.0343695
6.26312	-0.128172	0.361019		6.26312	-0.0265688	0.304067		6.26478	-0.0336543
6.26978	-0.127077	0.360936		6.26978	-0.0246167	0.303942		6.27145	-0.0330582
6.27645	-0.126787	0.360835		6.27645	-0.022985	0.303781		6.27812	-0.0329688
6.28312	-0.127301	0.360733		6.28312	-0.021331	0.30359		6.28478	-0.03279
6.28978	-0.127837	0.360644		6.28978	-0.0196919	0.303394		6.29145	-0.0322387
6.29645	-0.127815	0.360602		6.29645	-0.0175983	0.303191		6.29812	-0.0315383
6.30312	-0.126682	0.360584		6.30312	-0.0149608	0.302994		6.30478	-0.031054
6.30978	-0.124201	0.360608		6.30978	-0.0123978	0.302839		6.31145	-0.0305772
6.31645	-0.120543	0.360656		6.31645	-0.00965595	0.302702		6.31812	-0.0297353
6.32312	-0.11614	0.360721		6.32312	-0.00684708	0.302607		6.32478	-0.0292808
6.32978	-0.111863	0.360775		6.32978	-0.00341237	0.302541		6.33145	-0.0294968
6.33645	-0.108004	0.360805		6.33645	0.000171363	0.302488		6.33812	-0.0300929
6.34312	-0.104636	0.360793		6.34312	0.00349432	0.302452		6.34478	-0.0306144
6.34978	-0.101693	0.360745		6.34978	0.00689179	0.30244		6.35145	-0.0304952
6.35645	-0.0986829	0.360656		6.35645	0.0109002	0.302446		6.35812	-0.0305027
6.36312	-0.0953078	0.360543		6.36312	0.0154972	0.30247		6.36478	-0.0309646
6.36978	-0.0907704	0.360417		6.36978	0.020057	0.302494		6.37145	-0.031814
6.37645	-0.0854433	0.36031		6.37645	0.024341	0.302541		6.37812	-0.0324473
6.38312	-0.0798702	0.360227		6.38312	0.0292063	0.302583		6.38478	-0.0324771
6.38978	-0.0745058	0.360179		6.38978	0.0348017	0.302649		6.39145	-0.0326484
6.39645	-0.0696257	0.360149		6.39645	0.0402108	0.302708		6.39812	-0.0323728
6.40312	-0.0652149	0.360125		6.40312	0.0451431	0.30278		6.40478	-0.0313297
6.40978	-0.061579	0.360107		6.40978	0.0501871	0.302845		6.41145	-0.029318
6.41645	-0.0578836	0.36009		6.41645	0.0557527	0.302911		6.41812	-0.0274628
6.42312	-0.05389	0.360078		6.42312	0.0612885	0.302982		6.42478	-0.0264868
6.42978	-0.0490844	0.360096		6.42978	0.0662953	0.303066		6.43145	-0.0261664
6.43645	-0.0434518	0.360143		6.43645	0.0716001	0.303149		6.43812	-0.0262707
6.44312	-0.0370443	0.36025		6.44312	0.077486	0.303245		6.44478	-0.0266135
6.44978	-0.0300482	0.360441		6.44978	0.0832975	0.30334		6.45145	-0.027515
6.45645	-0.0236556	0.360703		6.45645	0.0887811	0.303441		6.45812	-0.0285804
6.46312	-0.0177324	0.361031		6.46312	0.0941157	0.303531		6.46478	-0.0295341
6.46978	-0.0121444	0.361371		6.46978	0.0998527	0.303608		6.47145	-0.0303835
6.47645	-0.00672042	0.361705		6.47645	0.105612	0.303656		6.47812	-0.0314564
6.48312	-0.00139326	0.362009		6.48312	0.110708	0.303662		6.48478	-0.0325739
6.48978	0.00392646	0.362241		6.48978	0.115708	0.303626		6.49145	-0.0334159
6.49645	0.00962615	0.362402		6.49645	0.121273	0.303537		6.49812	-0.0338554
6.50312	0.0151768	0.362492		6.50312	0.127219	0.303406		6.50478	-0.0339597
6.50978	0.0201389	0.362521		6.50978	0.132389	0.303251		6.51145	-0.0333488
6.51645	0.0244379	0.362527		6.51645	0.13645	0.303078		6.51812	-0.0322908
6.52312	0.0282452	0.362545		6.52312	0.140689	0.302911		6.52478	-0.0310764
6.52978	0.0314862	0.362599		6.52978	0.145324	0.302774		6.53145	-0.0301003
6.53645	0.0342876	0.362706		6.53645	0.149332	0.302672		6.53812	-0.0295714
6.54312	0.0367984	0.362885		6.54312	0.152119	0.302625		6.54478	-0.0298768
6.54978	0.0392497	0.363117		6.54978	0.154898	0.302625		6.55145	-0.0308082
6.55645	0.0420958	0.363415		6.55645	0.15863	0.302696		6.55812	-0.0313297
6.56312	0.0450313	0.363731		6.56312	0.162467	0.302839		6.56478	-0.0312254
6.56978	0.0475049	0.364053		6.56978	0.165492	0.303036		6.57145	-0.0307485
6.57645	0.0489131	0.364339		6.57645	0.167519	0.303292		6.57812	-0.0300035
6.58312	0.0499487	0.364572		6.58312	0.169337	0.303602		6.58478	-0.0281408
6.58978	0.0513718	0.364751		6.58978	0.171423	0.30396		6.59145	-0.0258982
6.59645	0.0530183	0.364864		6.59645	0.173427	0.304341		6.59812	-0.0245348
6.60312	0.0545233	0.364947		6.60312	0.17558	0.304735		6.60478	-0.0250638
6.60978	0.0560954	0.364989		6.60978	0.177525	0.305098		6.61145	-0.0266284
6.61645	0.0583753	0.365031		6.61645	0.179574	0.305432		6.61812	-0.0281408
6.62312	0.0607893	0.36509		6.62312	0.181675	0.3057		6.62478	-0.0298843
6.62978	0.0625923	0.365186		6.62978	0.183493	0.305903		6.63145	-0.0319853
6.63645	0.0634789	0.365323		6.63645	0.184782	0.306046		6.63812	-0.033766
6.64312	0.0641346	0.365496		6.64312	0.18467	0.306135		6.64478	-0.0340194
6.64978	0.0644103	0.365692		6.64978	0.183381	0.306177		6.65145	-0.0327379
6.65645	0.0643581	0.365907		6.65645	0.181943	0.306189		6.65812	-0.0314936
6.66312	0.0639409	0.366133		6.66312	0.180699	0.306177		6.66478	-0.0306368
6.66978	0.0631809	0.36636		6.66978	0.179566	0.306147		6.67145	-0.0300556
6.67645	0.0620186	0.366604		6.67645	0.178695	0.306129		6.67812	-0.0295714
6.68312	0.0603199	0.366861		6.68312	0.179015	0.306123		6.68478	-0.0290722
6.68978	0.059329	0.367135		6.68978	0.180759	0.306141		6.69145	-0.0289977
6.69645	0.0589937	0.367433		6.69645	0.182167	0.306195		6.69812	-0.0287592
6.70312	0.0591427	0.367755		6.70312	0.182547	0.306284		6.70478	-0.0288188
6.70978	0.0595972	0.368094		6.70978	0.181615	0.306427		6.71145	-0.0291541
6.71645	0.0603646	0.368434		6.71645	0.180237	0.306612		6.71812	-0.0298545
6.72312	0.0611767	0.368762		6.72312	0.178345	0.306863		6.72478	-0.0309497
6.72978	0.0607446	0.369048		6.72978	0.176385	0.307161		6.73145	-0.032261
6.73645	0.0587329	0.369304		6.73645	0.174947	0.307506		6.73812	-0.033468
6.74312	0.056088	0.369507		6.74312	0.174135	0.30787		6.74478	-0.0340492
6.74978	0.0534356	0.369686		6.74978	0.174329	0.308257		6.75145	-0.033699
6.75645	0.0510886	0.369823		6.75645	0.174187	0.308657		6.75812	-0.0328422
6.76312	0.0492856	0.369948		6.76312	0.173636	0.30905		6.76478	-0.0320524
6.76978	0.0484958	0.370091		6.76978	0.172056	0.309426		6.77145	-0.0319034
6.77645	0.0487268	0.370258		6.77645	0.170209	0.309789		6.77812	-0.0325069
6.78312	0.0491664	0.370485		6.78312	0.168584	0.310129		6.78478	-0.0333115
6.78978	0.0495315	0.370765		6.78978	0.167072	0.310457		6.79145	-0.0340566
6.79645	0.0501052	0.371104		6.79645	0.165664	0.310779		6.79812	-0.0348687
6.80312	0.0504479	0.371474		6.80312	0.164002	0.3111		6.80478	-0.0358298
6.80978	0.0500679	0.371867		6.80978	0.162721	0.311422		6.81145	-0.0360981
6.81645	0.0491664	0.372267		6.81645	0.162318	0.311738		6.81812	-0.0352412
6.82312	0.0484586	0.37266		6.82312	0.162601	0.312048		6.82478	-0.0339299
6.82978	0.0483021	0.37306		6.82978	0.162691	0.312364		6.83145	-0.0329241
6.83645	0.0481829	0.373447		6.83645	0.162356	0.312674		6.83812	-0.0318661
6.84312	0.047721	0.37384		6.84312	0.162192	0.312978		6.84478	-0.0303835
6.84978	0.0471622	0.37424		6.84978	0.162043	0.313288		6.85145	-0.0291169
6.85645	0.0467822	0.374681		6.85645	0.161305	0.313634		6.85812	-0.0288412
6.86312	0.0461116	0.375158		6.86312	0.159681	0.314027		6.86478	-0.0291243
6.86978	0.0449046	0.375694		6.86978	0.158191	0.314462		6.87145	-0.0293478
6.87645	0.0432953	0.376266		6.87645	0.157446	0.314957		6.87812	-0.0295117
6.88312	0.0423789	0.376874		6.88312	0.156961	0.315481		6.88478	-0.0296831
6.88978	0.041984	0.377518		6.88978	0.156201	0.316024		6.89145	-0.0297353
6.89645	0.0411943	0.37818		6.89645	0.155091	0.316548		6.89812	-0.0297129
6.90312	0.0400245	0.378835		6.90312	0.154138	0.317031		6.90478	-0.0300705
6.90978	0.0386313	0.379461		6.90978	0.153549	0.317448		6.91145	-0.030987
6.91645	0.0373796	0.380033		6.91645	0.153281	0.317782		6.91812	-0.0320673
6.92312	0.0359118	0.380522		6.92312	0.153393	0.318056		6.92478	-0.0332147
6.92978	0.0347048	0.380909		6.92978	0.153653	0.318289		6.93145	-0.0341162
6.93645	0.0346079	0.381196		6.93645	0.153773	0.318491		6.93812	-0.0343323
6.94312	0.0352785	0.381374		6.94312	0.153482	0.3187		6.94478	-0.0339299
6.94978	0.0361353	0.38147		6.94978	0.152878	0.318915		6.95145	-0.0330955
6.95645	0.0365153	0.381517		6.95645	0.152372	0.319159		6.95812	-0.0325888
6.96312	0.0369698	0.381553		6.96312	0.151731	0.319433		6.96478	-0.0320375
6.96978	0.0377372	0.381601		6.96978	0.151277	0.319725		6.97145	-0.0319108
6.97645	0.0385866	0.381696		6.97645	0.151172	0.320029		6.97812	-0.0323579
6.98312	0.0393391	0.381857		6.98312	0.151463	0.320327		6.98478	-0.0332966
6.98978	0.0397563	0.38209		6.98978	0.151761	0.320625		6.99145	-0.034444
6.99645	0.0402108	0.382388		6.99645	0.151701	0.320911		6.99812	-0.0350252
7.00312	0.0400394	0.382733		7.00312	0.151306	0.321192		7.00478	-0.0354946
7.00978	0.0391826	0.383091		7.00978	0.150725	0.321442		7.01145	-0.0360683
7.01645	0.037916	0.383455		7.01645	0.150271	0.321668		7.01812	-0.0368059
7.02312	0.0370294	0.383788		7.02312	0.150502	0.321865		7.02478	-0.0368804
7.02978	0.0369027	0.384092		7.02978	0.151046	0.32205		7.03145	-0.0358671
7.03645	0.0370294	0.384349		7.03645	0.151403	0.322235		7.03812	-0.034444
7.04312	0.0371113	0.384563		7.04312	0.151686	0.322425		7.04478	-0.0335053
7.04978	0.0374094	0.384724		7.04978	0.151955	0.322658		7.05145	-0.0330731
7.05645	0.0378639	0.384861		7.05645	0.151858	0.322938		7.05812	-0.0330359
7.06312	0.0381693	0.38498		7.06312	0.150934	0.323272		7.06478	-0.0333562
7.06978	0.0382885	0.385106		7.06978	0.149861	0.323671		7.07145	-0.0338778
7.07645	0.0384971	0.385255		7.07645	0.149466	0.324106		7.07812	-0.034377
7.08312	0.0392422	0.385457		7.08312	0.149854	0.324565		7.08478	-0.0342056
7.08978	0.0397265	0.385708		7.08978	0.150666	0.324994		7.09145	-0.0333413
7.09645	0.0400394	0.386029		7.09645	0.151739	0.325358		7.09812	-0.0320002
7.10312	0.0399202	0.386399		7.10312	0.153221	0.325632		7.10478	-0.0305101
7.10978	0.0393242	0.386816		7.10978	0.154644	0.325811		7.11145	-0.0292957
7.11645	0.0384301	0.387245		7.11645	0.155263	0.325906		7.11812	-0.0285581
7.12312	0.0374466	0.387681		7.12312	0.15498	0.325942		7.12478	-0.0289902
7.12978	0.0369474	0.388098		7.12978	0.15422	0.325948		7.13145	-0.0300333
7.13645	0.0366494	0.388473		7.13645	0.153601	0.325966		7.13812	-0.0311658
7.14312	0.0366122	0.388795		7.14312	0.152923	0.326043		7.14478	-0.0323057
7.14978	0.0369921	0.389075		7.14978	0.152044	0.326216		7.15145	-0.0340343
7.15645	0.0375733	0.389314		7.15645	0.1515	0.326496		7.15812	-0.0357777
7.16312	0.038363	0.389528		7.16312	0.151552	0.32689		7.16478	-0.0360459
7.16978	0.0394061	0.389731		7.16978	0.152133	0.327373		7.17145	-0.0347272
7.17645	0.0408068	0.389951		7.17645	0.152916	0.327927		7.17812	-0.0326931
7.18312	0.0422746	0.390178		7.18312	0.153854	0.328511		7.18478	-0.0313446
7.18978	0.0429079	0.390422		7.18978	0.155464	0.329095		7.19145	-0.030376
7.19645	0.0427738	0.390691		7.19645	0.157028	0.329661		7.19812	-0.0301152
7.20312	0.0424013	0.390959		7.20312	0.158176	0.330156		7.20478	-0.0307187
7.20978	0.0420436	0.391221		7.20978	0.15872	0.330585		7.21145	-0.0325069
7.21645	0.0420064	0.391459		7.21645	0.158943	0.330925		7.21812	-0.0348166
7.22312	0.0421181	0.391674		7.22312	0.159279	0.331187		7.22478	-0.0364482
7.22978	0.0430495	0.391865		7.22978	0.159234	0.331372		7.23145	-0.0374317
7.23645	0.0447631	0.39202		7.23645	0.159182	0.331515		7.23812	-0.0376999
7.24312	0.0466257	0.392169		7.24312	0.159122	0.331634		7.24478	-0.0377744
7.24978	0.0479072	0.39233		7.24978	0.159241	0.331765		7.25145	-0.0376925
7.25645	0.0480115	0.392509		7.25645	0.159502	0.33192		7.25812	-0.0374168
7.26312	0.0478029	0.392747		7.26312	0.159584	0.332117		7.26478	-0.0372902
7.26978	0.047788	0.393039		7.26978	0.159577	0.332367		7.27145	-0.0373945
7.27645	0.0481158	0.393373		7.27645	0.159279	0.332665		7.27812	-0.0382215
7.28312	0.0484213	0.393742		7.28312	0.159025	0.333005		7.28478	-0.0390112
7.28978	0.0487044	0.39413		7.28978	0.158899	0.333357		7.29145	-0.0394881
7.29645	0.0487864	0.394505		7.29645	0.158876	0.333697		7.29812	-0.0397786
7.30312	0.0486001	0.394851		7.30312	0.15872	0.334001		7.30478	-0.039719
7.30978	0.0482127	0.395131		7.30978	0.158355	0.334251		7.31145	-0.0392869
7.31645	0.0477955	0.395334		7.31645	0.158139	0.334454		7.31812	-0.0384375
7.32312	0.0477284	0.395465		7.32312	0.158049	0.334597		7.32478	-0.0379309
7.32978	0.0481531	0.395536		7.32978	0.158228	0.334698		7.33145	-0.0376776
7.33645	0.0490621	0.395578		7.33645	0.158802	0.334764		7.33812	-0.0374839
7.34312	0.0499412	0.395626		7.34312	0.159815	0.334799		7.34478	-0.0376031
7.34978	0.0505671	0.395685		7.34978	0.16094	0.334829		7.35145	-0.0379384
7.35645	0.0514165	0.395781		7.35645	0.161849	0.334865		7.35812	-0.0378042
7.36312	0.0519529	0.395936		7.36312	0.162654	0.334901		7.36478	-0.037007
7.36978	0.0519753	0.39615		7.36978	0.163488	0.334954		7.37145	-0.0360161
7.37645	0.0518858	0.396413		7.37645	0.163898	0.335026		7.37812	-0.0349209
7.38312	0.0523701	0.396705		7.38312	0.163279	0.335115		7.38478	-0.0336468
7.38978	0.0533536	0.396991		7.38978	0.161804	0.335234		7.39145	-0.0326335
7.39645	0.0542626	0.397259		7.39645	0.160351	0.335371		7.39812	-0.0324547
7.40312	0.0553429	0.397497		7.40312	0.159569	0.33555		7.40478	-0.0327975
7.40978	0.0565499	0.397694		7.40978	0.15942	0.335747		7.41145	-0.033237
7.41645	0.0575557	0.397825		7.41645	0.159703	0.335974		7.41812	-0.0339672
7.42312	0.0579506	0.397891		7.42312	0.160575	0.336218		7.42478	-0.0352263
7.42978	0.0580624	0.397873		7.42978	0.161894	0.336462		7.43145	-0.0363365
7.43645	0.0577718	0.397795		7.43645	0.162907	0.336719		7.43812	-0.0371262
7.44312	0.0572503	0.397676		7.44312	0.163168	0.336951		7.44478	-0.0378489
7.44978	0.0566989	0.397551		7.44978	0.163138	0.33716		7.45145	-0.0381693
7.45645	0.0564456	0.39745		7.45645	0.163108	0.33735		7.45812	-0.0381097
7.46312	0.0567883	0.397402		7.46312	0.163019	0.337511		7.46478	-0.0379607
7.46978	0.0573471	0.39745		7.46978	0.162885	0.337672		7.47145	-0.0384077
7.47645	0.0581965	0.397623		7.47645	0.163071	0.337839		7.47812	-0.0389889
7.48312	0.0589341	0.397927		7.48312	0.163659	0.338042		7.48478	-0.0393242
7.48978	0.0593588	0.398344		7.48978	0.164181	0.338304		7.49145	-0.0399724
7.49645	0.0592545	0.39885		7.49645	0.164524	0.338662		7.49812	-0.0410005
7.50312	0.0584498	0.399417		7.50312	0.165008	0.339115		7.50478	-0.0416189
7.50978	0.0572056	0.400025		7.50978	0.165403	0.339657		7.51145	-0.041455
7.51645	0.0562072	0.400651		7.51645	0.165708	0.340289		7.51812	-0.0409558
7.52312	0.0559241	0.401276		7.52312	0.165425	0.341004		7.52478	-0.040397
7.52978	0.0562221	0.401908		7.52978	0.16433	0.341767		7.53145	-0.0395998
7.53645	0.0568181	0.40254		7.53645	0.163175	0.342578		7.53812	-0.0387132
7.54312	0.057742	0.40319		7.54312	0.16246	0.343418		7.54478	-0.0381693
7.54978	0.0589192	0.403881		7.54978	0.162333	0.344288		7.55145	-0.0379458
7.55645	0.0595823	0.404614		7.55645	0.162572	0.345188		7.55812	-0.0377074
7.56312	0.0595525	0.405389		7.56312	0.163577	0.346154		7.56478	-0.0377074
7.56978	0.0593215	0.406212		7.56978	0.16544	0.347197		7.57145	-0.0379384
7.57645	0.0594482	0.407076		7.57645	0.167027	0.348341		7.57812	-0.0383928
7.58312	0.059627	0.408006		7.58312	0.167839	0.349599		7.58478	-0.0390336
7.58978	0.0591353	0.409007		7.58978	0.168733	0.35097		7.59145	-0.0400692
7.59645	0.0580549	0.410098		7.59645	0.169531	0.352448		7.59812	-0.041306
7.60312	0.0566542	0.41129		7.60312	0.169061	0.354028		7.60478	-0.0421703
7.60978	0.0552312	0.412595		7.60978	0.166915	0.355697		7.61145	-0.0427216
7.61645	0.0538379	0.414032		7.61645	0.164382	0.357437		7.61812	-0.0429899
7.62312	0.0528693	0.415611		7.62312	0.162616	0.359243		7.62478	-0.0430644
7.62978	0.0527427	0.41731		7.62978	0.161007	0.361097		7.63145	-0.0431314
7.63645	0.0531152	0.419122		7.63645	0.159733	0.362998		7.63812	-0.0433028
7.64312	0.0539199	0.421029		7.64312	0.159651	0.364965		7.64478	-0.0437722
7.64978	0.0551045	0.423008		7.64978	0.161335	0.366986		7.65145	-0.0444576
7.65645	0.0566393	0.425047		7.65645	0.163361	0.369066		7.65812	-0.0448301
7.66312	0.0577345	0.427139		7.66312	0.164069	0.371224		7.66478	-0.0446141
7.66978	0.0581443	0.429279		7.66978	0.163406	0.373471		7.67145	-0.0439733
7.67645	0.0580773	0.431466		7.67645	0.16176	0.375837		7.67812	-0.0436306
7.68312	0.0574738	0.433731		7.68312	0.159793	0.378323		7.68478	-0.0437573
7.68978	0.0559464	0.436085		7.68978	0.157222	0.380933		7.69145	-0.0438169
7.69645	0.0537634	0.438541		7.69645	0.154696	0.383687		7.69812	-0.0441894
7.70312	0.0517964	0.441128		7.70312	0.153184	0.386584		7.70478	-0.0450984
7.70978	0.0507161	0.443846		7.70978	0.153027	0.389606		7.71145	-0.0458211
7.71645	0.0504702	0.446695		7.71645	0.154048	0.392747		7.71812	-0.0456721
7.72312	0.0510141	0.449663		7.72312	0.155292	0.395972		7.72478	-0.0449717
7.72978	0.0521392	0.452733		7.72978	0.156455	0.399256		7.73145	-0.0445172
7.73645	0.0531301	0.455898		7.73645	0.15711	0.402611		7.73812	-0.0443682
7.74312	0.0537708	0.459129		7.74312	0.15714	0.406027		7.74478	-0.0441298
7.74978	0.0536889	0.462407		7.74978	0.156865	0.409532		7.75145	-0.0439361
7.75645	0.0532717	0.465727		7.75645	0.156462	0.413138		7.75812	-0.0439212
7.76312	0.0524968	0.469083		7.76312	0.155948	0.416875		7.76478	-0.0438243
7.76978	0.0516176	0.47248		7.76978	0.155017	0.420743		7.77145	-0.0440776
7.77645	0.050962	0.475949		7.77645	0.154279	0.424767		7.77812	-0.0445992
7.78312	0.0502467	0.479519		7.78312	0.153862	0.428933		7.78478	-0.0452995
7.78978	0.0494197	0.483215		7.78978	0.153355	0.433236		7.79145	-0.0458732
7.79645	0.0485331	0.487083		7.79645	0.152044	0.437653		7.79812	-0.0465661
7.80312	0.0475273	0.491124		7.80312	0.150606	0.442153		7.80478	-0.047192
7.80978	0.0464097	0.495374		7.80978	0.150092	0.446737		7.81145	-0.0469908
7.81645	0.0452325	0.499821		7.81645	0.150509	0.451416		7.81812	-0.0458509
7.82312	0.0443533	0.504446		7.82312	0.151388	0.456208		7.82478	-0.044547
7.82978	0.044018	0.509232		7.82978	0.152469	0.461143		7.83145	-0.0439808
7.83645	0.0438392	0.514144		7.83645	0.154004	0.466239		7.83812	-0.0440404
7.84312	0.0439882	0.51918		7.84312	0.155255	0.471509		7.84478	-0.0445992
7.84978	0.0444278	0.524324		7.84978	0.155687	0.476938		7.85145	-0.0453442
7.85645	0.0449568	0.529575		7.85645	0.155255	0.482535		7.85812	-0.0459403
7.86312	0.0452101	0.534922		7.86312	0.153974	0.488257		7.86478	-0.0462681
7.86978	0.0450388	0.540382		7.86978	0.152446	0.494099		7.87145	-0.0459924
7.87645	0.0447556	0.545937		7.87645	0.15115	0.500005		7.87812	-0.0454187
7.88312	0.044629	0.551593		7.88312	0.150725	0.50596		7.88478	-0.0447705
7.88978	0.0445843	0.557321		7.88978	0.150681	0.511926		7.89145	-0.0444949
7.89645	0.0445247	0.563097		7.89645	0.15036	0.517899		7.89812	-0.0450015
7.90312	0.0446588	0.568885		7.90312	0.150114	0.523871		7.90478	-0.0456572
7.90978	0.0450686	0.574672		7.90978	0.149578	0.52982		7.91145	-0.0459626
7.91645	0.0453889	0.580436		7.91645	0.148535	0.53575		7.91812	-0.0457168
7.92312	0.0449419	0.586212		7.92312	0.146851	0.541651		7.92478	-0.0453144
7.92978	0.0440553	0.591993		7.92978	0.145435	0.547516		7.93145	-0.0449419
7.93645	0.0434965	0.597823		7.93645	0.144795	0.553352		7.93812	-0.0441521
7.94312	0.0433102	0.603729		7.94312	0.144303	0.559175		7.94478	-0.043273
7.94978	0.042811	0.609744		7.94978	0.143856	0.564986		7.95145	-0.042744
7.95645	0.042282	0.615853		7.95645	0.143692	0.570798		7.95812	-0.0427663
7.96312	0.0425801	0.62207		7.96312	0.144124	0.576615		7.96478	-0.0428036
7.96978	0.043571	0.628322		7.96978	0.144854	0.582439		7.97145	-0.0427812
7.97645	0.0441745	0.634557		7.97645	0.145897	0.588268		7.97812	-0.0433251
7.98312	0.0438169	0.640708		7.98312	0.14744	0.594079		7.98478	-0.0449494
7.98978	0.0432134	0.646722		7.98978	0.148878	0.599873		7.99145	-0.0468194
7.99645	0.0424683	0.652564		7.99645	0.149764	0.605619		7.99812	-0.0481009
8.00312	0.0413954	0.658202		8.00312	0.149935	0.611281		8.00478	-0.0486746
8.00978	0.039883	0.66362		8.00978	0.149906	0.616843		8.01145	-0.0490472
8.01645	0.038527	0.66883		8.01645	0.14963	0.622261		8.01812	-0.0492856
8.02312	0.0378937	0.673854		8.02312	0.148833	0.627536		8.02478	-0.0485256
8.02978	0.0380725	0.678748		8.02978	0.148147	0.632662		8.03145	-0.047259
8.03645	0.0389516	0.683546		8.03645	0.147484	0.637609		8.03812	-0.046283
8.04312	0.0401288	0.688273		8.04312	0.146657	0.642383		8.04478	-0.0461265
8.04978	0.0411868	0.692904		8.04978	0.145473	0.646973		8.05145	-0.0463501
8.05645	0.0420362	0.697446		8.05645	0.144303	0.651395		8.05812	-0.0463799
8.06312	0.0429824	0.701863		8.06312	0.144139	0.655663		8.06478	-0.0463873
8.06978	0.0433698	0.706148		8.06978	0.14478	0.6598		8.07145	-0.04673
8.07645	0.0429228	0.710267		8.07645	0.145882	0.663799		8.07812	-0.0471026
8.08312	0.0415593	0.714213		8.08312	0.147425	0.667685		8.08478	-0.0476241
8.08978	0.0403225	0.71795		8.08978	0.149027	0.671452		8.09145	-0.048019
8.09645	0.0394881	0.721502		8.09645	0.150226	0.6751		8.09812	-0.048168
8.10312	0.0386611	0.724894		8.10312	0.150211	0.678623		8.10478	-0.0478774
8.10978	0.0383332	0.728184		8.10978	0.149176	0.682032		8.11145	-0.0472143
8.11645	0.0386089	0.731421		8.11645	0.148669	0.685304		8.11812	-0.0467151
8.12312	0.0397786	0.734657		8.12312	0.148974	0.688452		8.12478	-0.0465065
8.12978	0.0412241	0.737941		8.12978	0.149548	0.691479		8.13145	-0.0463948
8.13645	0.0429228	0.741321		8.13645	0.150152	0.694424		8.13812	-0.0467896
8.14312	0.0445619	0.744802		8.14312	0.151224	0.697327		8.14478	-0.0475124
8.14978	0.0454858	0.748384		8.14978	0.153236	0.700235		8.15145	-0.0484437
8.15645	0.0457093	0.752044		8.15645	0.15454	0.703233		8.15812	-0.0490397
8.16312	0.045836	0.755769		8.16312	0.154555	0.706363		8.16478	-0.0489056
8.16978	0.0464991	0.759512		8.16978	0.1546	0.709677		8.17145	-0.0485405
8.17645	0.0475198	0.763279		8.17645	0.155278	0.713205		8.17812	-0.0482053
8.18312	0.0486597	0.76707		8.18312	0.156067	0.716996		8.18478	-0.0486746
8.18978	0.0499487	0.770938		8.18978	0.156224	0.721043		8.19145	-0.0494942
8.19645	0.0512898	0.774944		8.19645	0.156686	0.725353		8.19812	-0.0505075
8.20312	0.0521764	0.779158		8.20312	0.158101	0.729924		8.20478	-0.0515208
8.20978	0.0521243	0.783676		8.20978	0.158936	0.734776		8.21145	-0.0523329
8.21645	0.0514388	0.788563		8.21645	0.158727	0.739914		8.21812	-0.0526533
8.22312	0.0510067	0.79388		8.22312	0.158407	0.745398		8.22478	-0.0523031
8.22978	0.0514314	0.799686		8.22978	0.159003	0.751245		8.23145	-0.0518262
8.23645	0.0523403	0.80601		8.23645	0.160195	0.757504		8.23812	-0.0514239
8.24312	0.053376	0.812852		8.24312	0.160858	0.764191		8.24478	-0.0511333
8.24978	0.0549331	0.820231		8.24978	0.161596	0.771314		8.25145	-0.0512227
8.25645	0.0570416	0.828147		8.25645	0.16319	0.778913		8.25812	-0.0513345
8.26312	0.0590533	0.836635		8.26312	0.165664	0.787038		8.26478	-0.0512302
8.26978	0.0608042	0.845736		8.26978	0.167772	0.795758		8.27145	-0.0507757
8.27645	0.0629351	0.8555		8.27645	0.169158	0.805151		8.27812	-0.0504404
8.28312	0.0656098	0.865996		8.28312	0.170633	0.81532		8.28478	-0.0502616
8.28978	0.0680089	0.877303		8.28978	0.173077	0.826347		8.29145	-0.0500903
8.29645	0.0695512	0.889504		8.29645	0.175737	0.838339		8.29812	-0.0502914
8.30312	0.0706539	0.902694		8.30312	0.177875	0.851369		8.30478	-0.051111
8.30978	0.0713766	0.916934		8.30978	0.179887	0.865483		8.31145	-0.052169
8.31645	0.0722483	0.932282		8.31645	0.182137	0.88073		8.31812	-0.0530034
8.32312	0.0732914	0.948763		8.32312	0.184566	0.897133		8.32478	-0.0537634
8.32978	0.0748262	0.966418		8.32978	0.186443	0.914717		8.33145	-0.0542551
8.33645	0.0767782	0.985271		8.33645	0.187911	0.933492		8.33812	-0.0540316
8.34312	0.0794157	1.00538		8.34312	0.189491	0.953507		8.34478	-0.0530481
8.34978	0.0826046	1.02676		8.34978	0.191227	0.974798		8.35145	-0.0519753
8.35645	0.0853464	1.04948		8.35645	0.193208	0.997448		8.35812	-0.0511929
8.36312	0.0874549	1.07358		8.36312	0.195742	1.02153		8.36478	-0.0509322
8.36978	0.0895411	1.09912		8.36978	0.198975	1.0471		8.37145	-0.05126
8.37645	0.0918284	1.12621		8.37645	0.202663	1.07422		8.37812	-0.0523925
8.38312	0.0942796	1.15493		8.38312	0.206321	1.10294		8.38478	-0.0535846
8.38978	0.0969023	1.18533		8.38978	0.209935	1.13335		8.39145	-0.0543967
8.39645	0.100009	1.21747		8.39645	0.213757	1.16553		8.39812	-0.0545979
8.40312	0.103764	1.25137		8.40312	0.216909	1.1996		8.40478	-0.054352
8.40978	0.107154	1.28707		8.40978	0.219524	1.23566		8.41145	-0.054121
8.41645	0.110686	1.32462		8.41645	0.222333	1.27385		8.41812	-0.0537261
8.42312	0.114135	1.3641		8.42312	0.225961	1.31429		8.42478	-0.0530034
8.42978	0.11757	1.40559		8.42978	0.230007	1.35714		8.43145	-0.0516102
8.43645	0.121139	1.44922		8.43645	0.233665	1.40249		8.43812	-0.0500754
8.44312	0.124998	1.49512		8.44312	0.237674	1.45047		8.44478	-0.0486448
8.44978	0.12973	1.54347		8.44978	0.242352	1.5012		8.45145	-0.0475124
8.45645	0.134483	1.59447		8.45645	0.24718	1.55476		8.45812	-0.0467673
8.46312	0.139125	1.64829		8.46312	0.25136	1.61125		8.46478	-0.0467077
8.46978	0.143997	1.70513		8.46978	0.255242	1.67073		8.47145	-0.0472665
8.47645	0.149466	1.76511		8.47645	0.259414	1.73326		8.47812	-0.0478327
8.48312	0.155307	1.82836		8.48312	0.264227	1.79888		8.48478	-0.0479072
8.48978	0.160687	1.89493		8.48978	0.269435	1.86765		8.49145	-0.0473559
8.49645	0.165895	1.96489		8.49645	0.274979	1.93956		8.49812	-0.0471547
8.50312	0.171468	2.03827		8.50312	0.280969	2.01467		8.50478	-0.0478923
8.50978	0.177458	2.11506		8.50978	0.287384	2.09301		8.51145	-0.0494048
8.51645	0.183277	2.1953		8.51645	0.294127	2.17478		8.51812	-0.0509843
8.52312	0.188768	2.27903		8.52312	0.300676	2.26024		8.52478	-0.0522211
8.52978	0.194527	2.36639		8.52978	0.306912	2.34974		8.53145	-0.0531003
8.53645	0.200979	2.45758		8.53645	0.313155	2.44362		8.53812	-0.0534579
8.54312	0.207573	2.55287		8.54312	0.319608	2.54228		8.54478	-0.0531524
8.54978	0.213921	2.65266		8.54978	0.325799	2.64612		8.55145	-0.052616
8.55645	0.220113	2.75741		8.55645	0.331715	2.75557		8.55812	-0.0520051
8.56312	0.225797	2.86773		8.56312	0.337325	2.87103		8.56478	-0.0516847
8.56978	0.230707	2.98426		8.56978	0.342794	2.99294		8.57145	-0.0519082
8.57645	0.234447	3.10768		8.57645	0.348106	3.12178		8.57812	-0.0522509
8.58312	0.238001	3.23871		8.58312	0.353344	3.25816		8.58478	-0.0529215
8.58978	0.241823	3.37815		8.58978	0.359222	3.40284		8.59145	-0.0534579
8.59645	0.246003	3.5269		8.59645	0.36528	3.55677		8.59812	-0.0538826
8.60312	0.250824	3.68588		8.60312	0.371337	3.72113		8.60478	-0.0541657
8.60978	0.256106	3.85609		8.60978	0.377096	3.89727		8.61145	-0.054121
8.61645	0.261642	4.03863		8.61645	0.382416	4.08668		8.61812	-0.0539422
8.62312	0.266545	4.23475		8.62312	0.387102	4.29094		8.62478	-0.0530481
8.62978	0.270344	4.4459		8.62978	0.390694	4.51177		8.63145	-0.0519082
8.63645	0.273079	4.67367		8.63645	0.393853	4.75113		8.63812	-0.0513196
8.64312	0.275314	4.91982		8.64312	0.39684	5.01122		8.64478	-0.051789
8.64978	0.277944	5.18642		8.64978	0.399791	5.29457		8.65145	-0.052467
8.65645	0.281513	5.47587		8.65645	0.402905	5.60396		8.65812	-0.0525936
8.66312	0.28567	5.79098		8.66312	0.406288	5.94251		8.66478	-0.0522286
8.66978	0.290088	6.13485		8.66978	0.410184	6.31384		8.67145	-0.0520647
8.67645	0.294194	6.51085		8.67645	0.413761	6.72188		8.67812	-0.0521913
8.68312	0.297822	6.92275		8.68312	0.416845	7.1708		8.68478	-0.0522062
8.68978	0.300735	7.37473		8.68978	0.418819	7.66489		8.69145	-0.0525042
8.69645	0.302479	7.87154		8.69645	0.419818	8.20866		8.69812	-0.0532866
8.70312	0.303015	8.41829		8.70312	0.420198	8.80703		8.70478	-0.0542626
8.70978	0.302657	9.02038		8.70978	0.420436	9.46524		8.71145	-0.0547171
8.71645	0.302345	9.68353		8.71645	0.421122	10.1886		8.71812	-0.054583
8.72312	0.302158	10.4138		8.72312	0.421949	10.982		8.72478	-0.054203
8.72978	0.302121	11.2175		8.72978	0.423305	11.8503		8.73145	-0.0535771
8.73645	0.302702	12.1001		8.73645	0.424542	12.7975		8.73812	-0.052616
8.74312	0.304051	13.066		8.74312	0.4251	13.827		8.74478	-0.0516027
8.74978	0.305779	14.1178		8.74978	0.424989	14.9405		8.75145	-0.0513569
8.75645	0.306882	15.256		8.75645	0.424489	16.1383		8.75812	-0.0517517
8.76312	0.307277	16.4791		8.76312	0.424191	17.4187		8.76478	-0.0525489
8.76978	0.307128	17.7832		8.76978	0.423878	18.7789		8.77145	-0.0530928
8.77645	0.30601	19.1626		8.77645	0.423864	20.215		8.77812	-0.0535324
8.78312	0.30449	20.6101		8.78312	0.42396	21.7217		8.78478	-0.0542551
8.78978	0.303015	22.1181		8.78978	0.423677	23.2922		8.79145	-0.0552312
8.79645	0.302233	23.6791		8.79645	0.422813	24.9179		8.79812	-0.0559092
8.80312	0.301823	25.2858		8.80312	0.421695	26.5887		8.80478	-0.0554472
8.80978	0.301413	26.9302		8.80978	0.420444	28.2934		8.81145	-0.0541434
8.81645	0.301316	28.6031		8.81645	0.419058	30.0199		8.81812	-0.0532344
8.82312	0.301436	30.2937		8.82312	0.418045	31.7551		8.82478	-0.0532046
8.82978	0.301987	31.9901		8.82978	0.417762	33.4852		8.83145	-0.0533313
8.83645	0.302926	33.6789		8.83645	0.418298	35.1958		8.83812	-0.0531748
8.84312	0.304282	35.3453		8.84312	0.419013	36.8726		8.84478	-0.0535399
8.84978	0.305124	36.9739		8.84978	0.41993	38.5025		8.85145	-0.0551715
8.85645	0.305526	38.5501		8.85645	0.420995	40.0732		8.85812	-0.0571683
8.86312	0.305928	40.0617		8.86312	0.421934	41.5736		8.86478	-0.058569
8.86978	0.306293	41.4997		8.86978	0.422642	42.9934		8.87145	-0.058867
8.87645	0.306204	42.8577		8.87645	0.423826	44.3232		8.87812	-0.0589415
8.88312	0.306003	44.131		8.88312	0.425734	45.5551		8.88478	-0.0590757
8.88978	0.307478	45.3164		8.88978	0.428393	46.6833		8.89145	-0.0589564
8.89645	0.310719	46.4121		8.89645	0.431076	47.7051		8.89812	-0.0583157
8.90312	0.314802	47.4166		8.90312	0.434175	48.6199		8.90478	-0.0572279
8.90978	0.318907	48.3277		8.90978	0.438236	49.4295		8.91145	-0.0568628
8.91645	0.323363	49.1418		8.91645	0.442691	50.137		8.91812	-0.0571832
8.92312	0.328638	49.8555		8.92312	0.44737	50.7469		8.92478	-0.0578314
8.92978	0.334509	50.4666		8.92978	0.451788	51.2644		8.93145	-0.0584796
8.93645	0.340804	50.9747		8.93645	0.456825	51.6951		8.93812	-0.0591874
8.94312	0.347257	51.3808		8.94312	0.462644	52.0439		8.94478	-0.0601709
8.94978	0.354327	51.6876		8.94978	0.46891	52.3145		8.95145	-0.0609383
8.95645	0.362076	51.8998		8.95645	0.475548	52.5097		8.95812	-0.0613555
8.96312	0.370458	52.0247		8.96312	0.482634	52.632		8.96478	-0.0612587
8.96978	0.378661	52.072		8.96978	0.49074	52.685		8.97145	-0.0608861
8.97645	0.386544	52.0518		8.97645	0.499919	52.6726		8.97812	-0.0604689
8.98312	0.394627	51.9732		8.98312	0.509866	52.5996		8.98478	-0.0597537
8.98978	0.403687	51.8444		8.98978	0.520207	52.4704		8.99145	-0.0584498
8.99645	0.414073	51.6726		8.99645	0.530936	52.2896		8.99812	-0.0569075
9.00312	0.425607	51.4634		9.00312	0.542507	52.0614		9.00478	-0.0559241
9.00978	0.43875	51.2207		9.00978	0.555336	51.7894		9.01145	-0.0556633
9.01645	0.453509	50.9457		9.01645	0.568852	51.4766		9.01812	-0.0561178
9.02312	0.469767	50.6379		9.02312	0.583343	51.1253		9.02478	-0.0571683
9.02978	0.486925	50.2962		9.02978	0.599086	50.7367		9.03145	-0.0586212
9.03645	0.504971	49.9202		9.03645	0.616446	50.3117		9.03812	-0.0598505
9.04312	0.523649	49.5105		9.04312	0.634812	49.851		9.04478	-0.0600293
9.04978	0.542991	49.0683		9.04978	0.653565	49.3562		9.05145	-0.0595152
9.05645	0.563361	48.5949		9.05645	0.673145	48.8297		9.05812	-0.0585169
9.06312	0.585161	48.0923		9.06312	0.693567	48.2749		9.06478	-0.0572056
9.06978	0.608139	47.5632		9.06978	0.715218	47.6956		9.07145	-0.0556633
9.07645	0.632316	47.0105		9.07645	0.738077	47.0963		9.07812	-0.0540912
9.08312	0.658073	46.4371		9.08312	0.762418	46.4814		9.08478	-0.0531375
9.08978	0.685453	45.8449		9.08978	0.788361	45.856		9.09145	-0.0528991
9.09645	0.714146	45.2358		9.09645	0.81598	45.2246		9.09812	-0.0530556
9.10312	0.74406	44.6118		9.10312	0.845313	44.5907		9.10478	-0.0537708
9.10978	0.77574	43.9763		9.10978	0.876471	43.956		9.11145	-0.0554696
9.11645	0.809357	43.3332		9.11645	0.909328	43.3212		9.11812	-0.0576079
9.12312	0.844367	42.6859		9.12312	0.943899	42.686		9.12478	-0.0594556
9.12978	0.880413	42.0373		9.12978	0.980288	42.0498		9.13145	-0.0602007
9.13645	0.917651	41.39		9.13645	1.01883	41.4121		9.13812	-0.0605583
9.14312	0.95693	40.7466		9.14312	1.05961	40.7722		9.14478	-0.0605434
9.14978	0.999019	40.1091		9.14978	1.10227	40.13		9.15145	-0.0596493
9.15645	1.04325	39.4788		9.15645	1.14662	39.4861		9.15812	-0.0583827
9.16312	1.08933	38.8556		9.16312	1.19302	38.8415		9.16478	-0.0570863
9.16978	1.13751	38.239		9.16978	1.24186	38.1983		9.17145	-0.0561178
9.17645	1.18856	37.6293		9.17645	1.29267	37.5585		9.17812	-0.0549853
9.18312	1.24184	37.0268		9.18312	1.3452	36.9242		9.18478	-0.0541359
9.18978	1.2966	36.4324		9.18978	1.39976	36.2969		9.19145	-0.0536516
9.19645	1.35314	35.8465		9.19645	1.4568	35.6778		9.19812	-0.0533536
9.20312	1.41253	35.269		9.20312	1.51625	35.068		9.20478	-0.0529662
9.20978	1.47542	34.6995		9.20978	1.57798	34.4691		9.21145	-0.0528321
9.21645	1.54153	34.1377		9.21645	1.64271	33.8825		9.21812	-0.0529885
9.22312	1.61086	33.5829		9.22312	1.7113	33.3091		9.22478	-0.052847
9.22978	1.68319	33.0346		9.22978	1.78415	32.7489		9.23145	-0.0522733
9.23645	1.75906	32.4925		9.23645	1.86113	32.2011		9.23812	-0.0517592
9.24312	1.8392	31.9564		9.24312	1.94225	31.6647		9.24478	-0.0516325
9.24978	1.92383	31.426		9.24978	2.02779	31.1388		9.25145	-0.0517145
9.25645	2.01355	30.901		9.25645	2.11851	30.6221		9.25812	-0.0517666
9.26312	2.10844	30.3815		9.26312	2.21485	30.113		9.26478	-0.0516921
9.26978	2.20966	29.8678		9.26978	2.31681	29.6095		9.27145	-0.0518039
9.27645	2.3178	29.3601		9.27645	2.42466	29.1104		9.27812	-0.0519231
9.28312	2.43329	28.8585		9.28312	2.5395	28.6156		9.28478	-0.0517219
9.28978	2.55694	28.3626		9.28978	2.66293	28.1252		9.29145	-0.0512898
9.29645	2.68959	27.8718		9.29645	2.79599	27.6399		9.29812	-0.0509024
9.30312	2.83285	27.3865		9.30312	2.93957	27.1604		9.30478	-0.0508428
9.30978	2.98786	26.9074		9.30978	3.09527	26.6874		9.31145	-0.0507534
9.31645	3.15557	26.4355		9.31645	3.26521	26.2222		9.31812	-0.0504032
9.32312	3.3372	25.972		9.32312	3.45055	25.7656		9.32478	-0.0501499
9.32978	3.53456	25.5179		9.32978	3.65211	25.3185		9.33145	-0.0501499
9.33645	3.74984	25.0742		9.33645	3.87121	24.8813		9.33812	-0.0507236
9.34312	3.98533	24.6422		9.34312	4.11002	24.4544		9.34478	-0.0516772
9.34978	4.2435	24.223		9.34978	4.37113	24.0377		9.35145	-0.0529811
9.35645	4.52733	23.8172		9.35645	4.65769	23.6313		9.35812	-0.0540763
9.36312	4.83934	23.4249		9.36312	4.97355	23.2349		9.36478	-0.0548661
9.36978	5.1825	23.0453		9.36978	5.32234	22.8484		9.37145	-0.0548288
9.37645	5.56022	22.6774		9.37645	5.70654	22.4714		9.37812	-0.0536814
9.38312	5.97606	22.3195		9.38312	6.12877	22.1037		9.38478	-0.0518039
9.38978	6.43303	21.9699		9.38978	6.59215	21.7452		9.39145	-0.0498295
9.39645	6.93393	21.6267		9.39645	7.09975	21.3957		9.39812	-0.0487342
9.40312	7.48195	21.2881		9.40312	7.65416	21.0548		9.40478	-0.0479668
9.40978	8.07957	20.9525		9.40978	8.258	20.722		9.41145	-0.0474676
9.41645	8.72831	20.6191		9.41645	8.91465	20.3969		9.41812	-0.0469759
9.42312	9.42962	20.2878		9.42312	9.62731	20.079		9.42478	-0.046663
9.42978	10.185	19.9591		9.42978	10.3971	19.7675		9.43145	-0.0467151
9.43645	10.9955	19.6338		9.43645	11.2235	19.4617		9.43812	-0.0472441
9.44312	11.8606	19.3131		9.44312	12.1056	19.1611		9.44478	-0.0483841
9.44978	12.7783	18.9976		9.44978	13.0418	18.8651		9.45145	-0.049755
9.45645	13.7455	18.6881		9.45645	14.0296	18.5737		9.45812	-0.0510886
9.46312	14.7574	18.3848		9.46312	15.0642	18.2869		9.46478	-0.0520721
9.46978	15.8091	18.0876		9.46978	16.1396	18.0049		9.47145	-0.0526756
9.47645	16.8935	17.7963		9.47645	17.2498	17.7282		9.47812	-0.0523254
9.48312	18.0035	17.5107		9.48312	18.3874	17.4569		9.48478	-0.0511035
9.48978	19.1305	17.2309		9.48978	19.5433	17.1914		9.49145	-0.0495911
9.49645	20.2662	16.9576		9.49645	20.7079	16.9319		9.49812	-0.0484064
9.50312	21.4011	16.6911		9.50312	21.8717	16.6782		9.50478	-0.0473857
9.50978	22.5253	16.4321		9.50978	23.0246	16.4302		9.51145	-0.0460595
9.51645	23.6293	16.1805		9.51645	24.1572	16.1876		9.51812	-0.044696
9.52312	24.7046	15.9364		9.52312	25.2598	15.9503		9.52478	-0.0440702
9.52978	25.7429	15.6996		9.52978	26.3239	15.7181		9.53145	-0.0439957
9.53645	26.7364	15.4695		9.53645	27.3417	15.4906		9.53812	-0.0438094
9.54312	27.679	15.2456		9.54312	28.3061	15.2673		9.54478	-0.0435337
9.54978	28.566	15.0268		9.54978	29.212	15.0479		9.55145	-0.0436008
9.55645	29.3934	14.8125		9.55645	30.0556	14.8322		9.55812	-0.0441223
9.56312	30.1574	14.6021		9.56312	30.8343	14.6201		9.56478	-0.0443906
9.56978	30.856	14.3957		9.56978	31.5459	14.4112		9.57145	-0.0442043
9.57645	31.4883	14.1932		9.57645	32.1891	14.2056		9.57812	-0.0440851
9.58312	32.0537	13.9947		9.58312	32.7636	14.0031		9.58478	-0.0442713
9.58978	32.5512	13.8001		9.58978	33.2697	13.8041		9.59145	-0.0445619
9.59645	32.9815	13.6095		9.59645	33.7077	13.6092		9.59812	-0.0446215
9.60312	33.3463	13.4226		9.60312	34.079	13.4189		9.60478	-0.0444204
9.60978	33.6486	13.2393		9.60978	34.3862	13.2338		9.61145	-0.044249
9.61645	33.8908	13.0595		9.61645	34.6322	13.0542		9.61812	-0.0441074
9.62312	34.0753	12.8826		9.62312	34.8198	12.88		9.62478	-0.0441074
9.62978	34.2056	12.7085		9.62978	34.9517	12.7108		9.63145	-0.0440106
9.63645	34.2855	12.5369		9.63645	35.0313	12.5461		9.63812	-0.0439659
9.64312	34.3181	12.3675		9.64312	35.0614	12.3849		9.64478	-0.0443235
9.64978	34.3055	12.2002		9.64978	35.0446	12.2264		9.65145	-0.0449419
9.65645	34.2503	12.0351		9.65645	34.9838	12.0699		9.65812	-0.045374
9.66312	34.1562	11.8724		9.66312	34.8822	11.9147		9.66478	-0.0449941
9.66978	34.0261	11.7124		9.66978	34.7429	11.7605		9.67145	-0.0445992
9.67645	33.8623	11.5556		9.67645	34.5695	11.6075		9.67812	-0.0446811
9.68312	33.6669	11.402		9.68312	34.365	11.4561		9.68478	-0.0447929
9.68978	33.443	11.2519		9.68978	34.1321	11.3068		9.69145	-0.0445768
9.69645	33.1929	11.1053		9.69645	33.8737	11.1603		9.69812	-0.0444129
9.70312	32.9191	10.9622		9.70312	33.5922	11.0168		9.70478	-0.0449121
9.70978	32.6243	10.8223		9.70978	33.2895	10.8764		9.71145	-0.0455678
9.71645	32.3108	10.6851		9.71645	32.9675	10.739		9.71812	-0.0459179
9.72312	31.9808	10.5501		9.72312	32.628	10.6046		9.72478	-0.0456125
9.72978	31.6359	10.4169		9.72978	32.2731	10.4726		9.73145	-0.0451282
9.73645	31.2781	10.2855		9.73645	31.9049	10.3427		9.73812	-0.0440553
9.74312	30.9089	10.156		9.74312	31.5244	10.2146		9.74478	-0.0427365
9.74978	30.5292	10.0287		9.74978	31.1337	10.0882		9.75145	-0.0415146
9.75645	30.1402	9.90399		9.75645	30.734	9.96397		9.75812	-0.0403225
9.76312	29.7436	9.78228		9.76312	30.3263	9.84226		9.76478	-0.039652
9.76978	29.3414	9.66402		9.76978	29.9116	9.72359		9.77145	-0.0393614
9.77645	28.934	9.54963		9.77645	29.4912	9.60829		9.77812	-0.0401661
9.78312	28.522	9.43932		9.78312	29.0663	9.49656		9.78478	-0.0408888
9.78978	28.1066	9.33298		9.78978	28.6378	9.38848		9.79145	-0.0406578
9.79645	27.6888	9.23014		9.79645	28.2072	9.28406		9.79812	-0.0399575
9.80312	27.2695	9.13013		9.80312	27.7753	9.18319		9.80478	-0.0393242
9.80978	26.8487	9.03223		9.80978	27.3432	9.08544		9.81145	-0.0389591
9.81645	26.4278	8.93579		9.81645	26.9112	8.99017		9.81812	-0.0382066
9.82312	26.0083	8.84029		9.82312	26.4798	8.89665		9.82478	-0.0375286
9.82978	25.5911	8.74545		9.82978	26.0492	8.80421		9.83145	-0.0374615
9.83645	25.1761	8.65114		9.83645	25.6201	8.71243		9.83812	-0.0374839
9.84312	24.763	8.55734		9.84312	25.1933	8.62102		9.84478	-0.0376478
9.84978	24.3527	8.4641		9.84978	24.7695	8.52979		9.85145	-0.0383258
9.85645	23.946	8.37152		9.85645	24.3492	8.43869		9.85812	-0.0397488
9.86312	23.5432	8.27978		9.86312	23.933	8.34796		9.86478	-0.0414252
9.86978	23.1435	8.189		9.86978	23.5222	8.25813		9.87145	-0.0422895
9.87645	22.7477	8.09925		9.87645	23.117	8.16982		9.87812	-0.0425726
9.88312	22.3565	8.01051		9.88312	22.7178	8.08352		9.88478	-0.0419095
9.88978	21.9705	7.92291		9.88978	22.3241	7.99929		9.89145	-0.0404045
9.89645	21.5893	7.83682		9.89645	21.936	7.91696		9.89812	-0.0383481
9.90312	21.2135	7.75284		9.90312	21.5531	7.83623		9.90478	-0.0364035
9.90978	20.8439	7.67149		9.90978	21.1755	7.75687		9.91145	-0.0354946
9.91645	20.4808	7.59301		9.91645	20.8034	7.67869		9.91812	-0.0351071
9.92312	20.1235	7.51732		9.92312	20.4372	7.60155		9.92478	-0.0352934
9.92978	19.7717	7.44423		9.92978	20.0773	7.52538		9.93145	-0.0355393
9.93645	19.426	7.37343		9.93645	19.7243	7.45026		9.93812	-0.0353903
9.94312	19.086	7.3045		9.94312	19.3782	7.37646		9.94478	-0.0348538
9.94978	18.7513	7.23684		9.94978	19.0386	7.30425		9.95145	-0.0343025
9.95645	18.4223	7.16982		9.95645	18.7053	7.23376		9.95812	-0.0345707
9.96312	18.1	7.10297		9.96312	18.3781	7.16486		9.96478	-0.034824
9.96978	17.7841	7.03616		9.96978	18.0573	7.09723		9.97145	-0.0343397
9.97645	17.4742	6.96954		9.97645	17.7426	7.0305		9.97812	-0.0328496
9.98312	17.1704	6.90337		9.98312	17.4341	6.96437		9.98478	-0.0309646
9.98978	16.8724	6.83785		9.98978	17.1312	6.8987		9.99145	-0.0288934
9.99645	16.5799	6.77308		9.99645	16.8345	6.83353		9.99812	-0.0270158
10.0031	16.2929	6.70914		10.0031	16.544	6.76909		10.0048	-0.0259355
10.0098	16.0115	6.64611		10.0098	16.2593	6.70567		10.0114	-0.025928
10.0165	15.7352	6.58408		10.0165	15.98	6.64356		10.0181	-0.0271052
10.0231	15.4636	6.52313		10.0231	15.7067	6.58292		10.0248	-0.0291765
10.0298	15.1972	6.46327		10.0298	15.4399	6.52381		10.0314	-0.0316799
10.0365	14.9363	6.40444		10.0365	15.1789	6.46611		10.0381	-0.0334606
10.0431	14.6806	6.34663		10.0431	14.9233	6.40959		10.0448	-0.0341386
10.0498	14.4302	6.28985		10.0498	14.6734	6.35394		10.0515	-0.034146
10.0564	14.1851	6.23409		10.0564	14.4297	6.29895		10.0581	-0.0341535
10.0631	13.9453	6.17932		10.0631	14.1917	6.24455		10.0648	-0.0338331
10.0698	13.7103	6.12553		10.0698	13.9579	6.19086		10.0715	-0.0333562
10.0764	13.4801	6.07275		10.0764	13.728	6.1381		10.0781	-0.0328496
10.0831	13.2547	6.02101		10.0831	13.5022	6.0865		10.0848	-0.0325814
10.0898	13.0333	5.9704		10.0898	13.2805	6.03614		10.0915	-0.0325218
10.0965	12.8158	5.92102		10.0965	13.0621	5.98707		10.0981	-0.0324398
10.1031	12.6026	5.87296		10.1031	12.8476	5.93921		10.1048	-0.0321344
10.1098	12.3937	5.82628		10.1098	12.6383	5.89247		10.1114	-0.0312105
10.1165	12.1893	5.78094		10.1165	12.4345	5.84675		10.1181	-0.0298917
10.1231	11.9885	5.73676		10.1231	12.235	5.80186		10.1248	-0.0288486
10.1298	11.7917	5.69348		10.1298	12.0393	5.75761		10.1314	-0.0281036
10.1364	11.599	5.65085		10.1364	11.8476	5.7139		10.1381	-0.0272766
10.1431	11.4106	5.60865		10.1431	11.6601	5.67073		10.1448	-0.0267848
10.1498	11.2256	5.56675		10.1498	11.4757	5.62815		10.1515	-0.0268891
10.1564	11.0435	5.52501		10.1564	11.2949	5.58622		10.1581	-0.0277907
10.1631	10.8647	5.48332		10.1631	11.1182	5.54489		10.1648	-0.0284687
10.1698	10.6893	5.44162		10.1698	10.9454	5.50408		10.1715	-0.0285432
10.1765	10.5173	5.39998		10.1765	10.7755	5.46376		10.1781	-0.0286996
10.1831	10.3487	5.35856		10.1831	10.6084	5.42399		10.1848	-0.0283867
10.1898	10.1837	5.31757		10.1898	10.4446	5.38478		10.1914	-0.0277609
10.1965	10.0226	5.2772		10.1965	10.2839	5.34606		10.1981	-0.0265837
10.2031	9.86467	5.23751		10.2031	10.1257	5.30769		10.2048	-0.0254661
10.2098	9.70963	5.19852		10.2098	9.96992	5.26956		10.2114	-0.0248924
10.2165	9.55763	5.1602		10.2165	9.81735	5.23172		10.2181	-0.0242814
10.2231	9.40862	5.12258		10.2231	9.66805	5.1942		10.2248	-0.0237972
10.2298	9.26223	5.08565		10.2298	9.5221	5.15703		10.2315	-0.0233725
10.2364	9.11802	5.04934		10.2364	9.37905	5.12021		10.2381	-0.0237823
10.2431	8.97672	5.01356		10.2431	9.239	5.08389		10.2448	-0.0251085
10.2498	8.83866	4.97822		10.2498	9.10179	5.0483		10.2515	-0.0264794
10.2564	8.7034	4.9433		10.2564	8.96756	5.01374		10.2581	-0.0273213
10.2631	8.57047	4.90894		10.2631	8.83638	4.98034		10.2648	-0.0273958
10.2698	8.44035	4.87522		10.2698	8.70768	4.94799		10.2714	-0.0269637
10.2765	8.31307	4.84219		10.2765	8.58098	4.91647		10.2781	-0.0258982
10.2831	8.18863	4.80978		10.2831	8.45633	4.88551		10.2848	-0.0242218
10.2898	8.06652	4.77787		10.2898	8.33425	4.8549		10.2914	-0.02262
10.2965	7.9465	4.74628		10.2965	8.21505	4.82447		10.2981	-0.0213608
10.3031	7.82914	4.71489		10.3031	8.098	4.794		10.3048	-0.0208318
10.3098	7.71429	4.68356		10.3098	7.98298	4.76339		10.3115	-0.0209212
10.3164	7.60183	4.65222		10.3164	7.87013	4.73266		10.3181	-0.0213534
10.3231	7.49081	4.62087		10.3231	7.75988	4.70198		10.3248	-0.0218526
10.3298	7.38118	4.58966		10.3298	7.6519	4.67159		10.3315	-0.0219569
10.3364	7.27399	4.55889		10.3364	7.54561	4.64158		10.3381	-0.0217184
10.3431	7.1689	4.5289		10.3431	7.44122	4.61189		10.3448	-0.0216141
10.3498	7.06556	4.49999		10.3498	7.33931	4.58239		10.3514	-0.0218451
10.3565	6.96433	4.47239		10.3565	7.24027	4.55297		10.3581	-0.0220537
10.3631	6.86583	4.4461		10.3631	7.14321	4.52362		10.3648	-0.0218302
10.3698	6.76998	4.421		10.3698	7.04788	4.49435		10.3714	-0.0212044
10.3765	6.67543	4.39677		10.3765	6.95414	4.46526		10.3781	-0.0209585
10.3831	6.58185	4.37304		10.3831	6.86221	4.43653		10.3848	-0.0209063
10.3898	6.49001	4.34939		10.3898	6.77139	4.40835		10.3915	-0.0209212
10.3964	6.39989	4.32546		10.3964	6.68173	4.38094		10.3981	-0.0210628
10.4031	6.31148	4.30102		10.4031	6.59361	4.35447		10.4048	-0.02148
10.4098	6.22486	4.27597		10.4098	6.50751	4.329		10.4115	-0.022158
10.4164	6.14081	4.2504		10.4164	6.42358	4.30447		10.4181	-0.0225827
10.4231	6.05965	4.22451		10.4231	6.34175	4.28078		10.4248	-0.0224262
10.4298	5.98006	4.19856		10.4298	6.26195	4.2577		10.4314	-0.0215173
10.4365	5.90131	4.1728		10.4365	6.18326	4.23499		10.4381	-0.0202879
10.4431	5.82311	4.14743		10.4431	6.1055	4.21249		10.4448	-0.0191107
10.4498	5.74607	4.12257		10.4498	6.02866	4.19012		10.4514	-0.0182763
10.4565	5.67024	4.09825		10.4565	5.95275	4.16782		10.4581	-0.0178441
10.4631	5.59521	4.07442		10.4631	5.87766	4.14562		10.4648	-0.0178441
10.4698	5.52136	4.05098		10.4698	5.80333	4.12359		10.4715	-0.0182167
10.4764	5.44888	4.02778		10.4764	5.73076	4.10175		10.4781	-0.0183284
10.4831	5.37823	4.00469		10.4831	5.66012	4.08015		10.4848	-0.0181124
10.4898	5.30869	3.98161		10.4898	5.59149	4.0588		10.4915	-0.01771
10.4964	5.23998	3.95849		10.4964	5.52463	4.03767		10.4981	-0.017494
10.5031	5.1726	3.93541		10.5031	5.4588	4.01673		10.5048	-0.017561
10.5098	5.10684	3.91257		10.5098	5.39436	3.99591		10.5114	-0.01771
10.5165	5.04269	3.89019		10.5165	5.33094	3.97512		10.5181	-0.0175312
10.5231	4.97977	3.86844		10.5231	5.26916	3.95427		10.5248	-0.0171289
10.5298	4.91863	3.8475		10.5298	5.20883	3.93329		10.5314	-0.0166968
10.5365	4.85904	3.82745		10.5365	5.1498	3.91212		10.5381	-0.0162572
10.5431	4.79997	3.80829		10.5431	5.09215	3.8908		10.5448	-0.0155866
10.5498	4.74136	3.78987		10.5498	5.03509	3.86946		10.5515	-0.0148267
10.5564	4.68346	3.77188		10.5564	4.9786	3.84825		10.5581	-0.0144541
10.5631	4.62689	3.75392		10.5631	4.92208	3.82731		10.5648	-0.0140294
10.5698	4.57124	3.73566		10.5698	4.86583	3.80676		10.5715	-0.0131875
10.5764	4.51636	3.71683		10.5764	4.81063	3.78671		10.5781	-0.0117272
10.5831	4.46267	3.69731		10.5831	4.75704	3.76723		10.5848	-0.0100732
10.5898	4.41006	3.67707		10.5898	4.705	3.74836		10.5915	-0.00841916
10.5965	4.35857	3.65625		10.5965	4.65407	3.73002		10.5981	-0.00698119
10.6031	4.30725	3.63508		10.6031	4.60476	3.71205		10.6048	-0.00618398
10.6098	4.2565	3.61391		10.6098	4.55716	3.69425		10.6114	-0.00613928
10.6165	4.20685	3.59305		10.6165	4.51028	3.67646		10.6181	-0.00677258
10.6231	4.15833	3.57273		10.6231	4.46343	3.65859		10.6248	-0.00751764
10.6298	4.11054	3.55313		10.6298	4.41675	3.64058		10.6314	-0.00803918
10.6364	4.06341	3.53433		10.6364	4.37128	3.62239		10.6381	-0.00800937
10.6431	4.01759	3.51633		10.6431	4.32739	3.60407		10.6448	-0.00742823
10.6498	3.97243	3.49908		10.6498	4.28434	3.58565		10.6515	-0.00635535
10.6564	3.92742	3.48244		10.6564	4.24173	3.56726		10.6581	-0.00493973
10.6631	3.88315	3.46625		10.6631	4.19966	3.54899		10.6648	-0.00350922
10.6698	3.84061	3.45038		10.6698	4.15915	3.5309		10.6715	-0.00220537
10.6765	3.79921	3.43465		10.6765	4.12025	3.51301		10.6781	-0.000961125
10.6831	3.75832	3.41897		10.6831	4.08211	3.4953		10.6848	0.000491738
10.6898	3.71795	3.40326		10.6898	4.04466	3.47774		10.6914	0.00232458
10.6965	3.67857	3.38747		10.6965	4.00794	3.46034		10.6981	0.0045076
10.7031	3.63998	3.37161		10.7031	3.97214	3.4431		10.7048	0.00697374
10.7098	3.60169	3.35575		10.7098	3.93683	3.42607		10.7114	0.00978261
10.7165	3.56414	3.33993		10.7165	3.90196	3.40933		10.7181	0.0131875
10.7231	3.52751	3.32425		10.7231	3.86783	3.39288		10.7248	0.0172034
10.7298	3.49137	3.30871		10.7298	3.83471	3.37672		10.7315	0.0218004
10.7364	3.45544	3.29329		10.7364	3.80315	3.36084		10.7381	0.0267699
10.7431	3.41972	3.27789		10.7431	3.77354	3.34519		10.7448	0.0320524
10.7498	3.38472	3.26239		10.7498	3.74599	3.32971		10.7515	0.0375286
10.7564	3.35062	3.24667		10.7564	3.71996	3.31434		10.7581	0.0432506
10.7631	3.31701	3.23065		10.7631	3.69503	3.299		10.7648	0.0492334
10.7698	3.2841	3.21438		10.7698	3.67082	3.28364		10.7714	0.0555515
10.7765	3.25181	3.19799		10.7765	3.64732	3.26832		10.7781	0.0624657
10.7831	3.22018	3.18161		10.7831	3.6245	3.25308		10.7848	0.0702739
10.7898	3.18916	3.16539		10.7898	3.60253	3.23808		10.7914	0.0795349
10.7965	3.15841	3.14948		10.7965	3.58192	3.22337		10.7981	0.0896826
10.8031	3.12843	3.13398		10.8031	3.56281	3.20899		10.8048	0.100471
10.8098	3.09925	3.11899		10.8098	3.54582	3.19495		10.8115	0.111356
10.8164	3.07076	3.10452		10.8164	3.53111	3.18121		10.8181	0.122584
10.8231	3.04289	3.09046		10.8231	3.51868	3.16769		10.8248	0.134312
10.8298	3.01523	3.07669		10.8298	3.5081	3.15435		10.8315	0.147179
10.8364	2.9877	3.06309		10.8364	3.49913	3.14113		10.8381	0.161618
10.8431	2.96003	3.04964		10.8431	3.4921	3.128		10.8448	0.178121
10.8498	2.93264	3.03634		10.8498	3.48707	3.11493		10.8514	0.196554
10.8565	2.90584	3.0232		10.8565	3.48359	3.1019		10.8581	0.217162
10.8631	2.8796	3.0102		10.8631	3.48188	3.08889		10.8648	0.239871
10.8698	2.85383	2.99729		10.8698	3.4827	3.07586		10.8714	0.264339
10.8765	2.82917	2.98446		10.8765	3.48637	3.0628		10.8781	0.289761
10.8831	2.80552	2.97164		10.8831	3.49266	3.04967		10.8848	0.315875
10.8898	2.78241	2.95882		10.8898	3.50098	3.03648		10.8915	0.343807
10.8964	2.75893	2.94587		10.8964	3.51214	3.02324		10.8981	0.374623
10.9031	2.73486	2.93269		10.9031	3.52653	3.01006		10.9048	0.408687
10.9098	2.71079	2.91925		10.9098	3.5442	2.99699		10.9115	0.445172
10.9164	2.68672	2.90555		10.9164	3.56505	2.98411		10.9181	0.484101
10.9231	2.66333	2.8917		10.9231	3.58928	2.97142		10.9248	0.525728
10.9298	2.64074	2.87785		10.9298	3.6176	2.95887		10.9314	0.570439
10.9365	2.61966	2.86417		10.9365	3.6499	2.94638		10.9381	0.617839
10.9431	2.60016	2.85084		10.9431	3.68573	2.93381		10.9448	0.668153
10.9498	2.58147	2.83802		10.9498	3.72534	2.92107		10.9514	0.721693
10.9565	2.56276	2.82581		10.9565	3.76908	2.90812		10.9581	0.779293
10.9631	2.54369	2.81425		10.9631	3.81711	2.89502		10.9648	0.84091
10.9698	2.52446	2.8033		10.9698	3.86883	2.88193		10.9715	0.906222
10.9764	2.50495	2.79285		10.9764	3.92425	2.86906		10.9781	0.975147
10.9831	2.48458	2.78276		10.9831	3.98417	2.85664		10.9848	1.04823
10.9898	2.46357	2.77286		10.9898	4.04865	2.84487		10.9915	1.12566
10.9964	2.44261	2.76297		10.9964	4.11733	2.8339		10.9981	1.20747
11.0031	2.42207	2.75295		11.0031	4.19022	2.82374		11.0048	1.29385
11.0098	2.40178	2.74279		11.0098	4.26852	2.81426		11.0114	1.38528
11.0165	2.38216	2.73246		11.0165	4.35343	2.80524		11.0181	1.48175
11.0231	2.36382	2.72204		11.0231	4.4452	2.79645		11.0248	1.58334
11.0298	2.34646	2.71158		11.0298	4.54346	2.78765		11.0314	1.69131
11.0365	2.32914	2.70113		11.0365	4.64878	2.77866		11.0381	1.80648
11.0431	2.31099	2.69073		11.0431	4.76239	2.7693		11.0448	1.92941
11.0498	2.29263	2.68044		11.0498	4.88478	2.75947		11.0515	2.06035
11.0564	2.27415	2.67034		11.0564	5.01634	2.74912		11.0581	2.20005
11.0631	2.25548	2.66043		11.0631	5.15712	2.73827		11.0648	2.34868
11.0698	2.23681	2.65067		11.0698	5.30837	2.72698		11.0715	2.50668
11.0764	2.2188	2.64098		11.0764	5.47122	2.71531		11.0781	2.67523
11.0831	2.20232	2.63129		11.0831	5.64651	2.70334		11.0848	2.85601
11.0898	2.18662	2.62156		11.0898	5.83549	2.69122		11.0915	3.04983
11.0965	2.17109	2.61175		11.0965	6.03894	2.67917		11.0981	3.25745
11.1031	2.15532	2.60185		11.1031	6.25923	2.66747		11.1048	3.48072
11.1098	2.1391	2.59184		11.1098	6.49838	2.65633		11.1114	3.72139
11.1165	2.12225	2.58176		11.1165	6.75827	2.64591		11.1181	3.98113
11.1231	2.10494	2.57166		11.1231	7.04055	2.6363		11.1248	4.26134
11.1298	2.08811	2.56165		11.1298	7.34719	2.6275		11.1314	4.56416
11.1364	2.07235	2.55183		11.1364	7.68108	2.61943		11.1381	4.89232
11.1431	2.05753	2.5423		11.1431	8.04436	2.61189		11.1448	5.24835
11.1498	2.04328	2.53311		11.1498	8.4395	2.60455		11.1515	5.63458
11.1564	2.02905	2.52426		11.1564	8.8694	2.59708		11.1581	6.0533
11.1631	2.01466	2.51572		11.1631	9.33764	2.58922		11.1648	6.50744
11.1698	1.99972	2.50737		11.1698	9.84777	2.58082		11.1715	7.00109
11.1765	1.98427	2.49916		11.1765	10.403	2.57189		11.1781	7.53763
11.1831	1.96842	2.49097		11.1831	11.0074	2.56248		11.1848	8.11996
11.1898	1.95297	2.48275		11.1898	11.6647	2.55272		11.1914	8.75138
11.1965	1.9384	2.4744		11.1965	12.378	2.54281		11.1981	9.43602
11.2031	1.92434	2.46592		11.2031	13.1504	2.53295		11.2048	10.1779
11.2098	1.91048	2.45737		11.2098	13.9854	2.52337		11.2114	10.9795
11.2165	1.89686	2.44886		11.2165	14.8858	2.51417		11.2181	11.8432
11.2231	1.8839	2.44055		11.2231	15.853	2.50533		11.2248	12.7713
11.2298	1.87092	2.43251		11.2298	16.8886	2.49679		11.2315	13.7652
11.2364	1.85785	2.42474		11.2364	17.9939	2.48849		11.2381	14.8255
11.2431	1.84496	2.41717		11.2431	19.169	2.48042		11.2448	15.9522
11.2498	1.83222	2.4097		11.2498	20.4127	2.47259		11.2515	17.1448
11.2564	1.8188	2.40224		11.2564	21.7232	2.465		11.2581	18.4015
11.2631	1.80445	2.39474		11.2631	23.0982	2.45772		11.2648	19.7196
11.2698	1.79002	2.38712		11.2698	24.5332	2.45079		11.2714	21.0957
11.2765	1.7762	2.37939		11.2765	26.0225	2.44428		11.2781	22.5252
11.2831	1.76305	2.3716		11.2831	27.5593	2.43818		11.2848	24.0016
11.2898	1.75035	2.3639		11.2898	29.1363	2.43244		11.2914	25.5181
11.2965	1.73789	2.35644		11.2965	30.7454	2.42687		11.2981	27.068
11.3031	1.72551	2.34935		11.3031	32.3777	2.42127		11.3048	28.6435
11.3098	1.71329	2.34264		11.3098	34.0242	2.41541		11.3115	30.236
11.3164	1.7015	2.33628		11.3164	35.6753	2.40914		11.3181	31.8361
11.3231	1.69017	2.33015		11.3231	37.3214	2.40234		11.3248	33.435
11.3298	1.67921	2.32419		11.3298	38.9535	2.39498		11.3315	35.0239
11.3364	1.66859	2.31824		11.3364	40.5627	2.38714		11.3381	36.5934
11.3431	1.65801	2.31217		11.3431	42.1397	2.37894		11.3448	38.1348
11.3498	1.64712	2.30589		11.3498	43.6754	2.3706		11.3514	39.6393
11.3565	1.63546	2.29937		11.3565	45.1617	2.36235		11.3581	41.0992
11.3631	1.62326	2.29264		11.3631	46.5913	2.35436		11.3648	42.5077
11.3698	1.6109	2.28578		11.3698	47.9563	2.34677		11.3714	43.8583
11.3765	1.59892	2.27885		11.3765	49.2495	2.33963		11.3781	45.1458
11.3831	1.58772	2.2719		11.3831	50.4659	2.33299		11.3848	46.3646
11.3898	1.57715	2.26506		11.3898	51.6021	2.32681		11.3915	47.5102
11.3964	1.56678	2.2584		11.3964	52.6558	2.32105		11.3981	48.5788
11.4031	1.55656	2.25198		11.4031	53.624	2.31559		11.4048	49.5666
11.4098	1.54662	2.24583		11.4098	54.5052	2.31032		11.4115	50.471
11.4164	1.5371	2.2399		11.4164	55.2983	2.30515		11.4181	51.2903
11.4231	1.52777	2.23415		11.4231	56.0025	2.29999		11.4248	52.0247
11.4298	1.51832	2.22855		11.4298	56.6176	2.29478		11.4314	52.6754
11.4365	1.50882	2.22302		11.4365	57.1435	2.28943		11.4381	53.2436
11.4431	1.49901	2.21754		11.4431	57.5824	2.28384		11.4448	53.7301
11.4498	1.48889	2.21204		11.4498	57.9368	2.27798		11.4514	54.136
11.4565	1.47833	2.20649		11.4565	58.2108	2.27183		11.4581	54.4638
11.4631	1.46719	2.20085		11.4631	58.4076	2.26542		11.4648	54.7161
11.4698	1.4561	2.19515		11.4698	58.5304	2.2588		11.4715	54.8954
11.4764	1.44587	2.18939		11.4764	58.5829	2.25207		11.4781	55.0048
11.4831	1.4369	2.18355		11.4831	58.5684	2.24532		11.4848	55.0486
11.4898	1.42872	2.17761		11.4898	58.4909	2.23862		11.4915	55.0308
11.4964	1.42083	2.17152		11.4964	58.354	2.23199		11.4981	54.9549
11.5031	1.41363	2.16526		11.5031	58.162	2.22542		11.5048	54.8245
11.5098	1.40706	2.15883		11.5098	57.9199	2.21891		11.5114	54.6433
11.5165	1.40023	2.15232		11.5165	57.6322	2.21248		11.5181	54.4152
11.5231	1.39231	2.14582		11.5231	57.3029	2.20615		11.5248	54.1434
11.5298	1.38377	2.13946		11.5298	56.9351	2.19992		11.5314	53.8327
11.5365	1.37504	2.13335		11.5365	56.5312	2.19382		11.5381	53.4865
11.5431	1.36605	2.12761		11.5431	56.0939	2.18792		11.5448	53.1077
11.5498	1.35666	2.12232		11.5498	55.6265	2.18231		11.5515	52.699
11.5564	1.34734	2.11751		11.5564	55.1327	2.17709		11.5581	52.2635
11.5631	1.33818	2.1131		11.5631	54.6157	2.17228		11.5648	51.8041
11.5698	1.32924	2.1089		11.5698	54.078	2.16783		11.5715	51.3229
11.5764	1.32059	2.10472		11.5764	53.5229	2.16359		11.5781	50.8214
11.5831	1.31272	2.10036		11.5831	52.9532	2.15942		11.5848	50.3021
11.5898	1.30515	2.09568		11.5898	52.3699	2.15515		11.5915	49.7673
11.5965	1.29779	2.09063		11.5965	51.7742	2.15068		11.5981	49.2191
11.6031	1.29086	2.08527		11.6031	51.1676	2.14593		11.6048	48.6597
11.6098	1.2839	2.07975		11.6098	50.552	2.1409		11.6114	48.0905
11.6165	1.27703	2.07427		11.6165	49.9293	2.1356		11.6181	47.5129
11.6231	1.27012	2.06906		11.6231	49.2999	2.13013		11.6248	46.9278
11.6298	1.26362	2.06428		11.6298	48.665	2.1246		11.6314	46.3368
11.6364	1.25703	2.05996		11.6364	48.0261	2.11912		11.6381	45.7405
11.6431	1.25001	2.05606		11.6431	47.3847	2.11378		11.6448	45.1391
11.6498	1.243	2.05238		11.6498	46.7409	2.10859		11.6515	44.5331
11.6564	1.23603	2.04871		11.6564	46.0948	2.10351		11.6581	43.9239
11.6631	1.22871	2.0448		11.6631	45.4476	2.09849		11.6648	43.3127
11.6698	1.22094	2.04055		11.6698	44.8007	2.09352		11.6715	42.6993
11.6765	1.21295	2.03591		11.6765	44.1544	2.08861		11.6781	42.0844
11.6831	1.20535	2.03097		11.6831	43.5082	2.08377		11.6848	41.4686
11.6898	1.19768	2.02593		11.6898	42.8622	2.07903		11.6914	40.8531
11.6965	1.19001	2.021		11.6965	42.2177	2.07441		11.6981	40.2382
11.7031	1.18275	2.0164		11.7031	41.5755	2.06993		11.7048	39.6242
11.7098	1.17616	2.01225		11.7098	40.9351	2.06556		11.7114	39.0116
11.7165	1.16998	2.00855		11.7165	40.2965	2.06126		11.7181	38.4001
11.7231	1.16336	2.00519		11.7231	39.6605	2.05698		11.7248	37.7902
11.7298	1.15713	2.00201		11.7298	39.0282	2.05268		11.7315	37.1819
11.7364	1.15137	1.99882		11.7364	38.3988	2.04832		11.7381	36.5759
11.7431	1.14589	1.99547		11.7431	37.7721	2.04387		11.7448	35.9722
11.7498	1.13986	1.99187		11.7498	37.1486	2.03933		11.7515	35.3712
11.7564	1.13355	1.98802		11.7564	36.5299	2.03476		11.7581	34.7736
11.7631	1.12758	1.98398		11.7631	35.9166	2.0302		11.7648	34.1808
11.7698	1.12141	1.97989		11.7698	35.3089	2.02574		11.7714	33.5928
11.7765	1.11491	1.97588		11.7765	34.7069	2.02144		11.7781	33.009
11.7831	1.10839	1.97208		11.7831	34.1117	2.01733		11.7848	32.4294
11.7898	1.10254	1.9685		11.7898	33.5236	2.01344		11.7914	31.8549
11.7965	1.0974	1.96509		11.7965	32.9423	2.00974		11.7981	31.2863
11.8031	1.09264	1.96173		11.8031	32.3669	2.00617		11.8048	30.7228
11.8098	1.08777	1.95827		11.8098	31.7971	2.00269		11.8115	30.1642
11.8164	1.08271	1.9546		11.8164	31.2336	1.99924		11.8181	29.6121
11.8231	1.07755	1.95064		11.8231	30.6767	1.99575		11.8248	29.0673
11.8298	1.07268	1.94636		11.8298	30.1263	1.99219		11.8315	28.5289
11.8364	1.06759	1.94181		11.8364	29.5826	1.98851		11.8381	27.9968
11.8431	1.06195	1.9371		11.8431	29.0459	1.98472		11.8448	27.4719
11.8498	1.05624	1.93237		11.8498	28.5171	1.98089		11.8514	26.955
11.8565	1.05041	1.92779		11.8565	27.9965	1.97712		11.8581	26.4454
11.8631	1.04459	1.92348		11.8631	27.484	1.97348		11.8648	25.943
11.8698	1.03859	1.91954		11.8698	26.9793	1.96996		11.8714	25.449
11.8765	1.03326	1.91599		11.8765	26.4828	1.96656		11.8781	24.9638
11.8831	1.02865	1.91279		11.8831	25.9953	1.96325		11.8848	24.4865
11.8898	1.02398	1.90988		11.8898	25.5165	1.96005		11.8915	24.0167
11.8964	1.01927	1.90717		11.8964	25.0467	1.9569		11.8981	23.5546
11.9031	1.0147	1.90452		11.9031	24.5854	1.95378		11.9048	23.1007
11.9098	1.01081	1.90183		11.9098	24.1324	1.95063		11.9115	22.6546
11.9164	1.00709	1.899		11.9164	23.6872	1.94746		11.9181	22.2165
11.9231	1.0033	1.896		11.9231	23.2498	1.94432		11.9248	21.7864
11.9298	0.999942	1.89282		11.9298	22.821	1.94125		11.9314	21.3642
11.9365	0.997007	1.88953		11.9365	22.4007	1.93826		11.9381	20.9505
11.9431	0.994049	1.88616		11.9431	21.9891	1.9353		11.9448	20.5451
11.9498	0.989981	1.88283		11.9498	21.5859	1.93231		11.9514	20.148
11.9565	0.985004	1.8796		11.9565	21.1908	1.92924		11.9581	19.7591
11.9631	0.979751	1.87652		11.9631	20.8037	1.92608		11.9648	19.3788
11.9698	0.97435	1.87355		11.9698	20.4245	1.92289		11.9715	19.0071
11.9764	0.968933	1.87063		11.9764	20.0533	1.91967		11.9781	18.6432
11.9831	0.96377	1.86769		11.9831	19.6899	1.91648		11.9848	18.2869
11.9898	0.959098	1.86463		11.9898	19.3343	1.91334		11.9915	17.9379
11.9964	0.954501	1.86139		11.9964	18.9869	1.91031		11.9981	17.5962
12.0031	0.949971	1.85794		12.0031	18.6473	1.90741		12.0048	17.2614
12.0098	0.945829	1.85431		12.0098	18.3146	1.90465		12.0114	16.9335
12.0165	0.941999	1.85058		12.0165	17.9888	1.90195		12.0181	16.6125
12.0231	0.938036	1.8469		12.0231	17.6701	1.89924		12.0248	16.2986
12.0298	0.934087	1.84339		12.0298	17.3585	1.8964		12.0314	15.9917
12.0365	0.930548	1.84012		12.0365	17.0534	1.89337		12.0381	15.6915
12.0431	0.927098	1.83707		12.0431	16.7545	1.89009		12.0448	15.3977
12.0498	0.923574	1.83416		12.0498	16.4621	1.8866		12.0515	15.1105
12.0564	0.919871	1.83129		12.0564	16.1758	1.8829		12.0581	14.8299
12.0631	0.916027	1.82835		12.0631	15.8949	1.87904		12.0648	14.5559
12.0698	0.911601	1.82524		12.0698	15.6195	1.8751		12.0715	14.2879
12.0764	0.906713	1.82192		12.0764	15.3507	1.87112		12.0781	14.0256
12.0831	0.901714	1.81844		12.0831	15.0883	1.86716		12.0848	13.7696
12.0898	0.896648	1.81491		12.0898	14.8316	1.86328		12.0915	13.52
12.0965	0.891559	1.8115		12.0965	14.5812	1.85952		12.0981	13.2759
12.1031	0.886723	1.8084		12.1031	14.3373	1.85589		12.1048	13.0366
12.1098	0.882529	1.80569		12.1098	14.0992	1.85236		12.1114	12.8023
12.1165	0.878744	1.8034		12.1165	13.8661	1.84891		12.1181	12.5736
12.1231	0.875324	1.80148		12.1231	13.6379	1.8455		12.1248	12.3497
12.1298	0.872143	1.79979		12.1298	13.4151	1.84219		12.1314	12.1299
12.1364	0.869036	1.79816		12.1364	13.1967	1.83904		12.1381	11.9148
12.1431	0.865623	1.79645		12.1431	12.9826	1.83604		12.1448	11.7049
12.1498	0.861838	1.79449		12.1498	12.7732	1.83322		12.1515	11.4998
12.1564	0.85742	1.79224		12.1564	12.5686	1.83054		12.1581	11.2989
12.1631	0.852451	1.78968		12.1631	12.3686	1.82799		12.1648	11.1025
12.1698	0.847183	1.78688		12.1698	12.1727	1.82552		12.1715	10.9107
12.1765	0.842057	1.78394		12.1765	11.9809	1.82309		12.1781	10.7233
12.1831	0.83711	1.78095		12.1831	11.7926	1.8206		12.1848	10.5405
12.1898	0.832014	1.77799		12.1898	11.6076	1.81798		12.1914	10.3614
12.1965	0.826977	1.7751		12.1965	11.426	1.81519		12.1981	10.186
12.2031	0.822276	1.77227		12.2031	11.2476	1.81225		12.2048	10.0142
12.2098	0.818036	1.76945		12.2098	11.0725	1.80917		12.2114	9.8465
12.2165	0.814021	1.76659		12.2165	10.9015	1.80602		12.2181	9.68251
12.2231	0.810601	1.76364		12.2231	10.7348	1.8028		12.2248	9.52173
12.2298	0.807747	1.76056		12.2298	10.5721	1.79952		12.2315	9.36436
12.2364	0.805281	1.7574		12.2364	10.4129	1.79619		12.2381	9.21021
12.2431	0.802241	1.75415		12.2431	10.2573	1.79275		12.2448	9.05931
12.2498	0.798419	1.7509		12.2498	10.1051	1.78921		12.2515	8.91141
12.2564	0.794359	1.74769		12.2564	9.95542	1.78555		12.2581	8.76661
12.2631	0.789873	1.74458		12.2631	9.80835	1.78181		12.2648	8.6247
12.2698	0.785038	1.74158		12.2698	9.66406	1.77803		12.2714	8.48573
12.2765	0.779852	1.73865		12.2765	9.52285	1.77433		12.2781	8.3498
12.2831	0.775672	1.73576		12.2831	9.38484	1.77081		12.2848	8.21652
12.2898	0.772581	1.73283		12.2898	9.25034	1.76753		12.2914	8.08545
12.2965	0.769831	1.72978		12.2965	9.11915	1.76457		12.2981	7.95636
12.3031	0.767201	1.72659		12.3031	8.99026	1.7619		12.3048	7.82967
12.3098	0.764772	1.72324		12.3098	8.86334	1.75946		12.3115	7.70588
12.3164	0.762723	1.71975		12.3164	8.73843	1.75714		12.3181	7.58545
12.3231	0.760153	1.71617		12.3231	8.61555	1.75484		12.3248	7.46793
12.3298	0.756465	1.71259		12.3298	8.49459	1.75242		12.3315	7.3529
12.3364	0.751875	1.7091		12.3364	8.37588	1.74983		12.3381	7.24
12.3431	0.746921	1.7058		12.3431	8.25927	1.74703		12.3448	7.12895
12.3498	0.742555	1.7027		12.3498	8.14474	1.74401		12.3514	7.01955
12.3565	0.739045	1.69982		12.3565	8.03235	1.74084		12.3581	6.91136
12.3631	0.736006	1.69712		12.3631	7.92252	1.73764		12.3648	6.80493
12.3698	0.733241	1.69456		12.3698	7.81466	1.7345		12.3714	6.70085
12.3765	0.730395	1.69208		12.3765	7.70855	1.7315		12.3781	6.59947
12.3831	0.727609	1.6896		12.3831	7.60492	1.72868		12.3848	6.50068
12.3898	0.724696	1.68702		12.3898	7.50399	1.72599		12.3915	6.40374
12.3964	0.721224	1.68425		12.3964	7.4055	1.72337		12.3981	6.30835
12.4031	0.717513	1.68125		12.4031	7.30885	1.72076		12.4048	6.21448
12.4098	0.714414	1.678		12.4098	7.21385	1.71806		12.4115	6.12225
12.4164	0.712402	1.67453		12.4164	7.12009	1.71517		12.4181	6.03165
12.4231	0.710934	1.67089		12.4231	7.02745	1.712		12.4248	5.9428
12.4298	0.709251	1.66709		12.4298	6.9363	1.70855		12.4314	5.85597
12.4365	0.707999	1.66317		12.4365	6.84661	1.70486		12.4381	5.77123
12.4431	0.707157	1.6592		12.4431	6.75815	1.70102		12.4448	5.68824
12.4498	0.705831	1.65523		12.4498	6.67141	1.69713		12.4514	5.60667
12.4565	0.703342	1.65134		12.4565	6.58713	1.69326		12.4581	5.52607
12.4631	0.700191	1.64753		12.4631	6.50536	1.68948		12.4648	5.44638
12.4698	0.69724	1.64378		12.4698	6.42509	1.68579		12.4715	5.36776
12.4764	0.694178	1.64009		12.4764	6.34605	1.68219		12.4781	5.2907
12.4831	0.691205	1.63649		12.4831	6.26849	1.67865		12.4848	5.21486
12.4898	0.68891	1.63299		12.4898	6.19258	1.67512		12.4915	5.13998
12.4964	0.687271	1.62963		12.4964	6.11789	1.67155		12.4981	5.06632
12.5031	0.685662	1.62638		12.5031	6.04407	1.6679		12.5048	4.99462
12.5098	0.683732	1.62321		12.5098	5.97155	1.66417		12.5114	4.92514
12.5165	0.681929	1.62013		12.5165	5.90023	1.66038		12.5181	4.85729
12.5231	0.680223	1.6171		12.5231	5.83009	1.65662		12.5248	4.79101
12.5298	0.678286	1.61416		12.5298	5.76097	1.65289		12.5314	4.72655
12.5365	0.676498	1.61129		12.5365	5.69312	1.64924		12.5381	4.6638
12.5431	0.675105	1.60848		12.5431	5.62678	1.64564		12.5448	4.60247
12.5498	0.674084	1.60574		12.5498	5.56167	1.64208		12.5515	4.54213
12.5564	0.673302	1.60305		12.5564	5.49802	1.63854		12.5581	4.48252
12.5631	0.672944	1.60043		12.5631	5.43582	1.635		12.5648	4.42332
12.5698	0.673436	1.59789		12.5698	5.37501	1.63146		12.5715	4.36421
12.5764	0.674084	1.59537		12.5764	5.31552	1.62793		12.5781	4.30559
12.5831	0.674382	1.59285		12.5831	5.25694	1.62449		12.5848	4.24727
12.5898	0.67421	1.59028		12.5898	5.19922	1.62117		12.5915	4.18965
12.5965	0.673823	1.58759		12.5965	5.14258	1.61801		12.5981	4.13371
12.6031	0.673443	1.58479		12.6031	5.08741	1.61502		12.6048	4.07993
12.6098	0.672683	1.58187		12.6098	5.03316	1.61216		12.6114	4.02804
12.6165	0.671946	1.57881		12.6165	4.97897	1.60931		12.6181	3.97711
12.6231	0.671931	1.57564		12.6231	4.92501	1.6064		12.6248	3.92707
12.6298	0.672743	1.57233		12.6298	4.8719	1.60328		12.6314	3.87762
12.6364	0.673905	1.5689		12.6364	4.81962	1.59987		12.6381	3.8282
12.6431	0.674613	1.56534		12.6431	4.76787	1.59615		12.6448	3.77914
12.6498	0.675075	1.56161		12.6498	4.717	1.59214		12.6515	3.73069
12.6564	0.67535	1.55765		12.6564	4.66818	1.58794		12.6581	3.68354
12.6631	0.675261	1.55348		12.6631	4.62109	1.58365		12.6648	3.63774
12.6698	0.674494	1.54909		12.6698	4.57507	1.57943		12.6715	3.5934
12.6765	0.67357	1.54455		12.6765	4.52977	1.57542		12.6781	3.55037
12.6831	0.673316	1.53994		12.6831	4.48487	1.57166		12.6848	3.50793
12.6898	0.674099	1.53537		12.6898	4.44069	1.56816		12.6914	3.46609
12.6965	0.675797	1.53095		12.6965	4.39661	1.56485		12.6981	3.42431
12.7031	0.678189	1.52674		12.7031	4.35328	1.56162		12.7048	3.38242
12.7098	0.680782	1.52278		12.7098	4.31111	1.55833		12.7114	3.34053
12.7165	0.682659	1.51904		12.7165	4.2702	1.55485		12.7181	3.29909
12.7231	0.683814	1.51544		12.7231	4.23035	1.55106		12.7248	3.25875
12.7298	0.684932	1.51189		12.7298	4.19103	1.54689		12.7315	3.21976
12.7364	0.6864	1.50829		12.7364	4.15261	1.54235		12.7381	3.18221
12.7431	0.687942	1.50457		12.7431	4.11472	1.53751		12.7448	3.14599
12.7498	0.689603	1.50065		12.7498	4.07733	1.53245		12.7515	3.11105
12.7564	0.692017	1.49655		12.7564	4.04063	1.52727		12.7581	3.07681
12.7631	0.695035	1.49226		12.7631	4.00492	1.52209		12.7648	3.04314
12.7698	0.697814	1.48784		12.7698	3.9705	1.51699		12.7714	3.00948
12.7765	0.70031	1.48336		12.7765	3.93667	1.51202		12.7781	2.97619
12.7831	0.702828	1.47887		12.7831	3.90403	1.50722		12.7848	2.94331
12.7898	0.706032	1.47447		12.7898	3.8724	1.50257		12.7914	2.9109
12.7965	0.709184	1.4702		12.7965	3.84131	1.49808		12.7981	2.87947
12.8031	0.71191	1.46613		12.8031	3.81028	1.49374		12.8048	2.84885
12.8098	0.714324	1.46224		12.8098	3.77899	1.48951		12.8115	2.81915
12.8164	0.716582	1.45857		12.8164	3.74822	1.48537		12.8181	2.79021
12.8231	0.718899	1.45508		12.8231	3.71796	1.48126		12.8248	2.76188
12.8298	0.721231	1.45171		12.8298	3.68851	1.47715		12.8315	2.73386
12.8364	0.72401	1.44839		12.8364	3.65983	1.47299		12.8381	2.70587
12.8431	0.72746	1.44502		12.8431	3.63227	1.46875		12.8448	2.67829
12.8498	0.731334	1.44148		12.8498	3.60586	1.46442		12.8514	2.65175
12.8565	0.735551	1.4377		12.8565	3.58078	1.45998		12.8581	2.62623
12.8631	0.739783	1.43365		12.8631	3.55666	1.45548		12.8648	2.6015
12.8698	0.74406	1.42931		12.8698	3.53327	1.45099		12.8714	2.5773
12.8765	0.748627	1.42471		12.8765	3.51093	1.44657		12.8781	2.55397
12.8831	0.753336	1.41993		12.8831	3.48956	1.44229		12.8848	2.5314
12.8898	0.758424	1.41506		12.8898	3.46886	1.43817		12.8915	2.50904
12.8964	0.763543	1.41019		12.8964	3.44778	1.43421		12.8981	2.4868
12.9031	0.769421	1.40546		12.9031	3.42643	1.43042		12.9048	2.46552
12.9098	0.77612	1.40093		12.9098	3.40585	1.42676		12.9115	2.44576
12.9164	0.783607	1.39666		12.9164	3.3865	1.4232		12.9181	2.42687
12.9231	0.792161	1.39264		12.9231	3.36817	1.41968		12.9248	2.40818
12.9298	0.801422	1.38885		12.9298	3.35055	1.41617		12.9314	2.39018
12.9365	0.811711	1.38524		12.9365	3.33411	1.41267		12.9381	2.3735
12.9431	0.822619	1.3817		12.9431	3.31908	1.40916		12.9448	2.35741
12.9498	0.833981	1.37814		12.9498	3.30521	1.40565		12.9514	2.34133
12.9565	0.845671	1.37451		12.9565	3.29241	1.4021		12.9581	2.32545
12.9631	0.857793	1.37075		12.9631	3.28051	1.39849		12.9648	2.31102
12.9698	0.870757	1.36682		12.9698	3.26989	1.3948		12.9715	2.29779
12.9764	0.884421	1.36274		12.9764	3.26091	1.39101		12.9781	2.28564
12.9831	0.898577	1.35853		12.9831	3.25348	1.38713		12.9848	2.27463
12.9898	0.913762	1.35425		12.9898	3.2469	1.38317		12.9915	2.2651
12.9964	0.929981	1.34997		12.9964	3.24047	1.37917		12.9981	2.25714
13.0031	0.946753	1.34571		13.0031	3.23474	1.37519		13.0048	2.25
13.0098	0.963405	1.34149		13.0098	3.23029	1.37125		13.0114	2.24348
13.0165	0.980198	1.33729		13.0165	3.22689	1.36737		13.0181	2.23698
13.0231	0.997469	1.33311		13.0231	3.22396	1.36352		13.0248	2.23058
13.0298	1.01482	1.32896		13.0298	3.22113	1.35967		13.0314	2.22413
13.0365	1.03199	1.32486		13.0365	3.21844	1.35579		13.0381	2.21743
13.0431	1.04893	1.32083		13.0431	3.21561	1.35183		13.0448	2.21061
13.0498	1.06578	1.31688		13.0498	3.21209	1.34779		13.0515	2.20388
13.0564	1.08218	1.313		13.0564	3.20785	1.34363		13.0581	2.19706
13.0631	1.09799	1.3092		13.0631	3.20362	1.33939		13.0648	2.1897
13.0698	1.11313	1.3055		13.0698	3.19991	1.33515		13.0715	2.18131
13.0764	1.12753	1.30191		13.0764	3.19617	1.33098		13.0781	2.17206
13.0831	1.14082	1.29842		13.0831	3.19174	1.32694		13.0848	2.16211
13.0898	1.15302	1.29504		13.0898	3.18657	1.32307		13.0915	2.15188
13.0965	1.1642	1.29173		13.0965	3.18059	1.31937		13.0981	2.14188
13.1031	1.17411	1.28852		13.1031	3.17328	1.31581		13.1048	2.13218
13.1098	1.18258	1.28543		13.1098	3.16405	1.31236		13.1114	2.12265
13.1165	1.18963	1.2825		13.1165	3.15366	1.30896		13.1181	2.11282
13.1231	1.19583	1.2797		13.1231	3.14277	1.30553		13.1248	2.10216
13.1298	1.20126	1.27705		13.1298	3.13166	1.30202		13.1314	2.09028
13.1364	1.20579	1.27447		13.1364	3.12009	1.29839		13.1381	2.07739
13.1431	1.20892	1.27193		13.1431	3.10771	1.29465		13.1448	2.0638
13.1498	1.2103	1.26941		13.1498	3.09478	1.29086		13.1515	2.05
13.1564	1.20985	1.26688		13.1564	3.08073	1.28708		13.1581	2.03606
13.1631	1.20771	1.26427		13.1631	3.06565	1.28335		13.1648	2.02219
13.1698	1.20424	1.26151		13.1698	3.04955	1.27968		13.1715	2.00827
13.1765	1.19981	1.2585		13.1765	3.03277	1.27608		13.1781	1.99378
13.1831	1.19487	1.25521		13.1831	3.01521	1.27256		13.1848	1.97881
13.1898	1.18983	1.25166		13.1898	2.99692	1.26912		13.1914	1.96348
13.1965	1.18467	1.24785		13.1965	2.97828	1.26575		13.1981	1.9479
13.2031	1.17908	1.24383		13.2031	2.95917	1.2624		13.2048	1.93169
13.2098	1.17281	1.23961		13.2098	2.93933	1.25902		13.2114	1.91452
13.2165	1.16596	1.23528		13.2165	2.91876	1.25557		13.2181	1.89702
13.2231	1.15866	1.23092		13.2231	2.89818	1.252		13.2248	1.87925
13.2298	1.15123	1.22662		13.2298	2.87823	1.24831		13.2315	1.86157
13.2364	1.14378	1.22244		13.2364	2.85897	1.24447		13.2381	1.84418
13.2431	1.13688	1.21839		13.2431	2.84027	1.24046		13.2448	1.82733
13.2498	1.13045	1.21449		13.2498	2.8221	1.23631		13.2515	1.81102
13.2564	1.12434	1.21074		13.2564	2.80444	1.23208		13.2581	1.79463
13.2631	1.11801	1.20715		13.2631	2.78695	1.2279		13.2648	1.77864
13.2698	1.11099	1.20376		13.2698	2.76922	1.22386		13.2714	1.76273
13.2765	1.10356	1.20054		13.2765	2.75134	1.22004		13.2781	1.7467
13.2831	1.09588	1.1975		13.2831	2.73345	1.21647		13.2848	1.73049
13.2898	1.08828	1.19464		13.2898	2.71583	1.21316		13.2914	1.71455
13.2965	1.08074	1.19196		13.2965	2.6978	1.2101		13.2981	1.69896
13.3031	1.07384	1.18943		13.3031	2.67967	1.20722		13.3048	1.68315
13.3098	1.06781	1.18697		13.3098	2.66191	1.20447		13.3115	1.66668
[truncated: 1,753 more rows]
