# Supplementary material for: The IRE1β-mediated unfolded protein response is repressed by the chaperone AGR2 in mucin producing cells
Source: EMBO J. 2023 Dec 18;43(5):719–53. doi: 10.1038/s44318-023-00014-z (PMC10907699; doi:10.1038/s44318-023-00014-z)
Supplement: Supplementary file 6 — Source Data Fig. 4 [file 44318_2023_14_MOESM6_ESM.zip › Fig 4/B/2022061315 rep2.xlsx]

## Sheet: 15-06-22
run 8				run 9				run 10
15 uM 2048-OG (gain 10, collect)				15 uM 2048-OG + 50uM 2794 (gain 10, collect)				50uM 2794 (gain 10, collect)
Time	A280	FLD		Time	A280	FLD		Time	A280
0.00541667	0.00766665	0.408447		0.00228333	0.0111014	0.354642		0.00228333	0.00566989
0.0120833	0.0138357	0.408328		0.00895	0.0174344	0.354397		0.00895	0.0121146
0.01875	0.0204295	0.408238		0.0156167	0.0240654	0.354165		0.0156167	0.0191182
0.0254167	0.0263527	0.408161		0.0222833	0.030458	0.353974		0.0222833	0.0254363
0.0320833	0.0302419	0.408101		0.02895	0.035271	0.353831		0.02895	0.0303462
0.03875	0.0313297	0.408071		0.0356167	0.0376478	0.353748		0.0356167	0.0335276
0.0454167	0.029847	0.408041		0.0422833	0.0379011	0.353718		0.0422833	0.0344589
0.0520833	0.0268072	0.408018		0.04895	0.0368878	0.353754		0.04895	0.0335053
0.05875	0.0231788	0.407982		0.0556167	0.0348166	0.353819		0.0556167	0.0309423
0.0654167	0.0196099	0.407904		0.0622833	0.0318736	0.353885		0.0622833	0.0279993
0.0720833	0.016138	0.407797		0.06895	0.0281855	0.353956		0.06895	0.025034
0.07875	0.0124201	0.407642		0.0756167	0.023745	0.35401		0.0756167	0.0220016
0.0854167	0.00900775	0.407451		0.0822833	0.0187978	0.354046		0.0822833	0.0189468
0.0920833	0.00632554	0.407213		0.08895	0.0141039	0.354081		0.08895	0.0160709
0.09875	0.00458956	0.406933		0.0956167	0.0102669	0.354117		0.0956167	0.0133142
0.105417	0.00328571	0.406611		0.102283	0.00729412	0.354141		0.102283	0.00985712
0.112083	0.00225753	0.406253		0.10895	0.0051409	0.354165		0.10895	0.00606477
0.11875	0.00166893	0.40589		0.115617	0.0038147	0.354171		0.115617	0.00285357
0.125417	0.000789762	0.405526		0.122283	0.00306964	0.354147		0.122283	0.000685453
0.132083	-0.000983477	0.405186		0.12895	0.0025034	0.354081		0.12895	-0.000752509
0.13875	-0.00336766	0.404894		0.135617	0.00181794	0.353938		0.135617	-0.0018999
0.145417	-0.00567734	0.404674		0.142283	0.00113994	0.353736		0.142283	-0.00239909
0.152083	-0.00748038	0.404549		0.14895	0.000663102	0.353473		0.14895	-0.00234693
0.15875	-0.00878423	0.404531		0.155617	0.000506639	0.353175		0.155617	-0.00244379
0.165417	-0.00952929	0.404608		0.162283	0.000216067	0.352877		0.162283	-0.00248104
0.172083	-0.00955164	0.404763		0.16895	0.000163913	0.352585		0.16895	-0.0025034
0.17875	-0.00949949	0.404948		0.175617	0.00038743	0.352341		0.175617	-0.00210851
0.185417	-0.00972301	0.405121		0.182283	0.000692904	0.352144		0.182283	-0.00184029
0.192083	-0.00993162	0.40524		0.18895	0.000759959	0.352007		0.18895	-0.00178069
0.19875	-0.00967085	0.405276		0.195617	0.000201166	0.351912		0.195617	-0.0019148
0.205417	-0.00896305	0.405204		0.202283	-0.000223517	0.351852		0.202283	-0.00280142
0.212083	-0.00845641	0.405037		0.20895	-0.000931323	0.35181		0.20895	-0.00426918
0.21875	-0.00838935	0.404775		0.215617	-0.00201166	0.351787		0.215617	-0.00584871
0.225417	-0.0083968	0.404465		0.222283	-0.0031516	0.351769		0.222283	-0.00676513
0.232083	-0.00862777	0.404143		0.22895	-0.00376254	0.351739		0.22895	-0.00709295
0.23875	-0.00951439	0.403845		0.235617	-0.00367314	0.351697		0.235617	-0.00760704
0.245417	-0.0107661	0.403601		0.242283	-0.00353158	0.351644		0.242283	-0.00858307
0.252083	-0.01131	0.403416		0.24895	-0.00368804	0.351554		0.24895	-0.00962615
0.25875	-0.0112951	0.403297		0.255617	-0.00388175	0.351441		0.255617	-0.0106394
0.265417	-0.0115633	0.403231		0.262283	-0.0038743	0.351292		0.262283	-0.0113994
0.272083	-0.0124946	0.403214		0.26895	-0.00368804	0.351095		0.26895	-0.0120848
0.27875	-0.0131652	0.403237		0.275617	-0.00363588	0.350875		0.275617	-0.0120625
0.285417	-0.0131503	0.403273		0.282283	-0.00397861	0.350624		0.282283	-0.0109747
0.292083	-0.0131056	0.403321		0.28895	-0.00434369	0.35038		0.28895	-0.00947714
0.29875	-0.0132918	0.40338		0.295617	-0.00462681	0.350165		0.295617	-0.00794232
0.305417	-0.0135675	0.403446		0.302283	-0.00493973	0.349993		0.302283	-0.00713766
0.312083	-0.013873	0.403512		0.30895	-0.00558048	0.349867		0.30895	-0.00663847
0.31875	-0.0142828	0.403577		0.315617	-0.0064522	0.349808		0.315617	-0.00628084
0.325417	-0.0150427	0.403631		0.322283	-0.0070557	0.349796		0.322283	-0.00593066
0.332083	-0.0157133	0.403672		0.32895	-0.00730902	0.349832		0.32895	-0.00553578
0.33875	-0.0162199	0.403702		0.335617	-0.00736862	0.349885		0.335617	-0.00523031
0.345417	-0.0162125	0.403702		0.342283	-0.00751019	0.349945		0.342283	-0.00484288
0.352083	-0.0158101	0.403661		0.34895	-0.00757724	0.349993		0.34895	-0.00462681
0.35875	-0.0153482	0.403565		0.355617	-0.0069961	0.350004		0.355617	-0.0050813
0.365417	-0.0152588	0.403428		0.362283	-0.00600517	0.349987		0.362283	-0.00631809
0.372083	-0.0158101	0.403249		0.36895	-0.00528246	0.349933		0.36895	-0.00753999
0.37875	-0.0163093	0.403029		0.375617	-0.00467896	0.349844		0.375617	-0.00809878
0.385417	-0.0168458	0.402796		0.382283	-0.00368804	0.349742		0.382283	-0.00812858
0.392083	-0.0172108	0.402546		0.38895	-0.00239164	0.349611		0.38895	-0.00806898
0.39875	-0.0173151	0.402296		0.395617	-0.00185519	0.349474		0.395617	-0.00759214
0.405417	-0.0168979	0.402063		0.402283	-0.0019148	0.349343		0.402283	-0.00678003
0.412083	-0.0159368	0.401849		0.40895	-0.00195205	0.349224		0.40895	-0.00629574
0.41875	-0.0150129	0.40167		0.415617	-0.00220537	0.34911		0.415617	-0.00666827
0.425417	-0.0143573	0.401509		0.422283	-0.00350922	0.349003		0.422283	-0.00720471
0.432083	-0.0136793	0.401366		0.42895	-0.00528246	0.348914		0.42895	-0.00750273
0.43875	-0.0134781	0.401217		0.435617	-0.00619143	0.348842		0.435617	-0.00768155
0.445417	-0.0137016	0.401074		0.442283	-0.00624359	0.348783		0.442283	-0.0077188
0.452083	-0.0143722	0.400931		0.44895	-0.00602007	0.348747		0.44895	-0.00740588
0.45875	-0.0150204	0.400794		0.455617	-0.00600517	0.348723		0.455617	-0.00680983
0.465417	-0.0154898	0.400651		0.462283	-0.00532717	0.348723		0.462283	-0.00652671
0.472083	-0.0159889	0.400525		0.46895	-0.00424683	0.348735		0.46895	-0.00694394
0.47875	-0.0161827	0.400412		0.475617	-0.00350177	0.348765		0.475617	-0.00726432
0.485417	-0.0160411	0.400335		0.482283	-0.00336766	0.348812		0.482283	-0.00713766
0.492083	-0.0159964	0.400281		0.48895	-0.00335276	0.348854		0.48895	-0.00651181
0.49875	-0.0163838	0.400251		0.495617	-0.00301003	0.348884		0.495617	-0.00649691
0.505417	-0.0171363	0.400215		0.502283	-0.00307709	0.348896		0.502283	-0.0070706
0.512083	-0.0178218	0.400168		0.50895	-0.00403821	0.348878		0.50895	-0.00738353
0.51875	-0.0180751	0.40006		0.515617	-0.00514835	0.348836		0.515617	-0.00742823
0.525417	-0.0180677	0.399888		0.522283	-0.00587106	0.348759		0.522283	-0.00745058
0.532083	-0.0178814	0.399655		0.52895	-0.00665337	0.348657		0.52895	-0.00820309
0.53875	-0.0178516	0.399363		0.535617	-0.00775605	0.34855		0.535617	-0.00857562
0.545417	-0.0176281	0.399047		0.542283	-0.00862777	0.348443		0.542283	-0.00850856
0.552083	-0.0171736	0.398731		0.54895	-0.00834465	0.348353		0.54895	-0.0083521
0.55875	-0.0169128	0.398463		0.555617	-0.00721216	0.348282		0.555617	-0.00912696
0.565417	-0.0172704	0.398284		0.562283	-0.005804	0.34824		0.562283	-0.0107661
0.572083	-0.0178143	0.398201		0.56895	-0.00426173	0.34821		0.56895	-0.0121444
0.57875	-0.0180081	0.398231		0.575617	-0.00308454	0.348169		0.575617	-0.0127405
0.585417	-0.0181124	0.39835		0.582283	-0.00229478	0.348115		0.582283	-0.0123605
0.592083	-0.0184327	0.398535		0.58895	-0.00208616	0.348032		0.58895	-0.0118613
0.59875	-0.0189692	0.398731		0.595617	-0.0025481	0.347918		0.595617	-0.0113472
0.605417	-0.0196695	0.398922		0.602283	-0.0031814	0.347769		0.602283	-0.0108778
0.612083	-0.0207946	0.399059		0.60895	-0.00357628	0.347608		0.60895	-0.01055
0.61875	-0.0219941	0.399125		0.615617	-0.00307709	0.347447		0.615617	-0.0107735
0.625417	-0.0227466	0.399113		0.622283	-0.00227243	0.347292		0.622283	-0.0118539
0.632083	-0.023216	0.399029		0.62895	-0.00168383	0.347161		0.62895	-0.0125691
0.63875	-0.0237003	0.398874		0.635617	-0.00127405	0.34706		0.635617	-0.0120476
0.645417	-0.0239015	0.398678		0.642283	-0.00115484	0.346977		0.642283	-0.0106394
0.652083	-0.0235066	0.398451		0.64895	-0.00139326	0.346893		0.64895	-0.00946969
0.65875	-0.0225604	0.398231		0.655617	-0.00192225	0.346798		0.655617	-0.00854582
0.665417	-0.0215024	0.398028		0.662283	-0.00230223	0.34669		0.662283	-0.00760704
0.672083	-0.0205338	0.397867		0.66895	-0.0025332	0.346565		0.66895	-0.00713021
0.67875	-0.0196323	0.397772		0.675617	-0.00292808	0.346428		0.675617	-0.0077486
0.685417	-0.0188649	0.39773		0.682283	-0.00365078	0.346297		0.682283	-0.00889599
0.692083	-0.0182763	0.39773		0.68895	-0.00444055	0.346184		0.68895	-0.00979006
0.69875	-0.0184476	0.397778		0.695617	-0.00565499	0.3461		0.695617	-0.0103638
0.705417	-0.019595	0.397831		0.702283	-0.00709295	0.346041		0.702283	-0.0102967
0.712083	-0.0208467	0.397891		0.70895	-0.00806153	0.346005		0.70895	-0.00981987
0.71875	-0.0214055	0.397927		0.715617	-0.00797212	0.345987		0.715617	-0.00926107
0.725417	-0.0214502	0.397909		0.722283	-0.00726432	0.345981		0.722283	-0.00911206
0.732083	-0.0216812	0.397843		0.72895	-0.00675768	0.345981		0.72895	-0.00949204
0.73875	-0.0221357	0.39773		0.735617	-0.00600517	0.345975		0.735617	-0.0101477
0.745417	-0.0223666	0.397587		0.742283	-0.00503659	0.345963		0.742283	-0.0113025
0.752083	-0.0229701	0.397438		0.74895	-0.00458211	0.345945		0.74895	-0.0122339
0.75875	-0.0241771	0.397283		0.755617	-0.00514835	0.345927		0.755617	-0.0124574
0.765417	-0.0255331	0.397128		0.762283	-0.00629574	0.345916		0.762283	-0.0122339
0.772083	-0.0259876	0.396985		0.76895	-0.0070408	0.345886		0.76895	-0.0115633
0.77875	-0.0257641	0.396848		0.775617	-0.00738353	0.34585		0.775617	-0.010699
0.785417	-0.0255331	0.396723		0.782283	-0.00803173	0.345778		0.782283	-0.00980496
0.792083	-0.0250563	0.396591		0.78895	-0.00841916	0.345689		0.78895	-0.00987202
0.79875	-0.0243559	0.396448		0.795617	-0.00852346	0.345576		0.795617	-0.0107661
0.805417	-0.0237077	0.396293		0.802283	-0.00827014	0.345469		0.802283	-0.0112802
0.812083	-0.0238717	0.396121		0.80895	-0.0077635	0.345361		0.80895	-0.0110418
0.81875	-0.0239909	0.395954		0.815617	-0.00736117	0.345266		0.815617	-0.0103787
0.825417	-0.0237823	0.395781		0.822283	-0.00627339	0.345188		0.822283	-0.0095889
0.832083	-0.0235513	0.395626		0.82895	-0.00566989	0.345135		0.82895	-0.00867993
0.83875	-0.0238344	0.395483		0.835617	-0.00563264	0.345105		0.835617	-0.00799447
0.845417	-0.0245422	0.395352		0.842283	-0.00594556	0.345093		0.842283	-0.00815094
0.852083	-0.0252053	0.395232		0.84895	-0.00660121	0.345075		0.84895	-0.00878423
0.85875	-0.0264496	0.395113		0.855617	-0.00718981	0.345039		0.855617	-0.00934303
0.865417	-0.0279769	0.394994		0.862283	-0.00806898	0.34498		0.862283	-0.00953674
0.872083	-0.0294745	0.394875		0.86895	-0.00853091	0.34489		0.86895	-0.00980496
0.87875	-0.0302717	0.394738		0.875617	-0.00841171	0.344789		0.875617	-0.010103
0.885417	-0.0300929	0.394595		0.882283	-0.00808388	0.344688		0.882283	-0.0105351
0.892083	-0.0290871	0.39444		0.88895	-0.00803173	0.344586		0.88895	-0.0110194
0.89875	-0.0276268	0.394285		0.895617	-0.00828505	0.344479		0.895617	-0.0120848
0.905417	-0.0265688	0.394124		0.902283	-0.00843406	0.344384		0.902283	-0.0138506
0.912083	-0.0260472	0.393975		0.90895	-0.00847876	0.3443		0.90895	-0.0153258
0.91875	-0.0258014	0.393838		0.915617	-0.00869483	0.344211		0.915617	-0.0162795
0.925417	-0.02601	0.393707		0.922283	-0.00872463	0.344115		0.922283	-0.0163019
0.932083	-0.0273362	0.393605		0.92895	-0.00806153	0.343996		0.92895	-0.0161678
0.93875	-0.0291541	0.393516		0.935617	-0.00731647	0.343841		0.935617	-0.0156164
0.945417	-0.030607	0.39345		0.942283	-0.00735372	0.343657		0.942283	-0.014618
0.952083	-0.0314787	0.393426		0.94895	-0.00787526	0.343454		0.94895	-0.0137389
0.95875	-0.0320524	0.393426		0.955617	-0.00769645	0.343245		0.955617	-0.0132173
0.965417	-0.0325441	0.393444		0.962283	-0.00743568	0.343049		0.962283	-0.0130907
0.972083	-0.0322536	0.39348		0.96895	-0.00785291	0.342894		0.96895	-0.0131726
0.97875	-0.0317097	0.393528		0.975617	-0.00882894	0.34278		0.975617	-0.013344
0.985417	-0.0312626	0.393569		0.982283	-0.00949949	0.342721		0.982283	-0.0133067
0.992083	-0.0311732	0.393593		0.98895	-0.00962615	0.342721		0.98895	-0.0125989
0.99875	-0.0313297	0.393587		0.995617	-0.00993907	0.342745		0.995617	-0.0115484
1.00542	-0.0315234	0.393522		1.00228	-0.0102147	0.342786		1.00228	-0.0109449
1.01208	-0.0318512	0.393409		1.00895	-0.00989437	0.342822		1.00895	-0.0108182
1.01875	-0.0321418	0.393242		1.01562	-0.00900775	0.342822		1.01562	-0.0112951
1.02542	-0.0323281	0.393039		1.02228	-0.00806898	0.34278		1.02228	-0.0122488
1.03208	-0.0323355	0.392824		1.02895	-0.00799447	0.342703		1.02895	-0.013344
1.03875	-0.0325441	0.392598		1.03562	-0.008367	0.342596		1.03562	-0.0141114
1.04542	-0.0329912	0.392377		1.04228	-0.00873208	0.342482		1.04228	-0.0145957
1.05208	-0.0336543	0.392187		1.04895	-0.00914931	0.342357		1.04895	-0.0147596
1.05875	-0.0343248	0.392032		1.05562	-0.00939518	0.342232		1.05562	-0.0143647
1.06542	-0.0346974	0.39193		1.06228	-0.00937283	0.342107		1.06228	-0.0133514
1.07208	-0.0345036	0.391871		1.06895	-0.00856817	0.341976		1.06895	-0.0124425
1.07875	-0.0338256	0.391841		1.07562	-0.0077188	0.341856		1.07562	-0.0118762
1.08542	-0.0332221	0.391823		1.08228	-0.00690669	0.341755		1.08228	-0.0114441
1.09208	-0.0328049	0.391799		1.08895	-0.00607222	0.341678		1.08895	-0.0113323
1.09875	-0.0318959	0.391769		1.09562	-0.00551343	0.341636		1.09562	-0.0118911
1.10542	-0.0306815	0.391722		1.10228	-0.00552833	0.341624		1.10228	-0.0130534
1.11208	-0.0300556	0.391632		1.10895	-0.00604987	0.341654		1.10895	-0.0144541
1.11875	-0.0306293	0.391507		1.11562	-0.0063628	0.341713		1.11562	-0.0157207
1.12542	-0.0315979	0.39134		1.12228	-0.00678748	0.341785		1.12228	-0.0168979
1.13208	-0.0325143	0.391132		1.12895	-0.00751019	0.341845		1.12895	-0.0179708
1.13875	-0.0333935	0.390905		1.13562	-0.00820309	0.341862		1.13562	-0.0183061
1.14542	-0.0343546	0.390679		1.14228	-0.00855327	0.341815		1.14228	-0.0179335
1.15208	-0.0349209	0.390476		1.14895	-0.00856072	0.34169		1.14895	-0.0171512
1.15875	-0.0348762	0.390303		1.15562	-0.00848621	0.341505		1.15562	-0.0166073
1.16542	-0.0347272	0.39019		1.16228	-0.00807643	0.341278		1.16228	-0.0161305
1.17208	-0.0349209	0.390148		1.16895	-0.00745058	0.341028		1.16895	-0.0151992
1.17875	-0.0358373	0.390172		1.17562	-0.00686944	0.340784		1.17562	-0.0146404
1.18542	-0.0368953	0.390249		1.18228	-0.00658631	0.340551		1.18228	-0.0149757
1.19208	-0.0377744	0.390363		1.18895	-0.00635535	0.34036		1.18895	-0.0158399
1.19875	-0.0379384	0.390482		1.19562	-0.00654906	0.340205		1.19562	-0.0164211
1.20542	-0.0376105	0.390559		1.20228	-0.00719726	0.340086		1.20228	-0.0162646
1.21208	-0.0366643	0.390583		1.20895	-0.00822544	0.340015		1.20895	-0.0157133
1.21875	-0.0353903	0.390548		1.21562	-0.00908971	0.339979		1.21562	-0.0149682
1.22542	-0.0343397	0.390446		1.22228	-0.00938773	0.339985		1.22228	-0.0138655
1.23208	-0.0337735	0.390303		1.22895	-0.00969321	0.340021		1.22895	-0.0128374
1.23875	-0.0337735	0.390112		1.23562	-0.00999868	0.340086		1.23562	-0.0124574
1.24542	-0.0340492	0.389904		1.24228	-0.0103563	0.340158		1.24228	-0.0129119
1.25208	-0.0346899	0.389695		1.24895	-0.0102445	0.340223		1.24895	-0.0140443
1.25875	-0.0352338	0.389493		1.25562	-0.00996143	0.340259		1.25562	-0.0148416
1.26542	-0.0351593	0.389296		1.26228	-0.0103042	0.340253		1.26228	-0.0155047
1.27208	-0.0346228	0.389111		1.26895	-0.0112131	0.340205		1.26895	-0.016056
1.27875	-0.0343993	0.388926		1.27562	-0.0124127	0.340128		1.27562	-0.0161231
1.28542	-0.0347942	0.388747		1.28228	-0.0134557	0.34005		1.28228	-0.0162572
1.29208	-0.0352412	0.388587		1.28895	-0.0140369	0.339985		1.28895	-0.0163168
1.29875	-0.0356138	0.388443		1.29562	-0.0140592	0.339955		1.29562	-0.0168085
1.30542	-0.0365153	0.38833		1.30228	-0.0133812	0.339991		1.30228	-0.0171885
1.31208	-0.0380725	0.388259		1.30895	-0.0126064	0.340068		1.30895	-0.0174344
1.31875	-0.0396371	0.388229		1.31562	-0.0118092	0.340182		1.31562	-0.0175983
1.32542	-0.0399873	0.388253		1.32228	-0.010848	0.340289		1.32228	-0.0171587
1.33208	-0.0393391	0.388306		1.32895	-0.0104606	0.340378		1.32895	-0.0163391
1.33875	-0.0381544	0.388384		1.33562	-0.0112355	0.340414		1.33562	-0.0151992
1.34542	-0.0364706	0.388467		1.34228	-0.0126064	0.34039		1.34228	-0.0142306
1.35208	-0.0344813	0.388539		1.34895	-0.0131279	0.340307		1.34895	-0.0135601
1.35875	-0.0324696	0.388604		1.35562	-0.0124425	0.340188		1.35562	-0.0133663
1.36542	-0.0313818	0.388634		1.36228	-0.0115633	0.34005		1.36228	-0.0133887
1.37208	-0.0312403	0.388628		1.36895	-0.0110939	0.339907		1.36895	-0.0134856
1.37875	-0.0320524	0.388575		1.37562	-0.0105202	0.339776		1.37562	-0.0139177
1.38542	-0.0338107	0.388491		1.38228	-0.00993907	0.339669		1.38228	-0.0144914
1.39208	-0.0358671	0.388354		1.38895	-0.00999123	0.339586		1.38895	-0.0148192
1.39875	-0.037536	0.388163		1.39562	-0.0108033	0.339526		1.39562	-0.0148341
1.40542	-0.0387654	0.387913		1.40228	-0.0117496	0.33946		1.40228	-0.0152215
1.41208	-0.039883	0.387603		1.40895	-0.0120178	0.339377		1.40895	-0.0162721
1.41875	-0.0407472	0.387275		1.41562	-0.011526	0.339282		1.41562	-0.0172928
1.42542	-0.0409931	0.386935		1.42228	-0.010699	0.33918		1.42228	-0.0179112
1.43208	-0.0408068	0.38662		1.42895	-0.00935793	0.339085		1.42895	-0.0182316
1.43875	-0.0405684	0.386345		1.43562	-0.00789016	0.338995		1.43562	-0.0185072
1.44542	-0.0400096	0.386137		1.44228	-0.00630319	0.33893		1.44228	-0.0184923
1.45208	-0.0391603	0.386012		1.44895	-0.00529736	0.338894		1.44895	-0.017792
1.45875	-0.0380799	0.385964		1.45562	-0.00578165	0.3389		1.45562	-0.0167415
1.46542	-0.0372082	0.386		1.46228	-0.00668317	0.338948		1.46228	-0.0159591
1.47208	-0.0365973	0.386077		1.46895	-0.007689	0.339043		1.46895	-0.0157878
1.47875	-0.0363514	0.386167		1.47562	-0.00825524	0.339156		1.47562	-0.0157952
1.48542	-0.0365451	0.386244		1.48228	-0.0090003	0.339276		1.48228	-0.0157207
1.49208	-0.036709	0.386286		1.48895	-0.00952184	0.339377		1.48895	-0.015527
1.49875	-0.0370592	0.386298		1.49562	-0.0090301	0.339442		1.49562	-0.0156835
1.50542	-0.0373274	0.386256		1.50228	-0.00835955	0.339448		1.50228	-0.0161156
1.51208	-0.0378191	0.386173		1.50895	-0.00780821	0.339389		1.50895	-0.0167042
1.51875	-0.0382587	0.386047		1.51562	-0.00786781	0.339246		1.51562	-0.017032
1.52542	-0.0388175	0.38591		1.52228	-0.00817329	0.339043		1.52228	-0.0170842
1.53208	-0.0396371	0.385761		1.52895	-0.00874698	0.338781		1.52895	-0.0172034
1.53875	-0.0403747	0.385606		1.53562	-0.00928342	0.338507		1.53562	-0.017114
1.54542	-0.0410676	0.385457		1.54228	-0.00947714	0.338233		1.54228	-0.0171736
1.55208	-0.0413656	0.38529		1.54895	-0.00955909	0.337982		1.54895	-0.0170991
1.55875	-0.041537	0.385118		1.55562	-0.00970811	0.337797		1.55562	-0.0172853
1.56542	-0.0417754	0.384915		1.56228	-0.01017	0.337684		1.56228	-0.0177324
1.57208	-0.0423566	0.384694		1.56895	-0.0104159	0.33766		1.56895	-0.0180006
1.57875	-0.0434518	0.384444		1.57562	-0.0104979	0.337702		1.57562	-0.0183582
1.58542	-0.0442266	0.384164		1.58228	-0.0103787	0.337803		1.58228	-0.0179857
1.59208	-0.044167	0.383866		1.58895	-0.0101402	0.337929		1.58895	-0.0172108
1.59875	-0.0434294	0.38358		1.59562	-0.00976026	0.338072		1.59562	-0.0160933
1.60542	-0.0423715	0.383341		1.60228	-0.00914186	0.338203		1.60228	-0.0152141
1.61208	-0.0409782	0.383157		1.60895	-0.00876933	0.338286		1.60895	-0.0152364
1.61875	-0.0390708	0.383061		1.61562	-0.00919402	0.338334		1.61562	-0.015609
1.62542	-0.037685	0.383037		1.62228	-0.0101253	0.338316		1.62228	-0.0161454
1.63208	-0.0374541	0.383097		1.62895	-0.0112802	0.338238		1.62895	-0.0164509
1.63875	-0.0380725	0.383222		1.63562	-0.0119805	0.338125		1.63562	-0.016436
1.64542	-0.0384971	0.383377		1.64228	-0.0121742	0.337976		1.64228	-0.0161007
1.65208	-0.0387952	0.383532		1.64895	-0.0119358	0.337803		1.64895	-0.0153854
1.65875	-0.0393391	0.383663		1.65562	-0.0113249	0.337613		1.65562	-0.0146925
1.66542	-0.040181	0.383753		1.66228	-0.011161	0.337404		1.66228	-0.0144169
1.67208	-0.0409037	0.383794		1.66895	-0.0109747	0.337183		1.66895	-0.0145137
1.67875	-0.0411496	0.3838		1.67562	-0.0107139	0.336963		1.67562	-0.0150949
1.68542	-0.0414848	0.38377		1.68228	-0.0104904	0.33673		1.68228	-0.0158846
1.69208	-0.0417456	0.383723		1.68895	-0.0103042	0.336498		1.68895	-0.0166073
1.69875	-0.0417903	0.383663		1.69562	-0.00984222	0.336277		1.69562	-0.0172853
1.70542	-0.0413731	0.383592		1.70228	-0.00859052	0.336069		1.70228	-0.0179112
1.71208	-0.0410303	0.383538		1.70895	-0.00745803	0.33589		1.70895	-0.0184923
1.71875	-0.0412986	0.38349		1.71562	-0.00750273	0.335747		1.71562	-0.0188649
1.72542	-0.0420287	0.383437		1.72228	-0.00825524	0.335646		1.72228	-0.0192598
1.73208	-0.0426248	0.383395		1.72895	-0.00917912	0.335592		1.72895	-0.019744
1.73875	-0.0429526	0.383347		1.73562	-0.0096634	0.335574		1.73562	-0.0198409
1.74542	-0.0428334	0.383312		1.74228	-0.00997633	0.335604		1.74228	-0.0198036
1.75208	-0.0426024	0.38327		1.74895	-0.01017	0.335658		1.74895	-0.019826
1.75875	-0.0424311	0.38321		1.75562	-0.00998378	0.335729		1.75562	-0.0198334
1.76542	-0.0421926	0.383127		1.76228	-0.00959635	0.335807		1.76228	-0.0192523
1.77208	-0.0421405	0.383025		1.76895	-0.00912696	0.335872		1.76895	-0.0185221
1.77875	-0.0423342	0.382888		1.77562	-0.00888854	0.335914		1.77562	-0.0184402
1.78542	-0.0433326	0.382733		1.78228	-0.00882894	0.335914		1.78228	-0.0184029
1.79208	-0.0443757	0.382572		1.78895	-0.00859052	0.335884		1.78895	-0.0178367
1.79875	-0.0452474	0.382423		1.79562	-0.00831485	0.335801		1.79562	-0.016734
1.80542	-0.0460222	0.382292		1.80228	-0.00814348	0.33567		1.80228	-0.0157133
1.81208	-0.0466704	0.382203		1.80895	-0.00796467	0.335503		1.80895	-0.0147969
1.81875	-0.0469983	0.382161		1.81562	-0.00812858	0.335294		1.81562	-0.0138953
1.82542	-0.0467896	0.382173		1.82228	-0.00888854	0.335073		1.82228	-0.0133291
1.83208	-0.046663	0.382233		1.82895	-0.0102371	0.334853		1.82895	-0.0137165
1.83875	-0.0464767	0.382316		1.83562	-0.0114515	0.334638		1.83562	-0.0149906
1.84542	-0.0463799	0.382394		1.84228	-0.0122786	0.334442		1.84228	-0.016585
1.85208	-0.0463873	0.382441		1.84895	-0.0136048	0.334269		1.84895	-0.0180826
1.85875	-0.0466704	0.382435		1.85562	-0.0149608	0.33412		1.85562	-0.0190735
1.86542	-0.0470355	0.38237		1.86228	-0.0152141	0.334001		1.86228	-0.0196919
1.87208	-0.0476614	0.382251		1.86895	-0.0142008	0.333905		1.86895	-0.0195354
1.87875	-0.0481531	0.382078		1.87562	-0.0131205	0.333828		1.87562	-0.0191256
1.88542	-0.0481009	0.381857		1.88228	-0.0124872	0.333762		1.88228	-0.0188574
1.89208	-0.0476167	0.381619		1.88895	-0.0116825	0.333697		1.88895	-0.0187904
1.89875	-0.0471473	0.381392		1.89562	-0.0108331	0.333625		1.89562	-0.0183508
1.90542	-0.0469163	0.38119		1.90228	-0.01093	0.333542		1.90228	-0.0176579
1.91208	-0.0462905	0.381023		1.90895	-0.0116751	0.333464		1.90895	-0.0172108
1.91875	-0.0461712	0.380898		1.91562	-0.0121072	0.333369		1.91562	-0.0170097
1.92542	-0.0467226	0.380784		1.92228	-0.0118986	0.333261		1.92228	-0.0165701
1.93208	-0.0478029	0.380695		1.92895	-0.0113174	0.333142		1.92895	-0.0157133
1.93875	-0.0485629	0.380635		1.93562	-0.00999123	0.333029		1.93562	-0.0152066
1.94542	-0.0488982	0.380588		1.94228	-0.00811368	0.332934		1.94228	-0.0148341
1.95208	-0.0491813	0.380558		1.94895	-0.00649691	0.332862		1.94895	-0.0145435
1.95875	-0.0489727	0.380528		1.95562	-0.00558794	0.33282		1.95562	-0.0138804
1.96542	-0.0486597	0.380474		1.96228	-0.00514835	0.332826		1.96228	-0.0138953
1.97208	-0.0483841	0.380397		1.96895	-0.00499934	0.332874		1.96895	-0.0148714
1.97875	-0.0487119	0.380278		1.97562	-0.00595301	0.332958		1.97562	-0.0160933
1.98542	-0.0495836	0.380105		1.98228	-0.00726432	0.333089		1.98228	-0.017032
1.99208	-0.0507087	0.379878		1.98895	-0.0083968	0.333244		1.98895	-0.0175163
1.99875	-0.0517517	0.379586		1.99562	-0.00902265	0.333399		1.99562	-0.0184029
2.00542	-0.0520945	0.379241		2.00228	-0.0096038	0.33353		2.00228	-0.0189021
2.01208	-0.0520572	0.378853		2.00895	-0.0101179	0.333619		2.00895	-0.0185221
2.01875	-0.052087	0.37846		2.01562	-0.010483	0.333649		2.01562	-0.0173599
2.02542	-0.0524446	0.378084		2.02228	-0.0109449	0.333625		2.02228	-0.0165403
2.03208	-0.0529587	0.377762		2.02895	-0.0115633	0.333548		2.02895	-0.0162274
2.03875	-0.0531524	0.3775		2.03562	-0.0123829	0.333422		2.03562	-0.0158921
2.04542	-0.0536367	0.377327		2.04228	-0.0131205	0.333261		2.04228	-0.0154823
2.05208	-0.0539571	0.37725		2.04895	-0.0138879	0.333083		2.04895	-0.0158697
2.05875	-0.053823	0.377262		2.05562	-0.0143051	0.33291		2.05562	-0.0171214
2.06542	-0.052914	0.377369		2.06228	-0.0145286	0.332755		2.06228	-0.0184476
2.07208	-0.0514388	0.377542		2.06895	-0.014931	0.332618		2.06895	-0.0194088
2.07875	-0.0503808	0.377756		2.07562	-0.0152737	0.332487		2.07562	-0.019975
2.08542	-0.0494719	0.377977		2.08228	-0.0151545	0.332361		2.08228	-0.0204891
2.09208	-0.0489652	0.378174		2.08895	-0.0143796	0.33223		2.08895	-0.0201464
2.09875	-0.0486597	0.378329		2.09562	-0.0134259	0.332087		2.09562	-0.018999
2.10542	-0.0485927	0.378442		2.10228	-0.0127852	0.331932		2.10228	-0.0174344
2.11208	-0.048779	0.378507		2.10895	-0.0122935	0.331795		2.10895	-0.0161231
2.11875	-0.0492334	0.378549		2.11562	-0.011988	0.331664		2.11562	-0.0154525
2.12542	-0.0498742	0.378585		2.12228	-0.0120401	0.331539		2.12228	-0.0152215
2.13208	-0.0508204	0.378627		2.12895	-0.0123382	0.33145		2.12895	-0.0155941
2.13875	-0.0517517	0.378674		2.13562	-0.0129268	0.331402		2.13562	-0.016503
2.14542	-0.0527874	0.378728		2.14228	-0.0135601	0.331396		2.14228	-0.0177175
2.15208	-0.05389	0.378758		2.14895	-0.014171	0.331438		2.14895	-0.0189394
2.15875	-0.054501	0.378746		2.15562	-0.0141636	0.331497		2.15562	-0.019975
2.16542	-0.0549033	0.37865		2.16228	-0.013575	0.331569		2.16228	-0.0204742
2.17208	-0.0550225	0.378454		2.16895	-0.0129938	0.331652		2.16895	-0.0200942
2.17875	-0.0548065	0.378168		2.17562	-0.0128001	0.331736		2.17562	-0.0190735
2.18542	-0.0540465	0.377804		2.18228	-0.0125989	0.331801		2.18228	-0.0178292
2.19208	-0.0528619	0.377411		2.18895	-0.0116825	0.331849		2.18895	-0.0163317
2.19875	-0.0519753	0.376999		2.19562	-0.0107884	0.331885		2.19562	-0.0145286
2.20542	-0.0515506	0.376612		2.20228	-0.010632	0.331891		2.20228	-0.0130162
2.21208	-0.0516698	0.376272		2.20895	-0.0112429	0.331903		2.20895	-0.0129417
2.21875	-0.0522807	0.37601		2.21562	-0.0117421	0.331914		2.21562	-0.0142753
2.22542	-0.053212	0.375813		2.22228	-0.0114366	0.331938		2.22228	-0.0160187
2.23208	-0.0543445	0.37567		2.22895	-0.0107139	0.33195		2.22895	-0.0178069
2.23875	-0.0556037	0.375575		2.23562	-0.0103638	0.331956		2.23562	-0.0193119
2.24542	-0.0563487	0.375503		2.24228	-0.011012	0.331938		2.24228	-0.020884
2.25208	-0.0561252	0.375456		2.24895	-0.0123158	0.331879		2.24895	-0.0216588
2.25875	-0.0554845	0.375438		2.25562	-0.0132248	0.331771		2.25562	-0.0215843
2.26542	-0.0553206	0.375414		2.26228	-0.0137761	0.331581		2.26228	-0.0210479
2.27208	-0.0555217	0.37539		2.26895	-0.0145808	0.331318		2.26895	-0.0206977
2.27875	-0.0553653	0.375342		2.27562	-0.0150055	0.330991		2.27562	-0.0207126
2.28542	-0.0549927	0.375289		2.28228	-0.0146776	0.330615		2.28228	-0.020273
2.29208	-0.0549555	0.375211		2.28895	-0.0138059	0.330228		2.28895	-0.0194311
2.29875	-0.0550896	0.375128		2.29562	-0.0136197	0.329864		2.29562	-0.0185817
2.30542	-0.0545606	0.375026		2.30228	-0.014253	0.329548		2.30228	-0.0184551
2.31208	-0.0535324	0.374919		2.30895	-0.0151321	0.329328		2.30895	-0.0186116
2.31875	-0.0527874	0.374824		2.31562	-0.0161678	0.329196		2.31562	-0.0187159
2.32542	-0.0526085	0.374717		2.32228	-0.0166222	0.329185		2.32228	-0.0191256
2.33208	-0.0529289	0.374615		2.32895	-0.0161901	0.329256		2.32895	-0.0200272
2.33875	-0.0534281	0.37449		2.33562	-0.0151321	0.329405		2.33562	-0.020884
2.34542	-0.0541434	0.374353		2.34228	-0.0142455	0.32959		2.34228	-0.0204667
2.35208	-0.0547916	0.374192		2.34895	-0.0138581	0.329757		2.34895	-0.0190437
2.35875	-0.05541	0.374025		2.35562	-0.0136718	0.329894		2.35562	-0.0177398
2.36542	-0.0560209	0.373864		2.36228	-0.013724	0.329959		2.36228	-0.0170022
2.37208	-0.0561103	0.373721		2.36895	-0.0140965	0.32993		2.36895	-0.0165403
2.37875	-0.0559241	0.373608		2.37562	-0.0144765	0.329798		2.37562	-0.0158176
2.38542	-0.055708	0.373548		2.38228	-0.0145584	0.329584		2.38228	-0.015825
2.39208	-0.0562668	0.373536		2.38895	-0.0144541	0.329316		2.38895	-0.0168681
2.39875	-0.0569448	0.373572		2.39562	-0.0146255	0.329036		2.39562	-0.0183508
2.40542	-0.0574142	0.373632		2.40228	-0.0152215	0.328767		2.40228	-0.0194088
2.41208	-0.0578538	0.373691		2.40895	-0.0159889	0.328547		2.40895	-0.0198334
2.41875	-0.0583902	0.373733		2.41562	-0.0166222	0.328374		2.41562	-0.0203475
2.42542	-0.0591204	0.373745		2.42228	-0.0169426	0.328261		2.42228	-0.0211671
2.43208	-0.059627	0.373727		2.42895	-0.0169873	0.328201		2.42895	-0.0219643
2.43875	-0.0599399	0.373673		2.43562	-0.016652	0.328165		2.43562	-0.0222698
2.44542	-0.0598654	0.373584		2.44228	-0.0158548	0.328135		2.44228	-0.0221059
2.45208	-0.0593588	0.373477		2.44895	-0.0145435	0.328082		2.44895	-0.0219643
2.45875	-0.0586137	0.373352		2.45562	-0.0131056	0.32801		2.45562	-0.0221729
2.46542	-0.0579655	0.373214		2.46228	-0.0118762	0.327915		2.46228	-0.0224784
2.47208	-0.0575781	0.373065		2.46895	-0.0109151	0.327826		2.46895	-0.0223666
2.47875	-0.0576824	0.37291		2.47562	-0.0104159	0.327754		2.47562	-0.0221431
2.48542	-0.0583157	0.37275		2.48228	-0.0105426	0.327712		2.48228	-0.0222474
2.49208	-0.0593811	0.372595		2.48895	-0.0112131	0.32773		2.48895	-0.0229329
2.49875	-0.0602752	0.372446		2.49562	-0.0119954	0.32782		2.49562	-0.0237823
2.50542	-0.0603572	0.372308		2.50228	-0.0127852	0.327969		2.50228	-0.0238195
2.51208	-0.0595823	0.372183		2.50895	-0.0134557	0.328153		2.50895	-0.0234395
2.51875	-0.0583827	0.372064		2.51562	-0.0138655	0.328356		2.51562	-0.0226572
2.52542	-0.0574663	0.371981		2.52228	-0.0133589	0.328553		2.52228	-0.0218824
2.53208	-0.0571832	0.371921		2.52895	-0.0125989	0.32872		2.52895	-0.0208467
2.53875	-0.0576228	0.371879		2.53562	-0.0119507	0.328845		2.53562	-0.0202432
2.54542	-0.0584647	0.371873		2.54228	-0.0116006	0.32891		2.54228	-0.0206754
2.55208	-0.0594407	0.371909		2.54895	-0.0113398	0.328934		2.54895	-0.0217557
2.55875	-0.060305	0.371975		2.55562	-0.0110865	0.328916		2.55562	-0.0226051
2.56542	-0.0612661	0.372082		2.56228	-0.0112131	0.328857		2.56228	-0.0225008
2.57208	-0.0621825	0.372201		2.56895	-0.0113547	0.328773		2.56895	-0.0218451
2.57875	-0.0628307	0.372314		2.57562	-0.0115186	0.32869		2.57562	-0.0206977
2.58542	-0.063464	0.372398		2.58228	-0.0117645	0.328594		2.58228	-0.0199601
2.59208	-0.0637919	0.372434		2.58895	-0.0123829	0.328505		2.58895	-0.0196174
2.59875	-0.0640005	0.37241		2.59562	-0.0130683	0.328416		2.59562	-0.0197962
2.60542	-0.0633672	0.37232		2.60228	-0.0136346	0.328338		2.60228	-0.0201017
2.61208	-0.0620335	0.372165		2.60895	-0.0141114	0.328279		2.60895	-0.0205711
2.61875	-0.0606477	0.371957		2.61562	-0.0145361	0.328231		2.61562	-0.0210032
2.62542	-0.0594482	0.371718		2.62228	-0.0147969	0.328183		2.62228	-0.0208169
2.63208	-0.0587031	0.371486		2.62895	-0.0142455	0.328124		2.62895	-0.0201464
2.63875	-0.0583157	0.371271		2.63562	-0.0133663	0.328052		2.63562	-0.0199154
2.64542	-0.0583231	0.371104		2.64228	-0.0125244	0.327957		2.64228	-0.020422
2.65208	-0.0587627	0.371009		2.64895	-0.0122041	0.327826		2.64895	-0.0210106
2.65875	-0.0587478	0.370985		2.65562	-0.0120848	0.327677		2.65562	-0.0211373
2.66542	-0.0583529	0.371039		2.66228	-0.0121593	0.327522		2.66228	-0.0211224
2.67208	-0.0579134	0.371176		2.66895	-0.0125915	0.327361		2.66895	-0.021331
2.67875	-0.0576675	0.371373		2.67562	-0.0128672	0.327218		2.67562	-0.0211895
2.68542	-0.0577196	0.371605		2.68228	-0.0128374	0.327098		2.68228	-0.0207946
2.69208	-0.0576377	0.371838		2.68895	-0.0124276	0.327015		2.68895	-0.0205487
2.69875	-0.0579432	0.372022		2.69562	-0.0122488	0.326967		2.69562	-0.021033
2.70542	-0.0583157	0.372142		2.70228	-0.012137	0.326955		2.70228	-0.0212342
2.71208	-0.0589266	0.372171		2.70895	-0.0122041	0.326961		2.70895	-0.0205114
2.71875	-0.0597462	0.3721		2.71562	-0.0126809	0.326967		2.71562	-0.019066
2.72542	-0.0605583	0.371939		2.72228	-0.0135973	0.326961		2.72228	-0.017412
2.73208	-0.0612512	0.371706		2.72895	-0.0143796	0.326937		2.72895	-0.0160262
2.73875	-0.0612959	0.37142		2.73562	-0.0144169	0.326902		2.73562	-0.0147149
2.74542	-0.0610724	0.371116		2.74228	-0.0142083	0.32686		2.74228	-0.014022
2.75208	-0.0606477	0.370818		2.74895	-0.014022	0.326818		2.74895	-0.01432
2.75875	-0.0603646	0.370556		2.75562	-0.014253	0.326794		2.75562	-0.0160784
2.76542	-0.0602603	0.37033		2.76228	-0.0146329	0.326788		2.76228	-0.0189543
2.77208	-0.0602156	0.370133		2.76895	-0.0148937	0.326824		2.76895	-0.021413
2.77875	-0.0605881	0.369978		2.77562	-0.015378	0.326896		2.77562	-0.022836
2.78542	-0.0612885	0.369847		2.78228	-0.0157207	0.327009		2.78228	-0.0236556
2.79208	-0.0621229	0.369734		2.78895	-0.0158399	0.32714		2.78895	-0.0244901
2.79875	-0.0624061	0.36965		2.79562	-0.0152141	0.327253		2.79562	-0.0247881
2.80542	-0.0623539	0.369573		2.80228	-0.0141636	0.327331		2.80228	-0.0242814
2.81208	-0.0626072	0.369501		2.80895	-0.0137314	0.327355		2.80895	-0.0235587
2.81875	-0.0632927	0.369436		2.81562	-0.0138655	0.327313		2.81562	-0.0230744
2.82542	-0.0640005	0.36937		2.82228	-0.0144765	0.327218		2.82228	-0.0225604
2.83208	-0.064373	0.369316		2.82895	-0.0151396	0.327063		2.82895	-0.0215918
2.83875	-0.0648573	0.369281		2.83562	-0.0158325	0.326872		2.83562	-0.0205934
2.84542	-0.0655502	0.369245		2.84228	-0.016205	0.326663		2.84228	-0.0194386
2.85208	-0.0660047	0.369221		2.84895	-0.0161752	0.326467		2.84895	-0.0187829
2.85875	-0.0659302	0.369209		2.85562	-0.0162423	0.326294		2.85562	-0.0185594
2.86542	-0.0657216	0.369209		2.86228	-0.0163615	0.326163		2.86228	-0.0186041
2.87208	-0.0654608	0.369239		2.86895	-0.0168383	0.326061		2.86895	-0.0183806
2.87875	-0.0650361	0.369275		2.87562	-0.0174046	0.326002		2.87562	-0.0176504
2.88542	-0.0643805	0.36931		2.88228	-0.0182539	0.32596		2.88228	-0.0172034
2.89208	-0.0637174	0.369316		2.88895	-0.0186563	0.325948		2.88895	-0.0169724
2.89875	-0.0630543	0.369292		2.89562	-0.0182763	0.325972		2.89562	-0.0169501
2.90542	-0.0623316	0.369239		2.90228	-0.0173301	0.32602		2.90228	-0.0167117
2.91208	-0.0619367	0.369149		2.90895	-0.0158846	0.326097		2.90895	-0.0166446
2.91875	-0.0620559	0.36903		2.91562	-0.0142902	0.326198		2.91562	-0.0168607
2.92542	-0.0623912	0.368899		2.92228	-0.0131428	0.326312		2.92228	-0.0172406
2.93208	-0.0623092	0.368762		2.92895	-0.0130087	0.326431		2.92895	-0.0172555
2.93875	-0.0621676	0.368637		2.93562	-0.0135526	0.32655		2.93562	-0.0171512
2.94542	-0.0623092	0.368518		2.94228	-0.0138283	0.326645		2.94228	-0.0172406
2.95208	-0.0624359	0.36841		2.94895	-0.0135899	0.326729		2.94895	-0.0176728
2.95875	-0.0624582	0.368291		2.95562	-0.0134557	0.326794		2.95562	-0.018023
2.96542	-0.0621527	0.36816		2.96228	-0.0133663	0.326836		2.96228	-0.0180304
2.97208	-0.062488	0.367999		2.96895	-0.0129342	0.326866		2.96895	-0.0180677
2.97875	-0.0633448	0.367802		2.97562	-0.0120401	0.326872		2.97562	-0.0182688
2.98542	-0.0644922	0.367576		2.98228	-0.0118092	0.32686		2.98228	-0.019066
2.99208	-0.0658035	0.367332		2.98895	-0.0125319	0.326812		2.98895	-0.0200197
2.99875	-0.0665709	0.367087		2.99562	-0.0135601	0.326717		2.99562	-0.0211298
3.00542	-0.0672489	0.366867		3.00228	-0.0143349	0.326574		3.00228	-0.0221804
3.01208	-0.0678077	0.366682		3.00895	-0.014998	0.326377		3.00895	-0.0227392
3.01875	-0.0686198	0.366539		3.01562	-0.0158697	0.326139		3.01562	-0.0225753
3.02542	-0.0693724	0.366431		3.02228	-0.0163093	0.325882		3.02228	-0.0215098
3.03208	-0.06973	0.366366		3.02895	-0.0161231	0.325632		3.02895	-0.0203252
3.03875	-0.0700653	0.366342		3.03562	-0.0156984	0.325412		3.03562	-0.0191852
3.04542	-0.0700504	0.366348		3.04228	-0.0152364	0.325245		3.04228	-0.0178963
3.05208	-0.0695661	0.366366		3.04895	-0.0144392	0.325143		3.04895	-0.0171959
3.05875	-0.0682399	0.366408		3.05562	-0.0133216	0.325114		3.05562	-0.0173971
3.06542	-0.0666752	0.366461		3.06228	-0.0127256	0.325149		3.06228	-0.0182092
3.07208	-0.0656173	0.366551		3.06895	-0.0133216	0.325221		3.06895	-0.018537
3.07875	-0.0650436	0.366676		3.07562	-0.0142381	0.325334		3.07562	-0.0182614
3.08542	-0.0652745	0.366831		3.08228	-0.0147894	0.325447		3.08228	-0.018172
3.09208	-0.0659376	0.36701		3.08895	-0.0151619	0.325555		3.08895	-0.0179484
3.09875	-0.0673532	0.367188		3.09562	-0.0154898	0.32565		3.09562	-0.0173822
3.10542	-0.0689775	0.367355		3.10228	-0.0154376	0.325727		3.10228	-0.0171289
3.11208	-0.0702217	0.367481		3.10895	-0.0145808	0.325793		3.10895	-0.0177845
3.11875	-0.070855	0.367558		3.11562	-0.014022	0.325853		3.11562	-0.0189915
3.12542	-0.0709966	0.367552		3.12228	-0.0145882	0.3259		3.12228	-0.0197142
3.13208	-0.0710487	0.367463		3.12895	-0.0159442	0.325942		3.12895	-0.0202879
3.13875	-0.0707656	0.367278		3.13562	-0.0172555	0.325966		3.13562	-0.0207648
3.14542	-0.0701696	0.367022		3.14228	-0.0181347	0.325948		3.14228	-0.0205189
3.15208	-0.0693873	0.366712		3.14895	-0.0188351	0.3259		3.14895	-0.0195578
3.15875	-0.0688061	0.36639		3.15562	-0.0191033	0.325799		3.15562	-0.018917
3.16542	-0.06859	0.366098		3.16228	-0.0188574	0.325638		3.16228	-0.0191107
3.17208	-0.0688061	0.365853		3.16895	-0.0180677	0.325429		3.16895	-0.0194386
3.17875	-0.0697747	0.36568		3.17562	-0.0169054	0.325167		3.17562	-0.0199154
3.18542	-0.0712126	0.365603		3.18228	-0.0158697	0.324887		3.18228	-0.0211
3.19208	-0.072822	0.365603		3.18895	-0.0151172	0.324619		3.18895	-0.0228584
3.19875	-0.0739098	0.365669		3.19562	-0.0144988	0.324398		3.19562	-0.0237823
3.20542	-0.0739917	0.365782		3.20228	-0.0136644	0.324225		3.20228	-0.0235438
3.21208	-0.0734627	0.365895		3.20895	-0.0132844	0.324118		3.20895	-0.0231639
3.21875	-0.0727475	0.36599		3.21562	-0.0138283	0.324059		3.21562	-0.0232086
3.22542	-0.0724718	0.366056		3.22228	-0.0143349	0.324047		3.22228	-0.0234246
3.23208	-0.0724047	0.366068		3.22895	-0.0143871	0.324064		3.22895	-0.0233129
3.23875	-0.0725091	0.366032		3.23562	-0.0140443	0.324076		3.23562	-0.0234917
3.24542	-0.0729114	0.365937		3.24228	-0.0135452	0.324076		3.24228	-0.0246018
3.25208	-0.0734776	0.365788		3.24895	-0.0127032	0.324053		3.24895	-0.0259802
3.25875	-0.0738353	0.365585		3.25562	-0.0119433	0.323999		3.25562	-0.0262335
3.26542	-0.0736937	0.365353		3.26228	-0.0121742	0.323921		3.26228	-0.0248477
3.27208	-0.0733659	0.365084		3.26895	-0.0129938	0.323832		3.26895	-0.0228062
3.27875	-0.0733808	0.364792		3.27562	-0.0137165	0.323725		3.27562	-0.0208914
3.28542	-0.0738204	0.3645		3.28228	-0.0141934	0.323623		3.28228	-0.0191405
3.29208	-0.0742748	0.364226		3.28895	-0.014089	0.323522		3.28895	-0.017561
3.29875	-0.0742078	0.363982		3.29562	-0.0133663	0.323421		3.29562	-0.016585
3.30542	-0.0738204	0.363779		3.30228	-0.0121221	0.323325		3.30228	-0.0159815
3.31208	-0.0734478	0.363636		3.30895	-0.0106022	0.32323		3.30895	-0.0153184
3.31875	-0.0731498	0.363559		3.31562	-0.00915676	0.323129		3.31562	-0.0146702
3.32542	-0.0730902	0.363553		3.32228	-0.00808388	0.323039		3.32228	-0.0145882
3.33208	-0.0732094	0.363606		3.32895	-0.00818819	0.32295		3.32895	-0.0148714
3.33875	-0.0734925	0.36369		3.33562	-0.009045	0.322855		3.33562	-0.0151843
3.34542	-0.0732318	0.363779		3.34228	-0.00990182	0.322771		3.34228	-0.015378
3.35208	-0.0721663	0.363874		3.34895	-0.0105202	0.322694		3.34895	-0.0157505
3.35875	-0.0710785	0.363952		3.35562	-0.0115037	0.322634		3.35562	-0.0163689
3.36542	-0.0705272	0.364		3.36228	-0.0130087	0.322586		3.36228	-0.016816
3.37208	-0.0706688	0.364012		3.36895	-0.0144839	0.322551		3.36895	-0.0173897
3.37875	-0.0714138	0.363976		3.37562	-0.0152662	0.322521		3.37562	-0.0179186
3.38542	-0.0726581	0.36391		3.38228	-0.0152513	0.322491		3.38228	-0.018999
3.39208	-0.0744537	0.363821		3.38895	-0.0150129	0.322443		3.38895	-0.0201985
3.39875	-0.0758693	0.363737		3.39562	-0.014469	0.322378		3.39562	-0.0211149
3.40542	-0.0763685	0.36366		3.40228	-0.0137538	0.322294		3.40228	-0.0211746
3.41208	-0.075914	0.3636		3.40895	-0.0127852	0.322193		3.40895	-0.0200644
3.41875	-0.0750571	0.36357		3.41562	-0.0121072	0.32208		3.41562	-0.0185147
3.42542	-0.074476	0.363559		3.42228	-0.012219	0.321943		3.42228	-0.0174418
3.43208	-0.0741556	0.363564		3.42895	-0.0127926	0.321823		3.42895	-0.0173971
3.43875	-0.0740439	0.363582		3.43562	-0.0135079	0.321722		3.43562	-0.0177696
3.44542	-0.0740364	0.363582		3.44228	-0.014089	0.321651		3.44228	-0.0179633
3.45208	-0.0739023	0.36357		3.44895	-0.0146404	0.321615		3.44895	-0.0181422
3.45875	-0.0734925	0.363547		3.45562	-0.0150427	0.321603		3.45562	-0.0187159
3.46542	-0.0729561	0.363505		3.46228	-0.0150651	0.321615		3.46228	-0.0192076
3.47208	-0.0724345	0.363463		3.46895	-0.014782	0.321645		3.46895	-0.0192672
3.47875	-0.0720844	0.363427		3.47562	-0.0144392	0.321686		3.47562	-0.0187457
3.48542	-0.0716001	0.36341		3.48228	-0.0140294	0.321722		3.48228	-0.0182614
3.49208	-0.0710785	0.36341		3.48895	-0.014022	0.321764		3.48895	-0.0178292
3.49875	-0.0704899	0.363392		3.49562	-0.0144765	0.321805		3.49562	-0.0173524
3.50542	-0.0698715	0.363344		3.50228	-0.0149384	0.321859		3.50228	-0.0170022
3.51208	-0.0696331	0.363255		3.50895	-0.0151619	0.321919		3.50895	-0.0169426
3.51875	-0.0699162	0.363094		3.51562	-0.0153258	0.322014		3.51562	-0.0172108
3.52542	-0.0704974	0.362879		3.52228	-0.0160486	0.322121		3.52228	-0.0174418
3.53208	-0.0714734	0.362617		3.52895	-0.0166148	0.322241		3.52895	-0.0178292
3.53875	-0.072822	0.362307		3.53562	-0.0165701	0.322342		3.53562	-0.0185966
3.54542	-0.0741854	0.361985		3.54228	-0.0162795	0.322419		3.54228	-0.0194907
3.55208	-0.0748113	0.361675		3.54895	-0.0160933	0.322431		3.54895	-0.0199378
3.55875	-0.074558	0.361395		3.55562	-0.0157356	0.322372		3.55562	-0.0205413
3.56542	-0.074394	0.361156		3.56228	-0.014469	0.322223		3.56228	-0.02186
3.57208	-0.0742525	0.360948		3.56895	-0.0125617	0.321984		3.56895	-0.0239834
3.57875	-0.0736788	0.360757		3.57562	-0.0108033	0.321668		3.57562	-0.0260174
3.58542	-0.0729263	0.360578		3.58228	-0.0096634	0.321323		3.58228	-0.0272021
3.59208	-0.0725687	0.360411		3.58895	-0.009574	0.320971		3.58895	-0.0278279
3.59875	-0.0731349	0.360256		3.59562	-0.0102445	0.320655		3.59562	-0.0277609
3.60542	-0.073716	0.360137		3.60228	-0.0114441	0.320399		3.60228	-0.0270233
3.61208	-0.0739768	0.360054		3.60895	-0.0124574	0.320214		3.60895	-0.02525
3.61875	-0.0743121	0.360018		3.61562	-0.0132397	0.320119		3.61562	-0.0226945
3.62542	-0.074774	0.36003		3.62228	-0.0138357	0.320095		3.62228	-0.0202209
3.63208	-0.0752658	0.360072		3.62895	-0.014253	0.320113		3.62895	-0.0185072
3.63875	-0.0749752	0.360137		3.63562	-0.0146553	0.320154		3.63562	-0.018172
3.64542	-0.074394	0.360179		3.64228	-0.0150055	0.320214		3.64228	-0.0188276
3.65208	-0.0739023	0.360185		3.64895	-0.015676	0.320262		3.64895	-0.0202507
3.65875	-0.0736788	0.360119		3.65562	-0.0164807	0.320292		3.65562	-0.0218675
3.66542	-0.0737086	0.359976		3.66228	-0.0172034	0.320315		3.66228	-0.0234842
3.67208	-0.0738651	0.359774		3.66895	-0.0173375	0.320315		3.66895	-0.0247806
3.67875	-0.0740066	0.359523		3.67562	-0.016287	0.320303		3.67562	-0.0253245
3.68542	-0.0737086	0.359261		3.68228	-0.014618	0.32028		3.68228	-0.0255257
3.69208	-0.0733063	0.359017		3.68895	-0.0127777	0.32025		3.68895	-0.0254661
3.69875	-0.0733361	0.358814		3.69562	-0.0111014	0.320214		3.69562	-0.0254586
3.70542	-0.0738129	0.358677		3.70228	-0.009574	0.320196		3.70228	-0.0254735
3.71208	-0.0740886	0.358593		3.70895	-0.00834465	0.32019		3.70895	-0.0256673
3.71875	-0.0745729	0.358576		3.71562	-0.00827014	0.320202		3.71562	-0.0258237
3.72542	-0.0755861	0.358617		3.72228	-0.0089854	0.320238		3.72228	-0.0255927
3.73208	-0.0767559	0.358683		3.72895	-0.0100136	0.320297		3.72895	-0.0251457
3.73875	-0.0772551	0.358772		3.73562	-0.0111312	0.320375		3.73562	-0.0246167
3.74542	-0.0766739	0.358868		3.74228	-0.0119135	0.320464		3.74228	-0.0242591
3.75208	-0.0760853	0.358945		3.74895	-0.0119805	0.320536		3.74895	-0.0238866
3.75875	-0.0753328	0.359011		3.75562	-0.0110269	0.32059		3.75562	-0.0235736
3.76542	-0.0746548	0.35907		3.76228	-0.00998378	0.320619		3.76228	-0.0232533
3.77208	-0.0741556	0.359112		3.76895	-0.00970811	0.320613		3.76895	-0.0221208
3.77875	-0.0739247	0.359142		3.77562	-0.00985712	0.320578		3.77562	-0.0207722
3.78542	-0.0744686	0.359142		3.78228	-0.0100061	0.320518		3.78228	-0.0195131
3.79208	-0.075303	0.359118		3.78895	-0.0103638	0.320429		3.78895	-0.0188649
3.79875	-0.0763535	0.35904		3.79562	-0.0113323	0.320315		3.79562	-0.0187829
3.80542	-0.0770092	0.358915		3.80228	-0.0125244	0.32019		3.80228	-0.0189692
3.81208	-0.0773817	0.358731		3.80895	-0.0133663	0.320047		3.80895	-0.0201613
3.81875	-0.0776723	0.358486		3.81562	-0.0138655	0.319904		3.81562	-0.0217408
3.82542	-0.0778511	0.358194		3.82228	-0.0144541	0.319785		3.82228	-0.0233054
3.83208	-0.0778735	0.357878		3.82895	-0.0146776	0.319684		3.82895	-0.0243187
3.83875	-0.0779703	0.357568		3.83562	-0.0141487	0.31963		3.83562	-0.024654
3.84542	-0.0786707	0.357294		3.84228	-0.0131205	0.319636		3.84228	-0.0250787
3.85208	-0.0793561	0.357074		3.84895	-0.0123829	0.319701		3.84895	-0.0255033
3.85875	-0.0799969	0.35693		3.85562	-0.0122786	0.319827		3.85562	-0.02601
3.86542	-0.0803024	0.356859		3.86228	-0.0129044	0.319982		3.86228	-0.0259429
3.87208	-0.0806972	0.356853		3.86895	-0.0143349	0.320148		3.86895	-0.0254139
3.87875	-0.0808835	0.356907		3.87562	-0.0161007	0.320292		3.87562	-0.0249967
3.88542	-0.0809357	0.356996		3.88228	-0.0173375	0.320381		3.88228	-0.0246689
3.89208	-0.0811368	0.357097		3.88895	-0.0175387	0.320387		3.88895	-0.0243485
3.89875	-0.0812784	0.357205		3.89562	-0.017114	0.320309		3.89562	-0.0237748
3.90542	-0.0815317	0.357306		3.90228	-0.0163615	0.320143		3.90228	-0.0235364
3.91208	-0.0818968	0.357401		3.90895	-0.0154823	0.319898		3.90895	-0.0233576
3.91875	-0.0822768	0.357497		3.91562	-0.0148788	0.3196		3.91562	-0.0227243
3.92542	-0.0821948	0.357586		3.92228	-0.0150055	0.319284		3.92228	-0.0215992
3.93208	-0.0818148	0.357682		3.92895	-0.0155419	0.318974		3.92895	-0.0205562
3.93875	-0.0817329	0.357789		3.93562	-0.0160858	0.318694		3.93562	-0.0199974
3.94542	-0.0816062	0.35789		3.94228	-0.0165775	0.318456		3.94228	-0.0199154
3.95208	-0.0810623	0.357991		3.94895	-0.0171214	0.318271		3.94895	-0.0200868
3.95875	-0.0807717	0.358093		3.95562	-0.0176132	0.318146		3.95562	-0.0205785
3.96542	-0.0811368	0.35817		3.96228	-0.0175312	0.318068		3.96228	-0.021331
3.97208	-0.0820383	0.358224		3.96895	-0.0175536	0.318033		3.96895	-0.0219792
3.97875	-0.0824705	0.358242		3.97562	-0.0176504	0.318021		3.97562	-0.0222996
3.98542	-0.0828728	0.3582		3.98228	-0.0176132	0.318027		3.98228	-0.0223741
3.99208	-0.0833571	0.358105		3.98895	-0.0172481	0.318038		3.98895	-0.0224411
3.99875	-0.083603	0.357956		3.99562	-0.0171065	0.318056		3.99562	-0.0225902
4.00542	-0.0832975	0.357753		4.00228	-0.0176802	0.318062		4.00228	-0.0222921
4.01208	-0.0825599	0.357509		4.00895	-0.0179932	0.318062		4.00895	-0.0219047
4.01875	-0.0817403	0.357252		4.01562	-0.0175685	0.31805		4.01562	-0.0217333
4.02542	-0.0806451	0.357002		4.02228	-0.0162423	0.318027		4.02228	-0.0218898
4.03208	-0.0791475	0.356781		4.02895	-0.0147298	0.317991		4.02895	-0.0222549
4.03875	-0.0777245	0.356615		4.03562	-0.0133514	0.317949		4.03562	-0.0226945
4.04542	-0.0771061	0.356489		4.04228	-0.0126138	0.317895		4.04228	-0.0233799
4.05208	-0.0772849	0.356412		4.04895	-0.012517	0.317836		4.04895	-0.0238866
4.05875	-0.0781417	0.356352		4.05562	-0.0126734	0.31777		4.05562	-0.0242814
4.06542	-0.079453	0.356311		4.06228	-0.0132099	0.317693		4.06228	-0.0244975
4.07208	-0.081256	0.356263		4.06895	-0.01394	0.317615		4.06895	-0.0246465
4.07875	-0.0830442	0.356191		4.07562	-0.0148863	0.317544		4.07562	-0.024274
4.08542	-0.0843853	0.356096		4.08228	-0.0154749	0.317508		4.08228	-0.0238121
4.09208	-0.085175	0.355977		4.08895	-0.0158995	0.317496		4.08895	-0.0239387
4.09875	-0.0855252	0.355858		4.09562	-0.0164136	0.317532		4.09562	-0.0246763
4.10542	-0.085555	0.355744		4.10228	-0.0167936	0.317621		4.10228	-0.0255257
4.11208	-0.0854731	0.355649		4.10895	-0.0170693	0.317758		4.10895	-0.0259355
4.11875	-0.0855476	0.355577		4.11562	-0.016816	0.317925		4.11562	-0.0263378
4.12542	-0.0853762	0.35553		4.12228	-0.0159815	0.31811		4.12228	-0.026688
4.13208	-0.0848845	0.355494		4.12895	-0.0145733	0.318277		4.12895	-0.0266954
4.13875	-0.0841916	0.355452		4.13562	-0.013344	0.318396		4.13562	-0.0261664
4.14542	-0.0838861	0.355387		4.14228	-0.0132024	0.318456		4.14228	-0.0253394
4.15208	-0.0840127	0.355291		4.14895	-0.0139847	0.318426		4.14895	-0.0249222
4.15875	-0.0840276	0.355172		4.15562	-0.0149012	0.318319		4.15562	-0.0248849
4.16542	-0.0839084	0.355047		4.16228	-0.0156537	0.318134		4.16228	-0.0250936
4.17208	-0.0840351	0.354922		4.16895	-0.0168532	0.317889		4.16895	-0.0254288
4.17875	-0.0846609	0.35482		4.17562	-0.0184178	0.317615		4.17562	-0.0261217
4.18542	-0.085339	0.354749		4.18228	-0.0195876	0.317335		4.18228	-0.0270456
4.19208	-0.085257	0.354695		4.18895	-0.0199303	0.317079		4.18895	-0.0276715
4.19875	-0.0845119	0.35466		4.19562	-0.0199825	0.316852		4.19562	-0.0278205
4.20542	-0.0833794	0.3546		4.20228	-0.020057	0.316679		4.20228	-0.0276193
4.21208	-0.0820532	0.354517		4.20895	-0.0197738	0.316548		4.20895	-0.0269338
4.21875	-0.0807419	0.354385		4.21562	-0.0192598	0.316459		4.21562	-0.0257194
4.22542	-0.0796318	0.354218		4.22228	-0.018917	0.316405		4.22228	-0.0244603
4.23208	-0.079222	0.354022		4.22895	-0.0191778	0.31637		4.22895	-0.0234544
4.23875	-0.0795797	0.353819		4.23562	-0.0196993	0.31634		4.23562	-0.0231713
4.24542	-0.0808388	0.353628		4.24228	-0.0199825	0.316298		4.24228	-0.0236183
4.25208	-0.0824034	0.353462		4.24895	-0.0199378	0.31625		4.24895	-0.024803
4.25875	-0.0836328	0.35333		4.25562	-0.0192672	0.316209		4.25562	-0.0259131
4.26542	-0.0842139	0.353241		4.26228	-0.0182316	0.316173		4.26228	-0.026539
4.27208	-0.0844449	0.353187		4.26895	-0.0168607	0.316167		4.26895	-0.0272021
4.27875	-0.08481	0.353158		4.27562	-0.0153333	0.316197		4.27562	-0.0281185
4.28542	-0.0850111	0.353146		4.28228	-0.0140965	0.316262		4.28228	-0.0288785
4.29208	-0.0848696	0.353152		4.28895	-0.013642	0.316375		4.28895	-0.0289008
4.29875	-0.084281	0.353158		4.29562	-0.0142604	0.316507		4.29562	-0.028573
4.30542	-0.0840351	0.353181		4.30228	-0.0152662	0.316656		4.30228	-0.0282153
4.31208	-0.0840127	0.353205		4.30895	-0.0162721	0.316775		4.30895	-0.027366
4.31875	-0.0838488	0.353217		4.31562	-0.017643	0.31687		4.31562	-0.0258684
4.32542	-0.0836477	0.353211		4.32228	-0.0192672	0.316912		4.32228	-0.0241995
4.33208	-0.0838786	0.353175		4.32895	-0.0206307	0.316912		4.32895	-0.0230446
4.33875	-0.0845343	0.353086		4.33562	-0.0209957	0.31687		4.33562	-0.0222996
4.34542	-0.0850856	0.352955		4.34228	-0.0207499	0.316793		4.34228	-0.0215173
4.35208	-0.0854284	0.352782		4.34895	-0.0206977	0.316709		4.34895	-0.0214279
4.35875	-0.0853986	0.352591		4.35562	-0.0207797	0.316614		4.35562	-0.02224
4.36542	-0.0851676	0.352389		4.36228	-0.0205785	0.316525		4.36228	-0.0236705
4.37208	-0.084959	0.352198		4.36895	-0.020057	0.316453		4.36895	-0.0248402
4.37875	-0.0849962	0.352049		4.37562	-0.0196695	0.316381		4.37562	-0.0255108
4.38542	-0.0849292	0.351942		4.38228	-0.0198781	0.316316		4.38228	-0.0262558
4.39208	-0.0845641	0.351894		4.38895	-0.0201464	0.316244		4.38895	-0.0263453
4.39875	-0.0839904	0.351888		4.39562	-0.0202134	0.316173		4.39562	-0.0256822
4.40542	-0.0833869	0.35193		4.40228	-0.0201836	0.316077		4.40228	-0.024654
4.41208	-0.0827238	0.351989		4.40895	-0.0199303	0.31597		4.40895	-0.0242889
4.41875	-0.0822917	0.352055		4.41562	-0.0196174	0.315851		4.41562	-0.0249371
4.42542	-0.0822395	0.352114		4.42228	-0.0190064	0.31572		4.42228	-0.0255033
4.43208	-0.0826865	0.352156		4.42895	-0.0185147	0.315559		4.42895	-0.026077
4.43875	-0.08367	0.35218		4.43562	-0.018321	0.315386		4.43562	-0.026226
4.44542	-0.084497	0.352162		4.44228	-0.0187382	0.315189		4.44228	-0.0257194
4.45208	-0.0849441	0.352114		4.44895	-0.0195578	0.314993		4.44895	-0.0244528
4.45875	-0.0850931	0.352037		4.45562	-0.0206977	0.31479		4.45562	-0.0231564
4.46542	-0.085257	0.351954		4.46228	-0.0218898	0.314605		4.46228	-0.0229329
4.47208	-0.0855401	0.351876		4.46895	-0.0225604	0.314444		4.46895	-0.0234991
4.47875	-0.0856295	0.351816		4.47562	-0.0226796	0.314331		4.47562	-0.0244677
4.48542	-0.0862777	0.351775		4.48228	-0.0223964	0.31426		4.48228	-0.0257939
4.49208	-0.0870526	0.351751		4.48895	-0.0221208	0.314254		4.48895	-0.0272915
4.49875	-0.0876114	0.351739		4.49562	-0.021264	0.314313		4.49562	-0.0283793
4.50542	-0.0880733	0.351745		4.50228	-0.019826	0.314415		4.50228	-0.0284389
4.51208	-0.0883117	0.351751		4.50895	-0.0183061	0.314546		4.50895	-0.0276193
4.51875	-0.0883266	0.351757		4.51562	-0.0173673	0.314695		4.51562	-0.0267699
4.52542	-0.0877306	0.351763		4.52228	-0.0168383	0.314838		4.52228	-0.0258833
4.53208	-0.0874698	0.351745		4.52895	-0.0166893	0.314963		4.52895	-0.0249147
4.53875	-0.0877008	0.351739		4.53562	-0.017345	0.31507		4.53562	-0.0239015
4.54542	-0.0873879	0.351727		4.54228	-0.0191256	0.315154		4.54228	-0.023298
4.55208	-0.0864714	0.351721		4.54895	-0.0211075	0.315207		4.54895	-0.023447
4.55875	-0.0858158	0.351703		4.55562	-0.0218749	0.315219		4.55562	-0.0240132
4.56542	-0.0859648	0.351667		4.56228	-0.0213012	0.315201		4.56228	-0.0251755
4.57208	-0.0862256	0.351608		4.56895	-0.020504	0.315142		4.56895	-0.0265613
4.57875	-0.0862554	0.351524		4.57562	-0.0201091	0.315046		4.57562	-0.0279248
4.58542	-0.0866875	0.351429		4.58228	-0.0199601	0.314897		4.58228	-0.0287592
4.59208	-0.0876784	0.35131		4.58895	-0.0198334	0.314707		4.58895	-0.0294223
4.59875	-0.0881925	0.351191		4.59562	-0.0201613	0.31448		4.59562	-0.0299439
4.60542	-0.0884682	0.351071		4.60228	-0.0206679	0.314254		4.60228	-0.0297576
4.61208	-0.0889972	0.350982		4.60895	-0.020884	0.314039		4.60895	-0.0288561
4.61875	-0.0900701	0.350928		4.61562	-0.0204146	0.313866		4.61562	-0.0276789
4.62542	-0.0913665	0.35091		4.62228	-0.0195578	0.313753		4.62228	-0.0269338
4.63208	-0.0919029	0.35091		4.62895	-0.0193119	0.313699		4.62895	-0.0263602
4.63875	-0.0921637	0.350922		4.63562	-0.0199527	0.313693		4.63562	-0.025779
4.64542	-0.0916272	0.350928		4.64228	-0.0217855	0.313711		4.64228	-0.0252202
4.65208	-0.0906363	0.350916		4.64895	-0.0236183	0.313729		4.64895	-0.0248998
4.65875	-0.0893027	0.350875		4.65562	-0.0249222	0.313711		4.65562	-0.0248775
4.66542	-0.0877753	0.350785		4.66228	-0.0247881	0.313652		4.66228	-0.02487
4.67208	-0.0870973	0.350654		4.66895	-0.0234619	0.313532		4.66895	-0.0243634
4.67875	-0.0874996	0.350469		4.67562	-0.0214353	0.313365		4.67562	-0.0235811
4.68542	-0.0885725	0.350261		4.68228	-0.0190437	0.313175		4.68228	-0.0233874
4.69208	-0.0892133	0.350034		4.68895	-0.0168979	0.312978		4.68895	-0.024192
4.69875	-0.0890195	0.349796		4.69562	-0.0154004	0.312811		4.69562	-0.0256971
4.70542	-0.0891238	0.349563		4.70228	-0.0152662	0.31268		4.70228	-0.0272766
4.71208	-0.089474	0.349361		4.70895	-0.0159368	0.312608		4.70895	-0.0286102
4.71875	-0.0896454	0.349218		4.71562	-0.0169724	0.312591		4.71562	-0.0294
4.72542	-0.0894889	0.349134		4.72228	-0.0181124	0.312626		4.72228	-0.0293627
4.73208	-0.0894591	0.349122		4.72895	-0.0188202	0.312692		4.72895	-0.0287443
4.73875	-0.0895783	0.349158		4.73562	-0.0190064	0.312781		4.73562	-0.0277609
4.74542	-0.0893474	0.349236		4.74228	-0.0185743	0.312883		4.74228	-0.0268444
4.75208	-0.0888035	0.349343		4.74895	-0.018321	0.312972		4.74895	-0.0262037
4.75875	-0.0881925	0.349444		4.75562	-0.0179708	0.313056		4.75562	-0.0258386
4.76542	-0.0878796	0.349534		4.76228	-0.0173375	0.313109		4.76228	-0.0258088
4.77208	-0.0878125	0.349587		4.76895	-0.0172928	0.313133		4.76895	-0.0260025
4.77875	-0.0883713	0.349605		4.77562	-0.0178516	0.313133		4.77562	-0.0264347
4.78542	-0.0889376	0.349593		4.78228	-0.0188574	0.313103		4.78228	-0.0266209
4.79208	-0.0896007	0.349551		4.78895	-0.0192672	0.313044		4.78895	-0.0265613
4.79875	-0.0901669	0.349492		4.79562	-0.0196248	0.312966		4.79562	-0.0266805
4.80542	-0.0905693	0.349426		4.80228	-0.0202283	0.312871		4.80228	-0.0272617
4.81208	-0.0909865	0.349349		4.80895	-0.020951	0.312769		4.80895	-0.0279546
4.81875	-0.0914261	0.349271		4.81562	-0.0213683	0.312668		4.81562	-0.0280887
4.82542	-0.0921413	0.349194		4.82228	-0.0213683	0.312585		4.82228	-0.0276789
4.83208	-0.0924468	0.349134		4.82895	-0.0213161	0.312513		4.82895	-0.0271127
4.83875	-0.0923425	0.349092		4.83562	-0.0214651	0.312459		4.83562	-0.026837
4.84542	-0.0919253	0.349069		4.84228	-0.0216216	0.312418		4.84228	-0.0265762
4.85208	-0.0908524	0.349069		4.84895	-0.0211969	0.312388		4.84895	-0.0261217
4.85875	-0.0891387	0.349081		4.85562	-0.0207648	0.312358		4.85562	-0.0255927
4.86542	-0.0876263	0.349098		4.86228	-0.0208989	0.31231		4.86228	-0.0256374
4.87208	-0.086911	0.34911		4.86895	-0.0215322	0.312251		4.86895	-0.0263527
4.87875	-0.0866726	0.349098		4.87562	-0.0220984	0.312155		4.87562	-0.026986
4.88542	-0.0864118	0.349057		4.88228	-0.0225231	0.312018		4.88228	-0.0269488
4.89208	-0.0863522	0.348973		4.88895	-0.0233725	0.311869		4.88895	-0.0263304
4.89875	-0.0865087	0.348866		4.89562	-0.0240207	0.311697		4.89562	-0.0258088
4.90542	-0.0865981	0.348747		4.90228	-0.0240058	0.311524		4.90228	-0.0254735
4.91208	-0.0868067	0.348622		4.90895	-0.0237972	0.311351		4.90895	-0.0250861
4.91875	-0.0874698	0.348508		4.91562	-0.0238419	0.311202		4.91562	-0.0245944
4.92542	-0.088498	0.348395		4.92228	-0.0241324	0.311065		4.92228	-0.0244752
4.93208	-0.0900775	0.3483		4.92895	-0.0242144	0.310963		4.92895	-0.0254959
4.93875	-0.0919923	0.348204		4.93562	-0.0241622	0.310898		4.93562	-0.0272766
4.94542	-0.0938475	0.348079		4.94228	-0.0243261	0.310856		4.94228	-0.0290349
4.95208	-0.0950396	0.347918		4.94895	-0.0245273	0.31085		4.94895	-0.0301003
4.95875	-0.0955313	0.347716		4.95562	-0.0247657	0.310874		4.95562	-0.0308454
4.96542	-0.0957549	0.347477		4.96228	-0.0249222	0.310928		4.96228	-0.0314713
4.97208	-0.0955611	0.347215		4.96895	-0.0253245	0.311005		4.96895	-0.0310019
4.97875	-0.0955388	0.346959		4.97562	-0.0257865	0.3111		4.97562	-0.0295714
4.98542	-0.0957474	0.346714		4.98228	-0.0257567	0.311214		4.98228	-0.0279546
4.99208	-0.0962541	0.346529		4.98895	-0.0251606	0.311321		4.98895	-0.0270382
4.99875	-0.0967085	0.346422		4.99562	-0.023894	0.31141		4.99562	-0.0266433
5.00542	-0.0969544	0.346404		5.00228	-0.0225008	0.311476		5.00228	-0.0261664
5.01208	-0.0968799	0.346458		5.00895	-0.0207424	0.311512		5.00895	-0.0258461
5.01875	-0.0964701	0.346571		5.01562	-0.0189617	0.311512		5.01562	-0.0253096
5.02542	-0.0958964	0.346702		5.02228	-0.0177398	0.311482		5.02228	-0.0247136
5.03208	-0.0953376	0.346839		5.02895	-0.0170842	0.31144		5.02895	-0.0242442
5.03875	-0.0946596	0.346935		5.03562	-0.0169799	0.311393		5.03562	-0.0239313
5.04542	-0.0942498	0.346977		5.04228	-0.0167191	0.311363		5.04228	-0.0239015
5.05208	-0.0942424	0.346935		5.04895	-0.0166818	0.311345		5.04895	-0.0239983
5.05875	-0.0940636	0.346822		5.05562	-0.0174567	0.311345		5.05562	-0.0245646
5.06542	-0.0933483	0.346649		5.06228	-0.0188053	0.311369		5.06228	-0.0248775
5.07208	-0.092566	0.346446		5.06895	-0.0199601	0.311387		5.06895	-0.0244752
5.07875	-0.0922233	0.346249		5.07562	-0.0202879	0.311399		5.07562	-0.0236332
5.08542	-0.0921488	0.346082		5.08228	-0.020355	0.311393		5.08228	-0.0232384
5.09208	-0.0921041	0.345951		5.08895	-0.020802	0.311339		5.08895	-0.0238344
5.09875	-0.092268	0.345868		5.09562	-0.0210926	0.311249		5.09562	-0.0249073
5.10542	-0.0926405	0.34582		5.10228	-0.0210106	0.311136		5.10228	-0.0260174
5.11208	-0.0927672	0.345796		5.10895	-0.0210032	0.310999		5.10895	-0.0269264
5.11875	-0.0925362	0.345773		5.11562	-0.0215322	0.310856		5.11562	-0.0276044
5.12542	-0.0924021	0.345731		5.12228	-0.0225753	0.310719		5.12228	-0.027664
5.13208	-0.0928193	0.345653		5.12895	-0.0234097	0.310618		5.12895	-0.0267029
5.13875	-0.0938624	0.345534		5.13562	-0.0242069	0.310546		5.13562	-0.0250265
5.14542	-0.0951812	0.345391		5.14228	-0.0248328	0.310522		5.14228	-0.0239536
5.15208	-0.0964031	0.345224		5.14895	-0.0252947	0.310516		5.14895	-0.0240132
5.15875	-0.0976324	0.345069		5.15562	-0.0255927	0.310522		5.15562	-0.0245497
5.16542	-0.0987053	0.344932		5.16228	-0.0253394	0.31054		5.16228	-0.0248477
5.17208	-0.099875	0.344831		5.16895	-0.024654	0.31054		5.16895	-0.0252128
5.17875	-0.100851	0.344783		5.17562	-0.0237077	0.310528		5.17562	-0.0260472
5.18542	-0.101812	0.344789		5.18228	-0.0230819	0.310493		5.18228	-0.0262782
5.19208	-0.102602	0.344843		5.18895	-0.0227466	0.310433		5.18895	-0.0254214
5.19875	-0.103168	0.344956		5.19562	-0.0223815	0.310355		5.19562	-0.0243783
5.20542	-0.103317	0.345105		5.20228	-0.022471	0.310296		5.20228	-0.0234544
5.21208	-0.102468	0.345272		5.20895	-0.0229105	0.310242		5.20895	-0.0222027
5.21875	-0.101089	0.345439		5.21562	-0.0231564	0.310206		5.21562	-0.0204593
5.22542	-0.0993535	0.345576		5.22228	-0.0223219	0.310189		5.22228	-0.0197068
5.23208	-0.0979379	0.345659		5.22895	-0.0212118	0.310189		5.22895	-0.0202805
5.23875	-0.0968575	0.345701		5.23562	-0.0209361	0.310206		5.23562	-0.0211298
5.24542	-0.0960007	0.345677		5.24228	-0.0211373	0.310248		5.24228	-0.0218973
5.25208	-0.0955537	0.3456		5.24895	-0.0209138	0.310308		5.24895	-0.0230595
5.25875	-0.095278	0.345474		5.25562	-0.0204071	0.310379		5.25562	-0.0243261
5.26542	-0.0955686	0.34532		5.26228	-0.0208616	0.310445		5.26228	-0.0245273
5.27208	-0.0962093	0.345147		5.26895	-0.0221953	0.310504		5.26895	-0.0239089
5.27875	-0.096865	0.344968		5.27562	-0.0233725	0.310546		5.27562	-0.0235215
5.28542	-0.0976026	0.344807		5.28228	-0.0239834	0.310564		5.28228	-0.0239164
5.29208	-0.0985041	0.344664		5.28895	-0.0247061	0.310552		5.28895	-0.0242814
5.29875	-0.0996515	0.344545		5.29562	-0.0254512	0.310493		5.29562	-0.0244677
5.30542	-0.100538	0.344449		5.30228	-0.0258312	0.310379		5.30228	-0.0247285
5.31208	-0.10097	0.344378		5.30895	-0.0253692	0.310236		5.30895	-0.0251606
5.31875	-0.101261	0.344336		5.31562	-0.0242591	0.310075		5.31562	-0.0254288
5.32542	-0.101008	0.3443		5.32228	-0.0229552	0.309902		5.32228	-0.0253394
5.33208	-0.100605	0.344265		5.32895	-0.0216141	0.309759		5.32895	-0.0254437
5.33875	-0.100143	0.344211		5.33562	-0.0206679	0.30964		5.33562	-0.0260472
5.34542	-0.0998154	0.344133		5.34228	-0.0201762	0.309563		5.34228	-0.027135
5.35208	-0.0993013	0.344026		5.34895	-0.0202656	0.309527		5.34895	-0.0277236
5.35875	-0.0985861	0.343883		5.35562	-0.0208691	0.309545		5.35562	-0.0277162
5.36542	-0.0981838	0.343716		5.36228	-0.0213683	0.309604		5.36228	-0.027217
5.37208	-0.0978485	0.343543		5.36895	-0.0218078	0.309694		5.36895	-0.0264123
5.37875	-0.0974387	0.343376		5.37562	-0.0221804	0.309807		5.37562	-0.0253618
5.38542	-0.096865	0.343227		5.38228	-0.0220984	0.309914		5.38228	-0.0241622
5.39208	-0.0964701	0.343108		5.38895	-0.0213236	0.310004		5.38895	-0.0235513
5.39875	-0.0963211	0.343013		5.39562	-0.019975	0.310069		5.39562	-0.0231341
5.40542	-0.0968352	0.342947		5.40228	-0.0189468	0.310087		5.40228	-0.0226051
5.41208	-0.0975803	0.3429		5.40895	-0.018701	0.310051		5.40895	-0.0222176
5.41875	-0.0979826	0.34287		5.41562	-0.0194237	0.309974		5.41562	-0.022538
5.42542	-0.0980124	0.342834		5.42228	-0.0206754	0.309855		5.42228	-0.0236481
5.43208	-0.098452	0.34278		5.42895	-0.0218228	0.309718		5.42895	-0.0243112
5.43875	-0.0996366	0.342727		5.43562	-0.0225976	0.309563		5.43562	-0.0246093
5.44542	-0.100866	0.342655		5.44228	-0.0233576	0.309408		5.44228	-0.0248998
5.45208	-0.101596	0.34259		5.44895	-0.0240058	0.309253		5.44895	-0.0251606
5.45875	-0.102237	0.34253		5.45562	-0.023894	0.30911		5.45562	-0.0247508
5.46542	-0.102893	0.342482		5.46228	-0.0232458	0.308973		5.46228	-0.0234321
5.47208	-0.10296	0.342453		5.46895	-0.0229105	0.308853		5.46895	-0.0223815
5.47875	-0.102296	0.342435		5.47562	-0.0234693	0.30874		5.47562	-0.0217631
5.48542	-0.101119	0.342441		5.48228	-0.0241697	0.308645		5.48228	-0.0215024
5.49208	-0.10059	0.342453		5.48895	-0.0242814	0.308567		5.48895	-0.0215992
5.49875	-0.100411	0.34247		5.49562	-0.0238493	0.308532		5.49562	-0.0220239
5.50542	-0.100166	0.342482		5.50228	-0.0231713	0.308537		5.50228	-0.0225231
5.51208	-0.0996739	0.342476		5.50895	-0.0230819	0.308579		5.50895	-0.0225529
5.51875	-0.0991896	0.342458		5.51562	-0.0231564	0.308657		5.51562	-0.0223294
5.52542	-0.0988171	0.342411		5.52228	-0.0229031	0.308734		5.52228	-0.0218749
5.53208	-0.0982136	0.342363		5.52895	-0.0220463	0.308824		5.52895	-0.0206754
5.53875	-0.0973642	0.342304		5.53562	-0.0212565	0.308883		5.53562	-0.018701
5.54542	-0.0966862	0.342262		5.54228	-0.0212491	0.308907		5.54228	-0.0166446
5.55208	-0.0964776	0.342232		5.54895	-0.0210553	0.308883		5.54895	-0.0153556
5.55875	-0.0966638	0.342232		5.55562	-0.020653	0.308812		5.55562	-0.0150204
5.56542	-0.0972226	0.342244		5.56228	-0.0206083	0.308704		5.56228	-0.0155866
5.57208	-0.0975728	0.342256		5.56895	-0.0215396	0.308591		5.56895	-0.0167638
5.57875	-0.0974685	0.342256		5.57562	-0.0227839	0.308472		5.57562	-0.0184625
5.58542	-0.0970438	0.342226		5.58228	-0.0231937	0.308353		5.58228	-0.020586
5.59208	-0.0969544	0.342155		5.58895	-0.0226796	0.308257		5.58895	-0.022538
5.59875	-0.0968128	0.342035		5.59562	-0.0220463	0.30818		5.59562	-0.0236034
5.60542	-0.0962466	0.341886		5.60228	-0.0216812	0.308126		5.60228	-0.0233948
5.61208	-0.0957623	0.341737		5.60895	-0.0214875	0.30809		5.60895	-0.0226423
5.61875	-0.0963062	0.341594		5.61562	-0.0213683	0.308073		5.61562	-0.0219643
5.62542	-0.0976175	0.341481		5.62228	-0.0216886	0.308061		5.62228	-0.0215247
5.63208	-0.0984147	0.341409		5.62895	-0.0228658	0.308073		5.62895	-0.0215173
5.63875	-0.0984743	0.34138		5.63562	-0.0240579	0.30809		5.63562	-0.0219569
5.64542	-0.0982583	0.341392		5.64228	-0.0244156	0.308132		5.64228	-0.0227615
5.65208	-0.0980422	0.341433		5.64895	-0.0240579	0.30818		5.64895	-0.0236556
5.65875	-0.0978187	0.341475		5.65562	-0.0232682	0.308222		5.65562	-0.0243112
5.66542	-0.0977218	0.341517		5.66228	-0.0228733	0.308257		5.66228	-0.0241548
5.67208	-0.0983402	0.341541		5.66895	-0.0223666	0.308287		5.66895	-0.0233874
5.67875	-0.0995174	0.341558		5.67562	-0.0219792	0.308311		5.67562	-0.0225976
5.68542	-0.100635	0.34157		5.68228	-0.0217333	0.308335		5.68228	-0.0225753
5.69208	-0.101186	0.341594		5.68895	-0.0216439	0.308377		5.68895	-0.0229031
5.69875	-0.100628	0.341654		5.69562	-0.02186	0.308436		5.69562	-0.0229776
5.70542	-0.0994503	0.341755		5.70228	-0.0220463	0.308526		5.70228	-0.0230372
5.71208	-0.0979453	0.341904		5.70895	-0.0220165	0.308645		5.70895	-0.02262
5.71875	-0.0971183	0.342095		5.71562	-0.0215098	0.308794		5.71562	-0.02186
5.72542	-0.0972822	0.342304		5.72228	-0.0207946	0.308949		5.72228	-0.0204071
5.73208	-0.097923	0.34253		5.72895	-0.0200719	0.309116		5.72895	-0.0188723
5.73875	-0.0990778	0.342739		5.73562	-0.0193194	0.309253		5.73562	-0.0183284
5.74542	-0.100128	0.342917		5.74228	-0.0180751	0.309354		5.74228	-0.0187606
5.75208	-0.101037	0.343031		5.74895	-0.0169203	0.309408		5.74895	-0.0203177
5.75875	-0.101231	0.343102		5.75562	-0.0160709	0.30942		5.75562	-0.0221804
5.76542	-0.100888	0.343126		5.76228	-0.0157729	0.30939		5.76228	-0.0239909
5.77208	-0.100873	0.343126		5.76895	-0.0157729	0.309342		5.76895	-0.0253394
5.77875	-0.100784	0.34312		5.77562	-0.0160709	0.309271		5.77562	-0.0258163
5.78542	-0.100829	0.343126		5.78228	-0.016816	0.309193		5.78228	-0.0260174
5.79208	-0.10056	0.343156		5.78895	-0.0175983	0.309128		5.78895	-0.0262707
5.79875	-0.100218	0.343215		5.79562	-0.0182465	0.30908		5.79562	-0.0264645
5.80542	-0.0998676	0.343311		5.80228	-0.01847	0.309068		5.80228	-0.0263676
5.81208	-0.0991523	0.343448		5.80895	-0.0182986	0.309092		5.80895	-0.026159
5.81875	-0.0986606	0.343633		5.81562	-0.018172	0.309169		5.81562	-0.0258684
5.82542	-0.0985339	0.343853		5.82228	-0.0179857	0.3093		5.82228	-0.0250041
5.83208	-0.0989735	0.344104		5.82895	-0.0179261	0.309491		5.82895	-0.023596
5.83875	-0.0996739	0.344402		5.83562	-0.0179633	0.309736		5.83562	-0.0222921
5.84542	-0.100248	0.344723		5.84228	-0.0182465	0.310022		5.84228	-0.0216961
5.85208	-0.100687	0.345063		5.84895	-0.018999	0.310338		5.84895	-0.021264
5.85875	-0.100918	0.345391		5.85562	-0.0192821	0.310683		5.85562	-0.0210106
5.86542	-0.10065	0.345701		5.86228	-0.0192598	0.311023		5.86228	-0.0208914
5.87208	-0.100143	0.345969		5.86895	-0.0191778	0.311363		5.86895	-0.0206158
5.87875	-0.0995696	0.346184		5.87562	-0.0191778	0.311679		5.87562	-0.0198036
5.88542	-0.0994503	0.346363		5.88228	-0.019066	0.311977		5.88228	-0.018768
5.89208	-0.100128	0.346506		5.88895	-0.0188202	0.312239		5.88895	-0.0184476
5.89875	-0.101171	0.346631		5.89562	-0.0191107	0.312489		5.89562	-0.0189468
5.90542	-0.102207	0.346762		5.90228	-0.0193566	0.312722		5.90228	-0.0199452
5.91208	-0.102885	0.346911		5.90895	-0.0189394	0.312954		5.90895	-0.021033
5.91875	-0.103503	0.347108		5.91562	-0.0180975	0.313199		5.91562	-0.022307
5.92542	-0.103742	0.347352		5.92228	-0.0178292	0.313491		5.92228	-0.0232533
5.93208	-0.103354	0.347656		5.92895	-0.0178367	0.313842		5.92895	-0.0237152
5.93875	-0.10255	0.348008		5.93562	-0.0175834	0.314271		5.93562	-0.0234842
5.94542	-0.101916	0.348413		5.94228	-0.0178143	0.314772		5.94228	-0.0227988
5.95208	-0.101641	0.34886		5.94895	-0.0189617	0.31535		5.94895	-0.0221059
5.95875	-0.101313	0.349343		5.95562	-0.0206456	0.315982		5.95562	-0.0216886
5.96542	-0.10103	0.349873		5.96228	-0.0218153	0.316632		5.96228	-0.02148
5.97208	-0.100978	0.35044		5.96895	-0.0228509	0.317276		5.96895	-0.021182
5.97875	-0.101209	0.351053		5.97562	-0.0239983	0.317878		5.97562	-0.0208169
5.98542	-0.101805	0.351697		5.98228	-0.0248477	0.318414		5.98228	-0.0208095
5.99208	-0.102632	0.352359		5.98895	-0.0247806	0.318867		5.98895	-0.0207499
5.99875	-0.103392	0.353026		5.99562	-0.0240877	0.319248		5.99562	-0.020057
6.00542	-0.103518	0.3537		6.00228	-0.0233054	0.319558		6.00228	-0.0194088
6.01208	-0.10322	0.35435		6.00895	-0.0221133	0.319839		6.00895	-0.0195056
6.01875	-0.103146	0.354975		6.01562	-0.0206754	0.320101		6.01562	-0.0203103
6.02542	-0.103116	0.355554		6.02228	-0.0188574	0.320393		6.02228	-0.0210255
6.03208	-0.102818	0.356072		6.02895	-0.0173599	0.320721		6.02895	-0.0214577
6.03875	-0.102155	0.356537		6.03562	-0.0163168	0.321114		6.03562	-0.0222251
6.04542	-0.101916	0.356954		6.04228	-0.0157207	0.321579		6.04228	-0.0227168
6.05208	-0.102073	0.357312		6.04895	-0.0157803	0.322109		6.04895	-0.0224859
6.05875	-0.101879	0.357628		6.05562	-0.0161454	0.322688		6.05562	-0.0212416
6.06542	-0.100754	0.357896		6.06228	-0.0169277	0.323278		6.06228	-0.0197291
6.07208	-0.0992864	0.358146		6.06895	-0.0177324	0.323862		6.06895	-0.0187382
6.07875	-0.098452	0.358391		6.07562	-0.0182763	0.324404		6.07562	-0.018388
6.08542	-0.0980124	0.358629		6.08228	-0.0181347	0.324893		6.08228	-0.0186339
6.09208	-0.0975281	0.358874		6.08895	-0.0173077	0.325292		6.08895	-0.0190437
6.09875	-0.0971183	0.359124		6.09562	-0.016287	0.325614		6.09562	-0.0201836
6.10542	-0.0972822	0.359368		6.10228	-0.0155196	0.325853		6.10228	-0.0217035
6.11208	-0.0976697	0.359601		6.10895	-0.0149906	0.326037		6.10895	-0.0232831
6.11875	-0.0974983	0.359815		6.11562	-0.0146255	0.326192		6.11562	-0.024274
6.12542	-0.0970885	0.360012		6.12228	-0.0148639	0.326324		6.12228	-0.0248551
6.13208	-0.0964478	0.360179		6.12895	-0.0156313	0.326461		6.12895	-0.0256076
6.13875	-0.095658	0.36034		6.13562	-0.0162646	0.326622		6.13562	-0.026308
6.14542	-0.0943765	0.360495		6.14228	-0.0161156	0.326812		6.14228	-0.0264868
6.15208	-0.0927374	0.360656		6.14895	-0.0156239	0.327027		6.14895	-0.0259429
6.15875	-0.0912622	0.360841		6.15562	-0.0151321	0.327259		6.15562	-0.0253841
6.16542	-0.0896156	0.361037		6.16228	-0.0141785	0.32748		6.16228	-0.0252202
6.17208	-0.088267	0.361252		6.16895	-0.0127107	0.327694		6.16895	-0.0253245
6.17875	-0.0870749	0.361466		6.17562	-0.0108704	0.327873		6.17562	-0.0251234
6.18542	-0.0863001	0.361687		6.18228	-0.00908971	0.328016		6.18228	-0.0247136
6.19208	-0.0861287	0.361884		6.18895	-0.00749528	0.328112		6.18895	-0.0246242
6.19875	-0.0862703	0.362074		6.19562	-0.00657886	0.328159		6.19562	-0.0250414
6.20542	-0.0864342	0.362229		6.20228	-0.00650436	0.328165		6.20228	-0.026226
6.21208	-0.0860021	0.362355		6.20895	-0.00638515	0.328153		6.20895	-0.0271052
6.21875	-0.0850782	0.362444		6.21562	-0.00628829	0.32813		6.21562	-0.0273511
6.22542	-0.0837445	0.362504		6.22228	-0.00622123	0.328124		6.22228	-0.0272319
6.23208	-0.0818819	0.362521		6.22895	-0.00632554	0.328124		6.22895	-0.0271797
6.23875	-0.0793189	0.362492		6.23562	-0.00594556	0.328135		6.23562	-0.0269488
6.24542	-0.0767037	0.362426		6.24228	-0.00492483	0.328147		6.24228	-0.0256822
6.25208	-0.0746176	0.362319		6.24895	-0.00429899	0.328147		6.24895	-0.0240505
6.25875	-0.0730604	0.362182		6.25562	-0.00409037	0.328124		6.25562	-0.0229031
6.26542	-0.0717938	0.362033		6.26228	-0.00427663	0.32804		6.26228	-0.0223741
6.27208	-0.0707582	0.361896		6.26895	-0.00385195	0.327915		6.26895	-0.022009
6.27875	-0.0700578	0.361782		6.27562	-0.00230968	0.327736		6.27562	-0.0218228
6.28542	-0.068821	0.361723		6.28228	0.000335276	0.327528		6.28228	-0.0219867
6.29208	-0.0666827	0.361717		6.28895	0.0037998	0.327313		6.28895	-0.0222027
6.29875	-0.0638291	0.36177		6.29562	0.0070557	0.327116		6.29562	-0.02224
6.30542	-0.0607148	0.361854		6.30228	0.00981241	0.326967		6.30228	-0.0223294
6.31208	-0.0575781	0.361949		6.30895	0.012055	0.326878		6.30895	-0.022091
6.31875	-0.0546724	0.362033		6.31562	0.0139624	0.32686		6.31562	-0.0213087
6.32542	-0.0526085	0.362086		6.32228	0.0158027	0.326914		6.32228	-0.0200793
6.33208	-0.0510439	0.362086		6.32895	0.0177026	0.327027		6.32895	-0.0194684
6.33875	-0.0495762	0.362015		6.33562	0.0202656	0.327182		6.33562	-0.0198856
6.34542	-0.0479966	0.36189		6.34228	0.0238046	0.327361		6.34228	-0.0206679
6.35208	-0.045985	0.361711		6.34895	0.0280663	0.327539		6.34895	-0.0215471
6.35875	-0.0433102	0.361514		6.35562	0.032708	0.327694		6.35562	-0.0221133
6.36542	-0.0400916	0.361329		6.36228	0.0370517	0.327814		6.36228	-0.0225827
6.37208	-0.0367388	0.361168		6.36895	0.0408441	0.327891		6.36895	-0.0228658
6.37875	-0.0331998	0.361037		6.37562	0.0439137	0.327927		6.37562	-0.0230893
6.38542	-0.0286996	0.36096		6.38228	0.046514	0.327933		6.38228	-0.0234842
6.39208	-0.0234842	0.360936		6.38895	0.0494793	0.327909		6.38895	-0.0241026
6.39875	-0.0178516	0.360972		6.39562	0.052996	0.327861		6.39562	-0.0249445
6.40542	-0.011839	0.361043		6.40228	0.0570714	0.327802		6.40228	-0.0253916
6.41208	-0.00534952	0.361145		6.40895	0.0612587	0.327748		6.40895	-0.025183
6.41875	0.00128895	0.361252		6.41562	0.0656322	0.327688		6.41562	-0.0244752
6.42542	0.0071153	0.361365		6.42228	0.0703782	0.327617		6.42228	-0.0238866
6.43208	0.0118837	0.361484		6.42895	0.0749975	0.327545		6.42895	-0.0235215
6.43875	0.0157878	0.361598		6.43562	0.0791997	0.327444		6.43562	-0.0231192
6.44542	0.0195503	0.361699		6.44228	0.082843	0.327337		6.44228	-0.0233799
6.45208	0.0234321	0.361776		6.44895	0.0870228	0.327224		6.44895	-0.0242218
6.45875	0.0275522	0.361836		6.45562	0.0919178	0.327104		6.45562	-0.0253767
6.46542	0.031963	0.361884		6.46228	0.097461	0.326979		6.46228	-0.0259429
6.47208	0.0370741	0.361931		6.46895	0.103012	0.326866		6.46895	-0.0258386
6.47875	0.0427887	0.361961		6.47562	0.108376	0.326765		6.47562	-0.0255331
6.48542	0.0487715	0.361973		6.48228	0.113532	0.326705		6.48228	-0.0250712
6.49208	0.0543222	0.361967		6.48895	0.11798	0.326687		6.48895	-0.024803
6.49875	0.0589117	0.361937		6.49562	0.122175	0.326711		6.49562	-0.0243932
6.50542	0.0625029	0.361872		6.50228	0.126198	0.326771		6.50228	-0.0242293
6.51208	0.0653192	0.361788		6.50895	0.130318	0.326866		6.50895	-0.0244603
6.51875	0.0680164	0.361687		6.51562	0.134058	0.326991		6.51562	-0.0255406
6.52542	0.0707954	0.361568		6.52228	0.137612	0.327116		6.52228	-0.0271499
6.53208	0.0738204	0.361472		6.52895	0.141524	0.327241		6.52895	-0.0286549
6.53875	0.0768453	0.361401		6.53562	0.145607	0.327343		6.53562	-0.0296161
6.54542	0.0797436	0.361383		6.54228	0.149332	0.327438		6.54228	-0.0299215
6.55208	0.0826567	0.361413		6.54895	0.152342	0.327522		6.54895	-0.0300929
6.55875	0.085704	0.36149		6.55562	0.155002	0.327593		6.55562	-0.0298917
6.56542	0.0884533	0.361603		6.56228	0.157513	0.327665		6.56228	-0.0291243
6.57208	0.0907034	0.361735		6.56895	0.159867	0.32773		6.56895	-0.0281334
6.57875	0.0929236	0.361866		6.57562	0.161819	0.327802		6.57562	-0.0276938
6.58542	0.0956431	0.361997		6.58228	0.16357	0.327879		6.58228	-0.0278577
6.59208	0.0985786	0.362128		6.58895	0.165194	0.327945		6.58895	-0.0281408
6.59875	0.100732	0.362259		6.59562	0.166796	0.327986		6.59562	-0.0285357
6.60542	0.102021	0.362402		6.60228	0.168264	0.328004		6.60228	-0.0291616
6.61208	0.102796	0.362581		6.60895	0.169151	0.327998		6.60895	-0.0295863
6.61875	0.103608	0.36279		6.61562	0.16959	0.327975		6.61562	-0.0293627
6.62542	0.104211	0.363046		6.62228	0.16956	0.327939		6.62228	-0.0287518
6.63208	0.104286	0.363344		6.62895	0.169642	0.327903		6.62895	-0.0276938
6.63875	0.104174	0.363672		6.63562	0.169829	0.327879		6.63562	-0.0260845
6.64542	0.103846	0.364017		6.64228	0.169896	0.327885		6.64228	-0.0240505
6.65208	0.102989	0.364357		6.64895	0.170305	0.327921		6.64895	-0.022158
6.65875	0.101343	0.364685		6.65562	0.170998	0.327992		6.65562	-0.0213981
6.66542	0.0997782	0.364989		6.66228	0.172056	0.328088		6.66228	-0.0215843
6.67208	0.0985712	0.365275		6.66895	0.173084	0.328225		6.66895	-0.022985
6.67875	0.0977069	0.365537		6.67562	0.173867	0.328374		6.67562	-0.0248998
6.68542	0.0975206	0.365764		6.68228	0.17485	0.328553		6.68228	-0.0268221
6.69208	0.0985637	0.365961		6.68895	0.175759	0.328737		6.68895	-0.0282675
6.69875	0.100613	0.366145		6.69562	0.176765	0.328952		6.69562	-0.0284314
6.70542	0.102304	0.366342		6.70228	0.177309	0.329173		6.70228	-0.0273585
6.71208	0.103258	0.366563		6.70895	0.17707	0.329429		6.70895	-0.0256002
6.71875	0.103839	0.366795		6.71562	0.176392	0.329709		6.71562	-0.0242367
6.72542	0.10398	0.367039		6.72228	0.175156	0.330001		6.72228	-0.0238642
6.73208	0.103422	0.367302		6.72895	0.173897	0.330317		6.72895	-0.0243261
6.73875	0.101946	0.367582		6.73562	0.17269	0.330633		6.73562	-0.0248924
6.74542	0.100203	0.367874		6.74228	0.171974	0.330949		6.74228	-0.0255853
6.75208	0.098601	0.368166		6.74895	0.171348	0.331265		6.74895	-0.0259429
6.75875	0.0969544	0.36844		6.75562	0.170164	0.331569		6.75562	-0.026308
6.76542	0.0953898	0.368685		6.76228	0.168912	0.331843		6.76228	-0.0269115
6.77208	0.0938848	0.368923		6.76895	0.167839	0.332093		6.76895	-0.027746
6.77875	0.0932142	0.369161		6.77562	0.167012	0.33232		6.77562	-0.0290796
6.78542	0.0936016	0.369412		6.78228	0.166215	0.33254		6.78228	-0.0303909
6.79208	0.0945702	0.369686		6.78895	0.166208	0.332761		6.78895	-0.0314042
6.79875	0.0956431	0.369984		6.79562	0.16737	0.333005		6.79562	-0.0315756
6.80542	0.0963509	0.370312		6.80228	0.168897	0.333267		6.80228	-0.0308156
6.81208	0.0966117	0.370675		6.80895	0.169702	0.333571		6.80895	-0.0295863
6.81875	0.0962019	0.371075		6.81562	0.169553	0.333911		6.81562	-0.0282824
6.82542	0.094831	0.371522		6.82228	0.168905	0.334287		6.82228	-0.0270158
6.83208	0.0931248	0.371993		6.82895	0.167526	0.33468		6.82895	-0.0259653
6.83875	0.0911057	0.372469		6.83562	0.165686	0.335062		6.83562	-0.0254437
6.84542	0.0888929	0.372958		6.84228	0.163794	0.335419		6.84228	-0.0257418
6.85208	0.0866875	0.373447		6.84895	0.162773	0.335735		6.84895	-0.0267401
6.85875	0.0848994	0.373948		6.85562	0.162527	0.336009		6.85562	-0.027746
6.86542	0.0840575	0.374448		6.86228	0.162594	0.336242		6.86228	-0.0282973
6.87208	0.0839382	0.374955		6.86895	0.163063	0.336456		6.86895	-0.0286326
6.87875	0.0842214	0.375462		6.87562	0.16351	0.336659		6.87562	-0.0286326
6.88542	0.0852421	0.375974		6.88228	0.163913	0.336874		6.88228	-0.0278205
6.89208	0.0867173	0.376487		6.88895	0.16392	0.33713		6.88895	-0.0259876
6.89875	0.088416	0.376999		6.89562	0.163846	0.337428		6.89562	-0.0244975
6.90542	0.089407	0.3775		6.90228	0.163525	0.337774		6.90228	-0.0246018
6.91208	0.0895634	0.377971		6.90895	0.162631	0.338149		6.90895	-0.0256747
6.91875	0.0891015	0.378388		6.91562	0.161655	0.338525		6.91562	-0.0269115
6.92542	0.0882223	0.378758		6.92228	0.160493	0.338894		6.92228	-0.0282601
6.93208	0.087522	0.379092		6.92895	0.159398	0.33924		6.92895	-0.0301972
6.93875	0.0868887	0.379384		6.93562	0.158109	0.339556		6.93562	-0.0315532
6.94542	0.0868589	0.379652		6.94228	0.157021	0.339848		6.94228	-0.0316799
6.95208	0.0870153	0.37992		6.94895	0.156403	0.340122		6.94895	-0.0311062
6.95875	0.0872761	0.380188		6.95562	0.156127	0.34039		6.95562	-0.0309348
6.96542	0.0873283	0.38048		6.96228	0.156172	0.340664		6.96228	-0.0310168
6.97208	0.087142	0.380784		6.96895	0.156522	0.340968		6.96895	-0.0308156
6.97875	0.0872314	0.3811		6.97562	0.157036	0.341284		6.97562	-0.0305399
6.98542	0.0872985	0.381392		6.98228	0.157781	0.34163		6.98228	-0.0304207
6.99208	0.0871122	0.381672		6.98895	0.158429	0.34197		6.98895	-0.0302717
6.99875	0.0870377	0.381923		6.99562	0.158578	0.342292		6.99562	-0.0294819
7.00542	0.087522	0.382149		7.00228	0.158481	0.342578		7.00228	-0.0282824
7.01208	0.0881404	0.38234		7.00895	0.158131	0.342804		7.00895	-0.0271052
7.01875	0.0879392	0.382507		7.01562	0.158109	0.342971		7.01562	-0.026688
7.02542	0.086762	0.382662		7.02228	0.158109	0.343072		7.02228	-0.0268891
7.03208	0.0854656	0.382817		7.02895	0.158533	0.343126		7.02895	-0.0276789
7.03875	0.0840873	0.38299		7.03562	0.159532	0.34315		7.03562	-0.0290498
7.04542	0.0823513	0.383174		7.04228	0.16097	0.34318		7.04228	-0.0308752
7.05208	0.0809431	0.383371		7.04895	0.162445	0.343227		7.04895	-0.0329316
7.05875	0.0805333	0.38358		7.05562	0.163272	0.343335		7.05562	-0.0341758
7.06542	0.0816584	0.383794		7.06228	0.163816	0.343508		7.06228	-0.0345781
7.07208	0.0834092	0.384027		7.06895	0.164092	0.343758		7.06895	-0.0343844
7.07875	0.0853017	0.384259		7.07562	0.164367	0.344086		7.07562	-0.0341684
7.08542	0.0873059	0.384486		7.08228	0.164382	0.344491		7.08228	-0.0340343
7.09208	0.0886545	0.384712		7.08895	0.16433	0.34495		7.08895	-0.0338852
7.09875	0.0890121	0.384933		7.09562	0.164703	0.345445		7.09562	-0.0341982
7.10542	0.0880882	0.385165		7.10228	0.164807	0.345951		7.10228	-0.0348538
7.11208	0.0867844	0.385404		7.10895	0.164531	0.346422		7.10895	-0.0349134
7.11875	0.0857711	0.38566		7.11562	0.164062	0.346851		7.11562	-0.0339821
7.12542	0.0849217	0.385946		7.12228	0.164412	0.347215		7.12228	-0.0322685
7.13208	0.0843629	0.386244		7.12895	0.165276	0.347495		7.12895	-0.0305176
7.13875	0.0843406	0.386566		7.13562	0.16579	0.347692		7.13562	-0.0289902
7.14542	0.0848919	0.3869		7.14228	0.165887	0.347817		7.14228	-0.0279322
7.15208	0.085935	0.387228		7.14895	0.165664	0.347888		7.14895	-0.0279099
7.15875	0.0871345	0.387549		7.15562	0.165284	0.347942		7.15562	-0.0284091
7.16542	0.0885278	0.387865		7.16228	0.164278	0.34802		7.16228	-0.0290647
7.17208	0.0894666	0.388181		7.16895	0.163168	0.348145		7.16895	-0.0295788
7.17875	0.0895932	0.388521		7.17562	0.162549	0.348347		7.17562	-0.0297353
7.18542	0.0892952	0.388885		7.18228	0.162512	0.348628		7.18228	-0.0295341
7.19208	0.0889972	0.389272		7.18895	0.162758	0.348985		7.18895	-0.029102
7.19875	0.0889823	0.389701		7.19562	0.162914	0.349426		7.19562	-0.0289008
7.20542	0.088878	0.39016		7.20228	0.163242	0.349921		7.20228	-0.0285208
7.21208	0.0892654	0.390643		7.20895	0.163876	0.350457		7.20895	-0.0279397
7.21875	0.0902116	0.391126		7.21562	0.164531	0.351012		7.21562	-0.0275075
7.22542	0.0911877	0.391591		7.22228	0.165224	0.35156		7.22228	-0.0277311
7.23208	0.0917315	0.39202		7.22895	0.166275	0.352091		7.22895	-0.0284463
7.23875	0.0920221	0.392413		7.23562	0.167891	0.352603		7.23562	-0.0292063
7.24542	0.0925213	0.392747		7.24228	0.16927	0.353092		7.24228	-0.0303462
7.25208	0.0932962	0.393033		7.24895	0.169374	0.353545		7.24895	-0.031583
7.25875	0.0943616	0.393295		7.25562	0.168473	0.353962		7.25562	-0.0327826
7.26542	0.0961795	0.39354		7.26228	0.167638	0.354356		7.26228	-0.0334904
7.27208	0.0984743	0.393766		7.26895	0.167318	0.354725		7.26895	-0.0340119
7.27875	0.100046	0.393993		7.27562	0.16728	0.355071		7.27562	-0.0344217
7.28542	0.100389	0.394213		7.28228	0.167355	0.355399		7.28228	-0.0345111
7.29208	0.0996888	0.39444		7.28895	0.16778	0.355709		7.28895	-0.0340044
7.29875	0.0985488	0.39466		7.29562	0.168167	0.355989		7.29562	-0.0336021
7.30542	0.0969246	0.394857		7.30228	0.168331	0.356227		7.30228	-0.03355
7.31208	0.0950471	0.39503		7.30895	0.168361	0.356424		7.30895	-0.0334233
7.31875	0.093773	0.395167		7.31562	0.168368	0.356585		7.31562	-0.033319
7.32542	0.0936389	0.395274		7.32228	0.168428	0.356722		7.32228	-0.0335798
7.33208	0.0945777	0.395364		7.32895	0.168823	0.356853		7.32895	-0.0345558
7.33875	0.0955462	0.395447		7.33562	0.169948	0.356984		7.33562	-0.0351071
7.34542	0.096038	0.395542		7.34228	0.171624	0.357121		7.34228	-0.0349879
7.35208	0.095956	0.395679		7.34895	0.173427	0.357258		7.34895	-0.0344887
7.35875	0.0959337	0.395864		7.35562	0.175163	0.357383		7.35562	-0.0338778
7.36542	0.0964627	0.396115		7.36228	0.176936	0.357485		7.36228	-0.0330657
7.37208	0.0971258	0.396419		7.36895	0.178359	0.357544		7.36895	-0.0325143
7.37875	0.0980273	0.396764		7.37562	0.17941	0.35755		7.37562	-0.0327304
7.38542	0.0996292	0.397128		7.38228	0.179715	0.357497		7.38228	-0.0332668
7.39208	0.102259	0.397491		7.38895	0.179499	0.357407		7.38895	-0.0339672
7.39875	0.104971	0.397837		7.39562	0.179134	0.3573		7.39562	-0.0344142
7.40542	0.106499	0.398141		7.40228	0.178739	0.357217		7.40228	-0.0352785
7.41208	0.106826	0.398403		7.40895	0.178508	0.357187		7.40895	-0.0358298
7.41875	0.106737	0.398624		7.41562	0.17827	0.357229		7.41562	-0.0359192
7.42542	0.10632	0.398809		7.42228	0.177816	0.357348		7.42228	-0.0357479
7.43208	0.105284	0.39897		7.42895	0.17707	0.35755		7.42895	-0.0354722
7.43875	0.104092	0.399137		7.43562	0.176221	0.357831		7.43562	-0.035733
7.44542	0.103161	0.399303		7.44228	0.175729	0.358152		7.44228	-0.0359938
7.45208	0.102982	0.399494		7.44895	0.175759	0.358522		7.44895	-0.0362173
7.45875	0.103235	0.399721		7.45562	0.175767	0.358921		7.45562	-0.0363439
7.46542	0.104085	0.400001		7.46228	0.176132	0.35935		7.46228	-0.0365898
7.47208	0.105262	0.400341		7.46895	0.17678	0.359803		7.46895	-0.0374094
7.47875	0.106335	0.400758		7.47562	0.177331	0.360262		7.47562	-0.0382215
7.48542	0.107184	0.401241		7.48228	0.177346	0.360733		7.48228	-0.038743
7.49208	0.107847	0.401789		7.48895	0.176705	0.36121		7.48895	-0.038974
7.49875	0.108123	0.402403		7.49562	0.176422	0.361675		7.49562	-0.038974
7.50542	0.107534	0.403082		7.50228	0.176705	0.362128		7.50228	-0.0388101
7.51208	0.106774	0.403804		7.50895	0.17751	0.362557		7.50895	-0.0383705
7.51875	0.106141	0.404584		7.51562	0.178456	0.362962		7.51562	-0.0382513
7.52542	0.105992	0.405401		7.52228	0.178978	0.363374		7.52228	-0.0383183
7.53208	0.106208	0.406265		7.52895	0.179581	0.363821		7.52895	-0.0381321
7.53875	0.106506	0.407177		7.53562	0.180453	0.364321		7.53562	-0.0375733
7.54542	0.106566	0.408149		7.54228	0.18172	0.364912		7.54228	-0.0371337
7.55208	0.106215	0.409162		7.54895	0.182644	0.365603		7.54895	-0.0364631
7.55875	0.105754	0.410211		7.55562	0.182733	0.366426		7.55562	-0.0352338
7.56542	0.105426	0.411296		7.56228	0.182927	0.367379		7.56228	-0.0339672
7.57208	0.104673	0.412399		7.56895	0.183083	0.368458		7.56895	-0.0334978
7.57875	0.103466	0.413531		7.57562	0.182286	0.369638		7.57562	-0.0334978
7.58542	0.102408	0.414681		7.58228	0.179917	0.370902		7.58228	-0.0333935
7.59208	0.101574	0.415885		7.58895	0.177063	0.372237		7.58895	-0.0335649
7.59875	0.10097	0.417149		7.59562	0.175156	0.37362		7.59562	-0.0343174
7.60542	0.100449	0.41852		7.60228	0.173762	0.375032		7.60228	-0.0353158
7.61208	0.100277	0.420022		7.60895	0.172421	0.376487		7.60895	-0.0357255
7.61875	0.100732	0.421691		7.61562	0.171818	0.377971		7.61562	-0.0355244
7.62542	0.101559	0.423551		7.62228	0.172533	0.379527		7.62228	-0.0352859
7.63208	0.102609	0.425589		7.62895	0.174001	0.381166		7.62895	-0.0347272
7.63875	0.103466	0.427818		7.63562	0.175372	0.382918		7.63562	-0.0339374
7.64542	0.103973	0.430208		7.64228	0.17637	0.384802		7.64228	-0.0327304
7.65208	0.10439	0.43276		7.64895	0.176944	0.386846		7.64895	-0.0315979
7.65875	0.104643	0.435448		7.65562	0.176631	0.389063		7.65562	-0.0312775
7.66542	0.104852	0.438237		7.66228	0.175327	0.391442		7.66228	-0.0315905
7.67208	0.104599	0.441128		7.66895	0.173643	0.393987		7.66895	-0.03279
7.67875	0.104122	0.444108		7.67562	0.172324	0.396705		7.67562	-0.0343248
7.68542	0.103608	0.447184		7.68228	0.17193	0.399542		7.68228	-0.0362471
7.69208	0.102848	0.450355		7.68895	0.172347	0.402492		7.68895	-0.0385642
7.69875	0.102475	0.453621		7.69562	0.173055	0.405508		7.69562	-0.0408366
7.70542	0.102237	0.456995		7.70228	0.173651	0.408596		7.70228	-0.0421852
7.71208	0.10246	0.460476		7.70895	0.174172	0.411731		7.70895	-0.0421554
7.71875	0.102609	0.464088		7.71562	0.174738	0.41492		7.71562	-0.0409037
7.72542	0.102498	0.467831		7.72228	0.175014	0.418144		7.72228	-0.0391528
7.73208	0.102364	0.471699		7.72895	0.175111	0.421423		7.72895	-0.0372753
7.73875	0.101924	0.475681		7.73562	0.175439	0.424749		7.73562	-0.0354946
7.74542	0.101909	0.479782		7.74228	0.176348	0.428146		7.74228	-0.0346228
7.75208	0.102684	0.48399		7.74895	0.177033	0.431639		7.74895	-0.0347346
7.75875	0.104152	0.488311		7.75562	0.176989	0.435251		7.75562	-0.0358224
7.76542	0.105768	0.492728		7.76228	0.176184	0.438994		7.76228	-0.0370666
7.77208	0.107028	0.49724		7.76895	0.175066	0.442874		7.76895	-0.0382662
7.77875	0.107653	0.501847		7.77562	0.173882	0.446898		7.77562	-0.0391006
7.78542	0.10746	0.50655		7.78228	0.172921	0.451064		7.78228	-0.0393838
7.79208	0.106148	0.511354		7.78895	0.172809	0.455385		7.78895	-0.0390708
7.79875	0.104703	0.516278		7.79562	0.173308	0.45985		7.79562	-0.0384301
7.80542	0.103846	0.521308		7.80228	0.17409	0.464445		7.80228	-0.0380427
7.81208	0.103787	0.526452		7.80895	0.175104	0.469172		7.80895	-0.0379831
7.81875	0.104234	0.531739		7.81562	0.176571	0.473994		7.81562	-0.0382736
7.82542	0.104517	0.537157		7.82228	0.177875	0.478917		7.82228	-0.0384897
7.83208	0.104941	0.542712		7.82895	0.178218	0.483936		7.82895	-0.0388697
7.83875	0.10553	0.548404		7.83562	0.177689	0.489056		7.83562	-0.0392124
7.84542	0.106089	0.554252		7.84228	0.177249	0.494272		7.84228	-0.0393465
7.85208	0.10632	0.560272		7.84895	0.176772	0.499582		7.84895	-0.0391006
7.85875	0.10632	0.566483		7.85562	0.175647	0.505		7.85562	-0.0389591
7.86542	0.106096	0.57289		7.86228	0.17409	0.51055		7.86228	-0.0392422
7.87208	0.10509	0.5795		7.86895	0.172973	0.516242		7.86895	-0.0394732
7.87875	0.102714	0.586301		7.87562	0.172533	0.522107		7.87562	-0.0389814
7.88542	0.0996217	0.593293		7.88228	0.172175	0.528139		7.88228	-0.037685
7.89208	0.0969246	0.600433		7.88895	0.171758	0.534326		7.88895	-0.0362247
7.89875	0.0951737	0.607675		7.89562	0.171922	0.540638		7.89562	-0.0348464
7.90542	0.0943914	0.614959		7.90228	0.172712	0.547034		7.90228	-0.0336617
7.91208	0.0944957	0.622213		7.90895	0.17336	0.553459		7.90895	-0.0328198
7.91875	0.0954494	0.629401		7.91562	0.173584	0.559896		7.91562	-0.0330731
7.92542	0.096716	0.636494		7.92228	0.173487	0.566298		7.92228	-0.0346676
7.93208	0.0976399	0.643504		7.92895	0.173777	0.572652		7.92895	-0.0369847
7.93875	0.0978783	0.650424		7.93562	0.174761	0.57894		7.93562	-0.0389889
7.94542	0.0980273	0.65729		7.94228	0.175722	0.585186		7.94228	-0.0405535
7.95208	0.0982583	0.664085		7.94895	0.17602	0.591385		7.94895	-0.0417903
7.95875	0.098221	0.670832		7.95562	0.175402	0.59756		7.95562	-0.042595
7.96542	0.0977144	0.677514		7.96228	0.174619	0.603706		7.96228	-0.0428781
7.97208	0.0971332	0.684118		7.96895	0.173524	0.609815		7.96895	-0.0427887
7.97875	0.0970438	0.690615		7.97562	0.171483	0.615847		7.97562	-0.0428185
7.98542	0.0968501	0.696975		7.98228	0.168845	0.621784		7.98228	-0.0427738
7.99208	0.0965744	0.703186		7.98895	0.167206	0.627595		7.98895	-0.0422895
7.99875	0.0967383	0.709254		7.99562	0.166863	0.63327		7.99562	-0.0412911
8.00542	0.0972673	0.715202		8.00228	0.167035	0.638801		8.00228	-0.03995
8.01208	0.0973418	0.721049		8.00895	0.167355	0.644189		8.00895	-0.0387654
8.01875	0.0967607	0.726819		8.01562	0.167951	0.649422		8.01562	-0.0378564
8.02542	0.0960827	0.732511		8.02228	0.16918	0.654489		8.02228	-0.0371486
8.03208	0.0957027	0.738108		8.02895	0.170156	0.659382		8.02895	-0.0368878
8.03875	0.0955611	0.74358		8.03562	0.171006	0.664079		8.03562	-0.0372827
8.04542	0.0960678	0.748849		8.04228	0.171795	0.668561		8.04228	-0.0381917
8.05208	0.0975505	0.753856		8.04895	0.172757	0.672817		8.04895	-0.0388473
8.05875	0.0993386	0.758541		8.05562	0.173345	0.676829		8.05562	-0.0387728
8.06542	0.100836	0.762868		8.06228	0.173546	0.680608		8.06228	-0.0384599
8.07208	0.101484	0.766838		8.06895	0.173807	0.684178		8.06895	-0.0384897
8.07875	0.101425	0.77045		8.07562	0.174329	0.687563		8.07562	-0.0387505
8.08542	0.100695	0.773728		8.08228	0.174791	0.690782		8.08228	-0.0386834
8.09208	0.0997111	0.77672		8.08895	0.174306	0.693834		8.08895	-0.0383854
8.09875	0.0989959	0.77948		8.09562	0.173979	0.696713		8.09562	-0.0385195
8.10542	0.0986829	0.782073		8.10228	0.174075	0.699413		8.10228	-0.0389591
8.11208	0.0987127	0.784528		8.10895	0.174411	0.701922		8.10895	-0.0388026
8.11875	0.0993386	0.786841		8.11562	0.173941	0.704229		8.11562	-0.0380278
8.12542	0.100367	0.789011		8.12228	0.173248	0.706315		8.12228	-0.0373721
8.13208	0.101663	0.791055		8.12895	0.173703	0.708193		8.12895	-0.0375807
8.13875	0.102475	0.792998		8.13562	0.174716	0.709867		8.13562	-0.0380501
8.14542	0.103056	0.794864		8.14228	0.175193	0.711381		8.14228	-0.0383407
8.15208	0.10372	0.796664		8.14895	0.174828	0.712758		8.14895	-0.0387952
8.15875	0.104196	0.798392		8.15562	0.175193	0.714034		8.15562	-0.0397339
8.16542	0.104614	0.800061		8.16228	0.176437	0.715202		8.16228	-0.0407025
8.17208	0.105061	0.801688		8.16895	0.177599	0.716299		8.16895	-0.0412315
8.17875	0.106283	0.803274		8.17562	0.177898	0.71733		8.17562	-0.0415072
8.18542	0.107944	0.804782		8.18228	0.177994	0.718331		8.18228	-0.0419691
8.19208	0.109717	0.806183		8.18895	0.178307	0.719327		8.18895	-0.0424758
8.19875	0.111379	0.80744		8.19562	0.178315	0.72034		8.19562	-0.0427067
8.20542	0.112601	0.808555		8.20228	0.177741	0.721389		8.20228	-0.0427514
8.21208	0.113398	0.80955		8.20895	0.177227	0.722504		8.20895	-0.0426099
8.21875	0.113599	0.81048		8.21562	0.177696	0.723702		8.21562	-0.0426695
8.22542	0.113845	0.811416		8.22228	0.178903	0.725019		8.22228	-0.042662
8.23208	0.114426	0.812417		8.22895	0.180729	0.726473		8.22895	-0.0427142
8.23875	0.115849	0.813538		8.23562	0.182822	0.728089		8.23562	-0.0426024
8.24542	0.117891	0.814849		8.24228	0.185259	0.729859		8.24228	-0.0427887
8.25208	0.119813	0.816411		8.24895	0.18771	0.73179		8.24895	-0.0432879
8.25875	0.121266	0.818259		8.25562	0.190079	0.733918		8.25562	-0.0434294
8.26542	0.121988	0.82044		8.26228	0.192322	0.736278		8.26228	-0.043042
8.27208	0.122137	0.822985		8.26895	0.194438	0.738901		8.26895	-0.0425056
8.27875	0.122048	0.82593		8.27562	0.196882	0.74181		8.27562	-0.0423342
8.28542	0.122584	0.829309		8.28228	0.199415	0.74501		8.28228	-0.0423864
8.29208	0.123881	0.833148		8.28895	0.20165	0.748515		8.28895	-0.0424236
8.29875	0.125565	0.837481		8.29562	0.203349	0.75236		8.29562	-0.0426769
8.30542	0.127271	0.842291		8.30228	0.204995	0.75655		8.30228	-0.0431314
8.31208	0.129446	0.847596		8.30895	0.20694	0.761127		8.30895	-0.0436231
8.31875	0.131734	0.853378		8.31562	0.208616	0.76611		8.31562	-0.0437051
8.32542	0.133403	0.85963		8.32228	0.210203	0.77154		8.32228	-0.0434741
8.33208	0.134714	0.866401		8.32895	0.212006	0.777477		8.32895	-0.043042
8.33875	0.136808	0.87375		8.33562	0.214614	0.784022		8.33562	-0.0424907
8.34542	0.140056	0.881785		8.34228	0.217453	0.791258		8.34228	-0.0420287
8.35208	0.143893	0.890619		8.34895	0.219725	0.79928		8.34895	-0.0415817
8.35875	0.148118	0.900328		8.35562	0.221901	0.808138		8.35562	-0.041008
8.36542	0.152498	0.911027		8.36228	0.224404	0.817889		8.36228	-0.0400692
8.37208	0.157021	0.922775		8.36895	0.227436	0.828564		8.36895	-0.0391006
8.37875	0.160925	0.93565		8.37562	0.230081	0.840205		8.37562	-0.0387207
8.38542	0.164762	0.949705		8.38228	0.232682	0.852871		8.38228	-0.0387728
8.39208	0.168726	0.964981		8.38895	0.236101	0.866574		8.38895	-0.038825
8.39875	0.172727	0.981528		8.39562	0.23976	0.881356		8.39562	-0.0390634
8.40542	0.176884	0.999409		8.40228	0.243187	0.897264		8.40228	-0.0394806
8.41208	0.181541	1.01874		8.40895	0.246003	0.914413		8.40895	-0.0398755
8.41875	0.187084	1.03962		8.41562	0.248842	0.932884		8.41562	-0.0397563
8.42542	0.192791	1.0622		8.42228	0.252128	0.95281		8.42228	-0.0392571
8.43208	0.198461	1.08656		8.42895	0.255823	0.974286		8.42895	-0.0391677
8.43875	0.203982	1.11277		8.43562	0.260286	0.997388		8.43562	-0.0396818
8.44542	0.209518	1.1409		8.44228	0.265099	1.0222		8.44228	-0.0406429
8.45208	0.214487	1.17097		8.44895	0.270188	1.04883		8.44895	-0.0415072
8.45875	0.219166	1.20305		8.45562	0.275753	1.07738		8.45562	-0.0419319
8.46542	0.224024	1.2372		8.46228	0.281744	1.10796		8.46228	-0.0421703
8.47208	0.229374	1.2735		8.46895	0.287987	1.14068		8.46895	-0.0419095
8.47875	0.235304	1.31208		8.47562	0.29365	1.17566		8.47562	-0.0414476
8.48542	0.241838	1.35309		8.48228	0.298955	1.21309		8.48228	-0.0411198
8.49208	0.248879	1.39672		8.48895	0.30423	1.2531		8.48895	-0.0411943
8.49875	0.255883	1.44313		8.49562	0.309378	1.29586		8.49562	-0.0417009
8.50542	0.26264	1.49251		8.50228	0.314534	1.34148		8.50228	-0.0425801
8.51208	0.269212	1.54503		8.50895	0.31963	1.39003		8.50895	-0.0437573
8.51875	0.275724	1.60083		8.51562	0.325337	1.4416		8.51562	-0.0443757
8.52542	0.281774	1.66011		8.52228	0.331521	1.49632		8.52228	-0.0439137
8.53208	0.287652	1.72307		8.52895	0.338309	1.55436		8.52895	-0.0429377
8.53875	0.293389	1.78998		8.53562	0.345521	1.61598		8.53562	-0.0422373
8.54542	0.299014	1.86114		8.54228	0.352137	1.68143		8.54228	-0.0418052
8.55208	0.304341	1.93694		8.54895	0.357941	1.75102		8.54895	-0.0411645
8.55875	0.309497	2.01782		8.55562	0.363223	1.82509		8.55562	-0.0406876
8.56542	0.315085	2.10428		8.56228	0.36867	1.90402		8.56228	-0.0409186
8.57208	0.321098	2.19682		8.56895	0.373915	1.9882		8.56895	-0.041455
8.57875	0.32755	2.29595		8.57562	0.378855	2.07803		8.57562	-0.0416189
8.58542	0.334062	2.40218		8.58228	0.383794	2.17394		8.58228	-0.0410974
8.59208	0.340298	2.51607		8.58895	0.388876	2.27641		8.58895	-0.0406504
8.59875	0.345975	2.63819		8.59562	0.394009	2.38597		8.59562	-0.0402927
8.60542	0.351019	2.76919		8.60228	0.398785	2.50337		8.60228	-0.0396818
8.61208	0.355795	2.90987		8.60895	0.403367	2.62952		8.60895	-0.0390783
8.61875	0.360295	3.06123		8.61562	0.407748	2.76555		8.61562	-0.038743
8.62542	0.36452	3.2244		8.62228	0.412337	2.91268		8.62228	-0.0390857
8.63208	0.368543	3.40075		8.62895	0.416972	3.07224		8.62895	-0.0394583
8.63875	0.372559	3.5918		8.63562	0.42098	3.24576		8.63562	-0.0396073
8.64542	0.376806	3.79935		8.64228	0.424035	3.4349		8.64228	-0.0395328
8.65208	0.380605	4.02543		8.64895	0.426516	3.64149		8.64895	-0.0393689
8.65875	0.383846	4.27238		8.65562	0.429168	3.8675		8.65562	-0.0396669
8.66542	0.386275	4.5428		8.66228	0.432193	4.11507		8.66228	-0.0401288
8.67208	0.387922	4.83953		8.66895	0.43536	4.38666		8.66895	-0.0405237
8.67875	0.389323	5.1658		8.67562	0.438601	4.68513		8.67562	-0.0408441
8.68542	0.390485	5.52524		8.68228	0.441618	5.01384		8.68228	-0.0415295
8.69208	0.391513	5.92185		8.68895	0.444166	5.37654		8.68895	-0.0424385
8.69875	0.392102	6.35994		8.69562	0.445962	5.77727		8.69562	-0.0423789
8.70542	0.392534	6.84413		8.70228	0.446953	6.22041		8.70228	-0.041008
8.71208	0.393115	7.37921		8.70895	0.447467	6.71062		8.70895	-0.0396594
8.71875	0.393316	7.97014		8.71562	0.44775	7.25278		8.71562	-0.0391901
8.72542	0.392869	8.62169		8.72228	0.448219	7.8518		8.72228	-0.0389591
8.73208	0.392094	9.33837		8.72895	0.448614	8.51231		8.72895	-0.0384375
8.73875	0.391312	10.1242		8.73562	0.448622	9.23849		8.73562	-0.0383854
8.74542	0.390813	10.9827		8.74228	0.447899	10.0339		8.74228	-0.039652
8.75208	0.39047	11.9169		8.74895	0.446357	10.9015		8.74895	-0.0410005
8.75875	0.39015	12.9287		8.75562	0.44442	11.8433		8.75562	-0.0415891
8.76542	0.389338	14.0196		8.76228	0.442572	12.8607		8.76228	-0.0417233
8.77208	0.388078	15.1895		8.76895	0.440791	13.9543		8.76895	-0.0424907
8.77875	0.386789	16.4378		8.77562	0.439003	15.1233		8.77562	-0.0437498
8.78542	0.385731	17.7623		8.78228	0.437312	16.3657		8.78228	-0.0444725
8.79208	0.384778	19.1591		8.78895	0.436045	17.6782		8.78895	-0.0444874
8.79875	0.383534	20.6224		8.79562	0.43498	19.056		8.79562	-0.0442937
8.80542	0.382327	22.1443		8.80228	0.433601	20.4934		8.80228	-0.0443757
8.81208	0.380747	23.7152		8.80895	0.432111	21.9836		8.80895	-0.0438765
8.81875	0.378825	25.3235		8.81562	0.430517	23.5183		8.81562	-0.0426546
8.82542	0.376277	26.9567		8.82228	0.429094	25.0871		8.82228	-0.0416413
8.83208	0.373282	28.6013		8.82895	0.427581	26.6785		8.82895	-0.0418052
8.83875	0.37016	30.2435		8.83562	0.425816	28.2803		8.83562	-0.0427291
8.84542	0.366986	31.8705		8.84228	0.423715	29.8807		8.84228	-0.0434294
8.85208	0.364162	33.4703		8.84895	0.421375	31.468		8.84895	-0.0439584
8.85875	0.361733	35.0329		8.85562	0.419267	33.0312		8.85562	-0.0444576
8.86542	0.359625	36.5497		8.86228	0.41718	34.5593		8.86228	-0.0448748
8.87208	0.357568	38.0133		8.86895	0.415236	36.0425		8.86895	-0.0450686
8.87875	0.355504	39.417		8.87562	0.41382	37.472		8.87562	-0.0454187
8.88542	0.353858	40.7543		8.88228	0.41315	38.8402		8.88228	-0.0458285
8.89208	0.352897	42.0182		8.88895	0.412829	40.1398		8.88895	-0.0459626
8.89875	0.352502	43.2025		8.89562	0.412509	41.363		8.89562	-0.0457168
8.90542	0.352062	44.3016		8.90228	0.412382	42.5023		8.90228	-0.0455603
8.91208	0.351429	45.3108		8.90895	0.412434	43.5512		8.90895	-0.0454858
8.91875	0.35084	46.2262		8.91562	0.412345	44.5048		8.91562	-0.0453815
8.92542	0.350475	47.045		8.92228	0.4123	45.3605		8.92228	-0.0454411
8.93208	0.350639	47.7658		8.92895	0.412479	46.1177		8.92895	-0.0458658
8.93875	0.351436	48.39		8.93562	0.412837	46.7775		8.93562	-0.0467822
8.94542	0.353016	48.9214		8.94228	0.41341	47.3424		8.94228	-0.0473037
8.95208	0.355482	49.3648		8.94895	0.414401	47.8168		8.94895	-0.0473782
8.95875	0.358999	49.7254		8.95562	0.41604	48.2059		8.95562	-0.0467747
8.96542	0.363246	50.0082		8.96228	0.417635	48.5148		8.96228	-0.0458136
8.97208	0.367068	50.2187		8.96895	0.419319	48.7483		8.96895	-0.0441968
8.97875	0.369743	50.3634		8.97562	0.421531	48.9104		8.97562	-0.0417382
8.98542	0.372693	50.4482		8.98228	0.424579	49.0048		8.98228	-0.0392348
8.99208	0.376664	50.4773		8.98895	0.428371	49.0356		8.98895	-0.03732
8.99875	0.381589	50.4523		8.99562	0.432648	49.0069		8.99562	-0.03656
9.00542	0.386953	50.3731		9.00228	0.437729	48.9225		9.00228	-0.036709
9.01208	0.393376	50.2393		9.00895	0.443302	48.7861		9.00895	-0.0378191
9.01875	0.401042	50.0507		9.01562	0.448972	48.6007		9.01562	-0.0395328
9.02542	0.409022	49.8073		9.02228	0.454508	48.3695		9.02228	-0.0411943
9.03208	0.41721	49.5095		9.02895	0.460342	48.095		9.02895	-0.0424683
9.03875	0.426009	49.1587		9.03562	0.466883	47.7794		9.03562	-0.043042
9.04542	0.435933	48.7582		9.04228	0.474289	47.4246		9.04228	-0.0430122
9.05208	0.446901	48.3136		9.04895	0.482902	47.0321		9.04895	-0.0424758
9.05875	0.459455	47.832		9.05562	0.492491	46.6041		9.05562	-0.0422001
9.06542	0.47373	47.3205		9.06228	0.502929	46.1431		9.06228	-0.042446
9.07208	0.488713	46.7854		9.06895	0.513852	45.6524		9.06895	-0.0428557
9.07875	0.503525	46.2322		9.07562	0.525497	45.1354		9.07562	-0.0427812
9.08542	0.517949	45.6656		9.08228	0.538029	44.5958		9.08228	-0.0421256
9.09208	0.532791	45.0894		9.08895	0.551611	44.0371		9.08895	-0.0416264
9.09875	0.548512	44.5066		9.09562	0.566781	43.4627		9.09562	-0.0414327
9.10542	0.565514	43.9191		9.10228	0.583306	42.8758		9.10228	-0.041388
9.11208	0.584401	43.3281		9.10895	0.600524	42.2792		9.10895	-0.0412762
9.11875	0.605285	42.7343		9.11562	0.61854	41.6754		9.11562	-0.0416487
9.12542	0.628248	42.1373		9.12228	0.637949	41.0662		9.12228	-0.0427663
9.13208	0.653028	41.5357		9.12895	0.658937	40.4529		9.12895	-0.0440776
9.13875	0.679605	40.9277		9.13562	0.681296	39.8364		9.13562	-0.0452995
9.14542	0.707842	40.3117		9.14228	0.705123	39.2175		9.14228	-0.0462458
9.15208	0.737928	39.6868		9.14895	0.731252	38.5971		9.14895	-0.0469014
9.15875	0.770211	39.053		9.15562	0.758998	37.9758		9.15562	-0.046812
9.16542	0.804774	38.4115		9.16228	0.788055	37.3539		9.16228	-0.0459924
9.17208	0.841349	37.7639		9.16895	0.818469	36.7319		9.16895	-0.0450462
9.17875	0.87963	37.113		9.17562	0.850685	36.1104		9.17562	-0.0440329
9.18542	0.919946	36.4621		9.18228	0.885241	35.4902		9.18228	-0.042811
9.19208	0.962116	35.8149		9.18895	0.922129	34.8723		9.18895	-0.0413358
9.19875	1.00576	35.1747		9.19562	0.961721	34.2577		9.19562	-0.0404492
9.20542	1.05122	34.5444		9.20228	1.00361	33.6473		9.20228	-0.0405982
9.21208	1.09932	33.926		9.20895	1.04774	33.0425		9.20895	-0.0409335
9.21875	1.15097	33.3211		9.21562	1.09424	32.4442		9.21562	-0.0409931
9.22542	1.20597	32.7315		9.22228	1.14319	31.853		9.22228	-0.0410974
9.23208	1.26477	32.1585		9.22895	1.19458	31.2695		9.22895	-0.0418425
9.23875	1.32823	31.6025		9.23562	1.2489	30.6938		9.23562	-0.0428557
9.24542	1.39661	31.0624		9.24228	1.30663	30.1263		9.24228	-0.0436381
9.25208	1.46983	30.5356		9.24895	1.36822	29.5674		9.24895	-0.0441894
9.25875	1.54772	30.0186		9.25562	1.43393	29.0172		9.25562	-0.0444353
9.26542	1.63105	29.508		9.26228	1.50437	28.4767		9.26228	-0.0439957
9.27208	1.72015	29.001		9.26895	1.57961	27.947		9.26895	-0.0430048
9.27875	1.81547	28.4956		9.27562	1.65953	27.4296		9.27562	-0.0420734
9.28542	1.91796	27.9906		9.28228	1.74504	26.9262		9.28228	-0.0413507
9.29208	2.02862	27.4868		9.28895	1.83727	26.4376		9.28895	-0.0406876
9.29875	2.14817	26.9866		9.29562	1.93707	25.9644		9.29562	-0.0399798
9.30542	2.2769	26.4935		9.30228	2.04454	25.5063		9.30228	-0.0397116
9.31208	2.41607	26.0113		9.30895	2.16116	25.063		9.30895	-0.040099
9.31875	2.56769	25.5423		9.31562	2.28877	24.6331		9.31562	-0.0406057
9.32542	2.73377	25.0876		9.32228	2.42885	24.2149		9.32228	-0.0406429
9.33208	2.91567	24.6468		9.32895	2.58189	23.8061		9.32895	-0.0404194
9.33875	3.11476	24.2189		9.33562	2.74863	23.4051		9.33562	-0.0402257
9.34542	3.33323	23.8025		9.34228	2.93065	23.0107		9.34228	-0.0399724
9.35208	3.57393	23.396		9.34895	3.13	22.6223		9.34895	-0.0390783
9.35875	3.83925	22.9978		9.35562	3.3491	22.2398		9.35562	-0.0376105
9.36542	4.13111	22.6069		9.36228	3.58999	21.8631		9.36228	-0.0364333
9.37208	4.4523	22.2231		9.36895	3.85538	21.4926		9.36895	-0.0359789
9.37875	4.80645	21.8467		9.37562	4.1483	21.1284		9.37562	-0.0365451
9.38542	5.19676	21.4783		9.38228	4.47168	20.7713		9.38228	-0.0378713
9.39208	5.62515	21.1182		9.38895	4.82831	20.4216		9.38895	-0.0395998
9.39875	6.09399	20.7662		9.39562	5.2207	20.0795		9.39562	-0.0413656
9.40542	6.60695	20.4222		9.40228	5.65252	19.7447		9.40228	-0.042513
9.41208	7.16696	20.0858		9.40895	6.12702	19.4169		9.40895	-0.042811
9.41875	7.77616	19.757		9.41562	6.6465	19.0961		9.41562	-0.0421405
9.42542	8.43642	19.4356		9.42228	7.21289	18.7824		9.42228	-0.0408515
9.43208	9.14992	19.1214		9.42895	7.82815	18.4764		9.42895	-0.0394806
9.43875	9.91803	18.8143		9.43562	8.49451	18.1784		9.43562	-0.0382736
9.44542	10.7396	18.5142		9.44228	9.21284	17.8884		9.44228	-0.0377372
9.45208	11.6125	18.2211		9.44895	9.98322	17.6062		9.44895	-0.0375733
9.45875	12.5335	17.9347		9.45562	10.8048	17.3314		9.45562	-0.0374392
9.46542	13.4992	17.6548		9.46228	11.6764	17.0637		9.46228	-0.0368878
9.47208	14.5045	17.3809		9.46895	12.5953	16.8024		9.46895	-0.0363886
9.47875	15.5434	17.1128		9.47562	13.5569	16.5466		9.47562	-0.03618
9.48542	16.6092	16.8504		9.48228	14.5554	16.2952		9.48228	-0.0358596
9.49208	17.6944	16.5935		9.48895	15.5844	16.0476		9.48895	-0.0358149
9.49875	18.7913	16.3418		9.49562	16.6376	15.8036		9.49562	-0.036329
9.50542	19.8914	16.0949		9.50228	17.7077	15.5637		9.50228	-0.0373647
9.51208	20.9859	15.8521		9.50895	18.786	15.3281		9.50895	-0.0374764
9.51875	22.0664	15.613		9.51562	19.8634	15.0968		9.51562	-0.0367612
9.52542	23.1244	15.3772		9.52228	20.9312	14.8701		9.52228	-0.0359714
9.53208	24.152	15.1446		9.52895	21.9813	14.6479		9.52895	-0.0351444
9.53875	25.1423	14.9156		9.53562	23.0061	14.4305		9.53562	-0.0341833
9.54542	26.0892	14.6909		9.54228	23.9981	14.2179		9.54228	-0.0331625
9.55208	26.9878	14.4713		9.54895	24.9513	14.0097		9.54895	-0.0329316
9.55875	27.8335	14.2576		9.55562	25.8602	13.8058		9.55562	-0.0326261
9.56542	28.6226	14.0504		9.56228	26.7202	13.6061		9.56228	-0.0320226
9.57208	29.3525	13.8497		9.56895	27.5268	13.4108		9.56895	-0.0313893
9.57875	30.0219	13.6548		9.57562	28.2762	13.2202		9.57562	-0.0310689
9.58542	30.63	13.4646		9.58228	28.9656	13.0345		9.58228	-0.031054
9.59208	31.1756	13.278		9.58895	29.5935	12.8534		9.58895	-0.0311211
9.59875	31.658	13.0941		9.59562	30.1594	12.6768		9.59562	-0.0319928
9.60542	32.0785	12.9124		9.60228	30.6633	12.5045		9.60228	-0.0333712
9.61208	32.4386	12.7331		9.60895	31.1057	12.3363		9.60895	-0.0344962
9.61875	32.7393	12.5567		9.61562	31.4882	12.1721		9.61562	-0.0348687
9.62542	32.9821	12.384		9.62228	31.8125	12.0114		9.62228	-0.0342727
9.63208	33.1702	12.2159		9.62895	32.0804	11.8539		9.62895	-0.0333637
9.63875	33.3076	12.0527		9.63562	32.2937	11.6993		9.63562	-0.0324696
9.64542	33.3969	11.8946		9.64228	32.4548	11.5472		9.64228	-0.0316054
9.65208	33.4405	11.741		9.64895	32.566	11.3973		9.64895	-0.0307262
9.65875	33.4405	11.5909		9.65562	32.6292	11.2492		9.65562	-0.0296384
9.66542	33.4002	11.443		9.66228	32.647	11.1026		9.66228	-0.0291243
9.67208	33.3213	11.2963		9.66895	32.6221	10.9574		9.66895	-0.0291616
9.67875	33.2055	11.1498		9.67562	32.5569	10.8136		9.67562	-0.0294
9.68542	33.0551	11.0033		9.68228	32.4535	10.6715		9.68228	-0.0297204
9.69208	32.8726	10.8574		9.68895	32.3151	10.5317		9.68895	-0.0303984
9.69875	32.6609	10.713		9.69562	32.1448	10.3952		9.69562	-0.0317395
9.70542	32.4223	10.5712		9.70228	31.945	10.2628		9.70228	-0.0332072
9.71208	32.1591	10.4331		9.70895	31.7178	10.1354		9.70895	-0.0340864
9.71875	31.8739	10.2996		9.71562	31.466	10.0133		9.71562	-0.034228
9.72542	31.5682	10.1712		9.72228	31.1916	9.89626		9.72228	-0.0339225
9.73208	31.2438	10.0482		9.72895	30.896	9.78391		9.72895	-0.0332221
9.73875	30.9024	9.93018		9.73562	30.581	9.6754		9.73562	-0.0321791
9.74542	30.5457	9.81615		9.74228	30.2487	9.56975		9.74228	-0.0309572
9.75208	30.1751	9.70508		9.74895	29.9006	9.46591		9.74895	-0.0301078
9.75875	29.792	9.59609		9.75562	29.5378	9.36308		9.75562	-0.0295117
9.76542	29.3983	9.48862		9.76228	29.1624	9.2608		9.76228	-0.0288188
9.77208	28.9957	9.38239		9.76895	28.7768	9.15907		9.76895	-0.028111
9.77875	28.5859	9.2773		9.77562	28.3824	9.05823		9.77562	-0.0275299
9.78542	28.1707	9.17351		9.78228	27.9799	8.95862		9.78228	-0.0269413
9.79208	27.7511	9.0714		9.78895	27.5708	8.86055		9.78895	-0.0263378
9.79875	27.328	8.97149		9.79562	27.1569	8.76418		9.79562	-0.0261888
9.80542	26.9025	8.87411		9.80228	26.7395	8.66961		9.80228	-0.0265911
9.81208	26.4753	8.77919		9.80895	26.3196	8.57683		9.80895	-0.0272393
9.81875	26.047	8.68636		9.81562	25.8981	8.4856		9.81562	-0.0277236
9.82542	25.618	8.59513		9.82228	25.476	8.39558		9.82228	-0.0281334
9.83208	25.189	8.50514		9.82895	25.0541	8.30635		9.82895	-0.0286251
9.83875	24.761	8.41607		9.83562	24.6329	8.21757		9.83562	-0.0293031
9.84542	24.3349	8.32767		9.84228	24.2129	8.12907		9.84228	-0.0299141
9.85208	23.9119	8.23979		9.84895	23.7944	8.04076		9.84895	-0.0300482
9.85875	23.4928	8.15254		9.85562	23.3784	7.95271		9.85562	-0.0298917
9.86542	23.0783	8.06627		9.86228	22.9653	7.86511		9.86228	-0.0298619
9.87208	22.6691	7.9814		9.86895	22.5563	7.77835		9.86895	-0.0297427
9.87875	22.2652	7.89824		9.87562	22.1522	7.69298		9.87562	-0.0288263
9.88542	21.8661	7.81691		9.88228	21.7531	7.60967		9.88228	-0.027135
9.89208	21.4717	7.73743		9.88895	21.3585	7.52909		9.88895	-0.0256374
9.89875	21.0827	7.65975		9.89562	20.969	7.45174		9.89562	-0.0250638
9.90542	20.6997	7.58373		9.90228	20.5852	7.37796		9.90228	-0.0251085
9.91208	20.3222	7.50911		9.90895	20.2078	7.30774		9.90895	-0.0250638
9.91875	19.95	7.43561		9.91562	19.8369	7.24079		9.91562	-0.025019
9.92542	19.5839	7.36307		9.92228	19.4733	7.17658		9.92228	-0.0249967
9.93208	19.2246	7.29152		9.92895	19.117	7.1146		9.92895	-0.024505
9.93875	18.8731	7.22116		9.93562	18.767	7.05433		9.93562	-0.0232682
9.94542	18.5291	7.15218		9.94228	18.4235	6.99534		9.94228	-0.0221208
9.95208	18.1924	7.08474		9.94895	18.0868	6.93719		9.94895	-0.0219196
9.95875	17.8627	7.01899		9.95562	17.7569	6.87951		9.95562	-0.0222623
9.96542	17.5401	6.9551		9.96228	17.4331	6.82209		9.96228	-0.0226796
9.97208	17.2247	6.89322		9.96895	17.1154	6.76491		9.96895	-0.0229925
9.97875	16.9154	6.83329		9.97562	16.8046	6.7081		9.97562	-0.0235587
9.98542	16.6115	6.77499		9.98228	16.5011	6.65173		9.98228	-0.0242591
9.99208	16.3128	6.71788		9.98895	16.2039	6.5958		9.98895	-0.0245497
9.99875	16.0207	6.6615		9.99562	15.9129	6.54026		9.99562	-0.0246018
10.0054	15.7353	6.60557		10.0023	15.6284	6.48517		10.0023	-0.024572
10.0121	15.4563	6.54987		10.009	15.3511	6.43069		10.009	-0.0248998
10.0188	15.1836	6.49424		10.0156	15.0805	6.37702		10.0156	-0.0248924
10.0254	14.9173	6.43854		10.0223	14.8157	6.32429		10.0223	-0.024192
10.0321	14.6577	6.38276		10.029	14.5564	6.27252		10.029	-0.0235885
10.0388	14.404	6.3271		10.0356	14.3025	6.22172		10.0356	-0.0237226
10.0454	14.1562	6.27195		10.0423	14.0548	6.17201		10.0423	-0.0249818
10.0521	13.9136	6.21773		10.0489	13.8134	6.12354		10.0489	-0.0266954
10.0587	13.6761	6.16474		10.0556	13.5774	6.07642		10.0556	-0.0287145
10.0654	13.4429	6.11323		10.0623	13.3469	6.03058		10.0623	-0.0302121
10.0721	13.2139	6.06335		10.0689	13.122	5.98582		10.0689	-0.0307932
10.0787	12.9894	6.01519		10.0756	12.9027	5.94189		10.0756	-0.0302196
10.0854	12.7697	5.9687		10.0823	12.6878	5.89855		10.0823	-0.0286847
10.0921	12.555	5.92361		10.089	12.477	5.85564		10.089	-0.026688
10.0988	12.3449	5.87955		10.0956	12.2708	5.81309		10.0956	-0.0246465
10.1054	12.1395	5.83608		10.1023	12.0694	5.77085		10.1023	-0.0234544
10.1121	11.9395	5.79296		10.109	11.8722	5.72904		10.109	-0.0229627
10.1188	11.7445	5.75003		10.1156	11.6792	5.68787		10.1156	-0.0226498
10.1254	11.5541	5.70726		10.1223	11.4903	5.64764		10.1223	-0.0225902
10.1321	11.3672	5.6647		10.1289	11.3053	5.60858		10.1289	-0.0226349
10.1387	11.1834	5.62251		10.1356	11.1242	5.57085		10.1356	-0.0224635
10.1454	11.0031	5.5809		10.1423	10.9473	5.53435		10.1423	-0.0214577
10.1521	10.8266	5.54009		10.1489	10.7746	5.49877		10.1489	-0.0203028
10.1587	10.6537	5.5002		10.1556	10.606	5.46364		10.1556	-0.0196099
10.1654	10.4844	5.46125		10.1623	10.4413	5.4285		10.1623	-0.0190213
10.1721	10.3187	5.4231		10.169	10.2799	5.39303		10.169	-0.0181347
10.1788	10.1568	5.38563		10.1756	10.1213	5.35706		10.1756	-0.0176951
10.1854	9.99858	5.34866		10.1823	9.96498	5.32057		10.1823	-0.0182614
10.1921	9.84359	5.31206		10.189	9.81136	5.28369		10.189	-0.0187382
10.1988	9.69133	5.2757		10.1956	9.66062	5.2467		10.1956	-0.0185072
10.2054	9.54178	5.23947		10.2023	9.51301	5.20996		10.2023	-0.0176132
10.2121	9.39537	5.20334		10.2089	9.3689	5.17384		10.2089	-0.0171885
10.2188	9.25202	5.16732		10.2156	9.2281	5.13858		10.2156	-0.0168011
10.2254	9.1116	5.13144		10.2223	9.0903	5.10423		10.2223	-0.0161901
10.2321	8.97402	5.09574		10.2289	8.9552	5.07076		10.2289	-0.0154078
10.2387	8.83932	5.0603		10.2356	8.82235	5.03814		10.2356	-0.0147372
10.2454	8.70731	5.02515		10.2423	8.69208	5.0063		10.2423	-0.0146627
10.2521	8.57748	4.99038		10.249	8.56481	4.97517		10.249	-0.0150055
10.2587	8.44961	4.95607		10.2556	8.44075	4.94465		10.2556	-0.0158995
10.2654	8.32353	4.92231		10.2623	8.31982	4.91462		10.2623	-0.0168011
10.2721	8.19962	4.88923		10.269	8.20152	4.88505		10.269	-0.0177473
10.2788	8.07813	4.85696		10.2756	8.08561	4.85596		10.2756	-0.0187904
10.2854	7.95931	4.82557		10.2823	7.97144	4.82737		10.2823	-0.0197217
10.2921	7.84343	4.79515		10.2889	7.85828	4.79925		10.2889	-0.0199527
10.2988	7.73027	4.76575		10.2956	7.74629	4.77148		10.2956	-0.0188649
10.3054	7.61969	4.73745		10.3023	7.63614	4.74395		10.3023	-0.0170171
10.3121	7.5115	4.71027		10.3089	7.52832	4.71658		10.3089	-0.0155121
10.3187	7.40549	4.68411		10.3156	7.42254	4.68933		10.3156	-0.0142157
10.3254	7.30136	4.65872		10.3223	7.31844	4.66211		10.3223	-0.012897
10.3321	7.19898	4.63388		10.329	7.21697	4.63482		10.329	-0.0111461
10.3387	7.09827	4.60938		10.3356	7.11858	4.60745		10.3356	-0.00997633
10.3454	6.9994	4.58509		10.3423	7.0226	4.58011		10.3423	-0.00924617
10.3521	6.90203	4.56086		10.349	6.92789	4.55301		10.349	-0.00843406
10.3588	6.80621	4.53643		10.3556	6.83481	4.52635		10.3556	-0.00806898
10.3654	6.71241	4.51165		10.3623	6.74421	4.50025		10.3623	-0.00845641
10.3721	6.62069	4.48647		10.3689	6.65555	4.47477		10.3689	-0.00988692
10.3788	6.53153	4.46097		10.3756	6.56822	4.44995		10.3756	-0.0110567
10.3854	6.44452	4.43521		10.3823	6.48222	4.42578		10.3823	-0.011839
10.3921	6.35963	4.40922		10.3889	6.39863	4.40217		10.3889	-0.0122786
10.3987	6.27615	4.38302		10.3956	6.31709	4.37886		10.3956	-0.0123009
10.4054	6.19364	4.35672		10.4023	6.23697	4.35556		10.4023	-0.0116527
10.4121	6.11204	4.33053		10.409	6.15818	4.33197		10.409	-0.0109151
10.4187	6.0316	4.30468		10.4156	6.08069	4.30797		10.4156	-0.0105277
10.4254	5.95268	4.27926		10.4223	6.0044	4.28354		10.4223	-0.0103042
10.4321	5.87507	4.25432		10.429	5.92903	4.25877		10.429	-0.0101849
10.4388	5.79881	4.22986		10.4356	5.85514	4.23379		10.4356	-0.0105947
10.4454	5.72335	4.20582		10.4423	5.78309	4.2088		10.4423	-0.0115111
10.4521	5.64925	4.18211		10.4489	5.71284	4.18403		10.4489	-0.012055
10.4588	5.5765	4.15861		10.4556	5.64452	4.15979		10.4556	-0.0116602
10.4654	5.50528	4.13526		10.4623	5.57828	4.13634		10.4623	-0.0111535
10.4721	5.43551	4.11211		10.4689	5.51394	4.11381		10.4689	-0.0107214
10.4787	5.36782	4.0893		10.4756	5.45058	4.09219		10.4756	-0.0101402
10.4854	5.30245	4.06696		10.4823	5.38784	4.07135		10.4823	-0.00936538
10.4921	5.23864	4.04516		10.489	5.32565	4.05115		10.489	-0.00854582
10.4987	5.17564	4.02395		10.4956	5.26381	4.03145		10.4956	-0.00853091
10.5054	5.1137	4.00338		10.5023	5.20232	4.01208		10.5023	-0.00853837
10.5121	5.05339	3.9834		10.509	5.14171	3.99284		10.509	-0.00847876
10.5188	4.99424	3.96385		10.5156	5.08249	3.97359		10.5156	-0.00824034
10.5254	4.93568	3.94446		10.5223	5.02408	3.95425		10.5223	-0.00821799
10.5321	4.87731	3.92491		10.529	4.96627	3.9349		10.529	-0.00883639
10.5388	4.81993	3.90503		10.5356	4.90972	3.91564		10.5356	-0.00938773
10.5454	4.76388	3.88476		10.5423	4.8549	3.89654		10.5423	-0.0102296
10.5521	4.70939	3.86416		10.5489	4.80133	3.87759		10.5489	-0.0108927
10.5587	4.65612	3.8433		10.5556	4.74884	3.85873		10.5556	-0.011079
10.5654	4.6041	3.82233		10.5623	4.69811	3.83998		10.5623	-0.0101477
10.5721	4.55385	3.80141		10.5689	4.64864	3.82134		10.5689	-0.00856072
10.5787	4.50509	3.78078		10.5756	4.60003	3.80282		10.5756	-0.00725687
10.5854	4.45659	3.76062		10.5823	4.5522	3.78444		10.5823	-0.00591576
10.5921	4.40762	3.74098		10.589	4.50581	3.76624		10.589	-0.00434369
10.5988	4.35884	3.72182		10.5956	4.46024	3.74835		10.5956	-0.00303984
10.6054	4.31141	3.70299		10.6023	4.41523	3.73092		10.6023	-0.00278652
10.6121	4.26561	3.6844		10.609	4.37131	3.7141		10.609	-0.00349432
10.6188	4.22087	3.66595		10.6156	4.32897	3.69801		10.6156	-0.00433624
10.6254	4.17712	3.64755		10.6223	4.28721	3.68264		10.6223	-0.00531226
10.6321	4.13374	3.62924		10.6289	4.24544	3.6679		10.6289	-0.00652671
10.6387	4.09059	3.61113		10.6356	4.20386	3.65359		10.6356	-0.00783801
10.6454	4.04777	3.59345		10.6423	4.16253	3.63948		10.6423	-0.0090301
10.6521	4.00572	3.57642		10.6489	4.12189	3.62533		10.6489	-0.00932068
10.6587	3.96435	3.56015		10.6556	4.08166	3.61089		10.6556	-0.00880659
10.6654	3.92371	3.54467		10.6623	4.04282	3.596		10.6623	-0.00820309
10.6721	3.88419	3.52993		10.669	4.00472	3.58052		10.669	-0.00811368
10.6788	3.84585	3.5158		10.6756	3.96746	3.56447		10.6756	-0.00800937
10.6854	3.8077	3.50207		10.6823	3.93099	3.54803		10.6823	-0.00751764
10.6921	3.76913	3.48842		10.689	3.89525	3.53141		10.689	-0.00713021
10.6988	3.73071	3.47452		10.6956	3.86029	3.51489		10.6956	-0.00690669
10.7054	3.69308	3.46011		10.7023	3.82583	3.49866		10.7023	-0.00590831
10.7121	3.6564	3.44515		10.7089	3.79206	3.48282		10.7089	-0.00394881
10.7188	3.62015	3.42972		10.7156	3.75881	3.46744		10.7156	-0.00152737
10.7254	3.58462	3.41397		10.7223	3.72644	3.45249		10.7223	0.00110269
10.7321	3.55019	3.39804		10.7289	3.69491	3.43788		10.7289	0.00426173
10.7387	3.51675	3.38206		10.7356	3.66412	3.42349		10.7356	0.00724196
10.7454	3.48414	3.36619		10.7423	3.63415	3.40917		10.7423	0.00932813
10.7521	3.45226	3.3506		10.749	3.60518	3.39484		10.749	0.0107288
10.7587	3.42128	3.3354		10.7556	3.57766	3.38043		10.7556	0.0121444
10.7654	3.39109	3.32065		10.7623	3.55104	3.36597		10.7623	0.0139326
10.7721	3.36107	3.30637		10.769	3.52507	3.35149		10.769	0.0154302
10.7788	3.33147	3.2925		10.7756	3.4994	3.33707		10.7756	0.016816
10.7854	3.30254	3.27901		10.7823	3.47406	3.32279		10.7823	0.0182092
10.7921	3.27431	3.26584		10.7889	3.4495	3.30871		10.7889	0.0200048
10.7988	3.24643	3.25294		10.7956	3.42578	3.29494		10.7956	0.0227317
10.8054	3.21868	3.24019		10.8023	3.40275	3.28157		10.8023	0.026457
10.8121	3.19138	3.22744		10.8089	3.38037	3.26868		10.8089	0.0314638
10.8187	3.16463	3.21454		10.8156	3.35889	3.25625		10.8156	0.0375733
10.8254	3.13812	3.20137		10.8223	3.33864	3.24426		10.8223	0.0448525
10.8321	3.11242	3.18792		10.829	3.31964	3.23261		10.829	0.053063
10.8387	3.0876	3.17432		10.8356	3.30192	3.22123		10.8356	0.0613481
10.8454	3.0634	3.16079		10.8423	3.28544	3.20996		10.8423	0.0693426
10.8521	3.03926	3.14758		10.849	3.27018	3.19868		10.849	0.0773594
10.8588	3.01503	3.1349		10.8556	3.25605	3.18725		10.8556	0.0860468
10.8654	2.99085	3.1229		10.8623	3.24312	3.17566		10.8623	0.0957698
10.8721	2.96636	3.11172		10.8689	3.2313	3.164		10.8689	0.106573
10.8788	2.94197	3.10138		10.8756	3.22053	3.15241		10.8756	0.118613
10.8854	2.91828	3.09179		10.8823	3.21103	3.14099		10.8823	0.131942
10.8921	2.89597	3.08276		10.8889	3.20299	3.12982		10.8889	0.146315
10.8987	2.87479	3.07397		10.8956	3.19671	3.1189		10.8956	0.161953
10.9054	2.85427	3.06512		10.9023	3.19191	3.10825		10.9023	0.179209
10.9121	2.83381	3.05595		10.909	3.18864	3.09778		10.909	0.19829
10.9187	2.81316	3.0463		10.9156	3.18762	3.08734		10.9156	0.21898
10.9254	2.79234	3.03607		10.9223	3.18944	3.07671		10.9223	0.241473
10.9321	2.77169	3.0252		10.929	3.19435	3.06575		10.929	0.26644
10.9388	2.75101	3.01371		10.9356	3.20183	3.05436		10.9356	0.294238
10.9454	2.73038	3.00167		10.9423	3.21176	3.04258		10.9423	0.324398
10.9521	2.71024	2.98921		10.9489	3.22412	3.03048		10.9489	0.356652
10.9588	2.69094	2.9765		10.9556	3.23911	3.01819		10.9556	0.391752
10.9654	2.67232	2.96366		10.9623	3.25725	3.00591		10.9623	0.430375
10.9721	2.65361	2.95087		10.9689	3.27861	2.99383		10.9689	0.472121
10.9787	2.63448	2.93828		10.9756	3.30336	2.98219		10.9756	0.516392
10.9854	2.61488	2.92602		10.9823	3.3315	2.97111		10.9823	0.564292
10.9921	2.59518	2.91426		10.989	3.36371	2.96069		10.989	0.616685
10.9987	2.5757	2.90313		10.9956	3.40037	2.95094		10.9956	0.673763
11.0054	2.55677	2.89275		11.0023	3.44148	2.94179		11.0023	0.735335
11.0121	2.53823	2.88322		11.009	3.48713	2.93313		11.009	0.802308
11.0188	2.52041	2.87454		11.0156	3.53768	2.92475		11.0156	0.875533
11.0254	2.50328	2.8666		11.0223	3.59394	2.91643		11.0223	0.954457
11.0321	2.48672	2.85919		11.029	3.65666	2.90797		11.029	1.03898
11.0388	2.47015	2.85206		11.0356	3.72604	2.89922		11.0356	1.12941
11.0454	2.45313	2.84496		11.0423	3.80232	2.8901		11.0423	1.2266
11.0521	2.43571	2.83764		11.0489	3.88567	2.88057		11.0489	1.33102
11.0587	2.41789	2.82996		11.0556	3.97689	2.8706		11.0556	1.44308
11.0654	2.40024	2.82186		11.0623	4.07685	2.86029		11.0623	1.56388
11.0721	2.38317	2.81334		11.0689	4.18556	2.84973		11.0689	1.69449
11.0787	2.36708	2.80455		11.0756	4.30372	2.83909		11.0756	1.83603
11.0854	2.35151	2.79565		11.0823	4.43259	2.82845		11.0823	1.98976
11.0921	2.33588	2.78679		11.089	4.57413	2.81786		11.089	2.15644
11.0988	2.32045	2.77804		11.0956	4.72938	2.80739		11.0956	2.33679
11.1054	2.30506	2.76935		11.1023	4.8989	2.79711		11.1023	2.53137
11.1121	2.28968	2.76061		11.109	5.08437	2.78712		11.109	2.74164
11.1188	2.27414	2.75173		11.1156	5.28739	2.7775		11.1156	2.96985
11.1254	2.25942	2.74259		11.1223	5.50935	2.76831		11.1223	3.21801
11.1321	2.24575	2.73321		11.1289	5.75168	2.75956		11.1289	3.48792
11.1387	2.23227	2.72364		11.1356	6.01674	2.75134		11.1356	3.78185
11.1454	2.21864	2.71404		11.1423	6.30695	2.74372		11.1423	4.10262
11.1521	2.20469	2.70457		11.1489	6.62401	2.73663		11.1489	4.45311
11.1587	2.19037	2.69542		11.1556	6.97048	2.72993		11.1556	4.83527
11.1654	2.17495	2.68668		11.1623	7.3498	2.72339		11.1623	5.25167
11.1721	2.15898	2.67837		11.169	7.76544	2.71684		11.169	5.70563
11.1788	2.1435	2.67039		11.1756	8.2204	2.71015		11.1756	6.20081
11.1854	2.1286	2.66256		11.1823	8.71791	2.70324		11.1823	6.74102
11.1921	2.11394	2.65466		11.189	9.26163	2.69604		11.189	7.32984
11.1988	2.09915	2.64648		11.1956	9.85435	2.68855		11.1956	7.97092
11.2054	2.08458	2.63792		11.2023	10.4992	2.68084		11.2023	8.66713
11.2121	2.07029	2.62899		11.2089	11.1995	2.67307		11.2089	9.42149
11.2188	2.05636	2.61982		11.2156	11.9594	2.66541		11.2156	10.2374
11.2254	2.04302	2.61059		11.2223	12.7824	2.65794		11.2223	11.1183
11.2321	2.03026	2.60149		11.2289	13.6709	2.65072		11.2289	12.0663
11.2387	2.01812	2.59272		11.2356	14.6269	2.64373		11.2356	13.0831
11.2454	2.00634	2.58439		11.2423	15.6517	2.63697		11.2423	14.1696
11.2521	1.99472	2.57657		11.249	16.7459	2.63037		11.249	15.3264
11.2587	1.98271	2.5692		11.2556	17.9084	2.6239		11.2556	16.5528
11.2654	1.97013	2.56217		11.2623	19.1377	2.61748		11.2623	17.8473
11.2721	1.9571	2.55532		11.269	20.4322	2.6111		11.269	19.2068
11.2788	1.94377	2.5485		11.2756	21.7896	2.60469		11.2756	20.6276
11.2854	1.93024	2.54161		11.2823	23.2064	2.59821		11.2823	22.1056
11.2921	1.91644	2.5346		11.2889	24.6768	2.5916		11.2889	23.6356
11.2988	1.90283	2.52749		11.2956	26.1947	2.58479		11.2956	25.2103
11.3054	1.8897	2.52028		11.3023	27.754	2.57774		11.3023	26.8211
11.3121	1.87734	2.51302		11.3089	29.3472	2.57038		11.3089	28.4608
11.3187	1.8658	2.50573		11.3156	30.9654	2.56265		11.3156	30.1213
11.3254	1.85528	2.49842		11.3223	32.5993	2.55452		11.3223	31.7933
11.3321	1.84546	2.4911		11.329	34.2408	2.54604		11.329	33.4679
11.3387	1.83586	2.48385		11.3356	35.8818	2.53733		11.3356	35.1366
11.3454	1.82596	2.47675		11.3423	37.5132	2.52856		11.3423	36.7923
11.3521	1.81571	2.46987		11.349	39.1255	2.51994		11.349	38.4257
11.3588	1.80525	2.46328		11.3556	40.7111	2.51163		11.3556	40.0289
11.3654	1.79456	2.45697		11.3623	42.2622	2.50385		11.3623	41.5943
11.3721	1.78409	2.45098		11.3689	43.7708	2.49674		11.3689	43.1142
11.3788	1.7739	2.44531		11.3756	45.229	2.49036		11.3756	44.582
11.3854	1.76416	2.43991		11.3823	46.6308	2.48467		11.3823	45.9901
11.3921	1.7543	2.43466		11.3889	47.9709	2.47954		11.3889	47.333
11.3987	1.74433	2.42943		11.3956	49.244	2.47474		11.3956	48.6057
11.4054	1.73433	2.4241		11.4023	50.4456	2.47003		11.4023	49.8051
11.4121	1.72468	2.4186		11.409	51.5719	2.46513		11.409	50.9284
11.4187	1.71548	2.41292		11.4156	52.6199	2.45984		11.4156	51.9721
11.4254	1.70647	2.40706		11.4223	53.5874	2.45404		11.4223	52.9343
11.4321	1.69746	2.40104		11.429	54.4726	2.44771		11.429	53.8132
11.4388	1.68822	2.39486		11.4356	55.2748	2.44095		11.4356	54.6087
11.4454	1.67876	2.38854		11.4423	55.9933	2.43393		11.4423	55.3211
11.4521	1.6687	2.38211		11.4489	56.629	2.4268		11.4489	55.9504
11.4588	1.65813	2.37561		11.4556	57.1832	2.41977		11.4556	56.4986
11.4654	1.64772	2.36911		11.4623	57.6571	2.41303		11.4623	56.9679
11.4721	1.63834	2.36266		11.4689	58.0528	2.40668		11.4689	57.3614
11.4787	1.62977	2.35628		11.4756	58.3724	2.40073		11.4756	57.6808
11.4854	1.62177	2.34999		11.4823	58.6185	2.39508		11.4823	57.9276
11.4921	1.61437	2.34382		11.489	58.7938	2.38962		11.489	58.1043
11.4987	1.60743	2.33784		11.4956	58.901	2.38423		11.4956	58.2139
11.5054	1.6001	2.33213		11.5023	58.9439	2.37881		11.5023	58.2595
11.5121	1.59147	2.3267		11.509	58.9255	2.37328		11.509	58.2442
11.5188	1.58225	2.32153		11.5156	58.8495	2.36758		11.5156	58.1711
11.5254	1.57283	2.31655		11.5223	58.7193	2.3617		11.5223	58.0436
11.5321	1.56362	2.31177		11.529	58.538	2.35566		11.529	57.8652
11.5388	1.55427	2.30716		11.5356	58.3081	2.34953		11.5356	57.6395
11.5454	1.54499	2.30268		11.5423	58.0326	2.34336		11.5423	57.3699
11.5521	1.53634	2.2982		11.5489	57.7148	2.33724		11.5489	57.0594
11.5587	1.52818	2.29359		11.5556	57.358	2.33121		11.5556	56.711
11.5654	1.52072	2.28872		11.5623	56.9652	2.32533		11.5623	56.3278
11.5721	1.5134	2.28359		11.5689	56.5391	2.31963		11.5689	55.9119
11.5787	1.50666	2.27823		11.5756	56.0827	2.31413		11.5756	55.4647
11.5854	1.50067	2.27271		11.5823	55.5979	2.30887		11.5823	54.9882
11.5921	1.49514	2.26712		11.589	55.0869	2.30387		11.589	54.4842
11.5988	1.48945	2.26147		11.5956	54.5524	2.29911		11.5956	53.9552
11.6054	1.48282	2.2558		11.6023	53.9959	2.29452		11.6023	53.4033
11.6121	1.47531	2.25016		11.609	53.4205	2.28996		11.609	52.831
11.6188	1.46757	2.24453		11.6156	52.8286	2.28532		11.6156	52.24
11.6254	1.46011	2.23883		11.6223	52.2219	2.28049		11.6223	51.6324
11.6321	1.45314	2.23294		11.6289	51.6009	2.27542		11.6289	51.0102
11.6387	1.44677	2.22679		11.6356	50.9668	2.27001		11.6356	50.375
11.6454	1.44105	2.2204		11.6423	50.3225	2.26419		11.6423	49.7279
11.6521	1.43563	2.21392		11.6489	49.6693	2.25796		11.6489	49.0702
11.6587	1.42967	2.20751		11.6556	49.008	2.25141		11.6556	48.4041
11.6654	1.42294	2.20135		11.6623	48.3401	2.24468		11.6623	47.7312
11.6721	1.41603	2.19563		11.669	47.6675	2.23791		11.669	47.0518
11.6788	1.40932	2.19046		11.6756	46.9903	2.23126		11.6756	46.3661
11.6854	1.40318	2.1859		11.6823	46.3089	2.22487		11.6823	45.6754
11.6921	1.39758	2.18193		11.689	45.6242	2.21885		11.689	44.9811
11.6988	1.39262	2.17839		11.6956	44.9381	2.21332		11.6956	44.2843
11.7054	1.38769	2.17507		11.7023	44.2515	2.20832		11.7023	43.5856
11.7121	1.38223	2.1718		11.7089	43.5656	2.20382		11.7089	42.8858
11.7188	1.37585	2.16836		11.7156	42.8816	2.19971		11.7156	42.1868
11.7254	1.36872	2.16462		11.7223	42.1998	2.1959		11.7223	41.4893
11.7321	1.36181	2.1605		11.7289	41.5209	2.19225		11.7289	40.7939
11.7387	1.35549	2.15595		11.7356	40.845	2.18865		11.7356	40.1011
11.7454	1.34997	2.15099		11.7423	40.1722	2.18498		11.7423	39.4121
11.7521	1.34479	2.14573		11.749	39.5033	2.18113		11.749	38.7276
11.7587	1.34001	2.14022		11.7556	38.8393	2.17707		11.7556	38.0476
11.7654	1.33558	2.13453		11.7623	38.1814	2.17275		11.7623	37.3726
11.7721	1.33106	2.12873		11.769	37.5293	2.16818		11.769	36.7039
11.7788	1.32613	2.12294		11.7756	36.8832	2.16336		11.7756	36.042
11.7854	1.32076	2.11729		11.7823	36.2444	2.15834		11.7823	35.3868
11.7921	1.31562	2.1119		11.7889	35.6132	2.15318		11.7889	34.7384
11.7988	1.31134	2.10684		11.7956	34.9902	2.14798		11.7956	34.0976
11.8054	1.307	2.10211		11.8023	34.3754	2.14283		11.8023	33.4651
11.8121	1.30247	2.09772		11.8089	33.7692	2.13782		11.8089	32.8403
11.8187	1.29756	2.09364		11.8156	33.1714	2.13299		11.8156	32.2232
11.8254	1.29265	2.0898		11.8223	32.5822	2.12836		11.8223	31.6149
11.8321	1.28766	2.08611		11.829	32.0019	2.12394		11.829	31.0167
11.8387	1.28248	2.08246		11.8356	31.4302	2.11967		11.8356	30.4286
11.8454	1.27817	2.07875		11.8423	30.8675	2.11548		11.8423	29.8501
11.8521	1.27454	2.07494		11.849	30.3139	2.11129		11.849	29.2811
11.8588	1.27135	2.07103		11.8556	29.7697	2.10699		11.8556	28.7219
11.8654	1.26842	2.06706		11.8623	29.2347	2.10252		11.8623	28.1725
11.8721	1.26545	2.06304		11.8689	28.7082	2.09787		11.8689	27.6329
11.8788	1.26176	2.05902		11.8756	28.1905	2.09311		11.8756	27.1033
11.8854	1.25647	2.05505		11.8823	27.6817	2.08831		11.8823	26.5838
11.8921	1.25047	2.05114		11.8889	27.1826	2.08359		11.8889	26.075
11.8987	1.24519	2.04731		11.8956	26.6934	2.07903		11.8956	25.577
11.9054	1.24086	2.04354		11.9023	26.2144	2.07468		11.9023	25.0893
11.9121	1.23703	2.03981		11.909	25.7456	2.07061		11.909	24.6109
11.9187	1.23348	2.03608		11.9156	25.2865	2.0669		11.9156	24.1412
11.9254	1.23071	2.03233		11.9223	24.8365	2.06352		11.9223	23.6806
11.9321	1.22853	2.02853		11.929	24.3947	2.06043		11.929	23.2298
11.9388	1.22625	2.02466		11.9356	23.9612	2.0575		11.9356	22.7883
11.9454	1.22347	2.02074		11.9423	23.5364	2.05464		11.9423	22.3559
11.9521	1.22013	2.01679		11.9489	23.1205	2.05176		11.9489	21.9328
11.9588	1.21649	2.01287		11.9556	22.7134	2.04885		11.9556	21.519
11.9654	1.2125	2.00902		11.9623	22.3155	2.04582		11.9623	21.1142
11.9721	1.20793	2.0053		11.9689	21.9266	2.04259		11.9689	20.7181
11.9787	1.20299	2.00174		11.9756	21.546	2.0391		11.9756	20.3307
11.9854	1.19818	1.99832		11.9823	21.1735	2.03538		11.9823	19.9519
11.9921	1.19444	1.99499		11.989	20.809	2.03146		11.989	19.5818
11.9987	1.19141	1.99168		11.9956	20.4524	2.02739		11.9956	19.2203
12.0054	1.18878	1.98835		12.0023	20.1032	2.02326		12.0023	18.867
12.0121	1.18612	1.98498		12.009	19.7611	2.01912		12.009	18.5219
12.0188	1.18326	1.98157		12.0156	19.4263	2.01505		12.0156	18.1845
12.0254	1.1799	1.97811		12.0223	19.0989	2.01117		12.0223	17.855
12.0321	1.17555	1.97465		12.029	18.7788	2.00755		12.029	17.5325
12.0388	1.17107	1.97123		12.0356	18.4654	2.00424		12.0356	17.2172
12.0454	1.1669	1.96791		12.0423	18.1584	2.00128		12.0423	16.909
12.0521	1.1633	1.96477		12.0489	17.8577	1.99865		12.0489	16.6079
12.0587	1.15984	1.96177		12.0556	17.5634	1.99631		12.0556	16.3139
12.0654	1.15629	1.95886		12.0623	17.2754	1.99419		12.0623	16.0269
12.0721	1.15279	1.95594		12.0689	16.9932	1.9922		12.0689	15.7469
12.0787	1.14913	1.95295		12.0756	16.7171	1.99022		12.0756	15.4732
12.0854	1.14527	1.94988		12.0823	16.4479	1.98813		12.0823	15.2053
12.0921	1.14088	1.94674		12.089	16.1856	1.98588		12.089	14.9428
12.0988	1.13631	1.94359		12.0956	15.929	1.9834		12.0956	14.6852
12.1054	1.13203	1.94046		12.1023	15.6777	1.98068		12.1023	14.4324
12.1121	1.1279	1.93743		12.109	15.4316	1.97771		12.109	14.1848
12.1188	1.12362	1.93456		12.1156	15.1908	1.97452		12.1156	13.9428
12.1254	1.11896	1.93193		12.1223	14.955	1.97115		12.1223	13.7064
12.1321	1.11434	1.92953		12.1289	14.7239	1.96771		12.1289	13.4753
12.1387	1.1098	1.92728		12.1356	14.4974	1.96425		12.1356	13.249
12.1454	1.10491	1.92506		12.1423	14.2756	1.96079		12.1423	13.0276
12.1521	1.10022	1.92274		12.1489	14.0583	1.95732		12.1489	12.811
12.1587	1.09611	1.92024		12.1556	13.8456	1.95383		12.1556	12.5994
12.1654	1.09249	1.91751		12.1623	13.6368	1.95032		12.1623	12.3929
12.1721	1.08898	1.91455		12.169	13.4319	1.9468		12.169	12.1912
12.1788	1.085	1.91135		12.1756	13.2313	1.94325		12.1756	11.9943
12.1854	1.08106	1.90794		12.1823	13.0353	1.93964		12.1823	11.8022
12.1921	1.0771	1.90439		12.189	12.8436	1.93594		12.189	11.6142
12.1988	1.07294	1.90079		12.1956	12.6551	1.93217		12.1956	11.4293
12.2054	1.06855	1.89725		12.2023	12.4702	1.92835		12.2023	11.2476
12.2121	1.06404	1.89382		12.2089	12.2895	1.92453		12.2089	11.0698
12.2188	1.06008	1.89057		12.2156	12.1131	1.92075		12.2156	10.8957
12.2254	1.05631	1.88749		12.2223	11.9405	1.91705		12.2223	10.7247
12.2321	1.052	1.8846		12.2289	11.7711	1.91346		12.2289	10.5574
12.2387	1.04679	1.88189		12.2356	11.6048	1.91006		12.2356	10.3942
12.2454	1.04173	1.87938		12.2423	11.4415	1.90688		12.2423	10.2341
12.2521	1.03738	1.87699		12.249	11.2812	1.90393		12.249	10.0759
12.2587	1.03364	1.87467		12.2556	11.1237	1.90116		12.2556	9.92028
12.2654	1.02969	1.8723		12.2623	10.969	1.89852		12.2623	9.76767
12.2721	1.02541	1.86982		12.269	10.8179	1.89593		12.269	9.61791
12.2788	1.02132	1.86716		12.2756	10.6701	1.89335		12.2756	9.47063
12.2854	1.01708	1.86428		12.2823	10.5249	1.89075		12.2823	9.32658
12.2921	1.01263	1.86116		12.2889	10.3825	1.88808		12.2889	9.18642
12.2988	1.00741	1.8578		12.2956	10.2429	1.88537		12.2956	9.04962
12.3054	1.00216	1.85423		12.3023	10.1057	1.88259		12.3023	8.91586
12.3121	0.997446	1.85059		12.3089	9.97062	1.87976		12.3089	8.7846
12.3187	0.993177	1.84698		12.3156	9.83789	1.87683		12.3156	8.65593
12.3254	0.989042	1.84353		12.3223	9.70809	1.8738		12.3223	8.52952
12.3321	0.984892	1.84033		12.329	9.58102	1.87063		12.329	8.40526
12.3387	0.981025	1.8374		12.3356	9.45634	1.86734		12.3356	8.283
12.3454	0.977173	1.8347		12.3423	9.33411	1.864		12.3423	8.16246
12.3521	0.973351	1.83217		12.349	9.21419	1.8607		12.349	8.04441
12.3588	0.969782	1.82973		12.3556	9.09668	1.85756		12.3556	7.92883
12.3654	0.966191	1.82726		12.3623	8.9812	1.85466		12.3623	7.81556
12.3721	0.962332	1.82471		12.3689	8.86727	1.85208		12.3689	7.7043
12.3788	0.958547	1.822		12.3756	8.75493	1.84982		12.3756	7.59497
12.3854	0.955239	1.81916		12.3823	8.64431	1.84786		12.3823	7.48749
12.3921	0.952467	1.81625		12.3889	8.53566	1.84608		12.3889	7.38157
12.3987	0.949554	1.8134		12.3956	8.42907	1.84436		12.3956	7.27809
12.4054	0.946626	1.81075		12.4023	8.32444	1.84254		12.4023	7.17714
12.4121	0.943437	1.80836		12.409	8.22194	1.84056		12.409	7.07822
12.4187	0.939868	1.80627		12.4156	8.12124	1.83837		12.4156	6.98128
12.4254	0.936255	1.80441		12.4223	8.02203	1.83599		12.4223	6.88655
12.4321	0.932336	1.80274		12.429	7.92451	1.83343		12.429	6.79386
12.4388	0.928313	1.80114		12.4356	7.82855	1.83074		12.4356	6.70218
12.4454	0.924297	1.79945		12.4423	7.73397	1.82797		12.4423	6.61119
12.4521	0.920676	1.79753		12.4489	7.6408	1.82515		12.4489	6.52132
12.4588	0.917397	1.79526		12.4556	7.54927	1.82226		12.4556	6.43283
12.4654	0.914298	1.79259		12.4623	7.45949	1.81932		12.4623	6.3462
12.4721	0.911593	1.78958		12.4689	7.37145	1.8163		12.4689	6.26124
12.4787	0.909194	1.78627		12.4756	7.28504	1.81325		12.4756	6.17778
12.4854	0.906467	1.78272		12.4823	7.2007	1.81023		12.4823	6.09582
12.4921	0.903629	1.77902		12.489	7.1182	1.80728		12.489	6.01594
12.4987	0.901453	1.77525		12.4956	7.03694	1.80439		12.4956	5.93825
12.5054	0.899926	1.77151		12.5023	6.95694	1.80158		12.5023	5.8614
12.5121	0.898406	1.76786		12.509	6.87847	1.79886		12.509	5.78511
12.5188	0.896469	1.76432		12.5156	6.80204	1.79625		12.5156	5.70985
12.5254	0.894532	1.76088		12.5223	6.72688	1.79372		12.5223	5.63625
12.5321	0.892781	1.75753		12.529	6.65288	1.79121		12.529	5.56395
12.5388	0.890769	1.75429		12.5356	6.58049	1.78868		12.5356	5.49238
12.5454	0.888236	1.75116		12.5423	6.50977	1.78611		12.5423	5.42246
12.5521	0.885449	1.74814		12.5489	6.44009	1.78349		12.5489	5.35477
12.5587	0.882961	1.74523		12.5556	6.37084	1.78085		12.5556	5.28869
12.5654	0.881396	1.74243		12.5623	6.30258	1.77813		12.5623	5.22351
12.5721	0.880361	1.73975		12.5689	6.23558	1.77532		12.5689	5.15883
12.5787	0.879183	1.73716		12.5756	6.16997	1.77243		12.5756	5.09515
12.5854	0.877567	1.73466		12.5823	6.10527	1.76945		12.5823	5.03237
12.5921	0.876307	1.7322		12.589	6.04125	1.76643		12.589	4.97018
12.5988	0.875793	1.72976		12.5956	5.97828	1.76338		12.5956	4.90908
12.6054	0.875615	1.7273		12.6023	5.9164	1.76031		12.6023	4.84937
12.6121	0.875004	1.72479		12.609	5.85562	1.75727		12.609	4.79146
12.6188	0.873998	1.72214		12.6156	5.79534	1.7543		12.6156	4.73527
12.6254	0.873178	1.71932		12.6223	5.73597	1.75144		12.6223	4.68019
12.6321	0.872269	1.71629		12.6289	5.67797	1.74869		12.6289	4.62604
12.6387	0.871234	1.71306		12.6356	5.62144	1.74605		12.6356	4.57278
12.6454	0.869922	1.70963		12.6423	5.56624	1.74349		12.6423	4.52059
12.6521	0.86914	1.70602		12.6489	5.51223	1.741		12.6489	4.46916
12.6587	0.868939	1.7023		12.6556	5.45936	1.73857		12.6556	4.4184
12.6654	0.869237	1.69854		12.6623	5.40747	1.73613		12.6623	4.3685
12.6721	0.869684	1.69484		12.669	5.35677	1.73368		12.669	4.3193
12.6788	0.869758	1.69133		12.6756	5.30736	1.73118		12.6756	4.27077
12.6854	0.869438	1.68806		12.6823	5.25907	1.72858		12.6823	4.22288
12.6921	0.868745	1.68505		12.689	5.21152	1.72584		12.689	4.17586
12.6988	0.868395	1.68227		12.6956	5.1646	1.72291		12.6956	4.12944
12.7054	0.868686	1.67965		12.7023	5.11826	1.71973		12.7023	4.08344
12.7121	0.869609	1.67711		12.7089	5.07253	1.71626		12.7089	4.03828
12.7188	0.87139	1.67454		12.7156	5.02742	1.71248		12.7156	3.99404
12.7254	0.873812	1.67187		12.7223	4.98313	1.70838		12.7223	3.95054
12.7321	0.876546	1.66898		12.7289	4.93934	1.70398		12.7289	3.9077
12.7387	0.879027	1.66579		12.7356	4.89647	1.69936		12.7356	3.86578
12.7454	0.880845	1.6623		12.7423	4.85455	1.69463		12.7423	3.82515
12.7521	0.882231	1.65854		12.749	4.81366	1.68984		12.749	3.78574
12.7587	0.883229	1.65458		12.7556	4.77394	1.68508		12.7556	3.74719
12.7654	0.884093	1.6505		12.7623	4.73535	1.68039		12.7623	3.70953
12.7721	0.884421	1.64638		12.769	4.69833	1.67583		12.769	3.67283
12.7788	0.884511	1.64225		12.7756	4.6624	1.67146		12.7756	3.6369
12.7854	0.88495	1.6382		12.7823	4.62738	1.66728		12.7823	3.60179
12.7921	0.886656	1.63428		12.7889	4.59269	1.66326		12.7889	3.56736
12.7988	0.88948	1.6305		12.7956	4.55797	1.65937		12.7956	3.53368
12.8054	0.8929	1.62681		12.8023	4.52355	1.65557		12.8023	3.50035
12.8121	0.897057	1.62313		12.8089	4.48997	1.65186		12.8089	3.46749
12.8187	0.901558	1.61933		12.8156	4.4572	1.64818		12.8156	3.4356
12.8254	0.905871	1.61538		12.8223	4.42501	1.64449		12.8223	3.4045
12.8321	0.909306	1.61121		12.829	4.39344	1.64073		12.829	3.37406
12.8387	0.912033	1.60685		12.8356	4.36252	1.63691		12.8356	3.34414
12.8454	0.914447	1.60231		12.8423	4.33223	1.63305		12.8423	3.31502
12.8521	0.916898	1.59761		12.849	4.30201	1.62919		12.849	3.28656
12.8588	0.91967	1.59286		12.8556	4.27222	1.62533		12.8556	3.25832
12.8654	0.922769	1.58815		12.8623	4.24327	1.6215		12.8623	3.2303
12.8721	0.926077	1.58353		12.8689	4.21529	1.61769		12.8689	3.20262
12.8788	0.929497	1.57903		12.8756	4.18829	1.61394		12.8756	3.17575
12.8854	0.933439	1.57465		12.8823	4.16218	1.61021		12.8823	3.1499
12.8921	0.937797	1.57036		12.8889	4.13688	1.60644		12.8889	3.12496
12.8987	0.942655	1.56613		12.8956	4.11256	1.60254		12.8956	3.10066
12.9054	0.94825	1.56196		12.9023	4.08919	1.59845		12.9023	3.07695
12.9121	0.954546	1.55782		12.909	4.06707	1.59418		12.909	3.05405
12.9187	0.962026	1.55366		12.9156	4.04584	1.58976		12.9156	3.03204
12.9254	0.9702	1.54948		12.9223	4.02484	1.58521		12.9223	3.01059
12.9321	0.978969	1.54526		12.929	4.00461	1.58056		12.929	2.98964
12.9388	0.987805	1.54098		12.9356	3.98562	1.57587		12.9356	2.96974
12.9454	0.996538	1.53666		12.9423	3.96845	1.57127		12.9423	2.9514
12.9521	1.00565	1.53227		12.9489	3.95301	1.56687		12.9489	2.93473
12.9588	1.01475	1.52783		12.9556	3.93908	1.56275		12.9556	2.91912
12.9654	1.02428	1.52338		12.9623	3.92673	1.55893		12.9623	2.90425
12.9721	1.03451	1.51893		12.9689	3.91544	1.55541		12.9689	2.8902
12.9787	1.0456	1.51455		12.9756	3.90452	1.55214		12.9756	2.87657
12.9854	1.05746	1.51028		12.9823	3.89353	1.54906		12.9823	2.86312
12.9921	1.0695	1.50613		12.989	3.88253	1.54604		12.989	2.84949
12.9987	1.08229	1.50209		12.9956	3.87237	1.54295		12.9956	2.83626
13.0054	1.09553	1.49814		13.0023	3.86407	1.53965		13.0023	2.82398
13.0121	1.10883	1.49426		13.009	3.85735	1.53602		13.009	2.81255
13.0188	1.12223	1.4904		13.0156	3.85188	1.53204		13.0156	2.80177
13.0254	1.13596	1.48656		13.0223	3.84713	1.52768		13.0223	2.79133
13.0321	1.15012	1.48271		13.029	3.84282	1.52305		13.029	2.78162
13.0388	1.16409	1.47892		13.0356	3.83849	1.51826		13.0356	2.77216
13.0454	1.17774	1.47523		13.0423	3.83351	1.51342		13.0423	2.76235
13.0521	1.19154	1.47166		13.0489	3.8279	1.50865		13.0489	2.75218
13.0587	1.20559	1.46827		13.0556	3.82202	1.50406		13.0556	2.74204
13.0654	1.21952	1.46503		13.0623	3.8157	1.49974		13.0623	2.73176
13.0721	1.23276	1.46196		13.0689	3.80879	1.49577		13.0689	2.72046
13.0787	1.24471	1.459		13.0756	3.80105	1.49214		13.0756	2.70774
13.0854	1.25559	1.45606		13.0823	3.79229	1.48875		13.0823	2.69426
13.0921	1.26531	1.45307		13.089	3.78319	1.48549		13.089	2.68088
13.0988	1.27345	1.44997		13.0956	3.77312	1.48223		13.0956	2.66778
13.1054	1.27979	1.44674		13.1023	3.76229	1.47888		13.1023	2.65452
13.1121	1.28487	1.44336		13.109	3.75018	1.47538		13.109	2.641
13.1188	1.28922	1.43988		13.1156	3.73702	1.47162		13.1156	2.62743
13.1254	1.29244	1.43632		13.1223	3.72312	1.46762		13.1223	2.61357
13.1321	1.29466	1.43276		13.1289	3.70798	1.46339		13.1289	2.59861
13.1387	1.29653	1.42926		13.1356	3.69213	1.4591		13.1356	2.58233
13.1454	1.29868	1.42585		13.1423	3.67537	1.45487		13.1423	2.56547
13.1521	1.30054	1.42254		13.1489	3.65767	1.45083		13.1489	2.54846
13.1587	1.30185	1.41929		13.1556	3.6391	1.44705		13.1556	2.53168
13.1654	1.30266	1.41609		13.1623	3.61966	1.44354		13.1623	2.51468
13.1721	1.30271	1.41293		13.169	3.59966	1.44026		13.169	2.49743
13.1788	1.30165	1.40979		13.1756	3.57824	1.43717		13.1756	2.47977
13.1854	1.29923	1.40663		13.1823	3.55587	1.43418		13.1823	2.46135
13.1921	1.29617	1.40344		13.189	3.53357	1.43121		13.189	2.44209
13.1988	1.29289	1.40023		13.1956	3.51151	1.42819		13.1956	2.42145
13.2054	1.28922	1.39701		13.2023	3.48901	1.42509		13.2023	2.4
13.2121	1.28489	1.3938		13.2089	3.46553	1.42193		13.2089	2.37825
13.2188	1.28017	1.39062		13.2156	3.44187	1.41876		13.2156	2.35663
13.2254	1.27539	1.38744		13.2223	3.41855	1.41559		13.2223	2.33495
13.2321	1.27035	1.38425		13.2289	3.39527	1.41245		13.2289	2.31373
13.2387	1.2645	1.38104		13.2356	3.37139	1.40933		13.2356	2.29359
13.2454	1.25798	1.3778		13.2423	3.34686	1.40622		13.2423	2.27404
13.2521	1.25176	1.37454		13.249	3.32233	1.40311		13.249	2.25426
13.2587	1.24632	1.37121		13.2556	3.29827	1.39998		13.2556	2.23418
13.2654	1.24154	1.3678		13.2623	3.27446	1.39685		13.2623	2.21461
13.2721	1.23671	1.36431		13.269	3.2506	1.39373		13.269	2.19528
13.2788	1.23195	1.36077		13.2756	3.2273	1.39064		13.2756	2.17522
13.2854	1.22779	1.35724		13.2823	3.20531	1.38758		13.2823	2.15474
13.2921	1.22378	1.35377		13.2889	3.18433	1.38459		13.2889	2.13456
13.2988	1.21911	1.35044		13.2956	3.1637	1.38165		13.2956	2.11479
13.3054	1.21316	1.34724		13.3023	3.14321	1.37879		13.3023	2.09498
13.3121	1.20733	1.3442		13.3089	3.12276	1.37599		13.3089	2.07503
[truncated: 1,753 more rows]
