# Supplementary material for: The IRE1β-mediated unfolded protein response is repressed by the chaperone AGR2 in mucin producing cells
Source: EMBO J. 2023 Dec 18;43(5):719–53. doi: 10.1038/s44318-023-00014-z (PMC10907699; doi:10.1038/s44318-023-00014-z)
Supplement: Supplementary file 6 — Source Data Fig. 4 [file 44318_2023_14_MOESM6_ESM.zip › Fig 4/B/2022061316 rep 3.xlsx]

## Sheet: 16-06-22
run 17				run 18				run 19
15 uM 2048-OG (gain 10)				15 uM 2048-OG + 50uM 2794 (gain 10)				50uM 2794 (gain 10)
Time	A280	FLD		Time	A280	FLD		Time	A280
0.00561667	-0.0197366	0.515503		0.00645	-0.00631064	0.394565		0.00145	0.0161231
0.0122833	-0.0142232	0.5153		0.0131167	-0.00376254	0.394434		0.00811667	0.0220239
0.01895	-0.00806898	0.515097		0.0197833	-0.000424683	0.394398		0.0147833	0.0285059
0.0256167	-0.00235438	0.514877		0.02645	0.0031516	0.394416		0.02145	0.0350103
0.0322833	0.00204146	0.514632		0.0331167	0.00617653	0.394493		0.0281167	0.0401437
0.03895	0.00424683	0.514352		0.0397833	0.00840425	0.394595		0.0347833	0.0422373
0.0456167	0.0044629	0.514048		0.04645	0.00996888	0.394702		0.04145	0.0421926
0.0522833	0.00350922	0.513738		0.0531167	0.010103	0.394791		0.0481167	0.0413135
0.05895	0.00166148	0.513428		0.0597833	0.0095889	0.394857		0.0547833	0.0404194
0.0656167	-0.00120699	0.513154		0.06645	0.00907481	0.394899		0.06145	0.0390112
0.0722833	-0.00517815	0.51294		0.0731167	0.00831485	0.394917		0.0681167	0.0366867
0.07895	-0.0100955	0.512809		0.0797833	0.00686198	0.394911		0.0747833	0.0338629
0.0856167	-0.0156686	0.512743		0.08645	0.00461191	0.394881		0.08145	0.030525
0.0922833	-0.0216141	0.512743		0.0931167	0.00239909	0.394827		0.0881167	0.0269338
0.09895	-0.0274554	0.512797		0.0997833	-0.000216067	0.394744		0.0947833	0.0235289
0.105617	-0.0333264	0.512886		0.10645	-0.0032559	0.394642		0.10145	0.0201985
0.112283	-0.0390261	0.512993		0.113117	-0.0058338	0.394541		0.108117	0.0170544
0.11895	-0.0440478	0.513083		0.119783	-0.00757724	0.394446		0.114783	0.0143647
0.125617	-0.0480041	0.513148		0.12645	-0.00834465	0.394368		0.12145	0.0125617
0.132283	-0.0507161	0.513154		0.133117	-0.00863522	0.394332		0.128117	0.0111386
0.13895	-0.0528172	0.513089		0.139783	-0.00859052	0.39435		0.134783	0.00927597
0.145617	-0.0540018	0.512952		0.14645	-0.00855327	0.39444		0.14145	0.00777841
0.152283	-0.0544563	0.512737		0.153117	-0.00919402	0.394577		0.148117	0.00718236
0.15895	-0.0547394	0.512445		0.159783	-0.0106618	0.394756		0.154783	0.00736117
0.165617	-0.0553578	0.512075		0.16645	-0.0128597	0.394946		0.16145	0.00728667
0.172283	-0.0565127	0.511664		0.173117	-0.0150278	0.395113		0.168117	0.00738353
0.17895	-0.0574589	0.511229		0.179783	-0.0166744	0.395226		0.174783	0.00779331
0.185617	-0.0582337	0.510812		0.18645	-0.017792	0.39525		0.18145	0.0083968
0.192283	-0.058867	0.510424		0.193117	-0.0181124	0.395185		0.188117	0.00834465
0.19895	-0.0595972	0.510073		0.199783	-0.0175089	0.39503		0.194783	0.00783056
0.205617	-0.0601038	0.509769		0.20645	-0.0164062	0.394785		0.20145	0.00755489
0.212283	-0.0602901	0.509501		0.213117	-0.0155419	0.394475		0.208117	0.00730157
0.21895	-0.0606701	0.509256		0.219783	-0.0152364	0.394142		0.214783	0.00709295
0.225617	-0.0611693	0.509006		0.22645	-0.015147	0.393814		0.22145	0.00675023
0.232283	-0.0618771	0.508744		0.233117	-0.0154749	0.39351		0.228117	0.00729412
0.23895	-0.0623539	0.508451		0.239783	-0.0165403	0.393254		0.234783	0.00829995
0.245617	-0.0630468	0.508124		0.24645	-0.0178367	0.393069		0.24145	0.00891834
0.252283	-0.0641346	0.507778		0.253117	-0.0186265	0.392938		0.248117	0.00876933
0.25895	-0.0653267	0.507432		0.259783	-0.0187904	0.392884		0.254783	0.00800192
0.265617	-0.0663549	0.50714		0.26645	-0.0190288	0.392878		0.26145	0.00703335
0.272283	-0.0669584	0.50692		0.273117	-0.0192821	0.392914		0.268117	0.00581145
0.27895	-0.067465	0.506818		0.279783	-0.0190139	0.392973		0.274783	0.00511855
0.285617	-0.0680089	0.506836		0.28645	-0.0181571	0.393057		0.28145	0.00535697
0.292283	-0.0685006	0.506991		0.293117	-0.017345	0.393128		0.288117	0.00612438
0.29895	-0.0690818	0.507265		0.299783	-0.017032	0.393188		0.294783	0.00679493
0.305617	-0.0699908	0.507611		0.30645	-0.016816	0.393218		0.30145	0.00713766
0.312283	-0.0712201	0.507975		0.313117	-0.0167564	0.393218		0.308117	0.00695139
0.31895	-0.0721216	0.508267		0.319783	-0.0170693	0.393182		0.314783	0.00564754
0.325617	-0.0724867	0.508422		0.32645	-0.0178143	0.393105		0.32145	0.00341237
0.332283	-0.0729337	0.508392		0.333117	-0.0190511	0.393003		0.328117	0.00163168
0.33895	-0.0730976	0.508171		0.339783	-0.0203401	0.392872		0.334783	0.00108778
0.345617	-0.0723377	0.507766		0.34645	-0.0215992	0.392717		0.34145	0.00140071
0.352283	-0.0707731	0.507224		0.353117	-0.0220612	0.392562		0.348117	0.00214577
0.35895	-0.0698566	0.506604		0.359783	-0.0215545	0.392395		0.354783	0.00359118
0.365617	-0.070028	0.505978		0.36645	-0.020504	0.392228		0.36145	0.00538677
0.372283	-0.0702664	0.505424		0.373117	-0.0192001	0.392056		0.368117	0.00634789
0.37895	-0.0704005	0.504994		0.379783	-0.0180528	0.391895		0.374783	0.00604242
0.385617	-0.0708997	0.504696		0.38645	-0.0170991	0.391746		0.38145	0.0051856
0.392283	-0.0719056	0.504529		0.393117	-0.0168607	0.391632		0.388117	0.00463426
0.39895	-0.0726804	0.504446		0.399783	-0.0176206	0.391573		0.394783	0.00435114
0.405617	-0.072971	0.50441		0.40645	-0.0187829	0.391579		0.40145	0.00436604
0.412283	-0.0734106	0.504392		0.413117	-0.019677	0.39165		0.408117	0.00477582
0.41895	-0.0742078	0.504351		0.419783	-0.0196695	0.391793		0.414783	0.00559539
0.425617	-0.0753924	0.504267		0.42645	-0.0190586	0.39199		0.42145	0.00669807
0.432283	-0.0767708	0.504136		0.433117	-0.0182837	0.39221		0.428117	0.00779331
0.43895	-0.0785589	0.503969		0.439783	-0.0176802	0.392431		0.434783	0.00867993
0.445617	-0.0803545	0.503772		0.44645	-0.0176728	0.392592		0.44145	0.00949949
0.452283	-0.0817776	0.503558		0.453117	-0.0180453	0.392663		0.448117	0.0105426
0.45895	-0.0827909	0.503349		0.459783	-0.0189766	0.39264		0.454783	0.0112206
0.465617	-0.0831708	0.503129		0.46645	-0.0203401	0.392491		0.46145	0.0108629
0.472283	-0.0832304	0.50289		0.473117	-0.0219718	0.392246		0.468117	0.00980496
0.47895	-0.0825897	0.502658		0.479783	-0.0233278	0.391912		0.474783	0.00841916
0.485617	-0.0817627	0.502443		0.48645	-0.0237226	0.391519		0.48145	0.00686944
0.492283	-0.0810921	0.502264		0.493117	-0.0235215	0.391102		0.488117	0.00553578
0.49895	-0.080958	0.502139		0.499783	-0.0231192	0.390691		0.494783	0.00536442
0.505617	-0.0816882	0.502068		0.50645	-0.0226945	0.390315		0.50145	0.00674278
0.512283	-0.0830814	0.502044		0.513117	-0.022456	0.389981		0.508117	0.0083223
0.51895	-0.084646	0.50205		0.519783	-0.0222847	0.389695		0.514783	0.00935793
0.525617	-0.0863671	0.50205		0.52645	-0.0224262	0.389463		0.52145	0.00970066
0.532283	-0.0879616	0.502014		0.533117	-0.0225231	0.389296		0.528117	0.00915676
0.53895	-0.0890717	0.501889		0.539783	-0.0225678	0.389194		0.534783	0.00810623
0.545617	-0.0892654	0.501657		0.54645	-0.0225976	0.389147		0.54145	0.00686198
0.552283	-0.0886321	0.501311		0.553117	-0.0222176	0.389159		0.548117	0.00604987
0.55895	-0.0879616	0.500888		0.559783	-0.021413	0.389224		0.554783	0.00573695
0.565617	-0.0866428	0.500435		0.56645	-0.020273	0.389314		0.56145	0.00573695
0.572283	-0.0851527	0.499988		0.573117	-0.0191778	0.389433		0.568117	0.0058189
0.57895	-0.0841469	0.4996		0.579783	-0.0184476	0.389534		0.574783	0.00555813
0.585617	-0.0840202	0.499296		0.58645	-0.018239	0.3896		0.58145	0.00486523
0.592283	-0.0842735	0.499094		0.593117	-0.0187382	0.389618		0.588117	0.00394881
0.59895	-0.0843555	0.498998		0.599783	-0.0198185	0.389558		0.594783	0.00307709
0.605617	-0.0850633	0.498974		0.60645	-0.0210777	0.389433		0.60145	0.00239909
0.612283	-0.0862926	0.499004		0.613117	-0.0221059	0.38926		0.608117	0.00224262
0.61895	-0.0872314	0.49904		0.619783	-0.022456	0.389051		0.614783	0.00234693
0.625617	-0.0876635	0.499046		0.62645	-0.0218675	0.388861		0.62145	0.0025332
0.632283	-0.0876561	0.499028		0.633117	-0.0205711	0.3887		0.628117	0.00282377
0.63895	-0.0877231	0.498956		0.639783	-0.0190586	0.388604		0.634783	0.00359118
0.645617	-0.0877231	0.498843		0.64645	-0.0179335	0.388592		0.64145	0.00493973
0.652283	-0.0874326	0.498688		0.653117	-0.0177547	0.388658		0.648117	0.00625104
0.65895	-0.0870302	0.498509		0.659783	-0.0181869	0.388789		0.654783	0.00712276
0.665617	-0.0864044	0.498319		0.66645	-0.0191331	0.388968		0.66145	0.0076592
0.672283	-0.0862703	0.498128		0.673117	-0.0202283	0.389177		0.668117	0.00828505
0.67895	-0.0865534	0.497949		0.679783	-0.0211224	0.389379		0.674783	0.00882894
0.685617	-0.0871271	0.4978		0.68645	-0.0220463	0.389552		0.68145	0.00850111
0.692283	-0.088118	0.497669		0.693117	-0.0229105	0.389689		0.688117	0.0077486
0.69895	-0.0898391	0.497544		0.699783	-0.0243336	0.389767		0.694783	0.00713766
0.705617	-0.0923574	0.497407		0.70645	-0.0257865	0.389767		0.70145	0.00663847
0.712283	-0.094898	0.49724		0.713117	-0.0267848	0.389707		0.708117	0.00563264
0.71895	-0.0967309	0.497007		0.719783	-0.027515	0.389576		0.714783	0.00441819
0.725617	-0.0979081	0.496715		0.72645	-0.0277087	0.389403		0.72145	0.00436604
0.732283	-0.09875	0.496358		0.733117	-0.0270829	0.389177		0.728117	0.00506639
0.73895	-0.0991598	0.495946		0.739783	-0.0258535	0.388926		0.734783	0.00558794
0.745617	-0.098668	0.495517		0.74645	-0.0246316	0.388676		0.74145	0.00610948
0.752283	-0.0975952	0.495118		0.753117	-0.0241697	0.388443		0.748117	0.00692159
0.75895	-0.0970811	0.49479		0.759783	-0.0239834	0.388241		0.754783	0.00774115
0.765617	-0.0971928	0.494581		0.76645	-0.0239685	0.388086		0.76145	0.0077337
0.772283	-0.0970885	0.494504		0.773117	-0.0240281	0.387955		0.768117	0.00730902
0.77895	-0.0966638	0.494534		0.779783	-0.0237823	0.387847		0.774783	0.00746548
0.785617	-0.096947	0.494647		0.78645	-0.0234768	0.387746		0.78145	0.00796467
0.792283	-0.0982285	0.494778		0.793117	-0.023149	0.387621		0.788117	0.00797957
0.79895	-0.099659	0.494885		0.799783	-0.0228286	0.387466		0.794783	0.00721961
0.805617	-0.100747	0.494927		0.80645	-0.0223219	0.387263		0.80145	0.00610203
0.812283	-0.101864	0.494862		0.813117	-0.0219718	0.387007		0.808117	0.00498444
0.81895	-0.102982	0.494689		0.819783	-0.0224262	0.386703		0.814783	0.00395626
0.825617	-0.10372	0.494438		0.82645	-0.0230893	0.386381		0.82145	0.00310689
0.832283	-0.103906	0.494134		0.833117	-0.0229478	0.386053		0.828117	0.0032261
0.83895	-0.103995	0.49383		0.839783	-0.0221133	0.385761		0.834783	0.00420213
0.845617	-0.103891	0.49355		0.84645	-0.0217259	0.385511		0.84145	0.0050962
0.852283	-0.103205	0.493336		0.853117	-0.0220761	0.385326		0.848117	0.00545382
0.85895	-0.101946	0.493211		0.859783	-0.0223517	0.385213		0.854783	0.00575185
0.865617	-0.100285	0.493175		0.86645	-0.0224635	0.385201		0.86145	0.00641495
0.872283	-0.0987127	0.493217		0.873117	-0.022985	0.385273		0.868117	0.00706315
0.87895	-0.0972524	0.49333		0.879783	-0.0238717	0.385416		0.874783	0.00732392
0.885617	-0.0965148	0.493479		0.88645	-0.0245422	0.385594		0.88145	0.00761449
0.892283	-0.0967756	0.49364		0.893117	-0.0248551	0.385791		0.888117	0.00812113
0.89895	-0.097692	0.493771		0.899783	-0.0246465	0.385988		0.894783	0.00845641
0.905617	-0.0988171	0.49383		0.90645	-0.0239909	0.386161		0.90145	0.0082925
0.912283	-0.100061	0.493783		0.913117	-0.0232384	0.38631		0.908117	0.0077039
0.91895	-0.101365	0.493598		0.919783	-0.0231117	0.386405		0.914783	0.00766665
0.925617	-0.102445	0.493282		0.92645	-0.0235811	0.386441		0.92145	0.00841916
0.932283	-0.10293	0.492853		0.933117	-0.0241399	0.386411		0.928117	0.00941753
0.93895	-0.103213	0.492322		0.939783	-0.0252426	0.386333		0.934783	0.00994653
0.945617	-0.103921	0.491762		0.94645	-0.0268817	0.386208		0.94145	0.00970066
0.952283	-0.104383	0.491202		0.953117	-0.0283197	0.386041		0.948117	0.00911951
0.95895	-0.104576	0.490695		0.959783	-0.0291318	0.385833		0.954783	0.00803173
0.965617	-0.104427	0.490284		0.96645	-0.0293553	0.385594		0.96145	0.0064671
0.972283	-0.104681	0.489986		0.973117	-0.0294223	0.385338		0.968117	0.00498444
0.97895	-0.105403	0.489807		0.979783	-0.0286549	0.385088		0.974783	0.00379235
0.985617	-0.106379	0.4897		0.98645	-0.0269338	0.384855		0.98145	0.0032708
0.992283	-0.10787	0.489658		0.993117	-0.0250936	0.384647		0.988117	0.00297278
0.99895	-0.109412	0.489646		0.999783	-0.0237077	0.384492		0.994783	0.00261515
1.00562	-0.110559	0.489652		1.00645	-0.0233278	0.384384		1.00145	0.00235438
1.01228	-0.111133	0.489634		1.01312	-0.0236332	0.384355		1.00812	0.00218302
1.01895	-0.111654	0.489587		1.01978	-0.0245348	0.384384		1.01478	0.00233203
1.02562	-0.11199	0.489485		1.02645	-0.0257939	0.384474		1.02145	0.00201911
1.03228	-0.111751	0.489354		1.03312	-0.0271797	0.384593		1.02812	0.00153482
1.03895	-0.111237	0.489211		1.03978	-0.0281632	0.384724		1.03478	0.00154227
1.04562	-0.11114	0.489074		1.04645	-0.0279248	0.384849		1.04145	0.00218302
1.05228	-0.111625	0.488967		1.05312	-0.0269637	0.384939		1.04812	0.00338256
1.05895	-0.111707	0.488907		1.05978	-0.0259802	0.38498		1.05478	0.00436604
1.06562	-0.111327	0.488913		1.06645	-0.0254065	0.384957		1.06145	0.00555068
1.07228	-0.111304	0.488991		1.07312	-0.0247657	0.384867		1.06812	0.00685453
1.07895	-0.11196	0.489146		1.07978	-0.0244975	0.384718		1.07478	0.00829995
1.08562	-0.112705	0.48933		1.08645	-0.0249967	0.384539		1.08145	0.00959635
1.09228	-0.112981	0.489515		1.09312	-0.0257343	0.384349		1.08812	0.00999123
1.09895	-0.113286	0.489664		1.09978	-0.0260696	0.384164		1.09478	0.00990182
1.10562	-0.113957	0.489753		1.10645	-0.02601	0.384009		1.10145	0.00952184
1.11228	-0.114329	0.489765		1.11312	-0.0262186	0.38389		1.10812	0.00935048
1.11895	-0.114396	0.489688		1.11978	-0.0262707	0.383818		1.11478	0.00932813
1.12562	-0.11462	0.489545		1.12645	-0.0259504	0.383782		1.12145	0.00932068
1.13228	-0.115134	0.489366		1.13312	-0.0254363	0.3838		1.12812	0.00955164
1.13895	-0.115715	0.489175		1.13978	-0.0253543	0.38383		1.13478	0.00975281
1.14562	-0.115857	0.488991		1.14645	-0.0258312	0.383872		1.14145	0.00986457
1.15228	-0.115812	0.488812		1.15312	-0.02639	0.383908		1.14812	0.00954419
1.15895	-0.115655	0.488657		1.15978	-0.0271127	0.383943		1.15478	0.00862032
1.16562	-0.115611	0.488502		1.16645	-0.0283346	0.383991		1.16145	0.00715256
1.17228	-0.115588	0.488329		1.17312	-0.0298396	0.384045		1.16812	0.00582635
1.17895	-0.11538	0.488126		1.17978	-0.0307038	0.38411		1.17478	0.00538677
1.18562	-0.115275	0.487876		1.18645	-0.0307783	0.38417		1.18145	0.00597537
1.19228	-0.115484	0.487572		1.19312	-0.030607	0.384212		1.18812	0.00723451
1.19895	-0.1157	0.487226		1.19978	-0.0300705	0.384235		1.19478	0.00829995
1.20562	-0.115313	0.486851		1.20645	-0.0286773	0.384235		1.20145	0.00941008
1.21228	-0.114508	0.486469		1.21312	-0.0268146	0.3842		1.20812	0.00997633
1.21895	-0.11383	0.486088		1.21978	-0.0256002	0.38411		1.21478	0.0102967
1.22562	-0.113621	0.485712		1.22645	-0.0254065	0.383985		1.22145	0.0101924
1.23228	-0.113435	0.485349		1.23312	-0.0257567	0.38383		1.22812	0.00984967
1.23895	-0.113256	0.485009		1.23978	-0.0259802	0.383669		1.23478	0.00987947
1.24562	-0.113279	0.484675		1.24645	-0.0258833	0.383514		1.24145	0.00981241
1.25228	-0.113867	0.484347		1.25312	-0.0255182	0.383377		1.24812	0.00995398
1.25895	-0.114627	0.484025		1.25978	-0.0251383	0.383258		1.25478	0.00974536
1.26562	-0.115417	0.48371		1.26645	-0.0247732	0.383139		1.26145	0.00955909
1.27228	-0.116594	0.483412		1.27312	-0.024192	0.383025		1.26812	0.00934303
1.27895	-0.117786	0.483143		1.27978	-0.0238568	0.3829		1.27478	0.00912696
1.28562	-0.118576	0.482899		1.28645	-0.0237599	0.382763		1.28145	0.00905246
1.29228	-0.118613	0.482678		1.29312	-0.0238866	0.38262		1.28812	0.00939518
1.29895	-0.11836	0.4825		1.29978	-0.0238568	0.382483		1.29478	0.0100955
1.30562	-0.117905	0.482363		1.30645	-0.0235736	0.382376		1.30145	0.0105128
1.31228	-0.117473	0.482285		1.31312	-0.0234693	0.38231		1.30812	0.0105649
1.31895	-0.117339	0.482249		1.31978	-0.0235811	0.382292		1.31478	0.0104979
1.32562	-0.117473	0.482261		1.32645	-0.0238493	0.382322		1.32145	0.0106171
1.33228	-0.117801	0.482309		1.33312	-0.0239015	0.382382		1.32812	0.0102818
1.33895	-0.118583	0.482374		1.33978	-0.0235885	0.382435		1.33478	0.00926107
1.34562	-0.119887	0.482458		1.34645	-0.0232458	0.382483		1.34145	0.00835955
1.35228	-0.120692	0.482541		1.35312	-0.0228509	0.382471		1.34812	0.00811368
1.35895	-0.120707	0.482601		1.35978	-0.022307	0.3824		1.35478	0.00815839
1.36562	-0.120699	0.482613		1.36645	-0.0221804	0.382262		1.36145	0.00816584
1.37228	-0.121206	0.482571		1.37312	-0.0227094	0.382072		1.36812	0.00848621
1.37895	-0.121526	0.482476		1.37978	-0.0237674	0.381845		1.37478	0.00936538
1.38562	-0.121132	0.482345		1.38645	-0.0243261	0.381607		1.38145	0.00973046
1.39228	-0.120834	0.482184		1.39312	-0.0242516	0.381362		1.38812	0.00943989
1.39895	-0.121221	0.482005		1.39978	-0.0237301	0.381142		1.39478	0.00891834
1.40562	-0.122063	0.481838		1.40645	-0.0228584	0.380951		1.40145	0.00852346
1.41228	-0.122592	0.481701		1.41312	-0.0220612	0.38079		1.40812	0.00791252
1.41895	-0.122674	0.481606		1.41978	-0.0213012	0.380659		1.41478	0.00697374
1.42562	-0.122577	0.481558		1.42645	-0.0206158	0.380546		1.42145	0.00654161
1.43228	-0.122234	0.48157		1.43312	-0.0202805	0.380468		1.42812	0.00642985
1.43895	-0.121541	0.481617		1.43978	-0.0208691	0.380391		1.43478	0.0064671
1.44562	-0.120699	0.481695		1.44645	-0.0222474	0.380325		1.44145	0.0064522
1.45228	-0.119895	0.481778		1.45312	-0.0230968	0.380254		1.44812	0.00663102
1.45895	-0.120059	0.481856		1.45978	-0.0232607	0.380182		1.45478	0.00724196
1.46562	-0.120834	0.48191		1.46645	-0.0237077	0.380093		1.46145	0.00783056
1.47228	-0.122078	0.481933		1.47312	-0.024274	0.380003		1.46812	0.00841171
1.47895	-0.123277	0.481927		1.47978	-0.0244379	0.379914		1.47478	0.00891834
1.48562	-0.124253	0.481892		1.48645	-0.0242293	0.379813		1.48145	0.00914931
1.49228	-0.125527	0.481826		1.49312	-0.0241846	0.379717		1.48812	0.00882149
1.49895	-0.126295	0.481755		1.49978	-0.0244677	0.379628		1.49478	0.00809133
1.50562	-0.126623	0.481677		1.50645	-0.0243261	0.379539		1.50145	0.00748038
1.51228	-0.126414	0.481617		1.51312	-0.023827	0.379443		1.50812	0.00742823
1.51895	-0.126392	0.481546		1.51978	-0.0236854	0.37933		1.51478	0.00779331
1.52562	-0.126548	0.481468		1.52645	-0.0236258	0.379211		1.52145	0.00818819
1.53228	-0.126459	0.481355		1.53312	-0.0237003	0.379068		1.52812	0.00879169
1.53895	-0.126109	0.481206		1.53978	-0.0233948	0.378925		1.53478	0.00929087
1.54562	-0.125967	0.481004		1.54645	-0.0230968	0.378776		1.54145	0.00974536
1.55228	-0.126362	0.480759		1.55312	-0.0231713	0.378644		1.54812	0.00981241
1.55895	-0.127047	0.480473		1.55978	-0.0228882	0.378555		1.55478	0.00962615
1.56562	-0.127994	0.480169		1.56645	-0.0223592	0.378501		1.56145	0.00976026
1.57228	-0.12897	0.479889		1.57312	-0.0218675	0.378513		1.56812	0.00988692
1.57895	-0.129879	0.47965		1.57978	-0.0219792	0.378585		1.57478	0.0100136
1.58562	-0.130542	0.479466		1.58645	-0.0226274	0.378722		1.58145	0.00998378
1.59228	-0.130653	0.479347		1.59312	-0.023365	0.378901		1.58812	0.00974536
1.59895	-0.130378	0.479287		1.59978	-0.024125	0.379121		1.59478	0.00952184
1.60562	-0.129782	0.479257		1.60645	-0.0250116	0.37936		1.60145	0.00919402
1.61228	-0.129551	0.479221		1.61312	-0.0262558	0.379592		1.60812	0.00911206
1.61895	-0.129715	0.47915		1.61978	-0.0277236	0.379783		1.61478	0.00938028
1.62562	-0.129707	0.478995		1.62645	-0.0287071	0.379926		1.62145	0.0096485
1.63228	-0.129379	0.478745		1.63312	-0.0286549	0.380003		1.62812	0.00988692
1.63895	-0.129037	0.478429		1.63978	-0.0278875	0.380021		1.63478	0.00976026
1.64562	-0.128902	0.478053		1.64645	-0.0268519	0.379986		1.64145	0.00942498
1.65228	-0.128753	0.47766		1.65312	-0.0259653	0.379914		1.64812	0.00893325
1.65895	-0.128567	0.477266		1.65978	-0.0252053	0.379825		1.65478	0.0082776
1.66562	-0.128925	0.476909		1.66645	-0.0244379	0.379753		1.66145	0.00783056
1.67228	-0.130333	0.476611		1.67312	-0.0237897	0.379699		1.66812	0.0076741
1.67895	-0.132166	0.476396		1.67978	-0.023663	0.379676		1.67478	0.00777841
1.68562	-0.133969	0.476265		1.68645	-0.0244677	0.379646		1.68145	0.00825524
1.69228	-0.135474	0.476205		1.69312	-0.025183	0.37961		1.68812	0.00928342
1.69895	-0.137173	0.476205		1.69978	-0.0254884	0.379527		1.69478	0.0106096
1.70562	-0.138409	0.476229		1.70645	-0.0259951	0.37939		1.70145	0.0115037
1.71228	-0.138551	0.476283		1.71312	-0.0270605	0.379169		1.70812	0.0118613
1.71895	-0.137977	0.476331		1.71978	-0.0279471	0.378901		1.71478	0.0120252
1.72562	-0.137545	0.476372		1.72645	-0.0271723	0.378573		1.72145	0.0122637
1.73228	-0.137404	0.476384		1.73312	-0.0253692	0.378233		1.72812	0.0121221
1.73895	-0.136957	0.476348		1.73978	-0.0236928	0.377917		1.73478	0.0116602
1.74562	-0.136115	0.476277		1.74645	-0.0229925	0.377655		1.74145	0.0107586
1.75228	-0.135228	0.476187		1.75312	-0.0228062	0.377434		1.74812	0.00927597
1.75895	-0.134468	0.476086		1.75978	-0.0224486	0.377274		1.75478	0.00747293
1.76562	-0.133626	0.475991		1.76645	-0.0223964	0.377154		1.76145	0.00528246
1.77228	-0.133157	0.475913		1.77312	-0.0226945	0.377047		1.76812	0.00345707
1.77895	-0.133045	0.475866		1.77978	-0.0230223	0.376946		1.77478	0.00230223
1.78562	-0.133708	0.475836		1.78645	-0.02262	0.376832		1.78145	0.00227988
1.79228	-0.134759	0.475824		1.79312	-0.0219792	0.376695		1.78812	0.0031963
1.79895	-0.135846	0.475806		1.79978	-0.0218228	0.376552		1.79478	0.00441819
1.80562	-0.136554	0.475776		1.80645	-0.0219792	0.376415		1.80145	0.00589341
1.81228	-0.136562	0.475729		1.81312	-0.0223219	0.376308		1.80812	0.0070706
1.81895	-0.136286	0.475663		1.81978	-0.0226051	0.376254		1.81478	0.00758469
1.82562	-0.135981	0.475597		1.82645	-0.0228956	0.376254		1.82145	0.00780821
1.83228	-0.136048	0.475526		1.83312	-0.022769	0.376302		1.82812	0.0083223
1.83895	-0.136413	0.47546		1.83978	-0.02224	0.376385		1.83478	0.00913441
1.84562	-0.137255	0.475413		1.84645	-0.0217259	0.376487		1.84145	0.00952929
1.85228	-0.138409	0.475383		1.85312	-0.0211746	0.3766		1.84812	0.00928342
1.85895	-0.139534	0.475353		1.85978	-0.0206009	0.376683		1.85478	0.00914186
1.86562	-0.14054	0.475299		1.86645	-0.0201091	0.376731		1.86145	0.0089705
1.87228	-0.141121	0.475192		1.87312	-0.0201762	0.376731		1.86812	0.00841916
1.87895	-0.141352	0.475025		1.87978	-0.0206456	0.376683		1.87478	0.00747293
1.88562	-0.140943	0.474811		1.88645	-0.0208691	0.3766		1.88145	0.00679493
1.89228	-0.140637	0.474566		1.89312	-0.021033	0.376487		1.88812	0.00693649
1.89895	-0.140786	0.47431		1.89978	-0.0213087	0.376374		1.89478	0.00747293
1.90562	-0.141531	0.474083		1.90645	-0.021711	0.37626		1.90145	0.0077486
1.91228	-0.142723	0.473917		1.91312	-0.0220686	0.376183		1.90812	0.00786036
1.91895	-0.144161	0.473839		1.91978	-0.0225976	0.376135		1.91478	0.00772625
1.92562	-0.145555	0.473857		1.92645	-0.0237226	0.376141		1.92145	0.00753999
1.93228	-0.14627	0.47397		1.93312	-0.0248849	0.376189		1.92812	0.00743568
1.93895	-0.146113	0.474143		1.93978	-0.025399	0.376296		1.93478	0.00754744
1.94562	-0.145145	0.474328		1.94645	-0.0250563	0.376421		1.94145	0.00783801
1.95228	-0.143759	0.474489		1.95312	-0.0240952	0.376552		1.94812	0.00803173
1.95895	-0.142321	0.47459		1.95978	-0.0227019	0.376648		1.95478	0.00862032
1.96562	-0.140727	0.474584		1.96645	-0.0214502	0.376701		1.96145	0.00932813
1.97228	-0.139035	0.474447		1.97312	-0.0209659	0.376701		1.96812	0.00975281
1.97895	-0.137642	0.474155		1.97978	-0.0218078	0.376642		1.97478	0.00973791
1.98562	-0.136927	0.473714		1.98645	-0.023298	0.376546		1.98145	0.00965595
1.99228	-0.137061	0.473154		1.99312	-0.0249147	0.376409		1.98812	0.0096038
1.99895	-0.137724	0.472504		1.99978	-0.0260472	0.376242		1.99478	0.0096038
2.00562	-0.139132	0.471812		2.00645	-0.0264645	0.376081		2.00145	0.0096187
2.01228	-0.141174	0.471109		2.01312	-0.0262111	0.375915		2.00812	0.00927597
2.01895	-0.142954	0.470459		2.01978	-0.0255331	0.375772		2.01478	0.00817329
2.02562	-0.144117	0.469893		2.02645	-0.0251308	0.375628		2.02145	0.00678003
2.03228	-0.144489	0.469464		2.03312	-0.0245944	0.375491		2.02812	0.00613183
2.03895	-0.144444	0.469196		2.03978	-0.0239685	0.375336		2.03478	0.00597537
2.04562	-0.144102	0.469077		2.04645	-0.0229925	0.37517		2.04145	0.0057593
2.05228	-0.143565	0.4691		2.05312	-0.0220239	0.374991		2.04812	0.00563264
2.05895	-0.143819	0.469232		2.05978	-0.0212193	0.374812		2.05478	0.00627339
2.06562	-0.144638	0.469422		2.06645	-0.0207797	0.374621		2.06145	0.00783056
2.07228	-0.145763	0.469637		2.07312	-0.0208095	0.374407		2.06812	0.0089258
2.07895	-0.146791	0.469834		2.07978	-0.0213683	0.37418		2.07478	0.00936538
2.08562	-0.147834	0.469989		2.08645	-0.0225231	0.373948		2.08145	0.00955164
2.09228	-0.148699	0.470072		2.09312	-0.0236109	0.373727		2.08812	0.00988692
2.09895	-0.148721	0.470078		2.09978	-0.0242963	0.37353		2.09478	0.0102594
2.10562	-0.148013	0.470024		2.10645	-0.0244752	0.373369		2.10145	0.00986457
2.11228	-0.146903	0.469917		2.11312	-0.0249594	0.373256		2.10812	0.00951439
2.11895	-0.145957	0.469792		2.11978	-0.0255704	0.373197		2.11478	0.00973046
2.12562	-0.145361	0.469649		2.12645	-0.0258908	0.373179		2.12145	0.0104755
2.13228	-0.145458	0.469524		2.13312	-0.0257045	0.373214		2.12812	0.0115186
2.13895	-0.146113	0.469416		2.13978	-0.0252202	0.373268		2.13478	0.0124499
2.14562	-0.147074	0.469327		2.14645	-0.024423	0.373304		2.14145	0.0140294
2.15228	-0.147983	0.469279		2.15312	-0.023067	0.37331		2.14812	0.0153854
2.15895	-0.148736	0.469273		2.15978	-0.0216365	0.373274		2.15478	0.0155121
2.16562	-0.149086	0.469285		2.16645	-0.0204965	0.373203		2.16145	0.0145212
2.17228	-0.1489	0.469303		2.17312	-0.019677	0.373119		2.16812	0.0130162
2.17895	-0.148535	0.469309		2.17978	-0.0189096	0.373042		2.17478	0.0116676
2.18562	-0.148438	0.469279		2.18645	-0.0184029	0.372982		2.18145	0.0101328
2.19228	-0.149041	0.469196		2.19312	-0.0188202	0.37297		2.18812	0.00896305
2.19895	-0.150122	0.469053		2.19978	-0.0200123	0.373018		2.19478	0.00882894
2.20562	-0.151329	0.468862		2.20645	-0.0215545	0.373137		2.20145	0.00979751
2.21228	-0.152096	0.468612		2.21312	-0.0231415	0.37331		2.20812	0.0113398
2.21895	-0.15261	0.468343		2.21978	-0.0242069	0.373495		2.21478	0.0128895
2.22562	-0.153027	0.468063		2.22645	-0.0243559	0.373667		2.22145	0.0138208
2.23228	-0.153542	0.467819		2.23312	-0.0233948	0.373787		2.22812	0.0139102
2.23895	-0.153922	0.467604		2.23978	-0.0221431	0.373828		2.23478	0.0138059
2.24562	-0.15416	0.467443		2.24645	-0.0215173	0.373793		2.24145	0.0139773
2.25228	-0.15457	0.467324		2.25312	-0.0216365	0.373662		2.24812	0.0141487
2.25895	-0.155024	0.467247		2.25978	-0.0226796	0.373459		2.25478	0.0136644
2.26562	-0.155069	0.467181		2.26645	-0.0242963	0.373203		2.26145	0.0126213
2.27228	-0.154309	0.46711		2.27312	-0.0260398	0.372928		2.26812	0.0118241
2.27895	-0.152878	0.46702		2.27978	-0.0270978	0.372684		2.27478	0.0109747
2.28562	-0.151776	0.466877		2.28645	-0.0270754	0.372493		2.28145	0.0096634
2.29228	-0.151217	0.466692		2.29312	-0.0261515	0.372374		2.28812	0.00824779
2.29895	-0.151142	0.46649		2.29978	-0.0246689	0.372314		2.29478	0.00758469
2.30562	-0.151381	0.466287		2.30645	-0.0231043	0.372308		2.30145	0.00818074
2.31228	-0.152193	0.466102		2.31312	-0.0216067	0.372338		2.30812	0.00942498
2.31895	-0.153422	0.465959		2.31978	-0.0203401	0.372386		2.31478	0.0105426
2.32562	-0.154093	0.46587		2.32645	-0.0193939	0.372428		2.32145	0.0112057
2.33228	-0.154212	0.465828		2.33312	-0.0187531	0.372469		2.32812	0.0111684
2.33895	-0.154302	0.465816		2.33978	-0.0181496	0.372481		2.33478	0.0108108
2.34562	-0.154629	0.465798		2.34645	-0.0175759	0.372481		2.34145	0.0104308
2.35228	-0.155106	0.465751		2.35312	-0.0170842	0.372475		2.34812	0.0100359
2.35895	-0.155896	0.465631		2.35978	-0.0168309	0.372481		2.35478	0.00984967
2.36562	-0.156663	0.465447		2.36645	-0.0167489	0.372469		2.36145	0.00998378
2.37228	-0.157133	0.465202		2.37312	-0.0171289	0.372458		2.36812	0.0109673
2.37895	-0.157185	0.464922		2.37978	-0.0178516	0.372422		2.37478	0.0123382
2.38562	-0.157416	0.464642		2.38645	-0.0184253	0.37235		2.38145	0.0131428
2.39228	-0.157669	0.464398		2.39312	-0.0186786	0.372237		2.38812	0.0124946
2.39895	-0.157252	0.464219		2.39978	-0.0186116	0.372082		2.39478	0.0108555
2.40562	-0.156924	0.464112		2.40645	-0.0185892	0.371891		2.40145	0.00931323
2.41228	-0.157021	0.46407		2.41312	-0.0184625	0.371671		2.40812	0.00809133
2.41895	-0.157028	0.464082		2.41978	-0.0185892	0.371456		2.41478	0.0070706
2.42562	-0.156395	0.464118		2.42645	-0.0188276	0.371265		2.42145	0.00658631
2.43228	-0.155307	0.464147		2.43312	-0.0190288	0.371122		2.42812	0.00727922
2.43895	-0.154756	0.464159		2.43978	-0.0191778	0.371021		2.43478	0.00865012
2.44562	-0.154585	0.464141		2.44645	-0.0190809	0.370967		2.44145	0.00975281
2.45228	-0.154711	0.464094		2.45312	-0.0185445	0.37095		2.44812	0.0107661
2.45895	-0.15527	0.464034		2.45978	-0.0172704	0.37095		2.45478	0.0117645
2.46562	-0.156097	0.463974		2.46645	-0.0159964	0.370955		2.46145	0.0120774
2.47228	-0.156723	0.463903		2.47312	-0.0151917	0.370932		2.46812	0.0116155
2.47895	-0.157073	0.463837		2.47978	-0.0147298	0.370884		2.47478	0.0109673
2.48562	-0.157371	0.463766		2.48645	-0.0147	0.3708		2.48145	0.0106543
2.49228	-0.157639	0.463688		2.49312	-0.015147	0.370699		2.48812	0.0102445
2.49895	-0.157714	0.463617		2.49978	-0.0161305	0.370592		2.49478	0.00962615
2.50562	-0.157714	0.463545		2.50645	-0.0172779	0.370497		2.50145	0.00926852
2.51228	-0.158243	0.463474		2.51312	-0.0185296	0.370443		2.50812	0.00905991
2.51895	-0.159122	0.463408		2.51978	-0.0198558	0.370437		2.51478	0.00896305
2.52562	-0.159785	0.463331		2.52645	-0.0203997	0.370502		2.52145	0.00905246
2.53228	-0.160009	0.463265		2.53312	-0.0201762	0.37061		2.52812	0.00896305
2.53895	-0.160053	0.46317		2.53978	-0.019528	0.370765		2.53478	0.00835955
2.54562	-0.159979	0.463051		2.54645	-0.0189766	0.370932		2.54145	0.00750273
2.55228	-0.159405	0.462878		2.55312	-0.0185966	0.371099		2.54812	0.00684708
2.55895	-0.158451	0.462645		2.55978	-0.0180379	0.371248		2.55478	0.00649691
2.56562	-0.157662	0.462359		2.56645	-0.0174642	0.371337		2.56145	0.00598282
2.57228	-0.157699	0.462031		2.57312	-0.0167042	0.371373		2.56812	0.0058189
2.57895	-0.158831	0.461686		2.57978	-0.0160486	0.371331		2.57478	0.00613928
2.58562	-0.160508	0.461352		2.58645	-0.0153035	0.371236		2.58145	0.00691414
2.59228	-0.162192	0.461036		2.59312	-0.0145361	0.371093		2.58812	0.00798702
2.59895	-0.163488	0.460762		2.59978	-0.0140741	0.370932		2.59478	0.00882894
2.60562	-0.164509	0.460541		2.60645	-0.0142157	0.370765		2.60145	0.00929832
2.61228	-0.164956	0.46038		2.61312	-0.0147298	0.370616		2.60812	0.00888109
2.61895	-0.164501	0.460267		2.61978	-0.0151098	0.370491		2.61478	0.0076741
2.62562	-0.163391	0.460178		2.62645	-0.0154823	0.370419		2.62145	0.00617653
2.63228	-0.162445	0.460094		2.63312	-0.0162125	0.370371		2.62812	0.00481308
2.63895	-0.162274	0.460017		2.63978	-0.0170171	0.370342		2.63478	0.00414997
2.64562	-0.163123	0.459927		2.64645	-0.0175461	0.370306		2.64145	0.00363588
2.65228	-0.164755	0.459838		2.65312	-0.017859	0.370252		2.64812	0.0031665
2.65895	-0.166491	0.459754		2.65978	-0.0181645	0.370163		2.65478	0.00312924
2.66562	-0.168175	0.459677		2.66645	-0.0182837	0.370026		2.66145	0.00380725
2.67228	-0.169672	0.459623		2.67312	-0.0176951	0.369859		2.66812	0.00461191
2.67895	-0.171006	0.459588		2.67978	-0.0166222	0.369674		2.67478	0.00489503
2.68562	-0.171684	0.459588		2.68645	-0.0152737	0.369501		2.68145	0.00469387
2.69228	-0.171393	0.459623		2.69312	-0.0136197	0.369358		2.68812	0.00473857
2.69895	-0.17076	0.459701		2.69978	-0.0118837	0.369263		2.69478	0.00543892
2.70562	-0.169903	0.45982		2.70645	-0.0108629	0.369227		2.70145	0.00634789
2.71228	-0.169061	0.459963		2.71312	-0.0109822	0.369233		2.70812	0.00753999
2.71895	-0.16766	0.460112		2.71978	-0.0121146	0.369269		2.71478	0.00865012
2.72562	-0.166267	0.460249		2.72645	-0.0136495	0.369304		2.72145	0.0100732
2.73228	-0.165425	0.460351		2.73312	-0.0154153	0.369322		2.72812	0.011228
2.73895	-0.165023	0.460398		2.73978	-0.0168458	0.369287		2.73478	0.0115857
2.74562	-0.165373	0.460374		2.74645	-0.0173077	0.369191		2.74145	0.0112578
2.75228	-0.16626	0.460261		2.75312	-0.0165477	0.369042		2.74812	0.0105724
2.75895	-0.168346	0.460052		2.75978	-0.0148863	0.368851		2.75478	0.0101551
2.76562	-0.170447	0.459766		2.76645	-0.0132397	0.368637		2.76145	0.00973046
2.77228	-0.172094	0.459445		2.77312	-0.0120997	0.368428		2.76812	0.00919402
2.77895	-0.173286	0.459099		2.77978	-0.0121742	0.36822		2.77478	0.00880659
2.78562	-0.174046	0.458771		2.78645	-0.013195	0.368035		2.78145	0.00886619
2.79228	-0.174336	0.458467		2.79312	-0.0146106	0.367868		2.78812	0.00916421
2.79895	-0.173114	0.458193		2.79978	-0.0153929	0.367737		2.79478	0.00940263
2.80562	-0.17146	0.457954		2.80645	-0.015296	0.367624		2.80145	0.00912696
2.81228	-0.169747	0.457752		2.81312	-0.0150725	0.367522		2.80812	0.00891089
2.81895	-0.168219	0.457585		2.81978	-0.0148118	0.367433		2.81478	0.00878423
2.82562	-0.166684	0.457448		2.82645	-0.0142902	0.367337		2.82145	0.00846386
2.83228	-0.165425	0.457329		2.83312	-0.0131875	0.367242		2.82812	0.00795722
2.83895	-0.165619	0.457227		2.83978	-0.0121593	0.367123		2.83478	0.00724941
2.84562	-0.166669	0.45715		2.84645	-0.0117272	0.366992		2.84145	0.00735372
2.85228	-0.167966	0.45712		2.85312	-0.0115409	0.366825		2.84812	0.00769645
2.85895	-0.169292	0.457138		2.85978	-0.0112057	0.366634		2.85478	0.00781566
2.86562	-0.170909	0.457174		2.86645	-0.0105277	0.366426		2.86145	0.00749528
2.87228	-0.172615	0.457215		2.87312	-0.00993162	0.366199		2.86812	0.00692904
2.87895	-0.1738	0.457233		2.87978	-0.00925362	0.365973		2.87478	0.00686198
2.88562	-0.174105	0.457215		2.88645	-0.0083521	0.365752		2.88145	0.00701845
2.89228	-0.173844	0.457174		2.89312	-0.0070259	0.365573		2.88812	0.00735372
2.89895	-0.173345	0.457096		2.89978	-0.00551343	0.365442		2.89478	0.00774115
2.90562	-0.172392	0.456995		2.90645	-0.0044331	0.365376		2.90145	0.00797957
2.91228	-0.171423	0.45684		2.91312	-0.00394136	0.365382		2.90812	0.00789016
2.91895	-0.170588	0.456655		2.91978	-0.00422448	0.365442		2.91478	0.00745803
2.92562	-0.170462	0.456423		2.92645	-0.00490993	0.365549		2.92145	0.00721961
2.93228	-0.171117	0.456166		2.93312	-0.00596792	0.365698		2.92812	0.00739843
2.93895	-0.172183	0.455886		2.93978	-0.00742823	0.365865		2.93478	0.007689
2.94562	-0.173889	0.455582		2.94645	-0.00903755	0.366032		2.94145	0.00797957
2.95228	-0.175439	0.45526		2.95312	-0.0102445	0.366187		2.94812	0.00853837
2.95895	-0.176281	0.454944		2.95978	-0.0107214	0.366318		2.95478	0.00921637
2.96562	-0.176013	0.454664		2.96645	-0.0106096	0.366414		2.96145	0.00935048
2.97228	-0.175029	0.454462		2.97312	-0.010483	0.366479		2.96812	0.00886619
2.97895	-0.17418	0.45433		2.97978	-0.0100881	0.366509		2.97478	0.00824779
2.98562	-0.173494	0.454271		2.98645	-0.00946224	0.366515		2.98145	0.00769645
2.99228	-0.173017	0.454241		2.99312	-0.00883639	0.366491		2.98812	0.0070259
2.99895	-0.17295	0.454211		2.99978	-0.00854582	0.366461		2.99478	0.0063777
3.00562	-0.173479	0.45417		3.00645	-0.00847876	0.36642		3.00145	0.00625849
3.01228	-0.174247	0.45408		3.01312	-0.0083372	0.36639		3.00812	0.00683218
3.01895	-0.174582	0.453931		3.01978	-0.00805408	0.366378		3.01478	0.00745058
3.02562	-0.174463	0.453728		3.02645	-0.00783056	0.36639		3.02145	0.0083521
3.03228	-0.174172	0.453496		3.03312	-0.00791252	0.36642		3.02812	0.00949949
3.03895	-0.173599	0.453246		3.03978	-0.00837445	0.366443		3.03478	0.0107959
3.04562	-0.173219	0.453031		3.04645	-0.0089854	0.366461		3.04145	0.0113919
3.05228	-0.173092	0.452888		3.05312	-0.00920892	0.366473		3.04812	0.0107363
3.05895	-0.173487	0.452811		3.05978	-0.00951439	0.366461		3.05478	0.00984222
3.06562	-0.174098	0.452822		3.06645	-0.00994653	0.36642		3.06145	0.00943989
3.07228	-0.175118	0.452888		3.07312	-0.0103265	0.366336		3.06812	0.00979751
3.07895	-0.176258	0.452995		3.07978	-0.0101924	0.366223		3.07478	0.00973046
3.08562	-0.176929	0.453115		3.08645	-0.00967085	0.366086		3.08145	0.00924617
3.09228	-0.17719	0.453222		3.09312	-0.00931323	0.365919		3.08812	0.00902265
3.09895	-0.177562	0.453305		3.09978	-0.0089556	0.36574		3.09478	0.0089854
3.10562	-0.178032	0.453329		3.10645	-0.00845641	0.365537		3.10145	0.00837445
3.11228	-0.178091	0.453293		3.11312	-0.0076443	0.365323		3.10812	0.00695139
3.11895	-0.177965	0.453198		3.11978	-0.00658631	0.365084		3.11478	0.00585616
3.12562	-0.178367	0.453055		3.12645	-0.00578165	0.364852		3.12145	0.00537932
3.13228	-0.179358	0.452864		3.13312	-0.00498444	0.364614		3.12812	0.00501424
3.13895	-0.180103	0.452667		3.13978	-0.00394881	0.364411		3.13478	0.00496954
3.14562	-0.180542	0.452459		3.14645	-0.0025928	0.364238		3.14145	0.00531971
3.15228	-0.180848	0.452274		3.15312	-0.00169128	0.364119		3.14812	0.00605732
3.15895	-0.181481	0.452113		3.15978	-0.00186265	0.364053		3.15478	0.0063628
3.16562	-0.182152	0.451988		3.16645	-0.00237674	0.364047		3.16145	0.00649691
3.17228	-0.182748	0.45191		3.17312	-0.00286102	0.364095		3.16812	0.00727922
3.17895	-0.182673	0.451875		3.17978	-0.00348687	0.364166		3.17478	0.00821799
3.18562	-0.182226	0.451875		3.18645	-0.00436604	0.36425		3.18145	0.0090301
3.19228	-0.181884	0.451916		3.19312	-0.00462681	0.364316		3.18812	0.009574
3.19895	-0.181749	0.451976		3.19978	-0.00423938	0.364351		3.19478	0.0101626
3.20562	-0.181623	0.452048		3.20645	-0.00392646	0.364345		3.20145	0.0104308
3.21228	-0.181243	0.452125		3.21312	-0.00414997	0.364304		3.20812	0.00993907
3.21895	-0.181273	0.452179		3.21978	-0.00441074	0.364232		3.21478	0.00911951
3.22562	-0.181511	0.452214		3.22645	-0.00403821	0.364149		3.22145	0.00876188
3.23228	-0.181533	0.452203		3.23312	-0.00338256	0.364065		3.22812	0.00869483
3.23895	-0.181168	0.452137		3.23978	-0.00271201	0.364006		3.23478	0.00893325
3.24562	-0.180736	0.452006		3.24645	-0.0019297	0.36397		3.24145	0.00938773
3.25228	-0.180751	0.451845		3.25312	-0.00113249	0.36397		3.24812	0.00981987
3.25895	-0.181094	0.451666		3.25978	-0.000111759	0.363994		3.25478	0.00994653
3.26562	-0.181526	0.451499		3.26645	0.000730157	0.364041		3.26145	0.00944734
3.27228	-0.181481	0.451374		3.27312	0.00102073	0.364089		3.26812	0.00873208
3.27895	-0.181325	0.451297		3.27978	0.000998378	0.364125		3.27478	0.00798702
3.28562	-0.181079	0.451261		3.28645	0.000491738	0.364131		3.28145	0.00742078
3.29228	-0.180721	0.451261		3.29312	0.000149012	0.364107		3.28812	0.00719726
3.29895	-0.180282	0.451279		3.29978	-0.000499189	0.364047		3.29478	0.00734627
3.30562	-0.179768	0.451279		3.30645	-0.00159442	0.363946		3.30145	0.00727922
3.31228	-0.180058	0.451243		3.31312	-0.00274926	0.363821		3.30812	0.00735372
3.31895	-0.180833	0.451154		3.31978	-0.00339001	0.363684		3.31478	0.00762939
3.32562	-0.181943	0.451022		3.32645	-0.00311434	0.363541		3.32145	0.00850111
3.33228	-0.183105	0.450861		3.33312	-0.00252575	0.363421		3.32812	0.00920892
3.33895	-0.184074	0.450677		3.33978	-0.00233948	0.363332		3.33478	0.00946224
3.34562	-0.185005	0.450486		3.34645	-0.00213832	0.363278		3.34145	0.00973046
3.35228	-0.185631	0.450295		3.35312	-0.00169128	0.363261		3.34812	0.00994653
3.35895	-0.186108	0.450099		3.35978	-0.00139326	0.363278		3.35478	0.00990927
3.36562	-0.186272	0.449884		3.36645	-0.00158697	0.36332		3.36145	0.00911951
3.37228	-0.186026	0.449646		3.37312	-0.00207126	0.36338		3.36812	0.00848621
3.37895	-0.185966	0.449371		3.37978	-0.00163168	0.363439		3.37478	0.00811368
3.38562	-0.186369	0.449067		3.38645	-0.000439584	0.363463		3.38145	0.00818074
3.39228	-0.187248	0.448763		3.39312	0.000528991	0.363463		3.38812	0.00837445
3.39895	-0.188112	0.448465		3.39978	0.000730157	0.363392		3.39478	0.0083819
3.40562	-0.1885	0.448203		3.40645	0.000469387	0.363272		3.40145	0.00794977
3.41228	-0.188515	0.448		3.41312	0.000275671	0.363111		3.40812	0.00678003
3.41895	-0.187978	0.447857		3.41978	0.000193715	0.362921		3.41478	0.00579655
3.42562	-0.187337	0.447774		3.42645	0.000149012	0.3627		3.42145	0.00539422
3.43228	-0.186898	0.447738		3.43312	0.00064075	0.362492		3.42812	0.00519305
3.43895	-0.186801	0.447738		3.43978	0.00199676	0.362301		3.43478	0.00524521
3.44562	-0.187077	0.447744		3.44645	0.00362843	0.36214		3.44145	0.00565499
3.45228	-0.187509	0.447762		3.45312	0.00464916	0.362027		3.44812	0.00685453
3.45895	-0.187814	0.447792		3.45978	0.00490993	0.361955		3.45478	0.00813603
3.46562	-0.187546	0.447839		3.46645	0.00491738	0.361919		3.46145	0.00882894
3.47228	-0.186741	0.447911		3.47312	0.00496209	0.361896		3.46812	0.0089407
3.47895	-0.185825	0.448		3.47978	0.00448525	0.361878		3.47478	0.00876188
3.48562	-0.185236	0.448102		3.48645	0.00375509	0.36186		3.48145	0.00885874
3.49228	-0.185058	0.448191		3.49312	0.00356138	0.361824		3.48812	0.00865757
3.49895	-0.184983	0.448251		3.49978	0.00356883	0.361758		3.49478	0.00799447
3.50562	-0.184849	0.448257		3.50645	0.00335276	0.361675		3.50145	0.00631809
3.51228	-0.184245	0.448179		3.51312	0.0025183	0.361562		3.50812	0.00490993
3.51895	-0.183403	0.448012		3.51978	0.00222027	0.361425		3.51478	0.0038147
3.52562	-0.182755	0.447768		3.52645	0.00248849	0.361282		3.52145	0.00297278
3.53228	-0.182159	0.44747		3.53312	0.00285357	0.361156		3.52812	0.00222027
3.53895	-0.182144	0.44713		3.53978	0.00298768	0.361055		3.53478	0.00206381
3.54562	-0.182815	0.44679		3.54645	0.00313669	0.361001		3.54145	0.00301003
3.55228	-0.184476	0.446481		3.55312	0.00391901	0.36099		3.54812	0.00400841
3.55895	-0.186548	0.44623		3.55978	0.00452995	0.361013		3.55478	0.00542402
3.56562	-0.188522	0.446057		3.56645	0.00496209	0.361061		3.56145	0.00713766
3.57228	-0.190169	0.44595		3.57312	0.00543892	0.361121		3.56812	0.00917166
3.57895	-0.191346	0.445914		3.57978	0.00648201	0.361174		3.57478	0.0102445
3.58562	-0.192218	0.445914		3.58645	0.00756979	0.36121		3.58145	0.0102445
3.59228	-0.193059	0.445932		3.59312	0.00747293	0.361198		3.58812	0.00941008
3.59895	-0.193864	0.445962		3.59978	0.00625104	0.361162		3.59478	0.00806153
3.60562	-0.194386	0.445992		3.60645	0.00506639	0.361109		3.60145	0.00663102
3.61228	-0.19487	0.44601		3.61312	0.00450015	0.361067		3.60812	0.00529736
3.61895	-0.195429	0.44601		3.61978	0.00451505	0.361061		3.61478	0.00493973
3.62562	-0.195622	0.44601		3.62645	0.00438839	0.361091		3.62145	0.00565499
3.63228	-0.195317	0.446016		3.63312	0.00454485	0.361151		3.62812	0.00714511
3.63895	-0.194669	0.446022		3.63978	0.00540912	0.361234		3.63478	0.00811368
3.64562	-0.194207	0.446028		3.64645	0.00612438	0.361323		3.64145	0.0083521
3.65228	-0.193745	0.446033		3.65312	0.00622123	0.361395		3.64812	0.00867993
3.65895	-0.19335	0.445998		3.65978	0.00561029	0.361425		3.65478	0.00908226
3.66562	-0.193149	0.44592		3.66645	0.00499189	0.361383		3.66145	0.00862777
3.67228	-0.192873	0.445777		3.67312	0.00435114	0.36127		3.66812	0.00715256
3.67895	-0.192426	0.445569		3.67978	0.003241	0.361103		3.67478	0.00555068
3.68562	-0.191882	0.4453		3.68645	0.00204891	0.360882		3.68145	0.00420213
3.69228	-0.191651	0.444996		3.69312	0.00127405	0.36065		3.68812	0.00248849
3.69895	-0.191152	0.444663		3.69978	0.000864267	0.360417		3.69478	0.000953674
3.70562	-0.190608	0.444323		3.70645	0.000700355	0.360191		3.70145	0.000588596
3.71228	-0.190482	0.444019		3.71312	0.000722706	0.360006		3.70812	0.00150502
3.71895	-0.191227	0.443774		3.71978	0.000856817	0.359851		3.71478	0.00296533
3.72562	-0.191927	0.443596		3.72645	0.000864267	0.359744		3.72145	0.00454485
3.73228	-0.192039	0.443494		3.73312	0.000454485	0.359678		3.72812	0.00663102
3.73895	-0.192448	0.443441		3.73978	0.000230968	0.35966		3.73478	0.00841171
3.74562	-0.193372	0.443429		3.74645	0.000499189	0.359696		3.74145	0.009574
3.75228	-0.19405	0.443441		3.75312	0.00180304	0.35978		3.74812	0.00997633
3.75895	-0.193909	0.443482		3.75978	0.00391155	0.359905		3.75478	0.0102371
3.76562	-0.193879	0.443542		3.76645	0.00654161	0.360072		3.76145	0.0103116
3.77228	-0.194803	0.443608		3.77312	0.00907481	0.360245		3.76812	0.0100285
3.77895	-0.195764	0.443673		3.77978	0.0110492	0.360417		3.77478	0.00943244
3.78562	-0.196181	0.443745		3.78645	0.0122413	0.360554		3.78145	0.00865757
3.79228	-0.196382	0.443834		3.79312	0.0124872	0.360644		3.78812	0.00835955
3.79895	-0.196531	0.443953		3.79978	0.0122935	0.360662		3.79478	0.0089854
3.80562	-0.196777	0.444072		3.80645	0.0119656	0.360602		3.80145	0.0101179
3.81228	-0.196613	0.444198		3.81312	0.0114813	0.360453		3.80812	0.0107735
3.81895	-0.19636	0.444299		3.81978	0.0103191	0.360227		3.81478	0.0105351
3.82562	-0.196174	0.444382		3.82645	0.00875443	0.359952		3.82145	0.0100285
3.83228	-0.1963	0.444424		3.83312	0.007689	0.359637		3.82812	0.0096187
3.83895	-0.197247	0.44443		3.83978	0.0069961	0.359309		3.83478	0.00893325
3.84562	-0.198364	0.444394		3.84645	0.00625104	0.358987		3.84145	0.00797957
3.85228	-0.199661	0.444305		3.85312	0.00554323	0.358689		3.84812	0.0070706
3.85895	-0.200875	0.44418		3.85978	0.00550598	0.358444		3.85478	0.00693649
3.86562	-0.201888	0.444031		3.86645	0.00610203	0.358266		3.86145	0.0077635
3.87228	-0.20209	0.443864		3.87312	0.00658631	0.358182		3.86812	0.00859052
3.87895	-0.201084	0.443697		3.87978	0.00710785	0.35817		3.87478	0.00874698
3.88562	-0.199229	0.443536		3.88645	0.00789016	0.358236		3.88145	0.00820309
3.89228	-0.197276	0.443393		3.89312	0.00893325	0.358355		3.88812	0.00779331
3.89895	-0.19563	0.443256		3.89978	0.00973046	0.35851		3.89478	0.00786036
3.90562	-0.195101	0.443131		3.90645	0.0101328	0.358665		3.90145	0.0077188
3.91228	-0.196002	0.443035		3.91312	0.00999868	0.358778		3.90812	0.00769645
3.91895	-0.197999	0.442946		3.91978	0.00956655	0.358826		3.91478	0.00780076
3.92562	-0.200197	0.442874		3.92645	0.00906736	0.358778		3.92145	0.00804663
3.93228	-0.201285	0.442821		3.93312	0.00883639	0.358659		3.92812	0.0076741
3.93895	-0.201352	0.442767		3.93978	0.00932813	0.358468		3.93478	0.00656396
3.94562	-0.200495	0.442731		3.94645	0.0102147	0.35823		3.94145	0.00557303
3.95228	-0.199288	0.442708		3.95312	0.0111312	0.357962		3.94812	0.00499189
3.95895	-0.198141	0.442702		3.95978	0.0115708	0.357705		3.95478	0.00458211
3.96562	-0.1975	0.442719		3.96645	0.0116304	0.357485		3.96145	0.00425428
3.97228	-0.197656	0.442773		3.97312	0.0114515	0.357324		3.96812	0.00415742
3.97895	-0.198454	0.442863		3.97978	0.010699	0.357234		3.97478	0.00434369
3.98562	-0.199266	0.442976		3.98645	0.00971556	0.357205		3.98145	0.0045225
3.99228	-0.199609	0.443101		3.99312	0.00879914	0.357223		3.98812	0.00428408
3.99895	-0.199221	0.443232		3.99978	0.008367	0.357282		3.99478	0.00409037
4.00562	-0.198133	0.443381		4.00645	0.00825524	0.357372		4.00145	0.00369549
4.01228	-0.19709	0.44353		4.01312	0.00850856	0.357473		4.00812	0.00342727
4.01895	-0.196643	0.443673		4.01978	0.00943244	0.357568		4.01478	0.00301003
4.02562	-0.196941	0.443816		4.02645	0.0106245	0.357652		4.02145	0.00229478
4.03228	-0.197127	0.443965		4.03312	0.0118613	0.357729		4.02812	0.00170618
4.03895	-0.197262	0.44412		4.03978	0.0130162	0.357807		4.03478	0.00142306
4.04562	-0.197791	0.444311		4.04645	0.0145435	0.357884		4.04145	0.00222772
4.05228	-0.198722	0.444514		4.05312	0.016436	0.357962		4.04812	0.00366569
4.05895	-0.199422	0.444734		4.05978	0.018023	0.358051		4.05478	0.00549108
4.06562	-0.199519	0.444931		4.06645	0.0191033	0.358135		4.06145	0.00681728
4.07228	-0.199892	0.445092		4.07312	0.0197962	0.358224		4.06812	0.00745058
4.07895	-0.200368	0.445217		4.07978	0.0201985	0.358319		4.07478	0.00748038
4.08562	-0.200875	0.445288		4.08645	0.019908	0.358391		4.08145	0.00701845
4.09228	-0.201277	0.4453		4.09312	0.0187084	0.358456		4.08812	0.00640005
4.09895	-0.201665	0.445259		4.09978	0.0171512	0.358486		4.09478	0.00616163
4.10562	-0.20203	0.445187		4.10645	0.0157878	0.358516		4.10145	0.00664592
4.11228	-0.20203	0.445092		4.11312	0.0145361	0.35851		4.10812	0.00726432
4.11895	-0.201583	0.44502		4.11978	0.0134259	0.358492		4.11478	0.00757724
4.12562	-0.200905	0.44499		4.12645	0.012666	0.358438		4.12145	0.00771135
4.13228	-0.200063	0.445026		4.13312	0.0121891	0.358355		4.12812	0.0076741
4.13895	-0.199564	0.445116		4.13978	0.011906	0.35823		4.13478	0.00685453
4.14562	-0.1994	0.445259		4.14645	0.0116155	0.358069		4.14145	0.00538677
4.15228	-0.199638	0.445467		4.15312	0.0120923	0.357866		4.14812	0.00456721
4.15895	-0.200324	0.445706		4.15978	0.0128001	0.357634		4.15478	0.00487268
4.16562	-0.201389	0.445956		4.16645	0.0133216	0.357389		4.16145	0.00573695
4.17228	-0.202626	0.446218		4.17312	0.0134259	0.357151		4.16812	0.00695884
4.17895	-0.203438	0.446481		4.17978	0.0135601	0.356925		4.17478	0.00850111
4.18562	-0.203729	0.446737		4.18645	0.0139996	0.356734		4.18145	0.0102594
4.19228	-0.203609	0.447017		4.19312	0.0139996	0.356579		4.18812	0.0109747
4.19895	-0.203274	0.447327		4.19978	0.0140443	0.35646		4.19478	0.0106394
4.20562	-0.202693	0.447673		4.20645	0.0141487	0.35637		4.20145	0.00986457
4.21228	-0.201844	0.448066		4.21312	0.0147969	0.356287		4.20812	0.00910461
4.21895	-0.200883	0.448519		4.21978	0.0153556	0.356221		4.21478	0.00879914
4.22562	-0.199914	0.449026		4.22645	0.0154525	0.356156		4.22145	0.00885874
4.23228	-0.199229	0.449556		4.23312	0.0151694	0.356114		4.22812	0.00914186
4.23895	-0.198826	0.450116		4.23978	0.0146553	0.356072		4.23478	0.00965595
4.24562	-0.198558	0.450689		4.24645	0.014402	0.356054		4.24145	0.0103265
4.25228	-0.198208	0.451279		4.25312	0.0142306	0.356048		4.24812	0.0107065
4.25895	-0.197507	0.451893		4.25978	0.0140741	0.356066		4.25478	0.00987947
4.26562	-0.1968	0.452518		4.26645	0.01394	0.35609		4.26145	0.00812858
4.27228	-0.195786	0.453168		4.27312	0.0138655	0.35612		4.26812	0.00641495
4.27895	-0.194721	0.453824		4.27978	0.0133887	0.356132		4.27478	0.00490248
4.28562	-0.193313	0.454468		4.28645	0.0124946	0.35612		4.28145	0.0032559
4.29228	-0.191972	0.455105		4.29312	0.0115484	0.356066		4.28812	0.00186265
4.29895	-0.191487	0.455701		4.29978	0.0114143	0.355977		4.29478	0.00169128
4.30562	-0.19151	0.45625		4.30645	0.0121072	0.355852		4.30145	0.0025779
4.31228	-0.191502	0.45675		4.31312	0.0132993	0.355709		4.30812	0.00355393
4.31895	-0.190847	0.457197		4.31978	0.015378	0.355572		4.31478	0.00432879
4.32562	-0.19028	0.457603		4.32645	0.0180155	0.35544		4.32145	0.00490248
4.33228	-0.190161	0.457978		4.33312	0.0203773	0.355327		4.32812	0.00533462
4.33895	-0.18996	0.45836		4.33978	0.0213161	0.35522		4.33478	0.00526756
4.34562	-0.189915	0.458753		4.34645	0.0210404	0.355136		4.34145	0.00478327
4.35228	-0.190563	0.459176		4.35312	0.0207722	0.355071		4.34812	0.00438094
4.35895	-0.192024	0.459635		4.35978	0.0205711	0.355023		4.35478	0.00414997
4.36562	-0.193335	0.460142		4.36645	0.0201538	0.354987		4.36145	0.00441074
4.37228	-0.193849	0.460708		4.37312	0.0193343	0.354975		4.36812	0.00441819
4.37895	-0.193574	0.461334		4.37978	0.0186041	0.354993		4.37478	0.00417978
4.38562	-0.192612	0.462025		4.38645	0.0186861	0.355047		4.38145	0.00429153
4.39228	-0.19148	0.462788		4.39312	0.0191256	0.355148		4.38812	0.00500679
4.39895	-0.190325	0.463623		4.39978	0.0193343	0.355279		4.39478	0.00604987
4.40562	-0.189453	0.464529		4.40645	0.0187755	0.355428		4.40145	0.00663102
4.41228	-0.188701	0.4655		4.41312	0.01847	0.355577		4.40812	0.00736862
4.41895	-0.188097	0.466537		4.41978	0.0189394	0.355715		4.41478	0.00803918
4.42562	-0.187732	0.467628		4.42645	0.0198707	0.355834		4.42145	0.00811368
4.43228	-0.18698	0.468773		4.43312	0.020504	0.355941		4.42812	0.0076592
4.43895	-0.185713	0.469977		4.43978	0.0209063	0.356025		4.43478	0.00695884
4.44562	-0.184096	0.471246		4.44645	0.0219569	0.356096		4.44145	0.00672042
4.45228	-0.182472	0.472611		4.45312	0.0230968	0.35615		4.44812	0.00647455
4.45895	-0.181198	0.474066		4.45978	0.0240952	0.356203		4.45478	0.00675023
4.46562	-0.179999	0.475621		4.46645	0.0244528	0.356245		4.46145	0.00727177
4.47228	-0.178874	0.477278		4.47312	0.0245422	0.356269		4.46812	0.0077039
4.47895	-0.177972	0.479054		4.47978	0.0246093	0.356251		4.47478	0.00759214
4.48562	-0.177056	0.480938		4.48645	0.0241697	0.356203		4.48145	0.00673532
4.49228	-0.175916	0.482929		4.49312	0.0235811	0.356114		4.48812	0.00560284
4.49895	-0.174522	0.485015		4.49978	0.0230074	0.355995		4.49478	0.00434369
4.50562	-0.173271	0.48719		4.50645	0.0227466	0.355864		4.50145	0.00350177
4.51228	-0.172175	0.489461		4.51312	0.0227913	0.355726		4.50812	0.00295043
4.51895	-0.170685	0.491834		4.51978	0.022918	0.355607		4.51478	0.00286847
4.52562	-0.168897	0.494337		4.52645	0.0234619	0.355512		4.52145	0.0031814
4.53228	-0.167273	0.496978		4.53312	0.0238195	0.355446		4.52812	0.0039041
4.53895	-0.16582	0.499779		4.53978	0.0233501	0.355399		4.53478	0.00486523
4.54562	-0.164017	0.502765		4.54645	0.0225231	0.355351		4.54145	0.00551343
4.55228	-0.161611	0.505948		4.55312	0.0220537	0.355297		4.54812	0.0057742
4.55895	-0.158757	0.509357		4.55978	0.0223815	0.35522		4.55478	0.00568479
4.56562	-0.156008	0.512975		4.56645	0.0228286	0.355107		4.56145	0.00564009
4.57228	-0.153184	0.516808		4.57312	0.0233278	0.354952		4.56812	0.00569224
4.57895	-0.14998	0.520843		4.57978	0.0241399	0.354761		4.57478	0.00575185
4.58562	-0.146605	0.525087		4.58645	0.0249892	0.354558		4.58145	0.00554323
4.59228	-0.143781	0.52951		4.59312	0.0253245	0.35435		4.58812	0.00538677
4.59895	-0.142299	0.534111		4.59978	0.0252351	0.354153		4.59478	0.00575185
4.60562	-0.141397	0.538892		4.60645	0.0251085	0.353974		4.60145	0.00637025
4.61228	-0.140615	0.543857		4.61312	0.0251532	0.353825		4.60812	0.0071004
4.61895	-0.139765	0.549018		4.61978	0.0253916	0.353718		4.61478	0.00731647
4.62562	-0.138745	0.554401		4.62645	0.0255555	0.353658		4.62145	0.00777096
4.63228	-0.137262	0.560021		4.63312	0.0255257	0.353646		4.62812	0.0082776
4.63895	-0.134848	0.56591		4.63978	0.0249296	0.353664		4.63478	0.00820309
4.64562	-0.132367	0.572127		4.64645	0.0245869	0.353706		4.64145	0.00754744
4.65228	-0.130109	0.578713		4.65312	0.0250638	0.353736		4.64812	0.00631064
4.65895	-0.128075	0.585741		4.65978	0.0259653	0.353754		4.65478	0.00556558
4.66562	-0.126205	0.593245		4.66645	0.0266731	0.353736		4.66145	0.00516325
4.67228	-0.124797	0.60128		4.67312	0.0272244	0.353682		4.66812	0.00475347
4.67895	-0.123926	0.609869		4.67978	0.0280961	0.353563		4.67478	0.00444055
4.68562	-0.122435	0.61903		4.68645	0.0288188	0.353408		4.68145	0.00411272
4.69228	-0.120096	0.628763		4.69312	0.0286922	0.353211		4.68812	0.00422448
4.69895	-0.117809	0.639045		4.69978	0.0277236	0.353032		4.69478	0.00435114
4.70562	-0.116788	0.649846		4.70645	0.0266209	0.352865		4.70145	0.00478327
4.71228	-0.116035	0.661123		4.71312	0.0256971	0.352734		4.70812	0.00563264
4.71895	-0.114821	0.672853		4.71978	0.0247806	0.352663		4.71478	0.00682473
4.72562	-0.113465	0.685024		4.72645	0.0239089	0.352639		4.72145	0.00803173
4.73228	-0.112437	0.697649		4.73312	0.0231639	0.352663		4.72812	0.00880659
4.73895	-0.111088	0.710756		4.73978	0.0228435	0.352705		4.73478	0.00927597
4.74562	-0.108436	0.724357		4.74645	0.022687	0.352758		4.74145	0.00891834
4.75228	-0.105813	0.73846		4.75312	0.0225306	0.352806		4.74812	0.00828505
4.75895	-0.104137	0.753045		4.75978	0.0221059	0.35283		4.75478	0.00771135
4.76562	-0.103287	0.768036		4.76645	0.0216812	0.352842		4.76145	0.0077039
4.77228	-0.102401	0.783342		4.77312	0.0219569	0.352836		4.76812	0.00785291
4.77895	-0.101574	0.798851		4.77978	0.0226647	0.352812		4.77478	0.00779331
4.78562	-0.101082	0.814444		4.78645	0.0234842	0.352788		4.78145	0.00759214
4.79228	-0.100002	0.829977		4.79312	0.0244677	0.352764		4.78812	0.0071004
4.79895	-0.09837	0.845361		4.79978	0.0263676	0.352752		4.79478	0.00613928
4.80562	-0.0963062	0.860512		4.80645	0.0284687	0.352734		4.80145	0.00475347
4.81228	-0.0943467	0.875366		4.81312	0.0296012	0.352716		4.80812	0.00372529
4.81895	-0.0919104	0.889862		4.81978	0.0299737	0.352663		4.81478	0.00307709
4.82562	-0.0885576	0.903922		4.82645	0.0311434	0.352585		4.82145	0.00275671
4.83228	-0.0851303	0.917441		4.83312	0.0331327	0.352484		4.82812	0.00263751
4.83895	-0.0817552	0.930303		4.83978	0.0343546	0.352359		4.83478	0.00312924
4.84562	-0.0782982	0.942385		4.84645	0.0344738	0.352198		4.84145	0.00405312
4.85228	-0.0746027	0.953597		4.85312	0.034079	0.352025		4.84812	0.00469387
4.85895	-0.070855	0.963879		4.85978	0.034228	0.351852		4.85478	0.00492483
4.86562	-0.0676438	0.973189		4.86645	0.0341907	0.351697		4.86145	0.00507385
4.87228	-0.064224	0.981551		4.87312	0.0336766	0.351584		4.86812	0.00513345
4.87895	-0.0602826	0.989038		4.87978	0.03317	0.351518		4.87478	0.00445545
4.88562	-0.0560582	0.995731		4.88645	0.0331551	0.351495		4.88145	0.00336766
4.89228	-0.0517964	1.00172		4.89312	0.0339001	0.35153		4.88812	0.0025332
4.89895	-0.0475496	1.00705		4.89978	0.0343621	0.351614		4.89478	0.00237674
4.90562	-0.0428408	1.01175		4.90645	0.0340119	0.351733		4.90145	0.0025183
4.91228	-0.0379384	1.01585		4.91312	0.0331029	0.351858		4.90812	0.00302494
4.91895	-0.0329912	1.01938		4.91978	0.0327304	0.351965		4.91478	0.00408292
4.92562	-0.0278801	1.02234		4.92645	0.0331998	0.352049		4.92145	0.00541657
4.93228	-0.0222549	1.02476		4.93312	0.0340194	0.352091		4.92812	0.00647455
4.93895	-0.0163615	1.02668		4.93978	0.0349805	0.352103		4.93478	0.0071153
4.94562	-0.010401	1.02813		4.94645	0.0359491	0.352103		4.94145	0.00751764
4.95228	-0.0045225	1.02922		4.95312	0.0366941	0.352085		4.94812	0.00765175
4.95895	0.00160187	1.03003		4.95978	0.0365376	0.352085		4.95478	0.00734627
4.96562	0.00753999	1.03065		4.96645	0.035651	0.352103		4.96145	0.00684708
4.97228	0.0128746	1.03116		4.97312	0.0344962	0.352126		4.96812	0.0064373
4.97895	0.0179112	1.03166		4.97978	0.0332147	0.352168		4.97478	0.00618398
4.98562	0.023663	1.03225		4.98645	0.0322685	0.352204		4.98145	0.00620633
4.99228	0.030905	1.03301		4.99312	0.031881	0.352204		4.98812	0.0064671
4.99895	0.0390112	1.03399		4.99978	0.03203	0.352156		4.99478	0.0070706
5.00562	0.0474006	1.03521		5.00645	0.0324249	0.352055		5.00145	0.00747293
5.01228	0.0561401	1.03669		5.01312	0.0331178	0.351906		5.00812	0.00791252
5.01895	0.0654832	1.03838		5.01978	0.0340044	0.351721		5.01478	0.00841916
5.02562	0.0747442	1.04027		5.02645	0.0348687	0.351512		5.02145	0.00891834
5.03228	0.0834465	1.04228		5.03312	0.0353307	0.351292		5.02812	0.009045
5.03895	0.0920221	1.04437		5.03978	0.035502	0.351065		5.03478	0.00907481
5.04562	0.101656	1.04651		5.04645	0.0354573	0.350845		5.04145	0.00936538
5.05228	0.112765	1.04871		5.05312	0.0350848	0.35063		5.04812	0.00936538
5.05895	0.125282	1.05096		5.05978	0.0351667	0.350422		5.05478	0.00862032
5.06562	0.139214	1.05329		5.06645	0.0354722	0.350207		5.06145	0.00734627
5.07228	0.154093	1.05569		5.07312	0.0362173	0.349998		5.06812	0.00659376
5.07895	0.169069	1.05817		5.07978	0.0367984	0.349796		5.07478	0.0063628
5.08562	0.183381	1.06073		5.08645	0.03732	0.349605		5.08145	0.00634789
5.09228	0.196986	1.06339		5.09312	0.0377297	0.34945		5.08812	0.00695139
5.09895	0.210367	1.06611		5.09978	0.0374094	0.349349		5.09478	0.00823289
5.10562	0.223584	1.06891		5.10645	0.0367761	0.349307		5.10145	0.00952184
5.11228	0.236966	1.07177		5.11312	0.0359938	0.349337		5.10812	0.00949949
5.11895	0.251189	1.0747		5.11978	0.0358745	0.349426		5.11478	0.00838935
5.12562	0.266694	1.07772		5.12645	0.0363588	0.349587		5.12145	0.007011
5.13228	0.283338	1.0808		5.13312	0.0371411	0.349784		5.12812	0.00560284
5.13895	0.299923	1.08392		5.13978	0.0379384	0.35001		5.13478	0.00438094
5.14562	0.315808	1.08706		5.14645	0.038214	0.350237		5.14145	0.00361353
5.15228	0.330985	1.09017		5.15312	0.0384077	0.350434		5.14812	0.00420958
5.15895	0.345744	1.09322		5.15978	0.0387356	0.350577		5.15478	0.00569969
5.16562	0.360042	1.09619		5.16645	0.0391677	0.350648		5.16145	0.00729412
5.17228	0.373244	1.09911		5.17312	0.0395328	0.350648		5.16812	0.00806153
5.17895	0.385448	1.10202		5.17978	0.0398681	0.350559		5.17478	0.00789762
5.18562	0.397019	1.10499		5.18645	0.0403374	0.350404		5.18145	0.00742078
5.19228	0.407718	1.10804		5.19312	0.0402927	0.350189		5.18812	0.00675768
5.19895	0.417262	1.11122		5.19978	0.0396073	0.349945		5.19478	0.00608712
5.20562	0.425577	1.1145		5.20645	0.0386611	0.3497		5.20145	0.0051707
5.21228	0.433333	1.11785		5.21312	0.0381693	0.349474		5.20812	0.00423938
5.21895	0.440605	1.12121		5.21978	0.0382736	0.349289		5.21478	0.00335276
5.22562	0.44696	1.12448		5.22645	0.0386238	0.349152		5.22145	0.00260025
5.23228	0.452138	1.12762		5.23312	0.0390187	0.349075		5.22812	0.00214577
5.23895	0.45608	1.13056		5.23978	0.0394881	0.349057		5.23478	0.00175834
5.24562	0.458904	1.13332		5.24645	0.0400692	0.349098		5.24145	0.00144541
5.25228	0.460453	1.13593		5.25312	0.0406355	0.349176		5.24812	0.00143051
5.25895	0.460327	1.13847		5.25978	0.0407621	0.349259		5.25478	0.00212342
5.26562	0.458479	1.14101		5.26645	0.0408143	0.349343		5.26145	0.00302494
5.27228	0.455648	1.1436		5.27312	0.0409707	0.349391		5.26812	0.00340492
5.27895	0.453174	1.14625		5.27978	0.0409782	0.349408		5.27478	0.00336766
5.28562	0.451401	1.14894		5.28645	0.0410005	0.349373		5.28145	0.00353903
5.29228	0.450112	1.15165		5.29312	0.0408441	0.349283		5.28812	0.0044331
5.29895	0.449419	1.15433		5.29978	0.0412986	0.349158		5.29478	0.0051409
5.30562	0.449918	1.15694		5.30645	0.0418425	0.348997		5.30145	0.00547618
5.31228	0.450909	1.15947		5.31312	0.0424683	0.348836		5.30812	0.00562519
5.31895	0.451416	1.16192		5.31978	0.04296	0.348681		5.31478	0.00595301
5.32562	0.451088	1.16432		5.32645	0.0430793	0.348562		5.32145	0.00625104
5.33228	0.450127	1.16672		5.33312	0.0429526	0.348485		5.32812	0.00587851
5.33895	0.448696	1.16912		5.33978	0.0422299	0.348461		5.33478	0.00569969
5.34562	0.446744	1.17156		5.34645	0.041537	0.348473		5.34145	0.00594556
5.35228	0.445113	1.17401		5.35312	0.0411272	0.348526		5.34812	0.00648201
5.35895	0.443943	1.17646		5.35978	0.0414625	0.348616		5.35478	0.00681728
5.36562	0.443168	1.17883		5.36645	0.0420138	0.348717		5.36145	0.00712276
5.37228	0.442609	1.1811		5.37312	0.0428259	0.34883		5.36812	0.00807643
5.37895	0.442222	1.18323		5.37978	0.0440106	0.348926		5.37478	0.00894815
5.38562	0.442252	1.18524		5.38645	0.0455827	0.348997		5.38145	0.00914186
5.39228	0.442982	1.18715		5.39312	0.0471547	0.349033		5.38812	0.00878423
5.39895	0.444531	1.18896		5.39978	0.0482351	0.349033		5.39478	0.00885129
5.40562	0.446625	1.19068		5.40645	0.0491142	0.348997		5.40145	0.00924617
5.41228	0.449099	1.1923		5.41312	0.0496432	0.348938		5.40812	0.00943989
5.41895	0.451945	1.19383		5.41978	0.0498071	0.34886		5.41478	0.00939518
5.42562	0.454672	1.19526		5.42645	0.0497401	0.348765		5.42145	0.00943244
5.43228	0.456765	1.19656		5.43312	0.0496656	0.348675		5.42812	0.0095889
5.43895	0.458322	1.19773		5.43978	0.0497997	0.348604		5.43478	0.00962615
5.44562	0.459924	1.19873		5.44645	0.0503659	0.34858		5.44145	0.0096783
5.45228	0.461631	1.19957		5.45312	0.0510886	0.348604		5.44812	0.00979751
5.45895	0.463292	1.20028		5.45978	0.051491	0.348657		5.45478	0.0096187
5.46562	0.46543	1.20087		5.46645	0.0508428	0.348735		5.46145	0.00922382
5.47228	0.468299	1.2013		5.47312	0.0494048	0.348812		5.46812	0.00893325
5.47895	0.471853	1.20158		5.47978	0.0479743	0.348884		5.47478	0.00847876
5.48562	0.47566	1.2017		5.48645	0.0467598	0.348938		5.48145	0.00774115
5.49228	0.479154	1.20164		5.49312	0.0458583	0.348949		5.48812	0.00666082
5.49895	0.482194	1.20142		5.49978	0.0455454	0.348908		5.49478	0.00610948
5.50562	0.484735	1.20103		5.50645	0.0463203	0.348818		5.50145	0.00642985
5.51228	0.487067	1.20051		5.51312	0.0477731	0.348693		5.50812	0.00731647
5.51895	0.488959	1.19988		5.51978	0.0487864	0.348568		5.51478	0.00828505
5.52562	0.490144	1.19921		5.52645	0.0487417	0.348443		5.52145	0.00921637
5.53228	0.491925	1.19851		5.53312	0.0480786	0.348341		5.52812	0.0102147
5.53895	0.494882	1.19776		5.53978	0.0473335	0.348246		5.53478	0.0114962
5.54562	0.498936	1.19694		5.54645	0.0464693	0.348175		5.54145	0.0130013
5.55228	0.502959	1.19604		5.55312	0.0460297	0.348115		5.54812	0.0143275
5.55895	0.506416	1.19504		5.55978	0.0462309	0.348073		5.55478	0.0150204
5.56562	0.509746	1.19392		5.56645	0.0472814	0.348043		5.56145	0.0149459
5.57228	0.512414	1.19265		5.57312	0.0487342	0.348026		5.56812	0.0150502
5.57895	0.51447	1.19123		5.57978	0.0501946	0.348008		5.57478	0.0154749
5.58562	0.515647	1.18968		5.58645	0.0515431	0.347984		5.58145	0.0158176
5.59228	0.516832	1.18806		5.59312	0.0524372	0.347978		5.58812	0.0159591
5.59895	0.519067	1.18638		5.59978	0.0533387	0.347972		5.59478	0.0165626
5.60562	0.522427	1.18462		5.60645	0.0542104	0.347984		5.60145	0.0177398
5.61228	0.526622	1.18278		5.61312	0.0546947	0.347984		5.60812	0.0182614
5.61895	0.531055	1.18088		5.61978	0.0544786	0.347972		5.61478	0.017494
5.62562	0.535473	1.17892		5.62645	0.0538304	0.347936		5.62145	0.0157505
5.63228	0.539444	1.17695		5.63312	0.0532195	0.347888		5.62812	0.0138208
5.63895	0.542626	1.17496		5.63978	0.052467	0.347811		5.63478	0.0119358
5.64562	0.545055	1.17298		5.64645	0.0516102	0.34771		5.64145	0.01017
5.65228	0.547037	1.17107		5.65312	0.0506863	0.347596		5.64812	0.0089258
5.65895	0.548944	1.16923		5.65978	0.0503436	0.347465		5.65478	0.00814348
5.66562	0.551127	1.16746		5.66645	0.0507608	0.347334		5.66145	0.00808388
5.67228	0.553466	1.16568		5.67312	0.0514314	0.347203		5.66812	0.00818819
5.67895	0.555389	1.16379		5.67978	0.0519007	0.347108		5.67478	0.0083223
5.68562	0.55714	1.16169		5.68645	0.0518709	0.347042		5.68145	0.00818074
5.69228	0.559442	1.15934		5.69312	0.0520647	0.347036		5.68812	0.00811368
5.69895	0.562392	1.1567		5.69978	0.0524595	0.347084		5.69478	0.00866503
5.70562	0.565641	1.15378		5.70645	0.0527278	0.347185		5.70145	0.00917166
5.71228	0.569023	1.15064		5.71312	0.0527352	0.347328		5.70812	0.00956655
5.71895	0.572823	1.14735		5.71978	0.0526384	0.347513		5.71478	0.00956655
5.72562	0.576422	1.14399		5.72645	0.0529066	0.347704		5.72145	0.00976771
5.73228	0.578791	1.1407		5.73312	0.0535548	0.347888		5.72812	0.00989437
5.73895	0.580326	1.13752		5.73978	0.0544265	0.348061		5.73478	0.00958145
5.74562	0.581712	1.13452		5.74645	0.0554919	0.348204		5.74145	0.00926107
5.75228	0.583187	1.13167		5.75312	0.0569522	0.348318		5.74812	0.00886619
5.75895	0.584505	1.12893		5.75978	0.0589341	0.348407		5.75478	0.00885874
5.76562	0.585906	1.12625		5.76645	0.0606403	0.348473		5.76145	0.00897795
5.77228	0.587679	1.12361		5.77312	0.0612289	0.348538		5.76812	0.00920892
5.77895	0.589646	1.12095		5.77978	0.0604391	0.348604		5.77478	0.00947714
5.78562	0.591666	1.11825		5.78645	0.0587031	0.348687		5.78145	0.00933558
5.79228	0.593558	1.11548		5.79312	0.0565052	0.348783		5.78812	0.00920147
5.79895	0.595637	1.1126		5.79978	0.0541136	0.348896		5.79478	0.00900775
5.80562	0.597566	1.10959		5.80645	0.0521913	0.349033		5.80145	0.00903755
5.81228	0.599563	1.10645		5.81312	0.0513047	0.349194		5.80812	0.00916421
5.81895	0.601351	1.1032		5.81978	0.0515357	0.349373		5.81478	0.00910461
5.82562	0.602946	1.09985		5.82645	0.0523701	0.349575		5.82145	0.00935793
5.83228	0.6046	1.09643		5.83312	0.0531524	0.34979		5.82812	0.0101924
5.83895	0.606254	1.09297		5.83978	0.0538751	0.350016		5.83478	0.0117496
5.84562	0.607826	1.08954		5.84645	0.0546873	0.350255		5.84145	0.0130907
5.85228	0.608996	1.08619		5.85312	0.0555962	0.350493		5.84812	0.013791
5.85895	0.609308	1.08302		5.85978	0.0565201	0.350749		5.85478	0.0138432
5.86562	0.608779	1.08002		5.86645	0.0574514	0.351018		5.86145	0.0134408
5.87228	0.608243	1.0772		5.87312	0.0585243	0.351304		5.86812	0.0127926
5.87895	0.608139	1.07452		5.87978	0.0595376	0.351608		5.87478	0.0118539
5.88562	0.608444	1.07191		5.88645	0.0604615	0.35193		5.88145	0.0111461
5.89228	0.608675	1.06932		5.89312	0.0614375	0.352269		5.88812	0.0107288
5.89895	0.609122	1.06673		5.89978	0.0625923	0.352615		5.89478	0.0111982
5.90562	0.61018	1.06407		5.90645	0.0637472	0.352961		5.90145	0.0122115
5.91228	0.611126	1.06139		5.91312	0.0645071	0.353301		5.90812	0.0133663
5.91895	0.611313	1.05869		5.91978	0.0645891	0.353616		5.91478	0.0140965
5.92562	0.610769	1.05603		5.92645	0.0638962	0.353914		5.92145	0.0140816
5.93228	0.610016	1.05346		5.93312	0.0628158	0.354183		5.92812	0.0137165
5.93895	0.609204	1.05104		5.93978	0.0614896	0.354457		5.93478	0.0131279
5.94562	0.608072	1.04877		5.94645	0.0604764	0.354743		5.94145	0.0122935
5.95228	0.606693	1.04663		5.95312	0.0601262	0.355065		5.94812	0.0109896
5.95895	0.605099	1.04456		5.95978	0.0608861	0.355446		5.95478	0.00970066
5.96562	0.60378	1.04249		5.96645	0.0624731	0.355887		5.96145	0.00928342
5.97228	0.602871	1.04036		5.97312	0.0644028	0.356406		5.96812	0.00953674
5.97895	0.602588	1.0381		5.97978	0.0665486	0.356984		5.97478	0.00975281
5.98562	0.602081	1.03569		5.98645	0.0682697	0.357628		5.98145	0.0102594
5.99228	0.601329	1.0331		5.99312	0.0690892	0.358284		5.98812	0.0115633
5.99895	0.600964	1.03033		5.99978	0.0688285	0.358939		5.99478	0.013195
6.00562	0.600606	1.02742		6.00645	0.0683665	0.359577		6.00145	0.0138432
6.01228	0.599593	1.02441		6.01312	0.0677779	0.360161		6.00812	0.0134334
6.01895	0.59732	1.02141		6.01978	0.0672564	0.360703		6.01478	0.012517
6.02562	0.594944	1.01846		6.02645	0.0668019	0.361192		6.02145	0.0113025
6.03228	0.592649	1.01566		6.03312	0.066705	0.361627		6.02812	0.00975281
6.03895	0.589922	1.01307		6.03978	0.0671297	0.362027		6.03478	0.00854582
6.04562	0.58639	1.01073		6.04645	0.0678375	0.36239		6.04145	0.00818819
6.05228	0.582799	1.00867		6.05312	0.0688806	0.362748		6.04812	0.00844896
6.05895	0.580274	1.0069		6.05978	0.0693873	0.363094		6.05478	0.00918657
6.06562	0.578672	1.00537		6.06645	0.0695512	0.363445		6.06145	0.0100359
6.07228	0.57736	1.00402		6.07312	0.0698417	0.363815		6.06812	0.0109002
6.07895	0.575714	1.00274		6.07978	0.0704974	0.364196		6.07478	0.0111163
6.08562	0.573985	1.00147		6.08645	0.0705495	0.36459		6.08145	0.0109226
6.09228	0.572428	1.00013		6.09312	0.0695065	0.364989		6.08812	0.0106394
6.09895	0.570834	0.998694		6.09978	0.068292	0.365365		6.09478	0.0103042
6.10562	0.568844	0.997144		6.10645	0.0678971	0.365704		6.10145	0.00999123
6.11228	0.566497	0.995457		6.11312	0.0683367	0.365984		6.10812	0.00975281
6.11895	0.564054	0.993651		6.11978	0.0694543	0.366187		6.11478	0.00967085
6.12562	0.562072	0.99175		6.12645	0.0710934	0.366306		6.12145	0.00971556
6.13228	0.56009	0.989801		6.13312	0.0730157	0.36633		6.12812	0.00980496
6.13895	0.557423	0.987834		6.13978	0.0746623	0.366271		6.13478	0.00956655
6.14562	0.554204	0.985843		6.14645	0.0756085	0.366145		6.14145	0.0089258
6.15228	0.551075	0.983864		6.15312	0.0760779	0.36599		6.14812	0.00777841
6.15895	0.548467	0.981885		6.15978	0.0758991	0.365853		6.15478	0.00661612
6.16562	0.546239	0.979954		6.16645	0.0758246	0.36574		6.16145	0.00569969
6.17228	0.54422	0.978088		6.17312	0.0764281	0.365686		6.16812	0.00548363
6.17895	0.542745	0.976312		6.17978	0.0779629	0.365716		6.17478	0.00678748
6.18562	0.541441	0.974625		6.18645	0.0799373	0.365812		6.18145	0.00932813
6.19228	0.53978	0.973016		6.19312	0.0820383	0.365967		6.18812	0.012055
6.19895	0.537872	0.971514		6.19978	0.0840798	0.366157		6.19478	0.0141338
6.20562	0.535734	0.970119		6.20645	0.0858828	0.366354		6.20145	0.0152215
6.21228	0.533909	0.968856		6.21312	0.0871196	0.366551		6.20812	0.0160038
6.21895	0.531957	0.967735		6.21978	0.0878721	0.366712		6.21478	0.015758
6.22562	0.530057	0.966752		6.22645	0.0884235	0.366837		6.22145	0.0141859
6.23228	0.528522	0.965887		6.23312	0.0888407	0.366914		6.22812	0.0118166
6.23895	0.527039	0.965136		6.23978	0.0894964	0.366944		6.23478	0.00974536
6.24562	0.525154	0.96451		6.24645	0.0904873	0.366956		6.24145	0.00850111
6.25228	0.522673	0.963992		6.25312	0.0920817	0.366944		6.24812	0.00719726
6.25895	0.520766	0.963551		6.25978	0.0943094	0.366908		6.25478	0.00612438
6.26562	0.519611	0.963145		6.26645	0.0971779	0.366855		6.26145	0.0057295
6.27228	0.518993	0.962734		6.27312	0.0998899	0.366771		6.26812	0.00625104
6.27895	0.518575	0.962317		6.27978	0.102296	0.366664		6.27478	0.00727177
6.28562	0.518344	0.961888		6.28645	0.104286	0.366533		6.28145	0.00844151
6.29228	0.518069	0.961471		6.29312	0.106595	0.366384		6.28812	0.00969321
6.29895	0.51704	0.961095		6.29978	0.109173	0.366223		6.29478	0.0107512
6.30562	0.515424	0.960803		6.30645	0.111409	0.366056		6.30145	0.0114515
6.31228	0.513531	0.960624		6.31312	0.113867	0.365889		6.30812	0.012219
6.31895	0.512041	0.960618		6.31978	0.116408	0.36577		6.31478	0.0125393
6.32562	0.511415	0.960833		6.32645	0.119634	0.365692		6.32145	0.012666
6.33228	0.511311	0.961304		6.33312	0.123151	0.365692		6.32812	0.012815
6.33895	0.511527	0.962013		6.33978	0.126824	0.365776		6.33478	0.0130311
6.34562	0.511751	0.962955		6.34645	0.130989	0.365931		6.34145	0.0130534
6.35228	0.512235	0.964063		6.35312	0.135288	0.366151		6.34812	0.0121295
6.35895	0.512958	0.965315		6.35978	0.139914	0.366408		6.35478	0.0111237
6.36562	0.513725	0.966692		6.36645	0.144348	0.366676		6.36145	0.00972301
6.37228	0.515096	0.968164		6.37312	0.148416	0.366932		6.36812	0.00788271
6.37895	0.516929	0.969732		6.37978	0.152245	0.367135		6.37478	0.00561029
6.38562	0.519469	0.971401		6.38645	0.155643	0.367272		6.38145	0.00378489
6.39228	0.522271	0.973195		6.39312	0.158995	0.367355		6.38812	0.00264496
6.39895	0.525042	0.975156		6.39978	0.162482	0.367379		6.39478	0.00181049
6.40562	0.527732	0.977319		6.40645	0.166126	0.367379		6.40145	0.00166148
6.41228	0.530012	0.97971		6.41312	0.170015	0.367391		6.40812	0.00209361
6.41895	0.532381	0.982338		6.41978	0.174418	0.367427		6.41478	0.00279397
6.42562	0.534743	0.985217		6.42645	0.179932	0.367504		6.42145	0.00290573
6.43228	0.536799	0.98837		6.43312	0.186309	0.367635		6.42812	0.00274926
6.43895	0.538334	0.991833		6.43978	0.192575	0.367796		6.43478	0.00308454
6.44562	0.539616	0.995648		6.44645	0.19861	0.367993		6.44145	0.00386685
6.45228	0.541322	0.999826		6.45312	0.204541	0.36819		6.44812	0.00490993
6.45895	0.543281	1.00442		6.45978	0.210308	0.368387		6.45478	0.00600517
6.46562	0.544727	1.00946		6.46645	0.215754	0.368571		6.46145	0.00664592
6.47228	0.545703	1.01498		6.47312	0.220731	0.368738		6.46812	0.00673532
6.47895	0.546768	1.021		6.47978	0.225663	0.368881		6.47478	0.00610203
6.48562	0.548244	1.0275		6.48645	0.230268	0.369		6.48145	0.00524521
6.49228	0.549965	1.03445		6.49312	0.234604	0.36909		6.48812	0.00422448
6.49895	0.551291	1.04182		6.49978	0.238888	0.369161		6.49478	0.00330061
6.50562	0.552468	1.0496		6.50645	0.242941	0.369203		6.50145	0.0031516
6.51228	0.553966	1.05777		6.51312	0.246778	0.369203		6.50812	0.0037998
6.51895	0.55597	1.06633		6.51978	0.250541	0.369161		6.51478	0.00489503
6.52562	0.558563	1.07527		6.52645	0.254527	0.369078		6.52145	0.00569224
6.53228	0.560999	1.0846		6.53312	0.258721	0.368971		6.52812	0.00618398
6.53895	0.563115	1.09431		6.53978	0.262424	0.368851		6.53478	0.00654161
6.54562	0.56497	1.10437		6.54645	0.265695	0.368726		6.54145	0.0070408
6.55228	0.566445	1.11473		6.55312	0.268586	0.368601		6.54812	0.007689
6.55895	0.567682	1.12534		6.55978	0.271112	0.368494		6.55478	0.00811368
6.56562	0.56836	1.13611		6.56645	0.273943	0.368416		6.56145	0.00849366
6.57228	0.568792	1.14698		6.57312	0.276573	0.368387		6.56812	0.00860542
6.57895	0.569068	1.15789		6.57978	0.278831	0.368404		6.57478	0.00857562
6.58562	0.569448	1.1688		6.58645	0.280209	0.368488		6.58145	0.00821799
6.59228	0.569679	1.17971		6.59312	0.281692	0.368631		6.58812	0.00794977
6.59895	0.569381	1.19066		6.59978	0.283994	0.368816		6.59478	0.00810623
6.60562	0.568233	1.20173		6.60645	0.285961	0.369054		6.60145	0.0082925
6.61228	0.566505	1.21292		6.61312	0.287198	0.369304		6.60812	0.00850111
6.61895	0.564769	1.22427		6.61978	0.287466	0.369555		6.61478	0.00854582
6.62562	0.563167	1.23575		6.62645	0.287995	0.369781		6.62145	0.00872463
6.63228	0.562176	1.24733		6.63312	0.288576	0.369978		6.62812	0.00885129
6.63895	0.561848	1.25894		6.63978	0.288643	0.370139		6.63478	0.00913441
6.64562	0.562012	1.27051		6.64645	0.288621	0.370276		6.64145	0.00951439
6.65228	0.562102	1.28193		6.65312	0.28865	0.370413		6.64812	0.00981241
6.65895	0.56199	1.29312		6.65978	0.289679	0.370574		6.65478	0.0103042
6.66562	0.561908	1.304		6.66645	0.290722	0.370777		6.66145	0.0111833
6.67228	0.561424	1.31455		6.67312	0.291161	0.371033		6.66812	0.0122413
6.67895	0.560403	1.32473		6.67978	0.291079	0.371349		6.67478	0.0124723
6.68562	0.558876	1.33451		6.68645	0.290766	0.371718		6.68145	0.0119805
6.69228	0.557326	1.34385		6.69312	0.290856	0.372112		6.68812	0.0114217
6.69895	0.556126	1.35279		6.69978	0.290804	0.372517		6.69478	0.0111684
6.70562	0.554875	1.36138		6.70645	0.290491	0.37291		6.70145	0.0108853
6.71228	0.553533	1.36968		6.71312	0.290357	0.373262		6.70812	0.0101849
6.71895	0.551753	1.37782		6.71978	0.290297	0.373584		6.71478	0.00952929
6.72562	0.550076	1.38588		6.72645	0.290193	0.37387		6.72145	0.00896305
6.73228	0.548713	1.39399		6.73312	0.289433	0.37412		6.72812	0.00794977
6.73895	0.547215	1.40227		6.73978	0.288218	0.374347		6.73478	0.00618398
6.74562	0.54571	1.41082		6.74645	0.287272	0.37455		6.74145	0.00412017
6.75228	0.544287	1.41967		6.75312	0.286654	0.37474		6.74812	0.00252575
6.75895	0.543214	1.42882		6.75978	0.286542	0.374925		6.75478	0.00192225
6.76562	0.542574	1.43825		6.76645	0.286356	0.375104		6.76145	0.00244379
6.77228	0.542447	1.44798		6.77312	0.286356	0.375289		6.76812	0.00429899
6.77895	0.542663	1.458		6.77978	0.286616	0.375468		6.77478	0.00701845
6.78562	0.542529	1.46832		6.78645	0.287235	0.375646		6.78145	0.00965595
6.79228	0.541955	1.47899		6.79312	0.287689	0.375837		6.78812	0.011757
6.79895	0.541367	1.49009		6.79978	0.287548	0.376034		6.79478	0.0128672
6.80562	0.540137	1.5017		6.80645	0.28684	0.376248		6.80145	0.0128001
6.81228	0.538141	1.51388		6.81312	0.285774	0.376469		6.80812	0.0115708
6.81895	0.536218	1.5267		6.81978	0.284962	0.376701		6.81478	0.00979751
6.82562	0.535347	1.54015		6.82645	0.284731	0.37694		6.82145	0.00823289
6.83228	0.535145	1.55427		6.83312	0.285141	0.377202		6.82812	0.00701845
6.83895	0.535071	1.56902		6.83978	0.285268	0.377494		6.83478	0.00626594
6.84562	0.53563	1.58439		6.84645	0.285201	0.377816		6.84145	0.00604242
6.85228	0.536993	1.60034		6.85312	0.285409	0.378186		6.84812	0.0064224
6.85895	0.538938	1.61687		6.85978	0.285767	0.378603		6.85478	0.0070408
6.86562	0.540957	1.63406		6.86645	0.285544	0.379074		6.86145	0.00783056
6.87228	0.542842	1.65199		6.87312	0.284538	0.379598		6.86812	0.00841171
6.87895	0.544399	1.67078		6.87978	0.284202	0.380164		6.87478	0.00883639
6.88562	0.545345	1.69054		6.88645	0.285149	0.380754		6.88145	0.00876188
6.89228	0.546262	1.7113		6.89312	0.287011	0.381339		6.88812	0.00827014
6.89895	0.547722	1.73314		6.89978	0.288799	0.381887		6.89478	0.00783056
6.90562	0.54995	1.75606		6.90645	0.289977	0.38237		6.90145	0.00750273
6.91228	0.552826	1.78003		6.91312	0.290617	0.382781		6.90812	0.0070706
6.91895	0.555955	1.80501		6.91978	0.290357	0.383121		6.91478	0.00613928
6.92562	0.559554	1.83093		6.92645	0.289194	0.383395		6.92145	0.00543892
6.93228	0.563145	1.85778		6.93312	0.287205	0.38361		6.92812	0.00558048
6.93895	0.565976	1.88558		6.93978	0.285424	0.383788		6.93478	0.00631809
6.94562	0.567921	1.91438		6.94645	0.2845	0.383943		6.94145	0.00688434
6.95228	0.570066	1.94432		6.95312	0.284694	0.384098		6.94812	0.00742823
6.95895	0.573196	1.9755		6.95978	0.285603	0.384265		6.95478	0.00843406
6.96562	0.577256	2.00807		6.96645	0.28687	0.384444		6.96145	0.00980496
6.97228	0.581697	2.04214		6.97312	0.287861	0.384629		6.96812	0.0106096
6.97895	0.586562	2.07776		6.97978	0.288218	0.384825		6.97478	0.0106394
6.98562	0.592053	2.11495		6.98645	0.287868	0.385022		6.98145	0.0103042
6.99228	0.597626	2.15366		6.99312	0.287034	0.385243		6.98812	0.00988692
6.99895	0.603378	2.19385		6.99978	0.285923	0.385493		6.99478	0.00921637
7.00562	0.60913	2.23534		7.00645	0.284456	0.385767		7.00145	0.00845641
7.01228	0.615351	2.27797		7.01312	0.283271	0.386053		7.00812	0.00800937
7.01895	0.622042	2.32152		7.01978	0.282943	0.386345		7.01478	0.00782311
7.02562	0.629269	2.36586		7.02645	0.283614	0.386631		7.02145	0.00787526
7.03228	0.637181	2.41093		7.03312	0.284567	0.386894		7.02812	0.0082776
7.03895	0.645407	2.45677		7.03978	0.285834	0.387108		7.03478	0.00968575
7.04562	0.653736	2.50348		7.04645	0.287294	0.387275		7.04145	0.0114143
7.05228	0.661746	2.55125		7.05312	0.288785	0.387406		7.04812	0.0127703
7.05895	0.669502	2.60027		7.05978	0.289321	0.387496		7.05478	0.0135228
7.06562	0.677347	2.65076		7.06645	0.289172	0.387579		7.06145	0.0136346
7.07228	0.685208	2.70296		7.07312	0.288837	0.387669		7.06812	0.0132695
7.07895	0.693582	2.7571		7.07978	0.288524	0.387788		7.07478	0.0123307
7.08562	0.702389	2.81329		7.08645	0.288978	0.387931		7.08145	0.0114664
7.09228	0.711828	2.87151		7.09312	0.289932	0.388104		7.08812	0.0110567
7.09895	0.721574	2.9317		7.09978	0.291318	0.388283		7.09478	0.0111014
7.10562	0.730723	2.99372		7.10645	0.291891	0.388461		7.10145	0.0116006
7.11228	0.739329	3.05752		7.11312	0.291675	0.388628		7.10812	0.0127703
7.11895	0.747435	3.12305		7.11978	0.290953	0.388783		7.11478	0.0142977
7.12562	0.755787	3.19028		7.12645	0.289567	0.388944		7.12145	0.0158995
7.13228	0.763863	3.25912		7.13312	0.287734	0.389135		7.12812	0.0169128
7.13895	0.771567	3.32954		7.13978	0.28602	0.389373		7.13478	0.0171661
7.14562	0.77939	3.40168		7.14645	0.285491	0.389653		7.14145	0.016652
7.15228	0.787631	3.47581		7.15312	0.28608	0.389999		7.14812	0.0153556
7.15895	0.796251	3.55223		7.15978	0.28751	0.390399		7.15478	0.0138953
7.16562	0.804208	3.63119		7.16645	0.289097	0.390828		7.16145	0.0126436
7.17228	0.811666	3.71282		7.17312	0.290774	0.391281		7.16812	0.0119656
7.17895	0.818722	3.79727		7.17978	0.292584	0.391716		7.17478	0.0117421
7.18562	0.825837	3.8847		7.18645	0.294343	0.392127		7.18145	0.0118986
7.19228	0.832863	3.97512		7.19312	0.295967	0.392503		7.18812	0.0121742
7.19895	0.839397	4.06839		7.19978	0.29704	0.392848		7.19478	0.0123605
7.20562	0.846028	4.16407		7.20645	0.297658	0.393164		7.20145	0.0120401
7.21228	0.853427	4.26168		7.21312	0.298083	0.39345		7.20812	0.0117645
7.21895	0.861816	4.36075		7.21978	0.298388	0.393713		7.21478	0.0121593
7.22562	0.870407	4.46093		7.22645	0.29888	0.393945		7.22145	0.0132322
7.23228	0.878669	4.56192		7.23312	0.299059	0.394154		7.22812	0.0144839
7.23895	0.886314	4.66343		7.23978	0.298925	0.394338		7.23478	0.0152737
7.24562	0.892885	4.76527		7.24645	0.298671	0.394505		7.24145	0.015378
7.25228	0.898287	4.86749		7.25312	0.298344	0.394642		7.24812	0.0147223
7.25895	0.903405	4.97031		7.25978	0.298038	0.394779		7.25478	0.0136197
7.26562	0.908993	5.07406		7.26645	0.297673	0.394911		7.26145	0.0126362
7.27228	0.915237	5.17895		7.27312	0.297867	0.395036		7.26812	0.011906
7.27895	0.922464	5.28504		7.27978	0.298515	0.395161		7.27478	0.0114068
7.28562	0.931367	5.3923		7.28645	0.29958	0.395286		7.28145	0.0114292
7.29228	0.941277	5.50061		7.29312	0.301085	0.395417		7.28812	0.0121668
7.29895	0.950888	5.60977		7.29978	0.302516	0.395554		7.29478	0.0129193
7.30562	0.95997	5.71939		7.30645	0.303172	0.395685		7.30145	0.0134185
7.31228	0.969246	5.82888		7.31312	0.302635	0.395811		7.30812	0.0137761
7.31895	0.978746	5.93761		7.31978	0.301987	0.395942		7.31478	0.0141859
7.32562	0.987805	6.04497		7.32645	0.301883	0.396073		7.32145	0.014618
7.33228	0.997134	6.15046		7.33312	0.301912	0.396204		7.32812	0.0144765
7.33895	1.00768	6.25359		7.33978	0.301644	0.396323		7.33478	0.014089
7.34562	1.01916	6.35384		7.34645	0.301018	0.396413		7.34145	0.0130162
7.35228	1.03077	6.45074		7.35312	0.30081	0.396478		7.34812	0.0117719
7.35895	1.04269	6.54396		7.35978	0.300691	0.396502		7.35478	0.0109002
7.36562	1.05583	6.63327		7.36645	0.299938	0.39649		7.36145	0.0103414
7.37228	1.06993	6.71853		7.37312	0.298843	0.396442		7.36812	0.00989437
7.37895	1.08441	6.79962		7.37978	0.298232	0.396353		7.37478	0.00923872
7.38562	1.09955	6.87638		7.38645	0.298724	0.396264		7.38145	0.00929832
7.39228	1.11566	6.94876		7.39312	0.299439	0.39618		7.38812	0.0102594
7.39895	1.13279	7.01684		7.39978	0.300243	0.396103		7.39478	0.0112057
7.40562	1.15063	7.08076		7.40645	0.301734	0.396067		7.40145	0.0117496
7.41228	1.16925	7.14068		7.41312	0.303596	0.396055		7.40812	0.0120401
7.41895	1.1884	7.19669		7.41978	0.305302	0.396091		7.41478	0.0127628
7.42562	1.2079	7.24888		7.42645	0.306413	0.396162		7.42145	0.0135005
7.43228	1.22727	7.29728		7.43312	0.307605	0.396264		7.42812	0.0134632
7.43895	1.24677	7.3418		7.43978	0.308797	0.396413		7.43478	0.0127554
7.44562	1.26639	7.38212		7.44645	0.309445	0.396597		7.44145	0.0117719
7.45228	1.28648	7.41783		7.45312	0.309855	0.396812		7.44812	0.0111237
7.45895	1.30739	7.4484		7.45978	0.310414	0.397062		7.45478	0.0108853
7.46562	1.32863	7.4733		7.46645	0.311181	0.397354		7.46145	0.010848
7.47228	1.35113	7.4921		7.47312	0.311717	0.397688		7.46812	0.0111312
7.47895	1.3746	7.50457		7.47978	0.311777	0.39807		7.47478	0.0115559
7.48562	1.39927	7.51075		7.48645	0.311695	0.398493		7.48145	0.0117496
7.49228	1.42487	7.51099		7.49312	0.311211	0.398952		7.48812	0.0117719
7.49895	1.45148	7.50585		7.49978	0.310227	0.399435		7.49478	0.0118986
7.50562	1.47948	7.49591		7.50645	0.309192	0.399947		7.50145	0.0123158
7.51228	1.50809	7.48171		7.51312	0.3087	0.400484		7.50812	0.0125989
7.51895	1.53726	7.46357		7.51978	0.308998	0.401026		7.51478	0.0127405
7.52562	1.56667	7.44165		7.52645	0.30943	0.40158		7.52145	0.013411
7.53228	1.59633	7.41587		7.53312	0.309795	0.402147		7.52812	0.0145733
7.53895	1.62649	7.386		7.53978	0.309914	0.402725		7.53478	0.0156462
7.54562	1.65769	7.35178		7.54645	0.309914	0.403327		7.54145	0.0164509
7.55228	1.69037	7.31298		7.55312	0.309341	0.403976		7.54812	0.0168905
7.55895	1.72406	7.26961		7.55978	0.308208	0.404674		7.55478	0.0167936
7.56562	1.75843	7.22194		7.56645	0.307158	0.405407		7.56145	0.0161976
7.57228	1.79344	7.17038		7.57312	0.306807	0.4062		7.56812	0.015676
7.57895	1.82877	7.11545		7.57978	0.306927	0.407028		7.57478	0.0155047
7.58562	1.86434	7.05761		7.58645	0.306912	0.40791		7.58145	0.0151619
7.59228	1.90072	6.99724		7.59312	0.30677	0.408834		7.58812	0.0145808
7.59895	1.93886	6.93457		7.59978	0.306942	0.409818		7.59478	0.0140965
7.60562	1.979	6.86964		7.60645	0.307485	0.410867		7.60145	0.0139847
7.61228	2.02075	6.80233		7.61312	0.307746	0.412005		7.60812	0.0136793
7.61895	2.06424	6.73237		7.61978	0.307716	0.413263		7.61478	0.0133067
7.62562	2.10916	6.6595		7.62645	0.308089	0.41467		7.62145	0.0136793
7.63228	2.15504	6.58352		7.63312	0.309236	0.416267		7.62812	0.0146404
7.63895	2.20119	6.50443		7.63978	0.310309	0.418043		7.63478	0.015676
7.64562	2.2481	6.42233		7.64645	0.310503	0.420022		7.64145	0.0153854
7.65228	2.29629	6.33745		7.65312	0.310309	0.422174		7.64812	0.0141189
7.65895	2.34566	6.25011		7.65978	0.3106	0.424486		7.65478	0.0125691
7.66562	2.39631	6.16075		7.66645	0.31054	0.426906		7.66145	0.0106841
7.67228	2.44817	6.06989		7.67312	0.309646	0.429404		7.66812	0.00907481
7.67895	2.50197	5.97787		7.67978	0.30838	0.431901		7.67478	0.00800192
7.68562	2.55766	5.88496		7.68645	0.307478	0.434375		7.68145	0.00850856
7.69228	2.61514	5.79125		7.69312	0.306845	0.436795		7.68812	0.0100434
7.69895	2.67398	5.69689		7.69978	0.305779	0.439167		7.69478	0.0115708
7.70562	2.73426	5.60195		7.70645	0.30493	0.441498		7.70145	0.0127479
7.71228	2.79638	5.5065		7.71312	0.304721	0.443822		7.70812	0.0137091
7.71895	2.8604	5.41045		7.71978	0.305139	0.446177		7.71478	0.0148043
7.72562	2.92633	5.31378		7.72645	0.305831	0.44862		7.72145	0.0155047
7.73228	2.99375	5.2165		7.73312	0.306442	0.451195		7.72812	0.0158995
7.73895	3.06294	5.11875		7.73978	0.306711	0.453955		7.73478	0.015825
7.74562	3.13391	5.02067		7.74645	0.306621	0.456911		7.74145	0.0156015
7.75228	3.20677	4.92243		7.75312	0.306129	0.460058		7.74812	0.0150204
7.75895	3.28105	4.82423		7.75978	0.305548	0.463378		7.75478	0.0146031
7.76562	3.35611	4.72628		7.76645	0.305183	0.466841		7.76145	0.0145361
7.77228	3.43225	4.62896		7.77312	0.305079	0.470448		7.76812	0.0142232
7.77895	3.50971	4.53265		7.77978	0.305608	0.474143		7.77478	0.013411
7.78562	3.58882	4.43769		7.78645	0.306189	0.47791		7.78145	0.0123158
7.79228	3.66923	4.34436		7.79312	0.305988	0.481731		7.78812	0.0119656
7.79895	3.75068	4.25288		7.79978	0.304908	0.485617		7.79478	0.0116155
7.80562	3.83298	4.1634		7.80645	0.303507	0.489575		7.80145	0.0110492
7.81228	3.91605	4.076		7.81312	0.302263	0.493622		7.80812	0.0105798
7.81895	3.99974	3.99063		7.81978	0.30075	0.497788		7.81478	0.0111237
7.82562	4.0838	3.90716		7.82645	0.299476	0.502074		7.82145	0.0121221
7.83228	4.16745	3.82541		7.83312	0.299454	0.506485		7.82812	0.0125021
7.83895	4.25062	3.74526		7.83978	0.300065	0.511009		7.83478	0.0122935
7.84562	4.33396	3.66668		7.84645	0.300258	0.515646		7.84145	0.0120103
7.85228	4.417	3.58964		7.85312	0.30037	0.52039		7.84812	0.0121295
7.85895	4.49875	3.51423		7.85978	0.301078	0.52523		7.85478	0.0123903
7.86562	4.57849	3.44055		7.86645	0.301935	0.530154		7.86145	0.0127181
7.87228	4.65699	3.36872		7.87312	0.302084	0.535148		7.86812	0.013113
7.87895	4.73478	3.29885		7.87978	0.301935	0.540215		7.87478	0.0140294
7.88562	4.81073	3.23096		7.88645	0.302076	0.545347		7.88145	0.0156239
7.89228	4.88441	3.16502		7.89312	0.301577	0.550556		7.88812	0.0172704
7.89895	4.95607	3.101		7.89978	0.300609	0.555831		7.89478	0.0179559
7.90562	5.026	3.03881		7.90645	0.299849	0.561154		7.90145	0.0180975
7.91228	5.09392	2.97839		7.91312	0.299901	0.566518		7.90812	0.0184774
7.91895	5.15927	2.91964		7.91978	0.300072	0.571913		7.91478	0.019148
7.92562	5.2226	2.86248		7.92645	0.29961	0.577325		7.92145	0.019379
7.93228	5.28397	2.80694		7.93312	0.299148	0.582743		7.92812	0.0190511
7.93895	5.34316	2.7531		7.93978	0.298843	0.588131		7.93478	0.0189319
7.94562	5.39958	2.70108		7.94645	0.29882	0.593472		7.94145	0.0187233
7.95228	5.45228	2.65096		7.95312	0.298947	0.598741		7.94812	0.0180006
7.95895	5.50099	2.60282		7.95978	0.299267	0.603908		7.95478	0.0165701
7.96562	5.54541	2.55663		7.96645	0.299737	0.608945		7.96145	0.0149906
7.97228	5.58597	2.5124		7.97312	0.300363	0.613832		7.96812	0.0138059
7.97895	5.62257	2.4701		7.97978	0.30078	0.618577		7.97478	0.0132769
7.98562	5.65493	2.42969		7.98645	0.300661	0.623178		7.98145	0.0134706
7.99228	5.68345	2.3911		7.99312	0.299715	0.627649		7.98812	0.0135601
7.99895	5.7084	2.35423		7.99978	0.298493	0.632018		7.99478	0.0132248
8.00562	5.73	2.31904		8.00645	0.297852	0.636327		8.00145	0.0133216
8.01228	5.74786	2.28546		8.01312	0.297591	0.640595		8.00812	0.0142083
8.01895	5.762	2.25345		8.01978	0.297733	0.644851		8.01478	0.0150874
8.02562	5.77302	2.22296		8.02645	0.29783	0.649083		8.02145	0.0147671
8.03228	5.78097	2.19389		8.03312	0.297964	0.653267		8.02812	0.0141934
8.03895	5.78519	2.16604		8.03978	0.298083	0.657386		8.03478	0.0141561
8.04562	5.78549	2.13928		8.04645	0.298098	0.661385		8.04145	0.0138953
8.05228	5.78233	2.11343		8.05312	0.298128	0.665236		8.04812	0.0131205
8.05895	5.7761	2.08842		8.05978	0.297844	0.668895		8.05478	0.0123531
8.06562	5.76694	2.06419		8.06645	0.297584	0.672311		8.06145	0.0133589
8.07228	5.75467	2.04075		8.07312	0.297286	0.675458		8.06812	0.0154525
8.07895	5.73955	2.01819		8.07978	0.296921	0.678319		8.07478	0.017643
8.08562	5.72149	1.99659		8.08645	0.296354	0.680906		8.08145	0.0192448
8.09228	5.70071	1.97607		8.09312	0.295825	0.683254		8.08812	0.0201464
8.09895	5.6775	1.95666		8.09978	0.295915	0.685364		8.09478	0.0202358
8.10562	5.65211	1.93836		8.10645	0.296421	0.687259		8.10145	0.0192076
8.11228	5.62477	1.92111		8.11312	0.29745	0.688988		8.10812	0.0177249
8.11895	5.59583	1.90478		8.11978	0.299171	0.690591		8.11478	0.0162721
8.12562	5.56488	1.88921		8.12645	0.301383	0.692117		8.12145	0.0147372
8.13228	5.53162	1.87423		8.13312	0.303306	0.693589		8.12812	0.0130832
8.13895	5.49577	1.85966		8.13978	0.304185	0.69502		8.13478	0.0119656
8.14562	5.45757	1.84542		8.14645	0.304498	0.696421		8.14145	0.0117049
8.15228	5.4176	1.83151		8.15312	0.304885	0.697803		8.14812	0.0118688
8.15895	5.37598	1.81798		8.15978	0.305183	0.699151		8.15478	0.0118762
8.16562	5.33323	1.80492		8.16645	0.305161	0.700462		8.16145	0.0123158
8.17228	5.28921	1.79237		8.17312	0.305317	0.701702		8.16812	0.0133812
8.17895	5.24479	1.7804		8.17978	0.306107	0.702846		8.17478	0.0146255
8.18562	5.20018	1.76905		8.18645	0.307374	0.703877		8.18145	0.0150055
8.19228	5.1548	1.75842		8.19312	0.308499	0.704789		8.18812	0.0147447
8.19895	5.10826	1.74851		8.19978	0.309296	0.705612		8.19478	0.0145361
8.20562	5.06037	1.73929		8.20645	0.309892	0.706375		8.20145	0.0144541
8.21228	5.01192	1.73069		8.21312	0.310481	0.707114		8.20812	0.0144616
8.21895	4.96279	1.72266		8.21978	0.311516	0.707883		8.21478	0.0145212
8.22562	4.91273	1.71515		8.22645	0.312984	0.708735		8.22145	0.0151321
8.23228	4.86215	1.70813		8.23312	0.314415	0.709742		8.22812	0.0159889
8.23895	4.81161	1.70152		8.23978	0.315376	0.710958		8.23478	0.0165179
8.24562	4.76175	1.6952		8.24645	0.316367	0.712413		8.24145	0.0169352
8.25228	4.71216	1.68908		8.25312	0.317335	0.714141		8.24812	0.0172406
8.25895	4.66262	1.6831		8.25978	0.317916	0.716138		8.25478	0.0174865
8.26562	4.61322	1.67727		8.26645	0.317678	0.718409		8.26145	0.0171885
8.27228	4.56427	1.67165		8.27312	0.317395	0.720984		8.26812	0.0161454
8.27895	4.51575	1.66631		8.27978	0.317819	0.723886		8.27478	0.0145659
8.28562	4.46768	1.66139		8.28645	0.319116	0.727153		8.28145	0.0127852
8.29228	4.41989	1.65708		8.29312	0.321083	0.730842		8.28812	0.011608
8.29895	4.37251	1.65356		8.29978	0.323482	0.734997		8.29478	0.01093
8.30562	4.32581	1.65098		8.30645	0.326209	0.739676		8.30145	0.0109076
8.31228	4.27981	1.64947		8.31312	0.32898	0.744939		8.30812	0.0116155
8.31895	4.23425	1.64908		8.31978	0.331827	0.750828		8.31478	0.0132173
8.32562	4.1894	1.64987		8.32645	0.334404	0.757366		8.32145	0.0147223
8.33228	4.1459	1.65187		8.33312	0.336587	0.764549		8.32812	0.0150949
8.33895	4.10398	1.65507		8.33978	0.33848	0.772369		8.33478	0.0144467
8.34562	4.06307	1.65945		8.34645	0.340447	0.780809		8.34145	0.0137165
8.35228	4.02357	1.665		8.35312	0.342727	0.789887		8.34812	0.0133887
8.35895	3.98623	1.67169		8.35978	0.345103	0.799626		8.35478	0.0133291
8.36562	3.95042	1.67953		8.36645	0.347726	0.810093		8.36145	0.0137687
8.37228	3.91541	1.6885		8.37312	0.350624	0.821364		8.36812	0.0146031
8.37895	3.88078	1.69852		8.37978	0.353783	0.833553		8.37478	0.0151172
8.38562	3.84733	1.7096		8.38645	0.357196	0.846797		8.38145	0.0147671
8.39228	3.81467	1.72171		8.39312	0.360556	0.861245		8.38812	0.0141561
8.39895	3.78277	1.73491		8.39978	0.36402	0.877035		8.39478	0.0137836
8.40562	3.75216	1.74925		8.40645	0.366971	0.894272		8.40145	0.0130981
8.41228	3.72346	1.76482		8.41312	0.369623	0.91306		8.40812	0.011757
8.41895	3.69667	1.78177		8.41978	0.372246	0.933462		8.41478	0.0107512
8.42562	3.67102	1.8002		8.42645	0.375465	0.955516		8.42145	0.0105128
8.43228	3.64574	1.8203		8.43312	0.379339	0.979257		8.42812	0.0105128
8.43895	3.62072	1.84218		8.43978	0.383295	1.00472		8.43478	0.0101328
8.44562	3.59667	1.86603		8.44645	0.387438	1.03193		8.44145	0.0102594
8.45228	3.5743	1.89198		8.45312	0.392139	1.06096		8.44812	0.0114813
8.45895	3.55348	1.92022		8.45978	0.397824	1.09189		8.45478	0.0131577
8.46562	3.534	1.95097		8.46645	0.403561	1.12485		8.46145	0.0148565
8.47228	3.51661	1.98444		8.47312	0.409015	1.16		8.46812	0.0165179
8.47895	3.50162	2.02082		8.47978	0.414483	1.1975		8.47478	0.0180379
8.48562	3.4883	2.06029		8.48645	0.420563	1.23757		8.48145	0.0189468
8.49228	3.47584	2.10298		8.49312	0.426434	1.28038		8.48812	0.0191927
8.49895	3.46437	2.14903		8.49978	0.431187	1.32616		8.49478	0.0191629
8.50562	3.45483	2.19855		8.50645	0.43495	1.37513		8.50145	0.0188947
8.51228	3.44725	2.25164		8.51312	0.438564	1.42747		8.50812	0.0188276
8.51895	3.44113	2.30839		8.51978	0.442393	1.48336		8.51478	0.0193566
8.52562	3.43654	2.36893		8.52645	0.446238	1.54299		8.52145	0.020206
8.53228	3.43385	2.43337		8.53312	0.450358	1.60654		8.52812	0.0205487
8.53895	3.43332	2.50188		8.53978	0.45491	1.67422		8.53478	0.0201836
8.54562	3.43432	2.57466		8.54645	0.4602	1.7463		8.54145	0.0196472
8.55228	3.43658	2.65191		8.55312	0.466011	1.82306		8.54812	0.0188127
8.55895	3.44052	2.73384		8.55978	0.472173	1.90485		8.55478	0.017412
8.56562	3.44638	2.82072		8.56645	0.478171	1.99201		8.56145	0.0154004
8.57228	3.45416	2.91288		8.57312	0.48396	2.0849		8.56812	0.0138655
8.57895	3.46349	3.01083		8.57978	0.489488	2.18395		8.57478	0.0133589
8.58562	3.4745	3.11523		8.58645	0.494614	2.28958		8.58145	0.0134185
8.59228	3.48729	3.22688		8.59312	0.499122	2.40226		8.58812	0.0135228
8.59895	3.50197	3.34665		8.59978	0.503249	2.52247		8.59478	0.0132099
8.60562	3.51821	3.47546		8.60645	0.507183	2.65082		8.60145	0.013113
8.61228	3.53558	3.61425		8.61312	0.510544	2.78808		8.60812	0.0130981
8.61895	3.55449	3.76405		8.61978	0.513501	2.93527		8.61478	0.012964
8.62562	3.57504	3.92591		8.62645	0.516519	3.09362		8.62145	0.0126362
8.63228	3.59733	4.10097		8.63312	0.519641	3.26458		8.62812	0.0121742
8.63895	3.62069	4.29037		8.63978	0.522502	3.44977		8.63478	0.0124425
8.64562	3.64542	4.49545		8.64645	0.525549	3.65099		8.64145	0.0135303
8.65228	3.67198	4.71772		8.65312	0.529215	3.87018		8.64812	0.0151023
8.65895	3.69997	4.95892		8.65978	0.533022	4.10941		8.65478	0.0164956
8.66562	3.72884	5.22098		8.66645	0.53595	4.37068		8.66145	0.0173375
8.67228	3.75847	5.50592		8.67312	0.537939	4.65598		8.66812	0.0176281
8.67895	3.78928	5.81589		8.67978	0.539467	4.96727		8.67478	0.0172406
8.68562	3.8209	6.15322		8.68645	0.540137	5.30668		8.68145	0.0164583
8.69228	3.85264	6.52042		8.69312	0.540093	5.67657		8.68812	0.0155941
8.69895	3.8844	6.92019		8.69978	0.539891	6.07957		8.69478	0.0150204
8.70562	3.91645	7.35535		8.70645	0.54048	6.51863		8.70145	0.0147223
8.71228	3.94821	7.82883		8.71312	0.541776	6.99697		8.70812	0.0149533
8.71895	3.97921	8.34377		8.71978	0.542901	7.51822		8.71478	0.0154451
8.72562	4.00925	8.90351		8.72645	0.543505	8.08619		8.72145	0.0158921
8.73228	4.0386	9.51144		8.73312	0.54381	8.70457		8.72812	0.0158995
8.73895	4.06697	10.1708		8.73978	0.543587	9.37659		8.73478	0.0155196
8.74562	4.09347	10.8845		8.74645	0.542685	10.1049		8.74145	0.0154823
8.75228	4.1182	11.6552		8.75312	0.540778	10.8915		8.74812	0.0159517
8.75895	4.14138	12.4853		8.75978	0.538558	11.7378		8.75478	0.0168905
8.76562	4.1631	13.3766		8.76645	0.536822	12.6445		8.76145	0.0178218
8.77228	4.1825	14.3301		8.77312	0.535458	13.6118		8.76812	0.018701
8.77895	4.19834	15.3457		8.77978	0.534765	14.6391		8.77478	0.0192523
8.78562	4.21043	16.4222		8.78645	0.534289	15.7254		8.78145	0.0188723
8.79228	4.21931	17.5574		8.79312	0.534259	16.869		8.78812	0.0176057
8.79895	4.22538	18.7482		8.79978	0.534035	18.0671		8.79478	0.016436
8.80562	4.22819	19.99		8.80645	0.533327	19.3155		8.80145	0.0161156
8.81228	4.22752	21.2772		8.81312	0.531971	20.6086		8.80812	0.0163615
8.81895	4.22399	22.6035		8.81978	0.530005	21.9392		8.81478	0.0169724
8.82562	4.21818	23.9618		8.82645	0.527747	23.2988		8.82145	0.0179633
8.83228	4.20941	25.3447		8.83312	0.525311	24.6782		8.82812	0.0190884
8.83895	4.19615	26.7441		8.83978	0.523351	26.0677		8.83478	0.0197887
8.84562	4.17834	28.1511		8.84645	0.521734	27.4571		8.84145	0.0195205
8.85228	4.15657	29.5564		8.85312	0.520691	28.8369		8.84812	0.0190437
8.85895	4.132	30.9505		8.85978	0.519812	30.1973		8.85478	0.0186563
8.86562	4.10458	32.3232		8.86645	0.518635	31.5291		8.86145	0.0183582
8.87228	4.07432	33.6641		8.87312	0.517339	32.8235		8.86812	0.0184029
8.87895	4.04186	34.9628		8.87978	0.516117	34.0727		8.87478	0.0183284
8.88562	4.00703	36.2096		8.88645	0.515223	35.2692		8.88145	0.0181645
8.89228	3.96976	37.3968		8.89312	0.514351	36.4065		8.88812	0.0179857
8.89895	3.92937	38.5186		8.89978	0.513345	37.4786		8.89478	0.0182539
8.90562	3.88602	39.5707		8.90645	0.512898	38.4805		8.90145	0.0191331
8.91228	3.83984	40.5503		8.91312	0.512958	39.4084		8.90812	0.019744
8.91895	3.79064	41.4559		8.91978	0.513457	40.2608		8.91478	0.0199452
8.92562	3.73942	42.2872		8.92645	0.514656	41.0378		8.92145	0.0201911
8.93228	3.68688	43.0455		8.93312	0.516757	41.7405		8.92812	0.0202879
8.93895	3.63376	43.732		8.93978	0.519432	42.37		8.93478	0.020206
8.94562	3.58022	44.3477		8.94645	0.521712	42.9272		8.94145	0.0197142
8.95228	3.52615	44.893		8.95312	0.523426	43.4129		8.94812	0.0192523
8.95895	3.47173	45.3677		8.95978	0.524879	43.8276		8.95478	0.0189543
8.96562	3.41686	45.7726		8.96645	0.526078	44.1713		8.96145	0.0185221
8.97228	3.36193	46.1089		8.97312	0.52733	44.4434		8.96812	0.0178665
8.97895	3.30708	46.3784		8.97978	0.529043	44.643		8.97478	0.0170097
8.98562	3.25226	46.5825		8.98645	0.532031	44.7704		8.98145	0.016503
8.99228	3.19769	46.7227		8.99312	0.536479	44.8281		8.98812	0.0164881
8.99895	3.14392	46.801		8.99978	0.541836	44.8209		8.99478	0.0167936
9.00562	3.09092	46.8201		9.00645	0.547901	44.7543		9.00145	0.0171736
9.01228	3.03806	46.7832		9.01312	0.55448	44.634		9.00812	0.0177398
9.01895	2.98525	46.6936		9.01978	0.561893	44.4658		9.01478	0.018239
9.02562	2.93299	46.5545		9.02645	0.569642	44.2549		9.02145	0.0179708
9.03228	2.88223	46.3691		9.03312	0.577413	44.0058		9.02812	0.017114
9.03895	2.83296	46.1413		9.03978	0.585936	43.7209		9.03478	0.0165179
9.04562	2.78522	45.8753		9.04645	0.595585	43.4011		9.04145	0.0165924
9.05228	2.73901	45.5752		9.05312	0.606142	43.0466		9.04812	0.0171214
9.05895	2.69452	45.245		9.05978	0.617154	42.6579		9.05478	0.0175089
9.06562	2.65235	44.8881		9.06645	0.628799	42.2368		9.06145	0.0181943
9.07228	2.61239	44.5074		9.07312	0.641696	41.7855		9.06812	0.0190735
9.07895	2.57511	44.1056		9.07978	0.655249	41.3072		9.07478	0.019595
9.08562	2.53989	43.6848		9.08645	0.669107	40.8058		9.08145	0.0195429
9.09228	2.50684	43.2476		9.09312	0.683844	40.2861		9.08812	0.0191554
9.09895	2.47595	42.7967		9.09978	0.699691	39.7527		9.09478	0.0190139
9.10562	2.44719	42.3356		9.10645	0.717252	39.2086		9.10145	0.0189468
9.11228	2.42085	41.8677		9.11312	0.736587	38.6561		9.10812	0.0185445
9.11895	2.39638	41.3961		9.11978	0.757962	38.0968		9.11478	0.0177622
9.12562	2.37449	40.9235		9.12645	0.781186	37.5326		9.12145	0.0170022
9.13228	2.356	40.452		9.13312	0.805497	36.9651		9.12812	0.0167787
9.13895	2.34122	39.9828		9.13978	0.831276	36.3958		9.13478	0.0172704
9.14562	2.3293	39.5167		9.14645	0.858456	35.826		9.14145	0.01771
9.15228	2.31936	39.0539		9.15312	0.8872	35.2572		9.14812	0.0177994
9.15895	2.31207	38.5945		9.15978	0.917211	34.6912		9.15478	0.0176355
9.16562	2.30838	38.1394		9.16645	0.9486	34.1292		9.16145	0.017643
9.17228	2.30771	37.6899		9.17312	0.981957	33.5712		9.16812	0.0178814
9.17895	2.30983	37.2482		9.17978	1.01745	33.0167		9.17478	0.0177324
9.18562	2.31539	36.8168		9.18645	1.05566	32.4641		9.18145	0.0175238
9.19228	2.32521	36.3981		9.19312	1.09632	31.9122		9.18812	0.0176132
9.19895	2.33956	35.9938		9.19978	1.13934	31.3601		9.19478	0.018239
9.20562	2.35794	35.6047		9.20645	1.18488	30.8073		9.20145	0.0186637
9.21228	2.38017	35.2309		9.21312	1.23328	30.2542		9.20812	0.018321
9.21895	2.40633	34.8714		9.21978	1.28502	29.7025		9.21478	0.0177026
9.22562	2.43668	34.5251		9.22645	1.33914	29.1546		9.22145	0.0168681
9.23228	2.47157	34.191		9.23312	1.39618	28.6135		9.22812	0.0157282
9.23895	2.51056	33.8683		9.23978	1.4569	28.0822		9.23478	0.0146404
9.24562	2.55372	33.5567		9.24645	1.52186	27.5628		9.24145	0.0140294
9.25228	2.60179	33.2561		9.25312	1.59141	27.0563		9.24812	0.0138134
9.25895	2.65554	32.9667		9.25978	1.66561	26.5624		9.25478	0.0135899
9.26562	2.71547	32.6883		9.26645	1.74557	26.0802		9.26145	0.0139177
9.27228	2.78188	32.4202		9.27312	1.83088	25.6085		9.26812	0.0152364
9.27895	2.8556	32.1612		9.27978	1.92179	25.1464		9.27478	0.0169575
9.28562	2.93738	31.9093		9.28645	2.0186	24.6932		9.28145	0.0181496
9.29228	3.02767	31.6624		9.29312	2.12225	24.2487		9.28812	0.0186116
9.29895	3.12683	31.4179		9.29978	2.23372	23.813		9.29478	0.0187159
9.30562	3.23538	31.1734		9.30645	2.3536	23.3865		9.30145	0.0187606
9.31228	3.35436	30.9268		9.31312	2.48294	22.9696		9.30812	0.0189394
9.31895	3.48417	30.6767		9.31978	2.62257	22.5625		9.31478	0.0191256
9.32562	3.62541	30.4227		9.32645	2.77389	22.1647		9.32145	0.0198036
9.33228	3.77943	30.1647		9.33312	2.93805	21.7751		9.32812	0.0211447
9.33895	3.94773	29.9025		9.33978	3.11574	21.3925		9.33478	0.0226274
9.34562	4.13191	29.636		9.34645	3.30861	21.0162		9.34145	0.0234097
9.35228	4.33309	29.3648		9.35312	3.51892	20.6455		9.34812	0.0233799
9.35895	4.55379	29.0887		9.35978	3.74904	20.2805		9.35478	0.0229105
9.36562	4.7961	28.8076		9.36645	4.00091	19.9212		9.36145	0.0223741
9.37228	5.06169	28.5213		9.37312	4.2754	19.5682		9.36812	0.0214428
9.37895	5.35229	28.2289		9.37978	4.57417	19.2224		9.37478	0.0210553
9.38562	5.66975	27.9296		9.38645	4.899	18.8848		9.38145	0.0216514
9.39228	6.01624	27.6225		9.39312	5.25185	18.5564		9.38812	0.0229999
9.39895	6.39328	27.3073		9.39978	5.63519	18.2375		9.39478	0.0246093
9.40562	6.80302	26.9836		9.40645	6.05053	17.9282		9.40145	0.0258237
9.41228	7.24733	26.6507		9.41312	6.50077	17.6284		9.40812	0.027217
9.41895	7.72797	26.3076		9.41978	6.98804	17.3378		9.41478	0.028342
9.42562	8.24574	25.9528		9.42645	7.5139	17.056		9.42145	0.0290349
9.43228	8.80165	25.5858		9.43312	8.07948	16.7822		9.42812	0.0292733
9.43895	9.39645	25.2065		9.43978	8.68475	16.5153		9.43478	0.0290275
9.44562	10.0304	24.8157		9.44645	9.33034	16.2545		9.44145	0.0288337
9.45228	10.7038	24.4142		9.45312	10.0157	15.9991		9.44812	0.0289232
9.45895	11.4157	24.0034		9.45978	10.7399	15.7486		9.45478	0.0291541
9.46562	12.1646	23.5851		9.46645	11.5013	15.5027		9.46145	0.0290796
9.47228	12.9483	23.1618		9.47312	12.2971	15.2609		9.46812	0.0283867
9.47895	13.7643	22.7357		9.47978	13.1241	15.0231		9.47478	0.0279471
9.48562	14.6098	22.3088		9.48645	13.9778	14.7895		9.48145	0.0282675
9.49228	15.4803	21.8827		9.49312	14.8541	14.5603		9.48812	0.0291467
9.49895	16.3709	21.4585		9.49978	15.7487	14.3357		9.49478	0.0303686
9.50562	17.2764	21.0372		9.50645	16.6565	14.1158		9.50145	0.0319332
9.51228	18.192	20.6198		9.51312	17.5719	13.9003		9.50812	0.033848
9.51895	19.1115	20.2067		9.51978	18.4886	13.6893		9.51478	0.0354722
9.52562	20.0281	19.7981		9.52645	19.401	13.4825		9.52145	0.0362545
9.53228	20.9355	19.3938		9.53312	20.3026	13.2798		9.52812	0.0362918
9.53895	21.828	18.9938		9.53978	21.1869	13.0806		9.53478	0.0357404
9.54562	22.7009	18.598		9.54645	22.0481	12.8844		9.54145	0.0351593
9.55228	23.5484	18.2064		9.55312	22.8806	12.6908		9.54812	0.0347719
9.55895	24.3648	17.8196		9.55978	23.6797	12.4995		9.55478	0.034675
9.56562	25.145	17.4383		9.56645	24.4411	12.3107		9.56145	0.0349358
9.57228	25.8857	17.0638		9.57312	25.1609	12.1243		9.56812	0.0352487
9.57895	26.5841	16.6975		9.57978	25.8355	11.9409		9.57478	0.0356585
9.58562	27.2375	16.3408		9.58645	26.4624	11.7612		9.58145	0.0361577
9.59228	27.8427	15.9946		9.59312	27.0398	11.586		9.58812	0.0368133
9.59895	28.3984	15.6591		9.59978	27.567	11.4158		9.59478	0.0376999
9.60562	28.9044	15.3343		9.60645	28.0431	11.2506		9.60145	0.0381395
9.61228	29.36	15.0197		9.61312	28.4672	11.0902		9.60812	0.0384152
9.61895	29.7648	14.7149		9.61978	28.8399	10.9339		9.61478	0.0387654
9.62562	30.1181	14.419		9.62645	29.1616	10.7812		9.62145	0.0389814
9.63228	30.4216	14.1316		9.63312	29.433	10.6314		9.62812	0.0388995
9.63895	30.6764	13.8521		9.63978	29.6548	10.484		9.63478	0.0387132
9.64562	30.8837	13.5805		9.64645	29.8286	10.3384		9.64145	0.0388026
9.65228	31.045	13.3165		9.65312	29.9566	10.195		9.64812	0.039205
9.65895	31.1615	13.0599		9.65978	30.0407	10.0541		9.65478	0.0395626
9.66562	31.2353	12.8102		9.66645	30.0831	9.91672		9.66145	0.0401139
9.67228	31.2688	12.5669		9.67312	30.086	9.78338		9.66812	0.0407025
9.67895	31.2643	12.3297		9.67978	30.0518	9.65446		9.67478	0.0410378
9.68562	31.2238	12.0986		9.68645	29.982	9.52995		9.68145	0.0414252
9.69228	31.1487	11.874		9.69312	29.8783	9.40964		9.68812	0.0412762
9.69895	31.041	11.656		9.69978	29.7435	9.29314		9.69478	0.0409484
9.70562	30.9028	11.445		9.70645	29.5795	9.17993		9.70145	0.0404418
9.71228	30.7357	11.2415		9.71312	29.3877	9.06928		9.70812	0.0406429
9.71895	30.5414	11.0459		9.71978	29.17	8.96043		9.71478	0.0410751
9.72562	30.3224	10.8582		9.72645	28.9294	8.85267		9.72145	0.0414029
9.73228	30.0813	10.6781		9.73312	28.6682	8.74553		9.72812	0.0419393
9.73895	29.8197	10.5047		9.73978	28.388	8.63882		9.73478	0.0426695
9.74562	29.5394	10.3367		9.74645	28.0905	8.53256		9.74145	0.0432655
9.75228	29.2423	10.1733		9.75312	27.7774	8.4269		9.74812	0.0428557
9.75895	28.93	10.014		9.75978	27.4502	8.32207		9.75478	0.0421032
9.76562	28.604	9.85832		9.76645	27.1103	8.21841		9.76145	0.0412241
9.77228	28.2657	9.70612		9.77312	26.7591	8.11649		9.76812	0.0405535
9.77895	27.917	9.55723		9.77978	26.398	8.01698		9.77478	0.039801
9.78562	27.5596	9.41169		9.78645	26.0289	7.92042		9.78145	0.0396222
9.79228	27.1947	9.26985		9.79312	25.654	7.82706		9.78812	0.0402182
9.79895	26.8234	9.13203		9.79978	25.2743	7.73677		9.79478	0.0412613
9.80562	26.4471	8.99824		9.80645	24.8905	7.6492		9.80145	0.0424832
9.81228	26.0665	8.8681		9.81312	24.5029	7.56401		9.80812	0.0434667
9.81895	25.6828	8.74126		9.81978	24.113	7.4809		9.81478	0.0442713
9.82562	25.2972	8.61766		9.82645	23.7219	7.39964		9.82145	0.0447482
9.83228	24.9109	8.49761		9.83312	23.3298	7.31995		9.82812	0.0453666
9.83895	24.5248	8.38158		9.83978	22.9377	7.24161		9.83478	0.0463501
9.84562	24.1398	8.26983		9.84645	22.5468	7.16451		9.84145	0.0469461
9.85228	23.7565	8.16241		9.85312	22.158	7.08873		9.84812	0.0465959
9.85895	23.3756	8.05929		9.85978	21.7712	7.01444		9.85478	0.0459403
9.86562	22.9978	7.96035		9.86645	21.3868	6.94175		9.86145	0.0450835
9.87228	22.6231	7.8652		9.87312	21.0061	6.8706		9.86812	0.0436157
9.87895	22.2521	7.77311		9.87978	20.6301	6.80087		9.87478	0.0416711
9.88562	21.8851	7.68315		9.88645	20.2591	6.73246		9.88145	0.0405014
9.89228	21.5228	7.59442		9.89312	19.8933	6.66539		9.88812	0.0408068
9.89895	21.1652	7.50644		9.89978	19.533	6.59977		9.89478	0.0415519
9.90562	20.8127	7.41914		9.90645	19.1785	6.53563		9.90145	0.042446
9.91228	20.466	7.3328		9.91312	18.8291	6.4729		9.90812	0.0437349
9.91895	20.1255	7.24787		9.91978	18.485	6.41139		9.91478	0.0451431
9.92562	19.7909	7.16476		9.92645	18.1464	6.35082		9.92145	0.0462383
9.93228	19.4626	7.08383		9.93312	17.814	6.29094		9.92812	0.0467673
9.93895	19.1405	7.00528		9.93978	17.4881	6.23158		9.93478	0.0469536
9.94562	18.8249	6.92909		9.94645	17.1679	6.17267		9.94145	0.0469089
9.95228	18.5152	6.8549		9.95312	16.854	6.11421		9.94812	0.0468269
9.95895	18.2116	6.78218		9.95978	16.5461	6.05628		9.95478	0.0467822
9.96562	17.9147	6.7104		9.96645	16.2447	5.99902		9.96145	0.0467151
9.97228	17.624	6.63927		9.97312	15.9494	5.94257		9.96812	0.0465885
9.97895	17.3397	6.56881		9.97978	15.6594	5.88707		9.97478	0.0470877
9.98562	17.0616	6.49928		9.98645	15.3752	5.83256		9.98145	0.0482053
9.99228	16.7899	6.43098		9.99312	15.0974	5.77893		9.98812	0.0493526
9.99895	16.5244	6.36423		9.99978	14.8267	5.726		9.99478	0.0500605
10.0056	16.2641	6.29928		10.0064	14.5619	5.67358		10.0015	0.050284
10.0123	16.0085	6.23636		10.0131	14.3029	5.62163		10.0081	0.0504255
10.019	15.7579	6.17551		10.0198	14.0505	5.57025		10.0148	0.050351
10.0256	15.5123	6.11661		10.0265	13.8047	5.5197		10.0214	0.0499338
10.0323	15.2714	6.05941		10.0331	13.5643	5.47028		10.0281	0.0490546
10.0389	15.0345	6.00363		10.0398	13.3281	5.42228		10.0348	0.0481308
10.0456	14.802	5.94903		10.0465	13.0966	5.37594		10.0414	0.0476018
10.0523	14.5744	5.8955		10.0531	12.8707	5.3314		10.0481	0.0477135
10.0589	14.3513	5.84298		10.0598	12.6499	5.28865		10.0548	0.0484213
10.0656	14.1325	5.79149		10.0664	12.4337	5.24758		10.0615	0.0492781
10.0723	13.9175	5.74105		10.0731	12.2223	5.20791		10.0681	0.0505149
10.079	13.7063	5.6917		10.0798	12.016	5.16924		10.0748	0.0519454
10.0856	13.4983	5.64341		10.0864	11.8142	5.1311		10.0815	0.053443
10.0923	13.2933	5.59607		10.0931	11.6162	5.09301		10.0881	0.054419
10.099	13.0912	5.54947		10.0998	11.4224	5.05468		10.0948	0.0545681
10.1056	12.8915	5.50339		10.1065	11.2334	5.01593		10.1014	0.0543073
10.1123	12.6943	5.45763		10.1131	11.049	4.97679		10.1081	0.0538602
10.1189	12.4996	5.41204		10.1198	10.8688	4.93738		10.1148	0.053525
10.1256	12.3077	5.36661		10.1265	10.6927	4.89796		10.1214	0.0535324
10.1323	12.1187	5.3215		10.1331	10.5206	4.85889		10.1281	0.054054
10.1389	11.9322	5.27698		10.1398	10.3518	4.82059		10.1348	0.054881
10.1456	11.7485	5.23345		10.1464	10.1855	4.78346		10.1415	0.055939
10.1523	11.567	5.19125		10.1531	10.0226	4.74783		10.1481	0.0571012
10.159	11.3878	5.15056		10.1598	9.86373	4.71374		10.1548	0.058122
10.1656	11.2106	5.11135		10.1664	9.709	4.68109		10.1615	0.0583827
10.1723	11.0355	5.07342		10.1731	9.55746	4.64963		10.1681	0.0579581
10.179	10.8628	5.03647		10.1798	9.40925	4.61913		10.1748	0.0576526
10.1856	10.6925	5.00015		10.1865	9.26413	4.58935		10.1814	0.0578985
10.1923	10.5243	4.96409		10.1931	9.12149	4.56003		10.1881	0.0583008
10.1989	10.3579	4.92802		10.1998	8.98062	4.53088		10.1948	0.0584349
10.2056	10.193	4.8919		10.2065	8.84162	4.50166		10.2014	0.0586584
10.2123	10.0298	4.85587		10.2131	8.70508	4.47224		10.2081	0.0590906
10.2189	9.86872	4.82016		10.2198	8.57098	4.44267		10.2148	0.0597909
10.2256	9.70981	4.78492		10.2264	8.43978	4.4131		10.2215	0.0603423
10.2323	9.55387	4.75025		10.2331	8.31137	4.38361		10.2281	0.0605658
10.239	9.40169	4.7161		10.2398	8.18563	4.35424		10.2348	0.0607595
10.2456	9.25368	4.68243		10.2464	8.0627	4.3251		10.2415	0.0608414
10.2523	9.10928	4.64915		10.2531	7.94265	4.29639		10.2481	0.0607818
10.259	8.96798	4.61608		10.2598	7.82504	4.26832		10.2548	0.0601709
10.2656	8.82965	4.5831		10.2665	7.70928	4.24106		10.2614	0.0594556
10.2723	8.69381	4.55021		10.2731	7.59555	4.21463		10.2681	0.0594482
10.279	8.56078	4.51768		10.2798	7.48495	4.18893		10.2748	0.0602826
10.2856	8.43072	4.48586		10.2865	7.37663	4.16384		10.2814	0.0616685
10.2923	8.30377	4.45506		10.2931	7.27013	4.13924		10.2881	0.0631139
10.2989	8.17965	4.42541		10.2998	7.16537	4.11501		10.2948	0.0644252
10.3056	8.05856	4.39686		10.3064	7.06299	4.09099		10.3015	0.0652969
10.3123	7.94084	4.36925		10.3131	6.96315	4.06704		10.3081	0.0653043
10.3189	7.82596	4.34229		10.3198	6.86485	4.04301		10.3148	0.0647232
10.3256	7.71322	4.31569		10.3264	6.76812	4.01883		10.3215	0.0640079
10.3323	7.603	4.28904		10.3331	6.67301	3.99444		10.3281	0.0636205
10.339	7.49519	4.26199		10.3398	6.58045	3.96984		10.3348	0.063844
10.3456	7.38992	4.23435		10.3465	6.49033	3.94505		10.3415	0.0644773
10.3523	7.28706	4.20613		10.3531	6.40243	3.92013		10.3481	0.065513
10.359	7.18724	4.17756		10.3598	6.31679	3.89509		10.3548	0.0670329
10.3656	7.09078	4.14897		10.3665	6.23293	3.86993		10.3614	0.0688881
10.3723	6.99745	4.1207		10.3731	6.15047	3.84468		10.3681	0.0706911
10.3789	6.90744	4.09305		10.3798	6.06886	3.8195		10.3748	0.0718907
10.3856	6.82029	4.06623		10.3864	5.98864	3.79461		10.3814	0.0727698
10.3923	6.73494	4.04037		10.3931	5.90955	3.77022		10.3881	0.0736564
10.3989	6.65097	4.01545		10.3998	5.83102	3.74652		10.3948	0.0742525
10.4056	6.56918	3.99133		10.4064	5.75354	3.72365		10.4015	0.0738576
10.4123	6.49004	3.96774		10.4131	5.67832	3.70172		10.4081	0.0725165
10.419	6.41331	3.94437		10.4198	5.6054	3.68086		10.4148	0.0708848
10.4256	6.33859	3.92096		10.4265	5.53334	3.66109		10.4215	0.0694916
10.4323	6.26635	3.89733		10.4331	5.46205	3.64231		10.4281	0.0680611
10.439	6.19636	3.87342		10.4398	5.39251	3.62423		10.4348	0.0667796
10.4456	6.12792	3.84929		10.4465	5.32538	3.60649		10.4414	0.0663623
10.4523	6.06054	3.82508		10.4531	5.25933	3.58877		10.4481	0.0671297
10.4589	5.99427	3.80095		10.4598	5.19423	3.57084		10.4548	0.068523
10.4656	5.9294	3.77709		10.4665	5.1306	3.55254		10.4614	0.0697449
10.4723	5.86628	3.75361		10.4731	5.06823	3.53376		10.4681	0.0705048
10.4789	5.80519	3.73054		10.4798	5.00692	3.51445		10.4748	0.0705943
10.4856	5.74612	3.70781		10.4864	4.9465	3.49472		10.4815	0.0701994
10.4923	5.68884	3.68532		10.4931	4.88806	3.47476		10.4881	0.0697374
10.499	5.63327	3.66299		10.4998	4.83118	3.45489		10.4948	0.0694916
10.5056	5.5793	3.64075		10.5064	4.77562	3.43539		10.5015	0.0694171
10.5123	5.52701	3.6186		10.5131	4.72134	3.41645		10.5081	0.0701398
10.519	5.47653	3.59655		10.5198	4.66782	3.3982		10.5148	0.071533
10.5256	5.42736	3.57471		10.5265	4.61525	3.38069		10.5214	0.0733584
10.5323	5.37908	3.55321		10.5331	4.56353	3.36389		10.5281	0.0748485
10.5389	5.33133	3.53222		10.5398	4.51287	3.34771		10.5348	0.0756383
10.5456	5.28456	3.51182		10.5465	4.46306	3.33195		10.5414	0.076063
10.5523	5.23883	3.49199		10.5531	4.41437	3.31641		10.5481	0.0760183
10.5589	5.19381	3.4726		10.5598	4.36714	3.30091		10.5548	0.0759736
10.5656	5.14956	3.45351		10.5664	4.32086	3.28537		10.5615	0.0754222
10.5723	5.10632	3.43454		10.5731	4.2747	3.26976		10.5681	0.0745207
10.579	5.06421	3.41558		10.5798	4.22908	3.25411		10.5748	0.0740513
10.5856	5.02269	3.39652		10.5864	4.18449	3.2385		10.5815	0.0741184
10.5923	4.98146	3.37731		10.5931	4.14081	3.22306		10.5881	0.0740364
10.599	4.94067	3.35798		10.5998	4.09767	3.20792		10.5948	0.0731573
10.6056	4.9005	3.33856		10.6065	4.05527	3.19317		10.6014	0.072673
10.6123	4.86071	3.3192		10.6131	4.01399	3.17876		10.6081	0.0732318
10.6189	4.82152	3.30002		10.6198	3.97345	3.16455		10.6148	0.0743046
10.6256	4.78341	3.28118		10.6265	3.93336	3.15034		10.6214	0.0750422
10.6323	4.74656	3.26284		10.6331	3.89398	3.13594		10.6281	0.0753775
10.6389	4.71022	3.2451		10.6398	3.85544	3.1212		10.6348	0.0761598
10.6456	4.67385	3.22802		10.6464	3.81728	3.10603		10.6415	0.0770986
10.6523	4.63683	3.21164		10.6531	3.7792	3.09041		10.6481	0.0774339
10.659	4.59886	3.1959		10.6598	3.74195	3.07441		10.6548	0.0766739
10.6656	4.55981	3.18072		10.6664	3.70631	3.0582		10.6615	0.0754073
10.6723	4.51992	3.16593		10.6731	3.6718	3.04201		10.6681	0.074707
10.679	4.48025	3.15123		10.6798	3.63801	3.02613		10.6748	0.0744611
10.6856	4.44105	3.13633		10.6865	3.60494	3.0108		10.6814	0.0744388
10.6923	4.40273	3.12101		10.6931	3.57334	2.99617		10.6881	0.0745356
10.6989	4.36507	3.10515		10.6998	3.54259	2.98235		10.6948	0.074774
10.7056	4.32792	3.08877		10.7065	3.51216	2.96938		10.7014	0.0750571
10.7123	4.29097	3.07195		10.7131	3.48204	2.9572		10.7081	0.0751987
10.7189	4.25345	3.05486		10.7198	3.45207	2.94576		10.7148	0.0755414
10.7256	4.21585	3.03776		10.7264	3.42251	2.93498		10.7215	0.0759885
10.7323	4.17844	3.02094		10.7331	3.39304	2.92472		10.7281	0.0761673
10.739	4.14144	3.00471		10.7398	3.3639	2.9148		10.7348	0.0760555
10.7456	4.10458	2.98924		10.7464	3.33491	2.90499		10.7415	0.0758693
10.7523	4.06778	2.97464		10.7531	3.30635	2.89511		10.7481	0.0760406
10.759	4.03122	2.96084		10.7598	3.27925	2.88499		10.7548	0.076443
10.7656	3.99474	2.94773		10.7665	3.2536	2.87452		10.7614	0.076808
10.7723	3.95812	2.93514		10.7731	3.22926	2.86363		10.7681	0.0773892
10.779	3.92172	2.92291		10.7798	3.20506	2.85226		10.7748	0.0785068
10.7856	3.88537	2.91085		10.7865	3.18066	2.84044		10.7814	0.0801161
10.7923	3.84857	2.89878		10.7931	3.15647	2.82828		10.7881	0.0820681
10.7989	3.81114	2.88656		10.7998	3.13256	2.816		10.7948	0.0837147
10.8056	3.77312	2.87412		10.8064	3.10926	2.8038		10.8015	0.0852346
10.8123	3.73496	2.86148		10.8131	3.08562	2.79185		10.8081	0.0866726
10.8189	3.69667	2.84868		10.8198	3.06253	2.78022		10.8148	0.0881106
10.8256	3.65888	2.83579		10.8264	3.04072	2.76897		10.8215	0.089556
10.8323	3.62211	2.82283		10.8331	3.02028	2.7581		10.8281	0.0905693
10.839	3.58655	2.80985		10.8398	3.00071	2.74758		10.8348	0.0917166
10.8456	3.55172	2.79686		10.8465	2.98131	2.73733		10.8415	0.0930801
10.8523	3.51773	2.7839		10.8531	2.96284	2.72719		10.8481	0.0947267
10.859	3.48419	2.771		10.8598	2.94527	2.71708		10.8548	0.0967532
10.8656	3.45079	2.75817		10.8665	2.92844	2.70694		10.8614	0.0994354
10.8723	3.41692	2.74545		10.8731	2.91187	2.69678		10.8681	0.102594
10.8789	3.38217	2.73295		10.8798	2.89564	2.68663		10.8748	0.10547
10.8856	3.34686	2.72085		10.8864	2.88031	2.67653		10.8814	0.108294
10.8923	3.31092	2.70935		10.8931	2.86563	2.66654		10.8881	0.112094
10.8989	3.27541	2.69859		10.8998	2.8514	2.65671		10.8948	0.116892
10.9056	3.24079	2.68866		10.9064	2.83795	2.64709		10.9015	0.122152
10.9123	3.20705	2.67951		10.9131	2.82579	2.63769		10.9081	0.127472
10.919	3.17434	2.67103		10.9198	2.81454	2.62854		10.9148	0.133418
10.9256	3.1424	2.66301		10.9265	2.80347	2.61965		10.9215	0.140324
10.9323	3.11121	2.65517		10.9331	2.79382	2.61107		10.9281	0.147447
10.939	3.08021	2.6472		10.9398	2.78646	2.60283		10.9348	0.154287
10.9456	3.04928	2.63889		10.9465	2.7807	2.5949		10.9414	0.161201
10.9523	3.01912	2.6301		10.9531	2.77545	2.5872		10.9481	0.16959
10.9589	2.98943	2.62082		10.9598	2.77096	2.57966		10.9548	0.179805
10.9656	2.96025	2.61117		10.9665	2.76803	2.5722		10.9614	0.19116
10.9723	2.9311	2.60134		10.9731	2.76587	2.56471		10.9681	0.20352
10.9789	2.90173	2.59156		10.9798	2.76427	2.55711		10.9748	0.217326
10.9856	2.87236	2.58201		10.9864	2.7643	2.54933		10.9815	0.23298
10.9923	2.84337	2.5728		10.9931	2.76697	2.54135		10.9881	0.250012
10.999	2.81513	2.56394		10.9998	2.77258	2.5332		10.9948	0.268444
11.0056	2.78722	2.55531		11.0064	2.78106	2.52496		11.0015	0.288352
11.0123	2.75964	2.54671		11.0131	2.79258	2.5167		11.0081	0.309557
11.019	2.73276	2.5379		11.0198	2.80692	2.50846		11.0148	0.332445
11.0256	2.70621	2.52872		11.0265	2.82388	2.50027		11.0214	0.357255
11.0323	2.67918	2.51905		11.0331	2.84379	2.49208		11.0281	0.384264
11.0389	2.6521	2.50891		11.0398	2.86679	2.48385		11.0348	0.413328
11.0456	2.62564	2.49841		11.0465	2.89294	2.47552		11.0414	0.445038
11.0523	2.60004	2.48771		11.0531	2.92275	2.46703		11.0481	0.480667
11.0589	2.57508	2.47709		11.0598	2.95702	2.45836		11.0548	0.52055
11.0656	2.55052	2.46686		11.0664	2.99591	2.44955		11.0615	0.564478
11.0723	2.52648	2.4573		11.0731	3.03889	2.44069		11.0681	0.612296
11.079	2.50203	2.44855		11.0798	3.08597	2.43191		11.0748	0.664383
11.0856	2.47751	2.44066		11.0864	3.13815	2.42338		11.0815	0.72071
11.0923	2.4535	2.43353		11.0931	3.19587	2.41525		11.0881	0.78126
11.099	2.42992	2.42705		11.0998	3.2592	2.40765		11.0948	0.846326
11.1056	2.4073	2.421		11.1065	3.32831	2.40063		11.1014	0.916466
11.1123	2.38553	2.41519		11.1131	3.404	2.39409		11.1081	0.991814
11.1189	2.36491	2.40942		11.1198	3.48744	2.38787		11.1148	1.07293
11.1256	2.34439	2.40355		11.1265	3.57874	2.38174		11.1214	1.16056
11.1323	2.32333	2.3975		11.1331	3.67836	2.3755		11.1281	1.25549
11.1389	2.30196	2.39123		11.1398	3.78651	2.36895		11.1348	1.35801
11.1456	2.28024	2.3847		11.1464	3.90437	2.36197		11.1415	1.46895
11.1523	2.25861	2.37789		11.1531	4.03366	2.35453		11.1481	1.58966
11.159	2.23751	2.37076		11.1598	4.17524	2.34676		11.1548	1.72072
11.1656	2.2174	2.36333		11.1664	4.32961	2.33883		11.1615	1.86276
11.1723	2.19811	2.35556		11.1731	4.49735	2.33098		11.1681	2.01615
11.179	2.17891	2.34746		11.1798	4.68006	2.32338		11.1748	2.18236
11.1856	2.15953	2.33907		11.1865	4.87936	2.31616		11.1814	2.36224
11.1923	2.13977	2.33046		11.1931	5.09606	2.30939		11.1881	2.55664
11.1989	2.12019	2.32179		11.1998	5.33204	2.30309		11.1948	2.76633
11.2056	2.10132	2.31321		11.2065	5.58912	2.29717		11.2014	2.99343
11.2123	2.0831	2.30488		11.2131	5.86902	2.29148		11.2081	3.23977
11.2189	2.06557	2.29687		11.2198	6.1731	2.28591		11.2148	3.50672
11.2256	2.04847	2.28924		11.2264	6.50265	2.28037		11.2215	3.79542
11.2323	2.032	2.28201		11.2331	6.85926	2.27485		11.2281	4.10751
11.239	2.01562	2.27522		11.2398	7.24409	2.26932		11.2348	4.44509
11.2456	1.99871	2.2688		11.2464	7.65968	2.26374		11.2415	4.8091
11.2523	1.98162	2.26269		11.2531	8.10868	2.25807		11.2481	5.20174
11.259	1.96463	2.25675		11.2598	8.59327	2.25231		11.2548	5.62561
11.2656	1.94857	2.25084		11.2665	9.11539	2.24645		11.2614	6.08359
11.2723	1.93337	2.24489		11.2731	9.67667	2.2405		11.2681	6.57695
11.279	1.91859	2.23887		11.2798	10.2791	2.23447		11.2748	7.10709
11.2856	1.90417	2.23273		11.2865	10.9239	2.22837		11.2814	7.67621
11.2923	1.88978	2.22644		11.2931	11.6123	2.2222		11.2881	8.28613
11.2989	1.87546	2.21996		11.2998	12.3448	2.216		11.2948	8.93743
11.3056	1.86087	2.21338		11.3064	13.1214	2.20985		11.3015	9.6305
11.3123	1.84617	2.20682		11.3131	13.9425	2.20379		11.3081	10.3668
11.3189	1.8316	2.20044		11.3198	14.8076	2.19786		11.3148	11.1472
11.3256	1.81683	2.19434		11.3264	15.7163	2.19206		11.3215	11.9711
11.3323	1.80212	2.18861		11.3331	16.6675	2.18639		11.3281	12.8373
11.339	1.78785	2.18323		11.3398	17.6599	2.18087		11.3348	13.7454
11.3456	1.77422	2.17815		11.3465	18.6921	2.17547		11.3415	14.695
11.3523	1.7606	2.1733		11.3531	19.7622	2.17019		11.3481	15.6846
11.359	1.74694	2.16853		11.3598	20.8675	2.16499		11.3548	16.7115
11.3656	1.73398	2.16372		11.3665	22.0035	2.15977		11.3614	17.7728
11.3723	1.72181	2.15877		11.3731	23.1657	2.15445		11.3681	18.8653
11.3789	1.71015	2.15365		11.3798	24.3499	2.14895		11.3748	19.9857
11.3856	1.69861	2.14843		11.3864	25.5519	2.14327		11.3814	21.129
11.3923	1.6876	2.14322		11.3931	26.7662	2.1374		11.3881	22.2909
11.3989	1.6768	2.13814		11.3998	27.9873	2.13138		11.3948	23.4672
11.4056	1.66561	2.13329		11.4064	29.2098	2.1253		11.4015	24.6538
11.4123	1.65421	2.12868		11.4131	30.4286	2.11921		11.4081	25.8456
11.419	1.64317	2.12432		11.4198	31.6383	2.11317		11.4148	27.037
11.4256	1.63264	2.12015		11.4265	32.8333	2.10721		11.4215	28.2238
11.4323	1.62172	2.11613		11.4331	34.0089	2.10139		11.4281	29.4008
11.439	1.61017	2.11218		11.4398	35.1607	2.09569		11.4348	30.5635
11.4456	1.59871	2.10825		11.4465	36.284	2.09012		11.4414	31.707
11.4523	1.58776	2.10429		11.4531	37.3744	2.08465		11.4481	32.8272
11.4589	1.57677	2.10029		11.4598	38.4284	2.0793		11.4548	33.9205
11.4656	1.56577	2.09621		11.4665	39.4417	2.0741		11.4614	34.9826
11.4723	1.55545	2.09202		11.4731	40.4108	2.06915		11.4681	36.01
11.4789	1.54615	2.08766		11.4798	41.3327	2.06445		11.4748	36.9992
11.4856	1.5373	2.08306		11.4864	42.2054	2.06001		11.4815	37.947
11.4923	1.52824	2.07809		11.4931	43.0267	2.05576		11.4881	38.851
11.499	1.5191	2.07271		11.4998	43.7948	2.05167		11.4948	39.7086
11.5056	1.50952	2.0669		11.5064	44.509	2.04763		11.5015	40.518
11.5123	1.49973	2.06075		11.5131	45.1685	2.04355		11.5081	41.2772
11.519	1.49017	2.05442		11.5198	45.7724	2.03929		11.5148	41.9852
11.5256	1.48102	2.04808		11.5265	46.3201	2.03476		11.5214	42.6415
11.5323	1.47234	2.04193		11.5331	46.8117	2.02995		11.5281	43.2452
11.5389	1.46402	2.03614		11.5398	47.2473	2.02492		11.5348	43.7957
11.5456	1.45613	2.03085		11.5465	47.627	2.01975		11.5414	44.2933
11.5523	1.44818	2.02615		11.5531	47.9514	2.01451		11.5481	44.7386
11.5589	1.43951	2.022		11.5598	48.2219	2.00927		11.5548	45.1325
11.5656	1.43058	2.01825		11.5664	48.4401	2.00412		11.5615	45.4758
11.5723	1.42215	2.01471		11.5731	48.6076	1.99913		11.5681	45.769
11.579	1.41404	2.01118		11.5798	48.7262	1.99436		11.5748	46.0133
11.5856	1.40648	2.00748		11.5864	48.7979	1.98978		11.5815	46.21
11.5923	1.39915	2.0035		11.5931	48.8254	1.98534		11.5881	46.3601
11.599	1.39241	1.99912		11.5998	48.8102	1.98098		11.5948	46.4641
11.6056	1.38576	1.99429		11.6065	48.7541	1.97672		11.6014	46.5229
11.6123	1.37888	1.98904		11.6131	48.6591	1.97257		11.6081	46.539
11.6189	1.37193	1.98348		11.6198	48.5272	1.96853		11.6148	46.5143
11.6256	1.36448	1.97772		11.6265	48.3595	1.96455		11.6214	46.4509
11.6323	1.35718	1.97186		11.6331	48.1573	1.96054		11.6281	46.351
11.6389	1.35038	1.96598		11.6398	47.9232	1.95649		11.6348	46.2167
11.6456	1.34434	1.96012		11.6464	47.66	1.95242		11.6415	46.0505
11.6523	1.33831	1.95435		11.6531	47.3697	1.94835		11.6481	45.8535
11.659	1.33156	1.94871		11.6598	47.0543	1.94425		11.6548	45.627
11.6656	1.32458	1.94327		11.6664	46.7161	1.9401		11.6615	45.3727
11.6723	1.31737	1.93807		11.6731	46.3569	1.9359		11.6681	45.0922
11.679	1.31012	1.93312		11.6798	45.9775	1.93171		11.6748	44.7871
11.6856	1.30294	1.92847		11.6865	45.5796	1.92758		11.6814	44.4589
11.6923	1.29607	1.92418		11.6931	45.1655	1.92352		11.6881	44.1097
11.6989	1.28978	1.92026		11.6998	44.737	1.91948		11.6948	43.741
11.7056	1.28384	1.91669		11.7065	44.2955	1.91541		11.7014	43.3545
11.7123	1.27859	1.91337		11.7131	43.8418	1.91128		11.7081	42.9516
11.7189	1.27406	1.91017		11.7198	43.3772	1.90708		11.7148	42.5344
11.7256	1.26956	1.90696		11.7264	42.9028	1.90282		11.7215	42.1042
11.7323	1.26463	1.90364		11.7331	42.4197	1.89852		11.7281	41.662
11.739	1.25968	1.90014		11.7398	41.9287	1.89422		11.7348	41.209
11.7456	1.25512	1.8964		11.7464	41.4308	1.89		11.7415	40.7465
11.7523	1.25086	1.89244		11.7531	40.9281	1.88591		11.7481	40.2755
11.759	1.24585	1.88829		11.7598	40.4223	1.88204		11.7548	39.7967
11.7656	1.24017	1.88404		11.7665	39.9144	1.87837		11.7614	39.3116
11.7723	1.23461	1.87981		11.7731	39.4042	1.87488		11.7681	38.8212
11.779	1.22964	1.87563		11.7798	38.8925	1.87149		11.7748	38.3262
11.7856	1.22516	1.87158		11.7865	38.3802	1.86816		11.7814	37.8277
11.7923	1.22055	1.86762		11.7931	37.8677	1.8648		11.7881	37.3267
11.7989	1.21622	1.86369		11.7998	37.355	1.86135		11.7948	36.8242
11.8056	1.21269	1.85971		11.8064	36.8428	1.85773		11.8015	36.3204
11.8123	1.20956	1.85561		11.8131	36.3322	1.85392		11.8081	35.8159
11.8189	1.20609	1.85131		11.8198	35.8246	1.84997		11.8148	35.3116
11.8256	1.20177	1.84679		11.8264	35.3199	1.84591		11.8215	34.8077
11.8323	1.19689	1.84205		11.8331	34.8184	1.84186		11.8281	34.305
11.839	1.19163	1.83713		11.8398	34.3202	1.83784		11.8348	33.8036
11.8456	1.18574	1.8321		11.8465	33.8255	1.83393		11.8415	33.3044
11.8523	1.17961	1.8271		11.8531	33.3344	1.83016		11.8481	32.8083
11.859	1.17371	1.82221		11.8598	32.8468	1.82657		11.8548	32.3156
11.8656	1.16832	1.81749		11.8665	32.3633	1.82316		11.8614	31.8267
11.8723	1.16312	1.81294		11.8731	31.8847	1.81986		11.8681	31.3418
11.8789	1.15835	1.80854		11.8798	31.4115	1.81657		11.8748	30.8614
11.8856	1.15436	1.80429		11.8864	30.9435	1.8132		11.8814	30.3858
11.8923	1.15098	1.80017		11.8931	30.4811	1.80968		11.8881	29.9151
11.8989	1.1478	1.79617		11.8998	30.0242	1.80601		11.8948	29.4497
11.9056	1.1446	1.79224		11.9064	29.5734	1.80222		11.9015	28.9897
11.9123	1.14176	1.7884		11.9131	29.1285	1.79839		11.9081	28.5348
11.919	1.1388	1.78466		11.9198	28.69	1.79462		11.9148	28.0849
11.9256	1.13539	1.78111		11.9265	28.2578	1.79102		11.9215	27.6401
11.9323	1.13167	1.77776		11.9331	27.8317	1.78769		11.9281	27.2011
11.939	1.12787	1.77457		11.9398	27.4115	1.78466		11.9348	26.7679
11.9456	1.12425	1.77149		11.9465	26.9976	1.78195		11.9414	26.3408
11.9523	1.12059	1.76845		11.9531	26.5894	1.77947		11.9481	25.9205
11.9589	1.11724	1.76544		11.9598	26.1867	1.77712		11.9548	25.5069
11.9656	1.11399	1.76243		11.9665	25.7897	1.77477		11.9614	25.0993
11.9723	1.11035	1.7594		11.9731	25.3987	1.77231		11.9681	24.698
11.9789	1.10628	1.75636		11.9798	25.0141	1.76967		11.9748	24.3031
11.9856	1.10208	1.75337		11.9864	24.6358	1.76687		11.9815	23.9147
11.9923	1.09834	1.75049		11.9931	24.2644	1.76393		11.9881	23.5325
11.999	1.09474	1.74776		11.9998	23.8995	1.76094		11.9948	23.1567
12.0056	1.09109	1.74515		12.0064	23.5407	1.75799		12.0015	22.7876
12.0123	1.08719	1.74263		12.0131	23.1879	1.75516		12.0081	22.4244
12.019	1.08337	1.7401		12.0198	22.8412	1.7525		12.0148	22.0666
12.0256	1.07966	1.73753		12.0265	22.4995	1.75003		12.0214	21.7144
12.0323	1.07627	1.73483		12.0331	22.163	1.74773		12.0281	21.3684
12.0389	1.07336	1.73194		12.0398	21.8322	1.74553		12.0348	21.0288
12.0456	1.07086	1.72886		12.0465	21.5076	1.74333		12.0414	20.6957
12.0523	1.06851	1.72566		12.0531	21.189	1.74102		12.0481	20.3688
12.0589	1.06561	1.72246		12.0598	20.8761	1.73854		12.0548	20.0478
12.0656	1.06192	1.71938		12.0664	20.5694	1.73588		12.0615	19.7328
12.0723	1.05743	1.71651		12.0731	20.2688	1.73306		12.0681	19.4233
12.079	1.0528	1.71386		12.0798	19.9733	1.73007		12.0748	19.1193
12.0856	1.04849	1.71145		12.0864	19.6829	1.72697		12.0815	18.8206
12.0923	1.04477	1.70927		12.0931	19.3974	1.72384		12.0881	18.5275
12.099	1.04138	1.70727		12.0998	19.1168	1.72078		12.0948	18.2398
12.1056	1.03809	1.70539		12.1065	18.8409	1.7179		12.1014	17.9574
12.1123	1.03483	1.70348		12.1131	18.5697	1.71525		12.1081	17.6802
12.1189	1.03138	1.70146		12.1198	18.304	1.71289		12.1148	17.4085
12.1256	1.02771	1.69927		12.1265	18.0435	1.71082		12.1214	17.1422
12.1323	1.02404	1.69692		12.1331	17.7882	1.70904		12.1281	16.8806
12.1389	1.02099	1.69439		12.1398	17.5379	1.70754		12.1348	16.6238
12.1456	1.01837	1.69168		12.1464	17.2921	1.70627		12.1415	16.3716
12.1523	1.0156	1.68885		12.1531	17.0503	1.70513		12.1481	16.1237
12.159	1.01216	1.68598		12.1598	16.8121	1.70401		12.1548	15.8796
12.1656	1.00818	1.68315		12.1664	16.5772	1.7028		12.1615	15.6398
12.1723	1.00417	1.68045		12.1731	16.346	1.70141		12.1681	15.4052
12.179	1.00004	1.67793		12.1798	16.1187	1.69979		12.1748	15.1761
12.1856	0.995636	1.67563		12.1865	15.896	1.69789		12.1814	14.9519
12.1923	0.991039	1.67356		12.1931	15.6781	1.69568		12.1881	14.7324
12.1989	0.986658	1.6717		12.1998	15.4649	1.69317		12.1948	14.5175
12.2056	0.982709	1.67		12.2065	15.2568	1.69043		12.2014	14.3064
12.2123	0.978924	1.66839		12.2131	15.053	1.68755		12.2081	14.0986
12.2189	0.975445	1.66683		12.2198	14.8532	1.68467		12.2148	13.8942
12.2256	0.972159	1.66531		12.2264	14.6564	1.68187		12.2215	13.6934
12.2323	0.96897	1.66383		12.2331	14.4625	1.67922		12.2281	13.4956
12.239	0.965588	1.66237		12.2398	14.2711	1.67677		12.2348	13.3008
12.2456	0.962041	1.66091		12.2464	14.0822	1.67456		12.2415	13.1096
12.2523	0.958078	1.6594		12.2531	13.8962	1.6726		12.2481	12.922
12.259	0.953473	1.65781		12.2598	13.7136	1.67084		12.2548	12.7373
12.2656	0.948764	1.6561		12.2665	13.5344	1.66923		12.2614	12.5557
12.2723	0.94384	1.6542		12.2731	13.359	1.66765		12.2681	12.3779
12.279	0.938863	1.65202		12.2798	13.1867	1.66607		12.2748	12.2044
12.2856	0.933722	1.64953		12.2865	13.0173	1.66448		12.2814	12.035
12.2923	0.929162	1.64678		12.2931	12.8508	1.66287		12.2881	11.8693
12.2989	0.925131	1.64383		12.2998	12.6876	1.66128		12.2948	11.7068
12.3056	0.921264	1.64078		12.3064	12.5273	1.65972		12.3015	11.5465
12.3123	0.917517	1.63775		12.3131	12.3693	1.65824		12.3081	11.3885
12.3189	0.913814	1.6348		12.3198	12.2141	1.65687		12.3148	11.2327
12.3256	0.910148	1.63203		12.3264	12.0622	1.65563		12.3215	11.0791
12.3323	0.906117	1.62947		12.3331	11.9132	1.65446		12.3281	10.9279
12.339	0.901759	1.62712		12.3398	11.7655	1.65328		12.3348	10.7803
12.3456	0.897221	1.62494		12.3465	11.6194	1.65198		12.3415	10.636
12.3523	0.893079	1.62283		12.3531	11.4759	1.65049		12.3481	10.4946
12.359	0.889227	1.62078		12.3598	11.3357	1.6488		12.3548	10.3559
12.3656	0.885405	1.61877		12.3665	11.1979	1.64686		12.3614	10.2202
12.3723	0.881322	1.61681		12.3731	11.062	1.6447		12.3681	10.0873
12.3789	0.877388	1.61491		12.3798	10.9286	1.64238		12.3748	9.95609
12.3856	0.873879	1.61309		12.3864	10.7982	1.63997		12.3814	9.8266
12.3923	0.870265	1.61135		12.3931	10.6705	1.63757		12.3881	9.69902
12.3989	0.866525	1.60975		12.3998	10.5443	1.63524		12.3948	9.57324
12.4056	0.862703	1.60828		12.4064	10.4194	1.63305		12.4015	9.44865
12.4123	0.859521	1.60696		12.4131	10.296	1.63105		12.4081	9.32562
12.419	0.856675	1.60571		12.4198	10.1748	1.62925		12.4148	9.20467
12.4256	0.85371	1.60448		12.4265	10.0554	1.62765		12.4215	9.08643
12.4323	0.850603	1.60322		12.4331	9.93765	1.62619		12.4281	8.97086
12.439	0.847243	1.60192		12.4398	9.82169	1.62481		12.4348	8.85787
12.4456	0.843801	1.60055		12.4465	9.70852	1.62346		12.4414	8.7472
12.4523	0.840016	1.5991		12.4531	9.59898	1.62205		12.4481	8.63862
12.4589	0.836283	1.59758		12.4598	9.49226	1.6205		12.4548	8.53242
12.4656	0.833608	1.59596		12.4665	9.38731	1.61874		12.4614	8.42794
12.4723	0.831895	1.59425		12.4731	9.28314	1.61675		12.4681	8.32501
12.4789	0.831179	1.59243		12.4798	9.18023	1.61452		12.4748	8.22353
12.4856	0.83071	1.59048		12.4864	9.07845	1.61213		12.4815	8.12384
12.4923	0.829995	1.58837		12.4931	8.97772	1.60964		12.4881	8.02565
12.499	0.828728	1.58612		12.4998	8.87842	1.60718		12.4948	7.92869
12.5056	0.826545	1.58371		12.5064	8.78159	1.60483		12.5015	7.83291
12.5123	0.824466	1.58125		12.5131	8.68724	1.60264		12.5081	7.73853
12.519	0.822574	1.57881		12.5198	8.59436	1.60066		12.5148	7.64578
12.5256	0.821009	1.57653		12.5265	8.50274	1.59883		12.5214	7.55499
12.5323	0.819437	1.57451		12.5331	8.41258	1.59715		12.5281	7.46594
12.5389	0.817932	1.57281		12.5398	8.32391	1.59553		12.5348	7.37835
12.5456	0.81642	1.57142		12.5465	8.23565	1.59389		12.5414	7.29194
12.5523	0.81414	1.57024		12.5531	8.14795	1.5922		12.5481	7.20747
12.5589	0.811271	1.5692		12.5598	8.06209	1.59042		12.5548	7.12506
12.5656	0.808775	1.56816		12.5664	7.97869	1.58861		12.5615	7.04397
12.5723	0.807278	1.56699		12.5731	7.89727	1.58681		12.5681	6.96422
12.579	0.806443	1.56558		12.5798	7.81637	1.58505		12.5748	6.88616
12.5856	0.805631	1.56386		12.5864	7.73656	1.58335		12.5815	6.81084
12.5923	0.804961	1.56187		12.5931	7.65871	1.58168		12.5881	6.73726
12.599	0.804327	1.55972		12.5998	7.58293	1.58001		12.5948	6.66444
12.6056	0.803076	1.55752		12.6065	7.50841	1.57835		12.6014	6.59206
12.6123	0.801452	1.5554		12.6131	7.43505	1.57667		12.6081	6.52072
12.6189	0.799894	1.5534		12.6198	7.36394	1.57497		12.6148	6.45117
12.6256	0.799045	1.55161		12.6265	7.29498	1.57325		12.6214	6.38292
12.6323	0.798777	1.55001		12.6331	7.22735	1.57154		12.6281	6.31586
12.6389	0.798672	1.54861		12.6398	7.16037	1.56989		12.6348	6.25043
12.6456	0.798985	1.54737		12.6464	7.09449	1.56835		12.6415	6.18713
12.6523	0.79944	1.5462		12.6531	7.02936	1.56694		12.6481	6.12514
12.659	0.799745	1.54502		12.6598	6.96453	1.56562		12.6548	6.06339
12.6656	0.799656	1.54372		12.6664	6.90046	1.56435		12.6615	6.00235
12.6723	0.799231	1.54226		12.6731	6.83754	1.56307		12.6681	5.94261
12.679	0.79906	1.54056		12.6798	6.77574	1.56171		12.6748	5.88419
12.6856	0.799023	1.53856		12.6865	6.71447	1.56023		12.6814	5.82612
12.6923	0.798851	1.53625		12.6931	6.65425	1.55859		12.6881	5.76878
12.6989	0.798725	1.53362		12.6998	6.59571	1.55677		12.6948	5.71248
12.7056	0.798598	1.53069		12.7065	6.53873	1.55472		12.7014	5.65701
12.7123	0.798792	1.52756		12.7131	6.48276	1.55243		12.7081	5.60228
12.7189	0.799149	1.52431		12.7198	6.428	1.54983		12.7148	5.54886
12.7256	0.799701	1.52104		12.7264	6.37421	1.54692		12.7215	5.49725
12.7323	0.800632	1.51787		12.7331	6.32125	1.54372		12.7281	5.44675
12.739	0.80201	1.51485		12.7398	6.26868	1.54027		12.7348	5.39727
12.7456	0.803627	1.51197		12.7464	6.21639	1.53663		12.7415	5.34908
12.7523	0.805028	1.50921		12.7531	6.16504	1.53289		12.7481	5.30244
12.759	0.806339	1.50653		12.7598	6.11454	1.52916		12.7548	5.25632
12.7656	0.808194	1.5039		12.7665	6.06514	1.5256		12.7614	5.21082
12.7723	0.810631	1.50125		12.7731	6.01655	1.52227		12.7681	5.16678
12.779	0.812955	1.49848		12.7798	5.96888	1.51917		12.7748	5.12429
12.7856	0.815161	1.49552		12.7865	5.92291	1.51625		12.7814	5.0827
12.7923	0.81747	1.49234		12.7931	5.87864	1.5134		12.7881	5.04188
12.7989	0.820234	1.48897		12.7998	5.83559	1.51055		12.7948	5.00233
12.8056	0.82317	1.48543		12.8064	5.79364	1.50763		12.8015	4.96416
12.8123	0.82618	1.48175		12.8131	5.75276	1.50458		12.8081	4.92685
12.8189	0.829227	1.47798		12.8198	5.71299	1.50138		12.8148	4.89022
12.8256	0.832349	1.47417		12.8264	5.67382	1.498		12.8215	4.85403
12.8323	0.836127	1.47042		12.8331	5.63511	1.49447		12.8281	4.81813
12.839	0.840314	1.46682		12.8398	5.59735	1.49083		12.8348	4.78273
12.8456	0.844434	1.46344		12.8465	5.56047	1.48708		12.8415	4.74837
12.8523	0.848316	1.46031		12.8531	5.52423	1.48326		12.8481	4.71488
12.859	0.852957	1.45741		12.8598	5.48854	1.47935		12.8548	4.68237
12.8656	0.859104	1.45472		12.8665	5.45348	1.47537		12.8614	4.65142
12.8723	0.866346	1.45221		12.8731	5.41917	1.47139		12.8681	4.62191
12.8789	0.874273	1.44981		12.8798	5.38594	1.46748		12.8748	4.59371
12.8856	0.882775	1.4474		12.8864	5.35373	1.46371		12.8814	4.56631
12.8923	0.892036	1.44489		12.8931	5.32336	1.46013		12.8881	4.54073
12.8989	0.901669	1.44221		12.8998	5.29496	1.45678		12.8948	4.51724
12.9056	0.911772	1.43933		12.9064	5.26855	1.45363		12.9015	4.49524
12.9123	0.922576	1.43624		12.9131	5.24369	1.4506		12.9081	4.47451
12.919	0.934318	1.43294		12.9198	5.21947	1.44765		12.9148	4.45483
12.9256	0.947237	1.42943		12.9265	5.19608	1.44469		12.9215	4.43712
12.9323	0.961408	1.42575		12.9331	5.17323	1.44164		12.9281	4.42139
12.939	0.977479	1.42192		12.9398	5.15134	1.43846		12.9348	4.40742
12.9456	0.994585	1.41796		12.9465	5.13043	1.43515		12.9414	4.39555
12.9523	1.01222	1.41389		12.9531	5.11071	1.43176		12.9481	4.38561
12.9589	1.03005	1.40972		12.9598	5.09311	1.42837		12.9548	4.37809
12.9656	1.04831	1.40545		12.9665	5.07777	1.42502		12.9614	4.37222
12.9723	1.06721	1.40116		12.9731	5.06461	1.42176		12.9681	4.36725
12.9789	1.08676	1.39692		12.9798	5.05237	1.4186		12.9748	4.36324
12.9856	1.1078	1.39279		12.9864	5.04044	1.41552		12.9815	4.36032
12.9923	1.13012	1.38882		12.9931	5.02934	1.41253		12.9881	4.3589
12.999	1.15346	1.38502		12.9998	5.01891	1.40961		12.9948	4.35834
13.0056	1.17776	1.38138		13.0064	5.00907	1.40674		13.0015	4.35854
13.0123	1.20331	1.37787		13.0131	4.99942	1.40382		13.0081	4.36004
13.019	1.22966	1.37441		13.0198	4.99091	1.40085		13.0148	4.36316
13.0256	1.25532	1.37092		13.0265	4.98445	1.39781		13.0214	4.36767
13.0323	1.28009	1.3673		13.0331	4.97956	1.39472		13.0281	4.37234
13.0389	1.30466	1.36355		13.0398	4.9751	1.39159		13.0348	4.37663
13.0456	1.3294	1.3597		13.0465	4.96989	1.38839		13.0414	4.3803
13.0523	1.35369	1.35583		13.0531	4.96381	1.38509		13.0481	4.3832
13.0589	1.37672	1.35207		13.0598	4.95659	1.38173		13.0548	4.38467
13.0656	1.3987	1.3485		13.0664	4.94778	1.3783		13.0615	4.38464
13.0723	1.41983	1.34516		13.0731	4.93751	1.37486		13.0681	4.38398
13.079	1.43995	1.34212		13.0798	4.92644	1.37138		13.0748	4.38301
13.0856	1.45889	1.33936		13.0864	4.91545	1.36787		13.0815	4.38104
13.0923	1.4765	1.33681		13.0931	4.90439	1.36434		13.0881	4.37677
13.099	1.49296	1.33438		13.0998	4.89292	1.36083		13.0948	4.37034
13.1056	1.50833	1.33194		13.1065	4.88038	1.35736		13.1014	4.362
13.1123	1.52247	1.32946		13.1131	4.8663	1.35397		13.1081	4.35227
13.1189	1.53485	1.32694		13.1198	4.85058	1.35065		13.1148	4.34109
13.1256	1.54478	1.32439		13.1265	4.83313	1.34736		13.1214	4.3286
13.1323	1.55257	1.3218		13.1331	4.81438	1.34408		13.1281	4.31497
13.1389	1.55851	1.31919		13.1398	4.79439	1.34077		13.1348	4.29982
13.1456	1.56243	1.31658		13.1464	4.77345	1.33743		13.1415	4.28251
13.1523	1.56414	1.31394		13.1531	4.75129	1.33404		13.1481	4.2625
13.159	1.56403	1.31128		13.1598	4.72809	1.33057		13.1548	4.23994
13.1656	1.56298	1.30856		13.1664	4.70402	1.32701		13.1615	4.21558
13.1723	1.56079	1.30575		13.1731	4.67879	1.3234		13.1681	4.18969
13.179	1.55668	1.30286		13.1798	4.65224	1.31975		13.1748	4.16226
13.1856	1.5507	1.29991		13.1865	4.6245	1.31614		13.1814	4.1337
13.1923	1.54386	1.29693		13.1931	4.59624	1.31257		13.1881	4.10416
13.1989	1.53702	1.29394		13.1998	4.56724	1.3091		13.1948	4.07357
13.2056	1.52902	1.29094		13.2065	4.53722	1.30572		13.2014	4.04187
13.2123	1.51926	1.28794		13.2131	4.50666	1.3025		13.2081	4.00953
13.2189	1.50841	1.28495		13.2198	4.47641	1.29947		13.2148	3.97687
13.2256	1.49775	1.28193		13.2264	4.44625	1.29667		13.2215	3.94347
13.2323	1.48689	1.27892		13.2331	4.41575	1.29411		13.2281	3.90958
13.239	1.47484	1.27591		13.2398	4.38487	1.29179		13.2348	3.87559
13.2456	1.46241	1.27293		13.2464	4.35407	1.28968		13.2415	3.84166
13.2523	1.45011	1.27		13.2531	4.32323	1.28775		13.2481	3.80736
13.259	1.43795	1.26713		13.2598	4.29182	1.28596		13.2548	3.77265
13.2656	1.42481	1.2643		13.2665	4.26009	1.28422		13.2614	3.73819
13.2723	1.4109	1.26151		13.2731	4.22873	1.28242		13.2681	3.7035
13.279	1.39637	1.25874		13.2798	4.19822	1.28047		13.2748	3.66834
13.2856	1.3818	1.25594		13.2865	4.16876	1.27834		13.2814	3.63284
13.2923	1.36793	1.2531		13.2931	4.13972	1.276		13.2881	3.59759
13.2989	1.35473	1.25023		13.2998	4.11037	1.27348		13.2948	3.56258
13.3056	1.3418	1.24734		13.3064	4.08077	1.27079		13.3015	3.52706
13.3123	1.32843	1.24452		13.3131	4.05106	1.26801		13.3081	3.49119
[truncated: 1,753 more rows]
