# Supplementary material for: The IRE1β-mediated unfolded protein response is repressed by the chaperone AGR2 in mucin producing cells
Source: EMBO J. 2023 Dec 18;43(5):719–53. doi: 10.1038/s44318-023-00014-z (PMC10907699; doi:10.1038/s44318-023-00014-z)
Supplement: Supplementary file 6 — Source Data Fig. 4 [file 44318_2023_14_MOESM6_ESM.zip › Fig 4/C/Figure4C_data[72].xlsx]

## Sheet: Sheet1
Sedimentation coefficient (S)	2000 bN	1099 nM	332 nM	55 nM	30 nM	17 nM	9nM	5 nM
0	0.0722857	0.240964	0.0841192	0.00097286	0.000180823	1.18537e-09	1.91359e-11	8.57853e-09
0.201342	1.88571e-17	0.0200242	1.21176e-06	0.0361917	0.0488901	6.33561e-08	9.43916e-09	5.16692e-06
0.402685	6.31581e-18	0.000594377	3.68018e-10	0.0113631	0.022271	4.14517e-09	9.22459e-09	6.17104e-06
0.604027	2.62614e-17	0.000106915	5.46527e-18	0.00463324	0.00770884	1.86803e-10	8.95407e-09	7.37737e-06
0.805369	1.2524e-17	8.42217e-06	6.40508e-17	0.00162369	0.00215709	4.3292e-12	8.68723e-09	8.90517e-06
1.00671	1.51412e-17	1.17362e-07	3.35326e-17	0.000488815	0.000564646	1.58631e-13	8.53826e-09	1.08979e-05
1.20805	3.17919e-17	4.01269e-10	3.57192e-17	0.000147783	0.000161506	2.26667e-14	8.63472e-09	1.35234e-05
1.4094	2.30971e-17	9.26093e-13	1.35298e-17	5.15118e-05	5.6165e-05	2.25889e-15	9.10306e-09	1.69907e-05
1.61074	9.88621e-18	4.77059e-15	2.78976e-17	2.1515e-05	2.50712e-05	3.54991e-16	1.00898e-08	2.15444e-05
1.81208	3.45843e-18	1.22986e-16	2.78342e-17	1.03397e-05	1.44547e-05	9.60943e-17	1.18024e-08	2.74479e-05
2.01342	2.10865e-17	3.01731e-17	3.54232e-17	5.24797e-06	1.04323e-05	2.61451e-19	1.45695e-08	3.49412e-05
2.21476	5.61854e-18	8.6059e-17	1.63045e-17	2.58845e-06	8.9464e-06	3.69171e-17	1.89779e-08	4.41837e-05
2.41611	5.20352e-18	2.36624e-15	6.81341e-17	1.18466e-06	8.59549e-06	6.26436e-17	2.61157e-08	5.51242e-05
2.61745	9.73786e-18	3.29798e-13	7.70952e-17	5.10647e-07	8.91053e-06	1.87301e-16	3.80514e-08	6.75108e-05
2.81879	2.58717e-17	8.86031e-11	1.77201e-17	2.24038e-07	9.93725e-06	1.04342e-15	5.87882e-08	8.07329e-05
3.02013	5.38591e-18	1.72877e-08	4.48042e-17	1.16552e-07	1.22931e-05	8.30065e-15	9.60742e-08	9.39518e-05
3.22148	2.68782e-17	1.25184e-06	1.22476e-17	8.59973e-08	1.77558e-05	1.27722e-19	1.6458e-07	0.000105891
3.42282	2.65159e-17	2.45675e-05	1.99443e-17	1.06292e-07	3.12387e-05	4.4022e-12	2.90643e-07	0.000115282
3.62416	5.59547e-18	0.000135976	3.02011e-17	2.42532e-07	6.76103e-05	1.90769e-10	5.17499e-07	0.000121024
3.8255	2.26716e-17	0.00030726	3.40886e-17	1.00412e-06	0.00017635	8.15522e-09	9.10262e-07	0.000122978
4.02684	3.44532e-18	0.000403297	2.25001e-15	6.61248e-06	0.00052476	3.24246e-07	1.66499e-06	0.000130335
4.22819	8.99281e-16	0.000457587	8.5056e-12	5.53673e-05	0.00166139	1.00711e-05	5.63018e-06	0.000260639
4.42953	9.65972e-12	0.000602989	7.64549e-09	0.000462272	0.00518681	0.000207767	5.4046e-05	0.0015266
4.63087	1.36235e-08	0.00104046	1.73692e-06	0.00309292	0.0147323	0.0025116	0.00054551	0.00973764
4.83221	3.12484e-06	0.0023155	0.000107262	0.0142459	0.0352224	0.0165739	0.00395891	0.0462051
5.03356	0.000156648	0.00603194	0.00200159	0.0418984	0.0661359	0.0593271	0.0198505	0.156696
5.2349	0.00211567	0.0141197	0.01259	0.0790506	0.0933586	0.121493	0.068967	0.380314
5.43624	0.00970707	0.0228744	0.0315728	0.101739	0.0986555	0.158245	0.167345	0.666575
5.63758	0.017801	0.0200851	0.0373122	0.0974497	0.0814617	0.148309	0.286109	0.852546
5.83893	0.0150938	0.00873855	0.0256177	0.0775722	0.0575382	0.115656	0.347817	0.803573
6.04027	0.00727598	0.0020329	0.0126592	0.0561684	0.0390768	0.0855966	0.303046	0.562951
6.24161	0.00245518	0.000297525	0.00580236	0.040404	0.0288192	0.0672436	0.190404	0.294337
6.44295	0.000781998	4.64978e-05	0.00309711	0.031199	0.0254574	0.0606126	0.0866033	0.114819
6.64429	0.00034169	1.27519e-05	0.00236486	0.0282321	0.0285693	0.0650717	0.0285756	0.0332663
6.84564	0.000268836	8.1376e-06	0.00289562	0.0318245	0.0409213	0.0826039	0.00702693	0.00729521
7.04698	0.000462786	1.76386e-05	0.00594534	0.0461626	0.0711842	0.118772	0.00280541	0.00261083
7.24832	0.00173524	0.000115628	0.0179947	0.0843686	0.137955	0.180662	0.00986683	0.00818854
7.44967	0.0107997	0.00161885	0.0673992	0.17709	0.266169	0.268552	0.0424087	0.0309754
7.65101	0.0753354	0.0282435	0.243632	0.370991	0.46	0.366437	0.133969	0.0844784
7.85235	0.373683	0.307708	0.641989	0.656149	0.649877	0.440144	0.306644	0.163474
8.05369	0.93311	1.28525	1.05639	0.860637	0.711658	0.457158	0.508999	0.224959
8.25503	1.04992	1.55125	0.998748	0.775151	0.601023	0.413161	0.613249	0.22128
8.45638	0.570917	0.560046	0.56751	0.491919	0.403244	0.330136	0.536901	0.156567
8.65772	0.207066	0.0912823	0.229969	0.242188	0.233038	0.24077	0.341845	0.0802555
8.85906	0.0690314	0.0108608	0.0803797	0.105697	0.125173	0.165254	0.158394	0.0299623
9.0604	0.0290359	0.00177894	0.0304317	0.0474003	0.0681774	0.110037	0.0534452	0.00818856
9.26174	0.0181372	0.000540056	0.0144532	0.0243605	0.0399345	0.0735028	0.0131747	0.00165048
9.46309	0.0175161	0.000403782	0.00947876	0.0151691	0.0261952	0.0504041	0.00244329	0.00025378
9.66443	0.0230227	0.000687023	0.00857819	0.0115161	0.0194282	0.0364037	0.000438366	3.84693e-05
9.86577	0.0353514	0.00203936	0.0101323	0.0102843	0.0161526	0.0280562	0.00018896	1.43388e-05
10.0671	0.0531285	0.00743372	0.0142369	0.0100948	0.0146425	0.0231983	0.000185697	1.2549e-05
10.2685	0.0702531	0.0242972	0.0209633	0.0103755	0.0141244	0.0204563	0.000206929	1.28576e-05
10.4698	0.0766865	0.0562791	0.0296748	0.0107635	0.0140845	0.0190453	0.000228963	1.35445e-05
10.6711	0.0716315	0.083777	0.037592	0.0110095	0.0143046	0.0183572	0.000249012	1.45189e-05
10.8725	0.0608108	0.0807316	0.0418339	0.0111442	0.0146043	0.0180598	0.000266074	1.58045e-05
11.0738	0.0508982	0.0573364	0.0415869	0.0112965	0.0149149	0.0178732	0.000279474	1.74357e-05
11.2752	0.0440352	0.035767	0.0382398	0.0115579	0.0151441	0.0176596	0.000289017	1.94606e-05
11.4765	0.0414937	0.0228116	0.0343149	0.0120006	0.0151836	0.0173972	0.000294995	2.19505e-05
11.6778	0.0419504	0.0165985	0.0312236	0.0125921	0.0150883	0.0171338	0.000297892	2.49923e-05
11.8792	0.0458309	0.0150122	0.029338	0.0132442	0.0148841	0.0169648	0.000298565	2.86918e-05
12.0805	0.0506199	0.016191	0.0284277	0.0138129	0.0146654	0.0169684	0.000297628	3.31885e-05
12.2819	0.0550021	0.0197867	0.0282414	0.0142184	0.014553	0.0172485	0.000295773	3.86378e-05
12.4832	0.0573246	0.0255317	0.0278076	0.0143574	0.0146454	0.0178563	0.000293571	4.5237e-05
12.6846	0.0561757	0.0317233	0.0269202	0.0141952	0.0149828	0.0187711	0.000291119	5.3182e-05
12.8859	0.05269	0.0360886	0.0252546	0.0138586	0.0155622	0.0199536	0.000288519	6.27282e-05
13.0872	0.0474491	0.0368807	0.0232708	0.0133061	0.0163092	0.0212532	0.000285748	7.41428e-05
13.2886	0.0429375	0.033751	0.0211648	0.0125773	0.0171153	0.0224378	0.000282659	8.7705e-05
13.4899	0.0389036	0.0286622	0.0194819	0.0116782	0.017865	0.02327	0.00027913	0.000103727
13.6913	0.0359269	0.0239651	0.018477	0.0106011	0.0183822	0.0235308	0.000275037	0.000122474
13.8926	0.0338677	0.0199766	0.0177377	0.009382	0.0185702	0.0232161	0.000270218	0.000144193
14.094	0.0323018	0.0180655	0.0174521	0.00818476	0.0183482	0.0223752	0.000264627	0.000169036
14.2953	0.0310728	0.0177037	0.0171937	0.00710859	0.0177102	0.0212412	0.000258088	0.000197009
14.4966	0.0301971	0.0193396	0.0169111	0.0063147	0.0167469	0.0200227	0.000250504	0.000227913
14.698	0.0295446	0.0222509	0.016256	0.00582302	0.0154765	0.0188686	0.000241872	0.000261359
14.8993	0.028507	0.0260915	0.0153981	0.00572686	0.0140788	0.0179163	0.000232254	0.000296686
15.1007	0.0272713	0.0294926	0.0143662	0.00604801	0.012647	0.0171939	0.000222007	0.000333282
15.302	0.0257594	0.0300961	0.0132471	0.00682888	0.0112144	0.0166334	0.000213321	0.000370696
15.5034	0.0235538	0.0275168	0.0123331	0.00812386	0.00988822	0.0161364	0.000229026	0.000408476
15.7047	0.0213728	0.0217136	0.0115431	0.00982712	0.00863857	0.0155886	0.000449421	0.000446791
15.906	0.0189869	0.0150061	0.0110903	0.0116131	0.00747498	0.0148337	0.00186692	0.000486269
16.1074	0.0167071	0.00948994	0.0108185	0.0131471	0.00640962	0.0138617	0.00809708	0.000527291
16.3087	0.0147857	0.00578154	0.0108498	0.0138679	0.0054342	0.0126531	0.027208	0.000570676
16.5101	0.0132261	0.00363578	0.0109039	0.01358	0.00457154	0.011319	0.0671756	0.000616892
16.7114	0.0118996	0.00254875	0.010972	0.0124175	0.00383759	0.010011	0.120989	0.000665809
16.9127	0.0108748	0.00212384	0.0108743	0.0107016	0.00323874	0.00881106	0.158788	0.000717071
17.1141	0.0100977	0.00215648	0.0104645	0.00899991	0.00278274	0.00778335	0.151852	0.000769723
17.3154	0.00954004	0.00264705	0.00980337	0.00744792	0.00245921	0.0069449	0.105834	0.00082176
17.5168	0.0093224	0.00393887	0.0089616	0.00616464	0.00224233	0.00629042	0.0537938	0.000872071
17.7181	0.00946631	0.00630783	0.00802183	0.00517356	0.00212328	0.00577513	0.01997	0.000919256
17.9195	0.00990336	0.0104562	0.0071169	0.00436904	0.00208383	0.00537682	0.00547507	0.000962366
18.1208	0.0107814	0.0165736	0.00634547	0.00374676	0.00211187	0.0050549	0.00118375	0.00100044
18.3222	0.0118695	0.0214405	0.00573497	0.00323798	0.00220189	0.00479263	0.000290878	0.0010342
18.5235	0.0127557	0.02298	0.00528423	0.002801	0.00234472	0.00457899	0.000160722	0.00106395
18.7248	0.0131405	0.0179063	0.00495867	0.00244778	0.00254245	0.00440497	0.000149557	0.00109045
18.9262	0.012224	0.0104953	0.00472411	0.00215708	0.00278788	0.00428132	0.00015174	0.00111466
19.1275	0.0100479	0.00457963	0.00456543	0.0019327	0.00309012	0.00420199	0.00015505	0.00113725
19.3289	0.00685781	0.00157087	0.00439645	0.0017762	0.00340639	0.00417518	0.000158367	0.00115906
19.5302	0.00377505	0.000451308	0.00421556	0.00166505	0.00375955	0.00418453	0.000161641	0.00118041
19.7315	0.00163938	0.000120927	0.00397619	0.00160394	0.00408646	0.00422216	0.000164837	0.00120156
19.9329	0.00055892	3.34375e-05	0.00368393	0.00158177	0.00437899	0.00428625	0.000167946	0.00122231
20.1342	0.000148952	1.05389e-05	0.00335168	0.00157714	0.00458726	0.00430798	0.000170982	0.00124242
20.3356	3.14203e-05	4.06471e-06	0.00305193	0.00157507	0.0046916	0.00427965	0.000173983	0.00126091
20.5369	5.30382e-06	1.94637e-06	0.00276546	0.00156353	0.00471989	0.00418049	0.000177005	0.0012779
20.7383	7.33541e-07	1.2187e-06	0.00251811	0.00152875	0.00466065	0.00400089	0.000180096	0.00129223
20.9396	8.67073e-08	9.05781e-07	0.00234128	0.00145307	0.00451976	0.00374617	0.000183302	0.00130411
21.1409	8.65567e-09	8.3038e-07	0.00222892	0.00134417	0.0043117	0.00343416	0.000186642	0.00131211
21.3423	7.52748e-10	8.79892e-07	0.00217427	0.00120313	0.00406633	0.00309048	0.000190106	0.00131638
21.5436	5.81427e-11	9.60788e-07	0.00216225	0.00103544	0.00377278	0.00274283	0.000193646	0.0013163
21.745	4.01987e-12	1.1167e-06	0.00220772	0.000858393	0.00345252	0.00241317	0.000197166	0.00131193
21.9463	2.54754e-13	1.23493e-06	0.00229234	0.000683124	0.00314081	0.00211774	0.00020054	0.00130367
22.1476	1.48929e-14	1.32028e-06	0.00242639	0.000523022	0.00285219	0.00186456	0.000203614	0.00129247
22.349	8.12291e-16	1.35764e-06	0.00261692	0.000386722	0.00260263	0.0016557	0.000206231	0.00127964
22.5503	4.5124e-19	1.346e-06	0.00286554	0.000277279	0.00240282	0.00148938	0.000208255	0.00126691
22.7517	2.70748e-17	1.29695e-06	0.00316913	0.000194101	0.00225518	0.00136172	0.000209616	0.00125608
22.953	2.04915e-17	1.22464e-06	0.00352059	0.000133554	0.00215729	0.00126747	0.000210314	0.00124864
23.1544	1.76085e-17	1.14351e-06	0.00388368	9.10218e-05	0.00210181	0.00120136	0.000210424	0.00124581
23.3557	1.75147e-17	1.06684e-06	0.0041744	6.19177e-05	0.00207886	0.00115824	0.000210108	0.00124808
23.5571	2.0826e-17	1.00286e-06	0.00430903	4.23596e-05	0.00207562	0.00113334	0.00020957	0.00125539
23.7584	3.16857e-17	9.6163e-07	0.00419979	2.9384e-05	0.00207801	0.00112258	0.00020902	0.00126715
23.9597	3.4689e-18	9.51041e-07	0.00379018	2.08367e-05	0.0020725	0.00112227	0.000208664	0.00128221
24.1611	4.31937e-18	9.83355e-07	0.00313718	1.52058e-05	0.00204805	0.0011299	0.000208664	0.00129934
24.3624	6.2209e-18	1.07756e-06	0.00237892	1.14765e-05	0.0019985	0.00114373	0.000209121	0.00131715
24.5638	1.07399e-17	1.26296e-06	0.00166114	8.97288e-06	0.00192321	0.00116315	0.000210075	0.00133458
24.7651	2.34106e-17	1.59677e-06	0.00108007	7.259e-06	0.00182729	0.00118822	0.000211496	0.00135072
24.9664	4.22121e-18	2.17724e-06	0.000665346	6.04314e-06	0.00171859	0.00121927	0.000213287	0.00136526
25.1678	9.25916e-18	3.19663e-06	0.000396706	5.13781e-06	0.00160572	0.00125628	0.000215309	0.00137837
25.3691	2.56965e-17	5.01384e-06	0.00023427	4.41355e-06	0.00149605	0.00129847	0.000217385	0.00139052
25.5705	6.39694e-18	8.31416e-06	0.000139887	3.78916e-06	0.001395	0.0013436	0.000219326	0.00140253
25.7718	1.99191e-17	1.44466e-05	8.61147e-05	3.21289e-06	0.00130635	0.00138865	0.000220968	0.00141538
25.9732	5.70968e-18	2.58482e-05	5.55688e-05	2.66174e-06	0.00123246	0.00142939	0.000222176	0.00142991
26.1745	2.01976e-17	4.69522e-05	3.80539e-05	2.1327e-06	0.00117569	0.00146268	0.000222859	0.00144683
26.3758	6.7124e-18	8.50271e-05	2.79233e-05	1.64002e-06	0.00113835	0.00148626	0.000222992	0.00146647
26.5772	2.71316e-17	0.000150533	2.21102e-05	1.20286e-06	0.00112318	0.00150072	0.000222589	0.00148868
26.7785	1.05076e-17	0.000254709	1.89966e-05	8.39342e-07	0.00113357	0.0015094	0.000221704	0.00151302
26.9799	3.81786e-18	0.000404068	1.77746e-05	5.5778e-07	0.00117381	0.0015173	0.000220417	0.00153857
27.1812	1.62548e-17	0.000589051	1.81562e-05	3.55183e-07	0.00124969	0.00152994	0.000218826	0.00156418
27.3825	6.51713e-18	0.000778514	2.02698e-05	2.19009e-07	0.00136916	0.00155241	0.000217041	0.00158874
27.5839	3.02759e-17	0.000929937	2.47104e-05	1.32691e-07	0.00154383	0.00158771	0.00021518	0.00161115
27.7852	1.33526e-17	0.0010119	3.2811e-05	8.03861e-08	0.00179075	0.00163689	0.000213366	0.00163064
27.9866	5.49616e-18	0.0010243	4.72598e-05	4.9565e-08	0.00213555	0.00169878	0.000211723	0.00164691
28.1879	2.57361e-17	0.000996424	7.34866e-05	3.16527e-08	0.00261723	0.00177093	0.000210373	0.00166015
28.3893	1.13403e-17	0.000965145	0.000122797	2.12108e-08	0.00329497	0.00184996	0.000209416	0.0016708
28.5906	4.63079e-18	0.000972722	0.0002199	1.50594e-08	0.00425972	0.00193302	0.000208951	0.0016797
28.7919	2.13004e-17	0.0010575	0.000422287	1.13853e-08	0.0056514	0.00201869	0.000209025	0.00168768
28.9933	9.16349e-18	0.00127761	0.000873982	9.18313e-09	0.00768304	0.00210777	0.000209662	0.00169552
29.1946	3.65289e-18	0.00174323	0.00196899	7.89654e-09	0.0106866	0.00220307	0.000210849	0.00170367
29.396	1.62612e-17	0.00267315	0.00489927	7.22677e-09	0.015178	0.00230901	0.000212538	0.00171227
29.5973	6.79997e-18	0.00454312	0.0137057	7.0246e-09	0.0219723	0.00243022	0.000214637	0.00172096
29.7987	3.19768e-17	0.00829341	0.0438743	7.23488e-09	0.0323825	0.00257171	0.000217048	0.00172904
30	2.87936e-17	0.0312662	0.326843	1.57525e-08	0.0971208	0.00547496	0.000439295	0.00347093
	-999.999
