# Supplementary material for: The IRE1β-mediated unfolded protein response is repressed by the chaperone AGR2 in mucin producing cells
Source: EMBO J. 2023 Dec 18;43(5):719–53. doi: 10.1038/s44318-023-00014-z (PMC10907699; doi:10.1038/s44318-023-00014-z)
Supplement: Supplementary file 6 — Source Data Fig. 4 [file 44318_2023_14_MOESM6_ESM.zip › Fig 4/D/Figure4D_data[45].xlsx]

## Sheet: Sheet1
Sedimentation coefficient (S)	GFP-1RE1b LD +1 uM AGR2	GFP-1RE1b LD + 30 uM AGR2	GFP-1RE1b LD
0	0.00522257	0.00183615	4.93645e-05
0.268456	3.11988	0.355175	0.0417569
0.536913	2.62542	0.0861021	0.0444146
0.805369	2.03003	0.02068	0.049391
1.07383	1.48397	0.00581748	0.060655
1.34228	1.00564	0.00212339	0.0779638
1.61074	0.627851	0.00109171	0.0977214
1.87919	0.372076	0.00083078	0.112194
2.14765	0.220978	0.000916953	0.113425
2.41611	0.140301	0.00134826	0.100753
2.68456	0.0996003	0.00232839	0.0816297
2.95302	0.0807823	0.00415782	0.0646191
3.22148	0.0738528	0.00695625	0.0537239
3.48993	0.0731294	0.0101898	0.0492444
3.75839	0.0757079	0.0125694	0.050404
4.02684	0.0819909	0.0130308	0.0567211
4.2953	0.0960663	0.0119158	0.0686708
4.56376	0.128378	0.0107945	0.0878983
4.83221	0.196596	0.0112441	0.116111
5.10067	0.326134	0.015251	0.152461
5.36913	0.531138	0.0281364	0.188606
5.63758	0.774913	0.0664458	0.209268
5.90604	0.959745	0.173717	0.205317
6.1745	1	0.416704	0.186349
6.44295	0.899832	0.772469	0.171318
6.71141	0.728652	1	0.175087
6.97987	0.559478	0.894336	0.211033
7.24832	0.427718	0.594259	0.298437
7.51678	0.3387	0.329998	0.459594
7.78524	0.283853	0.175261	0.690249
8.05369	0.25205	0.0999623	0.911953
8.32215	0.233405	0.0658343	1
8.5906	0.220632	0.051056	0.905557
8.85906	0.210775	0.0455901	0.698802
9.12752	0.202879	0.0447299	0.481439
9.39597	0.197583	0.0458158	0.311437
9.66443	0.19585	0.0473621	0.197922
9.93289	0.19782	0.0484888	0.129176
10.2013	0.203545	0.0485291	0.0899668
10.4698	0.212069	0.0470185	0.0685846
10.7383	0.22139	0.0440211	0.0579726
11.0067	0.228129	0.0401041	0.0538923
11.2752	0.228368	0.0361293	0.0539374
11.5436	0.219957	0.032472	0.0564357
11.8121	0.204141	0.029166	0.0600309
12.0805	0.184332	0.0260701	0.0634372
12.349	0.164528	0.0232883	0.0652483
12.6174	0.14755	0.0210499	0.0647638
12.8859	0.13453	0.0196423	0.0619236
13.1544	0.125437	0.0191958	0.0576067
13.4228	0.119715	0.0195754	0.0529224
13.6913	0.116422	0.0203528	0.0486696
13.9597	0.114756	0.0209401	0.0452989
14.2282	0.113683	0.0207952	0.0428325
14.4966	0.112332	0.0197887	0.041156
14.7651	0.110099	0.0183086	0.040021
15.0336	0.106598	0.0167886	0.0393057
15.302	0.102033	0.0155819	0.0390031
15.5705	0.096793	0.0147648	0.0393654
15.8389	0.091483	0.0142503	0.040818
16.1074	0.0866652	0.0139425	0.043594
16.3758	0.0826229	0.0137583	0.047701
16.6443	0.0795079	0.0136906	0.0526743
16.9127	0.0771715	0.0137865	0.0573748
17.1812	0.0754283	0.014042	0.0605948
17.4497	0.0740748	0.0144254	0.0614725
17.7181	0.0730215	0.014778	0.0600102
17.9866	0.0721995	0.0149696	0.0568921
18.255	0.0716206	0.0147205	0.0529766
18.5235	0.0713349	0.0138773	0.0488781
18.7919	0.0713411	0.0124473	0.0449003
19.0604	0.0716228	0.0106014	0.0411305
19.3289	0.0720128	0.00861122	0.0376278
19.5973	0.0724105	0.00680095	0.0344736
19.8658	0.0726124	0.00532969	0.0317437
20.1342	0.072337	0.00424363	0.0295798
20.4027	0.0714792	0.00349882	0.0280448
20.6711	0.0699446	0.00301165	0.0271419
20.9396	0.0677128	0.00270834	0.0267871
21.2081	0.0648055	0.0025184	0.0269259
21.4765	0.0613661	0.00239793	0.0273679
21.745	0.0575116	0.00231612	0.0279665
22.0134	0.0534864	0.00225203	0.0286294
22.2819	0.0494597	0.00219648	0.0291673
22.5503	0.0457053	0.00214159	0.0295258
22.8188	0.0424074	0.00208755	0.0296486
23.0873	0.03972	0.00203146	0.0295403
23.3557	0.0377182	0.00197875	0.0292595
23.6242	0.0363978	0.00193011	0.0288543
23.8926	0.0356717	0.00189632	0.0284063
24.1611	0.0354463	0.00188048	0.0279547
24.4295	0.0355115	0.00188474	0.0274847
24.698	0.035683	0.00190109	0.0269099
24.9664	0.035795	0.00191663	0.0260908
25.2349	0.0357193	0.00190767	0.0248597
25.5034	0.0353208	0.00185855	0.0231133
25.7718	0.0345456	0.00176115	0.0208781
26.0403	0.0333757	0.00162504	0.0183357
26.3087	0.0318612	0.00147172	0.0157523
26.5772	0.0301282	0.00132284	0.0133968
26.8456	0.0282854	0.00119455	0.011437
27.1141	0.0265844	0.00110125	0.00994133
27.3825	0.0250822	0.00103684	0.00889727
27.651	0.0238235	0.000996929	0.00826009
27.9195	0.0227935	0.000975344	0.00796906
28.1879	0.0219414	0.00096577	0.00797266
28.4564	0.0212183	0.000962795	0.00822045
28.7248	0.0205943	0.000962681	0.00866581
28.9933	0.0200744	0.000963955	0.00925513
29.2617	0.01969	0.000967518	0.00993327
29.5302	0.0194839	0.000976253	0.0106332
29.7987	0.0194965	0.000994233	0.0112988
30.0671	0.0197471	0.00102577	0.0118765
30.3356	0.0202324	0.00107441	0.0123189
30.604	0.0209245	0.0011419	0.0125931
30.8725	0.0217801	0.00122707	0.0126684
31.1409	0.0227499	0.00132502	0.0125229
31.4094	0.0237875	0.00142698	0.012159
31.6778	0.0248646	0.00152171	0.0116001
31.9463	0.0259666	0.00159828	0.0108945
32.2148	0.0270893	0.00164907	0.0100971
32.4832	0.0282285	0.00167225	0.00927279
32.7517	0.0293703	0.00167165	0.00846847
33.0201	0.030488	0.00165488	0.00772463
33.2886	0.0315506	0.00163103	0.00706672
33.557	0.0325382	0.00160863	0.00651439
33.8255	0.0334634	0.00159467	0.00608316
34.094	0.0343721	0.00159444	0.0057828
34.3624	0.0353421	0.00161194	0.00562215
34.6309	0.0364673	0.0016502	0.00561086
34.8993	0.0378395	0.0017113	0.00575969
35.1678	0.0395277	0.00179602	0.00608356
35.4362	0.0415768	0.00190317	0.00660148
35.7047	0.0440086	0.00202871	0.00733957
35.9732	0.046843	0.00216521	0.00833161
36.2416	0.0501147	0.00230217	0.00961826
36.5101	0.0538979	0.00242673	0.0112489
36.7785	0.0583287	0.00252688	0.0132862
37.047	0.063608	0.00259384	0.0158095
37.3154	0.069989	0.00262461	0.018924
37.5839	0.0777659	0.00262185	0.0227816
37.8524	0.0872396	0.00259289	0.0275887
38.1208	0.0986939	0.00254628	0.0336385
38.3893	0.112357	0.00248992	0.0413368
38.6577	0.128383	0.00242941	0.0512355
38.9262	0.146826	0.00236814	0.0640711
39.1946	0.167657	0.00230834	0.0808021
39.4631	0.190806	0.00225159	0.10265
39.7315	0.216195	0.0022	0.131163
40	0.487621	0.00431148	0.336553
	-999.999
	0.00183615
	0.355175
	0.0861021
	0.02068
	0.00581748
	0.00212339
	0.00109171
	0.00083078
	0.000916953
	0.00134826
	0.00232839
	0.00415782
	0.00695625
	0.0101898
	0.0125694
	0.0130308
	0.0119158
	0.0107945
	0.0112441
	0.015251
	0.0281364
	0.0664458
	0.173717
	0.416704
	0.772469
	1
	0.894336
	0.594259
	0.329998
	0.175261
	0.0999623
	0.0658343
	0.051056
	0.0455901
	0.0447299
	0.0458158
	0.0473621
	0.0484888
	0.0485291
	0.0470185
	0.0440211
	0.0401041
	0.0361293
	0.032472
	0.029166
	0.0260701
	0.0232883
	0.0210499
	0.0196423
	0.0191958
	0.0195754
	0.0203528
	0.0209401
	0.0207952
	0.0197887
	0.0183086
	0.0167886
	0.0155819
	0.0147648
	0.0142503
	0.0139425
	0.0137583
	0.0136906
	0.0137865
	0.014042
	0.0144254
	0.014778
	0.0149696
	0.0147205
	0.0138773
	0.0124473
	0.0106014
	0.00861122
	0.00680095
	0.00532969
	0.00424363
	0.00349882
	0.00301165
	0.00270834
	0.0025184
	0.00239793
	0.00231612
	0.00225203
	0.00219648
	0.00214159
	0.00208755
	0.00203146
	0.00197875
	0.00193011
	0.00189632
	0.00188048
	0.00188474
	0.00190109
	0.00191663
	0.00190767
	0.00185855
	0.00176115
	0.00162504
	0.00147172
	0.00132284
	0.00119455
	0.00110125
	0.00103684
	0.000996929
	0.000975344
	0.00096577
	0.000962795
	0.000962681
	0.000963955
	0.000967518
	0.000976253
	0.000994233
	0.00102577
	0.00107441
	0.0011419
	0.00122707
	0.00132502
	0.00142698
	0.00152171
	0.00159828
	0.00164907
	0.00167225
	0.00167165
	0.00165488
	0.00163103
	0.00160863
	0.00159467
	0.00159444
	0.00161194
	0.0016502
	0.0017113
	0.00179602
	0.00190317
	0.00202871
	0.00216521
	0.00230217
	0.00242673
	0.00252688
	0.00259384
	0.00262461
	0.00262185
	0.00259289
	0.00254628
	0.00248992
	0.00242941
	0.00236814
	0.00230834
	0.00225159
	0.0022
	0.00431148
	-999.999
	4.93645e-05
	0.0417569
	0.0444146
	0.049391
	0.060655
	0.0779638
	0.0977214
	0.112194
	0.113425
	0.100753
	0.0816297
	0.0646191
	0.0537239
	0.0492444
	0.050404
	0.0567211
	0.0686708
	0.0878983
	0.116111
	0.152461
	0.188606
	0.209268
	0.205317
	0.186349
	0.171318
	0.175087
	0.211033
	0.298437
	0.459594
	0.690249
	0.911953
	1
	0.905557
	0.698802
	0.481439
	0.311437
	0.197922
	0.129176
	0.0899668
	0.0685846
	0.0579726
	0.0538923
	0.0539374
	0.0564357
	0.0600309
	0.0634372
	0.0652483
	0.0647638
	0.0619236
	0.0576067
	0.0529224
	0.0486696
	0.0452989
	0.0428325
	0.041156
	0.040021
	0.0393057
	0.0390031
	0.0393654
	0.040818
	0.043594
	0.047701
	0.0526743
	0.0573748
	0.0605948
	0.0614725
	0.0600102
	0.0568921
	0.0529766
	0.0488781
	0.0449003
	0.0411305
	0.0376278
	0.0344736
	0.0317437
	0.0295798
	0.0280448
	0.0271419
	0.0267871
	0.0269259
	0.0273679
	0.0279665
	0.0286294
	0.0291673
	0.0295258
	0.0296486
	0.0295403
	0.0292595
	0.0288543
	0.0284063
	0.0279547
	0.0274847
	0.0269099
	0.0260908
	0.0248597
	0.0231133
	0.0208781
	0.0183357
	0.0157523
	0.0133968
	0.011437
	0.00994133
	0.00889727
	0.00826009
	0.00796906
	0.00797266
	0.00822045
	0.00866581
	0.00925513
	0.00993327
	0.0106332
	0.0112988
	0.0118765
	0.0123189
	0.0125931
	0.0126684
	0.0125229
	0.012159
	0.0116001
	0.0108945
	0.0100971
	0.00927279
	0.00846847
	0.00772463
	0.00706672
	0.00651439
	0.00608316
	0.0057828
	0.00562215
	0.00561086
	0.00575969
	0.00608356
	0.00660148
	0.00733957
	0.00833161
	0.00961826
	0.0112489
	0.0132862
	0.0158095
	0.018924
	0.0227816
	0.0275887
	0.0336385
	0.0413368
	0.0512355
	0.0640711
	0.0808021
	0.10265
	0.131163
	0.336553
	-999.999
