# Supplementary material for: The IRE1β-mediated unfolded protein response is repressed by the chaperone AGR2 in mucin producing cells
Source: EMBO J. 2023 Dec 18;43(5):719–53. doi: 10.1038/s44318-023-00014-z (PMC10907699; doi:10.1038/s44318-023-00014-z)
Supplement: Supplementary file 7 — Source Data Fig. 5 [file 44318_2023_14_MOESM7_ESM.zip]

Archive with 35 entries (29 files):
- Fig 5/.DS_Store
- Fig 5/A/
- Fig 5/A/.DS_Store
- Fig 5/A/20210120 rep1/
- Fig 5/A/20210120 rep1/Specimen_001_UK13 empty vector_001.fcs
- Fig 5/A/20210120 rep1/Specimen_001_UK2718 2ndary only_002.fcs
- Fig 5/A/20210120 rep1/Specimen_001_UK2718_003.fcs
- Fig 5/A/20210120 rep1/Specimen_001_UK2865_004.fcs
- Fig 5/A/20210120 rep1/Specimen_001_UK2871_008.fcs
- Fig 5/A/20210120 rep1/Specimen_001_UK2873_010.fcs
- Fig 5/A/20210129 rep2/
- Fig 5/A/20210129 rep2/.DS_Store
- Fig 5/A/20210129 rep2/Specimen_001_UK13 empty vector_001.fcs
- Fig 5/A/20210129 rep2/Specimen_001_UK2718 2ndary only_002.fcs
- Fig 5/A/20210129 rep2/Specimen_001_UK2718_003.fcs
- Fig 5/A/20210129 rep2/Specimen_001_UK2865_004.fcs
- Fig 5/A/20210129 rep2/Specimen_001_UK2871_008.fcs
- Fig 5/A/20210129 rep2/Specimen_001_UK2873_010.fcs
- Fig 5/A/20210211 rep3/
- Fig 5/A/20210211 rep3/Specimen_001_UK13 empty vector_001.fcs
- Fig 5/A/20210211 rep3/Specimen_001_UK2718 2ndary only_002.fcs
- Fig 5/A/20210211 rep3/Specimen_001_UK2718_003.fcs
- Fig 5/A/20210211 rep3/Specimen_001_UK2865_004.fcs
- Fig 5/A/20210211 rep3/Specimen_001_UK2871_008.fcs
- Fig 5/A/20210211 rep3/Specimen_001_UK2873_010.fcs
- Fig 5/A/README.xlsx
- Fig 5/B/
- Fig 5/B/quantification.xlsx
- Fig 5/C/
- Fig 5/C/20210210 C81S RawData.xlsx
- Fig 5/C/20210219 C81S and C81E RawData.xlsx
- Fig 5/C/20230330 rep 3 C81S RawData.xlsx
- Fig 5/C/20230331 C81S RawData.xlsx
- Fig 5/C/Evalutation.pzfx
- Fig 5/C/README.xlsx
