# Supplementary material for: The IRE1β-mediated unfolded protein response is repressed by the chaperone AGR2 in mucin producing cells
Source: EMBO J. 2023 Dec 18;43(5):719–53. doi: 10.1038/s44318-023-00014-z (PMC10907699; doi:10.1038/s44318-023-00014-z)
Supplement: Supplementary file 7 — Source Data Fig. 5 [file 44318_2023_14_MOESM7_ESM.zip › Fig 5/A/README.xlsx]

## Sheet: Flow cytometry
Figure Panel	Name	Date of Exp	FCS file name rep1	FCS file name rep2	FCS file name rep3
Fig 5	IRE1b/a wt empty v	Rep1: 20210120 Rep2: 20210129 Rep3: 20210211	Specimen_001_UK13 empty vector_001.fcs	Specimen_001_UK13 empty vector_001.fcs	Specimen_001_UK13 empty vector_001.fcs
	IRE1b/a wt AGR2 wt 2ndary antibody only		Specimen_001_UK2718 2ndary only_002.fcs	Specimen_001_UK2718 2ndary only_002.fcs	Specimen_001_UK2718 2ndary only_002.fcs
	IRE1b/a wt AGR2 wt		Specimen_001_UK2718_003.fcs	Specimen_001_UK2718_003.fcs	Specimen_001_UK2718_003.fcs
	IRE1b/a wt AGR2 C81S		Specimen_001_UK2865_004.fcs	Specimen_001_UK2865_004.fcs	Specimen_001_UK2865_004.fcs
	IRE1b/a wt AGR2 C81W		Specimen_001_UK2871_008.fcs	Specimen_001_UK2871_008.fcs	Specimen_001_UK2871_008.fcs
	IRE1b/a wt AGR2 C81E		Specimen_001_UK2873_010.fcs	Specimen_001_UK2873_010.fcs	Specimen_001_UK2873_010.fcs
Note:	populations depicted in the figure were gated for live cells and singlets
