# Supplementary material for: The IRE1β-mediated unfolded protein response is repressed by the chaperone AGR2 in mucin producing cells
Source: EMBO J. 2023 Dec 18;43(5):719–53. doi: 10.1038/s44318-023-00014-z (PMC10907699; doi:10.1038/s44318-023-00014-z)
Supplement: Supplementary file 7 — Source Data Fig. 5 [file 44318_2023_14_MOESM7_ESM.zip › Fig 5/B/quantification.xlsx]

## Sheet: Sheet1
	Sample	low | Median (488 530_30-A)	low | Median (405 450_50-A)	high | Median (488 530_30-A)	high | Median (405 450_50-A)
Rep 1	empty vector (UK13)
	AGR2 wt (UK2718)	265	383	288	359
	AGR2 C81S (UK2865)	309	613	342	453
	AGR2 E60A (UK2866)	291	521	401	458
	AGR2 C81W (UK2871)	321	662	742	1213
	AGR2 C81E (UK2873)	282	545	308	427
Rep 2	empty vector (UK13)
	AGR2 wt (UK2718)	137	272	145	213
	AGR2 C81S (UK2865)	158	380	182	262
	AGR2 E60A (UK2866)	156	335	230	286
	AGR2 C81W (UK2871)	173	432	399	788
	AGR2 C81E (UK2873)	147	344	155	249
Rep 3	empty vector (UK13)
	AGR2 wt (UK2718)	155	346	167	323
	AGR2 C81S (UK2865)	178	504	191	388
	AGR2 E60A (UK2866)	180	532	240	445
	AGR2 C81W (UK2871)	202	683	470	1264
	AGR2 C81E (UK2873)	173	521	179	378
