# Supplementary material for: The IRE1β-mediated unfolded protein response is repressed by the chaperone AGR2 in mucin producing cells
Source: EMBO J. 2023 Dec 18;43(5):719–53. doi: 10.1038/s44318-023-00014-z (PMC10907699; doi:10.1038/s44318-023-00014-z)
Supplement: Supplementary file 7 — Source Data Fig. 5 [file 44318_2023_14_MOESM7_ESM.zip › Fig 5/C/20210210 C81S RawData.xlsx]

## Sheet: RawData
G12
Time (s)	Displacement
0	0
0.19	0.000275
0.39	0.0023812
0.59	-0.00058345
0.79	0.00125145
0.99	0.002549
1.19	-0.00205664
1.39	0.00261037
1.59	-2.149e-05
1.79	0.00248706
1.99	-0.00221646
2.19	-0.00218766
2.39	0.00467996
2.59	0.0034653
2.79	-0.00036011
2.99	0.00254051
3.19	0.00052221
3.39	0.00109993
3.59	-0.00107108
3.79	0.00109937
3.99	0.00363681
4.19	0.0021251
4.39	0.00521699
4.59	0.00340911
4.79	0.00518199
4.99	-0.00067602
5.19	0.00378383
5.39	-0.00029681
5.59	0.0039317
5.79	0.00536767
5.99	0.00322976
6.19	0.00459421
6.39	0.00362622
6.59	0.00522279
6.79	0.0022797
6.99	0.0021673
7.19	0.00504017
7.39	-0.00054185
7.59	0.00871858
7.79	0.00428575
7.99	0.0102532
8.19	0.00390959
8.39	0.00377575
8.59	0.00421393
8.79	0.00277298
8.99	0.00235778
9.19	0.00378804
9.39	0.00292253
9.59	0.00333584
9.79	0.00489073
9.99	0.00583964
10.19	0.00930083
10.39	0.00691617
10.59	0.00370336
10.79	0.00927135
10.99	0.0057051
11.19	0.0029716
11.39	0.00640396
11.59	0.00490578
11.79	0.00764352
11.99	0.00356031
12.19	0.00851639
12.39	0.00697961
12.59	0.0053506
12.79	0.00515539
12.99	0.00540191
13.19	0.00741732
13.39	0.00839275
13.59	0.00990102
13.79	0.00487357
13.99	0.00443285
14.19	0.00764731
14.39	0.00793863
14.59	0.0108231
14.79	0.00967461
14.99	0.0105538
15.19	0.0108096
15.39	0.00875108
15.59	0.00950975
15.79	0.00361185
15.99	0.0100517
16.19	0.00688209
16.39	0.0105621
16.59	0.00697607
16.79	0.00586934
16.99	0.0109119
17.19	0.0106082
17.39	0.00741915
17.59	0.0106144
17.79	0.0106351
17.99	0.0118974
18.19	0.0143619
18.39	0.0070242
18.59	0.00875777
18.79	0.0107562
18.99	0.00799845
19.19	0.00688957
19.39	0.00857749
19.59	0.00957143
19.79	0.00931463
19.99	0.0108008
20.19	0.0123021
20.39	0.00994374
20.59	0.00513369
20.79	0.0108984
20.99	0.00917917
21.19	0.00652765
21.39	0.0148496
21.59	0.00972013
21.79	0.00862683
21.99	0.0111706
22.19	0.0143547
22.39	0.00935554
22.59	0.0107133
22.79	0.0131749
22.99	0.0138889
23.19	0.0109609
23.39	0.0137362
23.59	0.0130085
23.79	0.00940685
23.99	0.0124158
24.19	0.0124119
24.39	0.0093271
24.59	0.0102654
24.79	0.0106701
24.99	0.00942027
25.19	0.009687
25.39	0.0129186
25.59	0.0109109
25.79	0.0131683
25.99	0.0120805
26.19	0.0115516
26.39	0.0123432
26.59	0.0139146
26.79	0.0154456
26.99	0.0106634
27.19	0.0142197
27.39	0.0137387
27.59	0.00923842
27.79	0.00958852
27.99	0.0123798
28.19	0.0115144
28.39	0.0165455
28.59	0.0128564
28.79	0.0111525
28.99	0.0153031
29.19	0.01295
29.39	0.0110562
29.59	0.014427
29.79	0.00924491
29.99	0.0140708
30.19	0.0159069
30.39	0.00875636
30.59	0.0110646
30.79	0.0114649
30.99	0.0119858
31.19	0.0126871
31.39	0.0174511
31.59	0.0134551
31.79	0.0138983
31.99	0.0113242
32.19	0.0142959
32.39	0.0120791
32.59	0.0127729
32.79	0.0145564
32.99	0.0173034
33.19	0.0156709
33.39	0.0122038
33.59	0.0147839
33.79	0.0142029
33.99	0.0147279
34.19	0.0156744
34.39	0.0151697
34.59	0.0135791
34.79	0.0157289
34.99	0.0167898
35.19	0.0140016
35.39	0.0143415
35.59	0.01541
35.79	0.0157722
35.99	0.0184688
36.19	0.0133398
36.39	0.0127983
36.59	0.0125395
36.79	0.0133806
36.99	0.0182831
37.19	0.0173898
37.39	0.0163507
37.59	0.0100748
37.79	0.0155624
37.99	0.0136024
38.19	0.014286
38.39	0.0183707
38.59	0.0157201
38.79	0.0139392
38.99	0.0141195
39.19	0.0180767
39.39	0.0166534
39.59	0.0151117
39.79	0.0138729
39.99	0.0180519
40.19	0.0143123
40.39	0.0163771
40.59	0.0157759
40.79	0.0184089
40.99	0.0169293
41.19	0.0148855
41.39	0.016784
41.59	0.0127205
41.79	0.013965
41.99	0.0118278
42.19	0.0119394
42.39	0.016903
42.59	0.0177956
42.79	0.0158954
42.99	0.0140427
43.19	0.0157005
43.39	0.0136257
43.59	0.0148123
43.79	0.014213
43.99	0.0170144
44.19	0.0144198
44.39	0.0150867
44.59	0.0153861
44.79	0.0129968
44.99	0.0172375
45.19	0.0137606
45.39	0.0152891
45.59	0.0167962
45.79	0.0168673
45.99	0.0132221
46.19	0.0168698
46.39	0.0156754
46.59	0.0171764
46.79	0.0134693
46.99	0.0141926
47.19	0.0128437
47.39	0.0157229
47.59	0.0147769
47.79	0.0115713
47.99	0.0170561
48.19	0.018516
48.39	0.0179026
48.59	0.0149585
48.79	0.0190458
48.99	0.0164438
49.19	0.0149281
49.39	0.0178894
49.59	0.0180644
49.79	0.0174267
49.99	0.0176412
50.19	0.0181854
50.39	0.0166214
50.59	0.0184911
50.79	0.0174275
50.99	0.0156355
51.19	0.0179122
51.39	0.0133566
51.59	0.0157124
51.79	0.014058
51.99	0.0177591
52.19	0.0168505
52.39	0.0157225
52.59	0.0193412
52.79	0.0191724
52.99	0.0165465
53.19	0.0179129
53.39	0.0165026
53.59	0.0128189
53.79	0.0190094
53.99	0.0196487
54.19	0.016604
54.39	0.0183466
54.59	0.0154505
54.79	0.015484
54.99	0.0141672
55.19	0.0134103
55.39	0.0185114
55.59	0.0172267
55.79	0.0130941
55.99	0.016637
56.19	0.014184
56.39	0.0182883
56.59	0.018401
56.79	0.014127
56.99	0.0162783
57.19	0.014952
57.39	0.0152483
57.59	0.0180237
57.79	0.01773
57.99	0.0189644
58.19	0.016949
58.39	0.0174104
58.59	0.0182942
58.79	0.0155582
58.99	0.0165837
59.19	0.0160298
59.39	0.0195303
59.59	0.0198344
59.79	0.0128613
59.99	0.019774
60.19	0.0161312
60.39	0.0205279
60.59	0.0186096
60.79	0.0201044
60.99	0.0205285
61.19	0.0191322
61.39	0.0163993
61.59	0.0197729
61.79	0.0206367
61.99	0.018222
62.19	0.0167251
62.39	0.0154576
62.59	0.0190044
62.79	0.0183915
62.99	0.0180783
63.19	0.0174789
63.39	0.0180334
63.59	0.0187466
63.79	0.0171397
63.99	0.0161423
64.19	0.019702
64.39	0.0158533
64.59	0.0192217
64.79	0.0167444
64.99	0.0172772
65.19	0.0189707
65.39	0.0174333
65.59	0.0237462
65.79	0.0176327
65.99	0.0176448
66.19	0.0178923
66.39	0.0172657
66.6	0.0148155
66.79	0.0165947
66.99	0.0187844
67.19	0.0184999
67.39	0.0191704
67.59	0.0180833
67.79	0.0173232
67.99	0.0182712
68.19	0.0174805
68.39	0.0172375
68.59	0.0150807
68.79	0.0162591
68.99	0.0191712
69.19	0.0163998
69.39	0.0170845
69.59	0.0205354
69.79	0.0204373
69.99	0.0193273
70.19	0.0159558
70.39	0.0167346
70.59	0.0181834
70.79	0.0164779
70.99	0.0163612
71.19	0.0183691
71.39	0.0191152
71.59	0.0160212
71.79	0.0185726
71.99	0.0193206
72.19	0.0168744
72.39	0.0170229
72.59	0.0155369
72.79	0.0161415
72.99	0.0233655
73.19	0.0148903
73.39	0.0178765
73.59	0.017904
73.79	0.0197468
73.99	0.0151729
74.19	0.0227982
74.39	0.0144684
74.59	0.0165883
74.79	0.0173759
74.99	0.0160782
75.19	0.0177517
75.39	0.0155384
75.59	0.0163668
75.79	0.0204356
75.99	0.0171751
76.19	0.0153449
76.39	0.0122582
76.59	0.0153654
76.79	0.0181004
76.99	0.0162506
77.19	0.0139122
77.39	0.0168129
77.59	0.0208943
77.79	0.0183764
77.99	0.0208304
78.19	0.0193765
78.39	0.0156468
78.59	0.017484
78.79	0.0166508
78.99	0.0178719
79.19	0.0187746
79.39	0.0185529
79.59	0.0189565
79.79	0.0212605
79.99	0.0175518
80.19	0.0151998
80.39	0.0216312
80.59	0.0166551
80.79	0.0178775
80.99	0.0177979
81.19	0.0211178
81.39	0.015723
81.59	0.0157563
81.79	0.018532
81.99	0.0187251
82.19	0.0123072
82.39	0.0165904
82.59	0.0196253
82.79	0.0178804
82.99	0.0164901
83.19	0.0184509
83.39	0.0200365
83.59	0.0187521
83.79	0.019938
83.99	0.0168948
84.19	0.0140193
84.39	0.0170758
84.59	0.017959
84.79	0.0151411
84.99	0.0139691
85.19	0.0199742
85.39	0.0169659
85.59	0.0205475
85.79	0.0164511
85.99	0.0197572
86.19	0.0183444
86.39	0.0192567
86.59	0.0208407
86.79	0.0163312
86.99	0.0159924
87.19	0.0182495
87.39	0.0220505
87.59	0.0229589
87.79	0.0220132
87.99	0.0156693
88.19	0.0183518
88.39	0.0174609
88.59	0.0189431
88.79	0.0114858
88.99	0.0195342
89.19	0.0165797
89.39	0.0136545
89.59	0.0194089
89.79	0.016745
89.99	0.0191914
90.19	0.0224146
90.39	0.0194126
90.59	0.0168964
90.79	0.0160772
90.99	0.0194029
91.19	0.0159972
91.39	0.0195442
91.59	0.0174779
91.79	0.0183816
91.99	0.0208637
92.19	0.0193157
92.39	0.0162596
92.59	0.0169257
92.79	0.0170196
92.99	0.0157855
93.19	0.0185632
93.39	0.0159578
93.59	0.0154971
93.79	0.0155143
93.99	0.0194653
94.19	0.0185223
94.39	0.0173333
94.59	0.0214862
94.79	0.0137736
94.99	0.0198544
95.19	0.0171961
95.39	0.0211369
95.59	0.0160773
95.79	0.0200683
95.99	0.0154835
96.19	0.0164189
96.39	0.0163353
96.59	0.0191762
96.79	0.0195663
96.99	0.0172576
97.19	0.0166225
97.39	0.017941
97.59	0.0205754
97.79	0.0155351
97.99	0.0161534
98.19	0.0177695
98.39	0.0180569
98.59	0.0161806
98.79	0.0167266
98.99	0.0172998
99.19	0.0186016
99.39	0.0154236
99.59	0.0219276
99.79	0.0185016
99.99	0.0129517
100.19	0.0173496
100.39	0.0187069
100.59	0.0191091
100.79	0.018715
100.99	0.0151859
101.19	0.0179736
101.39	0.0173172
101.59	0.0163278
101.79	0.0162008
101.99	0.0152163
102.19	0.0186966
102.39	0.0174691
102.59	0.0170228
102.79	0.0182087
102.99	0.0145131
103.19	0.0129339
103.39	0.0147664
103.59	0.0160261
103.79	0.0174884
103.99	0.0174849
104.19	0.0124158
104.39	0.0134662
104.59	0.0142827
104.79	0.0185244
104.99	0.0163868
105.19	0.0180738
105.39	0.0193676
105.59	0.0195472
105.79	0.01998
105.99	0.0171013
106.19	0.0145506
106.39	0.0195128
106.59	0.0158934
106.79	0.0179715
106.99	0.016342
107.19	0.0189985
107.39	0.012261
107.59	0.017407
107.79	0.0145623
107.99	0.012918
108.19	0.0170471
108.39	0.0112329
108.59	0.0165178
108.79	0.0118692
108.99	0.0172776
109.19	0.0152332
109.39	0.0158881
109.59	0.0161168
109.79	0.0172549
109.99	0.0162083
110.19	0.0183793
110.39	0.0166145
110.59	0.0135216
110.79	0.0215791
110.99	0.0174038
111.19	0.0166185
111.39	0.0103545
111.59	0.0166164
111.79	0.018033
111.99	0.0137387
112.19	0.0184427
112.39	0.0152581
112.59	0.0149825
112.79	0.0126288
112.99	0.0161882
113.19	0.0116456
113.39	0.0192075
113.59	0.0158988
113.79	0.0152644
113.99	0.0176813
114.19	0.0155487
114.39	0.0170949
114.59	0.0154613
114.79	0.0158972
114.99	0.0202069
115.19	0.0174366
115.39	0.0184079
115.59	0.0152357
115.79	0.0177196
115.99	0.0153495
116.19	0.0190446
116.39	0.0167837
116.59	0.0140774
116.79	0.0136279
116.99	0.0205275
117.19	0.0172576
117.39	0.0204661
117.59	0.0127298
117.79	0.0173311
117.99	0.0197977
118.19	0.0196469
118.39	0.0148102
118.59	0.0166231
118.79	0.0185691
118.99	0.0179449
119.19	0.0138423
119.39	0.0182322
119.59	0.0134425
119.79	0.0171171
119.99	0.0139783
120.19	0.0175039
120.39	0.0129708
120.59	0.0179429
120.79	0.0145002
120.99	0.0188005
121.19	0.016123
121.39	0.0160037
121.59	0.0173233
121.79	0.0173028
121.99	0.0117558
122.19	0.0152137
122.39	0.0196414
122.59	0.0155782
122.79	0.0177021
122.99	0.0158489
123.19	0.0150864
123.39	0.0132426
123.59	0.014403
123.79	0.0145609
123.99	0.0153066
124.19	0.0203535
124.39	0.0159109
124.59	0.0151918
124.79	0.0151
124.99	0.0140244
125.19	0.0144906
125.39	0.0156319
125.59	0.0180872
125.79	0.0159678
125.99	0.013944
126.19	0.0174624
126.39	0.0116774
126.59	0.0176816
126.79	0.0151617
126.99	0.016955
127.19	0.0156353
127.39	0.0143224
127.59	0.0149254
127.79	0.0123498
127.99	0.0163399
128.19	0.01274
128.39	0.0195601
128.59	0.0164879
128.79	0.0174373
128.99	0.0175856
129.19	0.01577
129.39	0.0180155
129.59	0.010891
129.79	0.00963979
129.99	0.0180036
130.19	0.0156908
130.39	0.0173193
130.59	0.0179545
130.79	0.0120493
130.99	0.0163823
131.19	0.0133684
131.39	0.0153571
131.59	0.0157939
131.79	0.0140303
131.99	0.0119414
132.19	0.0144488
132.39	0.012776
132.59	0.0114813
132.79	0.0184538
132.99	0.0153091
133.19	0.0140729
133.39	0.0135898
133.59	0.0179602
133.79	0.0109287
133.99	0.0145584
134.19	0.0141983
134.39	0.0158417
134.59	0.0184317
134.79	0.0141465
134.99	0.0133837
135.19	0.020722
135.39	0.0175497
135.6	0.0146569
135.79	0.0141641
135.99	0.0146009
136.19	0.0132426
136.39	0.0153821
136.59	0.0138014
136.79	0.0147374
136.99	0.0151957
137.19	0.0144984
137.39	0.013168
137.59	0.0172604
137.79	0.0154915
137.99	0.0150886
138.19	0.0177012
138.39	0.0142664
138.59	0.0157741
138.79	0.0170794
138.99	0.0142845
139.19	0.0148733
139.39	0.0126093
139.59	0.0163127
139.79	0.0176488
139.99	0.0128925
140.19	0.0127146
140.39	0.0161694
140.59	0.0172068
140.79	0.00973494
140.99	0.0145648
141.19	0.016668
141.39	0.0148933
141.59	0.0144063
141.79	0.0167818
141.99	0.016818
142.19	0.0182694
142.39	0.0135012
142.59	0.0139104
142.79	0.0130351
142.99	0.0168276
143.19	0.0119216
143.39	0.0149783
143.59	0.0144018
143.79	0.0142169
143.99	0.0121529
144.19	0.0171655
144.39	0.0154064
144.59	0.0139368
144.79	0.0169007
144.99	0.014307
145.19	0.0170794
145.39	0.00980963
145.59	0.0119632
145.79	0.0153906
145.99	0.0177798
146.19	0.0147127
146.39	0.0151405
146.59	0.0157488
146.79	0.0107773
146.99	0.0144955
147.19	0.0144544
147.39	0.0142179
147.59	0.0121921
147.79	0.0121911
147.99	0.0154479
148.19	0.0135017
148.39	0.0153438
148.59	0.0125683
148.79	0.0159956
148.99	0.0110405
149.19	0.0100854
149.39	0.0143657
149.59	0.0159655
149.79	0.0106655
149.99	0.0134249
150.19	0.0147399
150.39	0.0123176
150.59	0.0114291
150.79	0.0130198
150.99	0.0121477
151.19	0.0180375
151.39	0.0142132
151.59	0.0184201
151.79	0.0112613
151.99	0.0106742
152.19	0.0115225
152.39	0.0148659
152.59	0.0169261
152.79	0.017068
152.99	0.0177004
153.19	0.0147411
153.39	0.0144504
153.59	0.0123555
153.79	0.0174835
153.99	0.0136471
154.19	0.0115221
154.39	0.00879306
154.59	0.0125387
154.79	0.0127943
154.99	0.0183287
155.19	0.0153113
155.39	0.0148456
155.59	0.0109438
155.79	0.0104416
155.99	0.0141024
156.19	0.00803982
156.39	0.0108682
156.59	0.0100938
156.79	0.0141253
156.99	0.00945021
157.19	0.0159114
157.39	0.011974
157.59	0.0146774
157.79	0.00866814
157.99	0.0104982
158.19	0.0116727
158.39	0.0132648
158.59	0.0135278
158.79	0.0157109
158.99	0.00807682
159.19	0.0109878
159.39	0.0150814
159.59	0.0114768
159.79	0.0121304
159.99	0.0161756
160.19	0.0126475
160.39	0.0126111
160.59	0.0105101
160.79	0.0107359
160.99	0.0151966
161.19	0.0117213
161.39	0.0123202
161.59	0.00926991
161.79	0.0138744
161.99	0.0110306
162.19	0.0140411
162.39	0.0121999
162.59	0.010321
162.79	0.0141287
162.99	0.0105504
163.19	0.011378
163.39	0.0149414
163.59	0.0110159
163.79	0.0120362
163.99	0.0112167
164.19	0.0139534
164.39	0.0139924
164.59	0.0131638
164.79	0.0119381
164.99	0.0129627
165.19	0.0104407
165.39	0.00913292
165.59	0.00822991
165.79	0.0142684
165.99	0.0140028
166.19	0.0135236
166.39	0.00990246
166.59	0.0123891
166.79	0.0127083
166.99	0.0134621
167.19	0.0140054
167.39	0.010664
167.59	0.0158839
167.79	0.0142079
167.99	0.0181017
168.19	0.0107579
168.39	0.0112104
168.59	0.00998162
168.79	0.0125296
168.99	0.00999592
169.19	0.0137913
169.39	0.0111421
169.59	0.0128865
169.79	0.0125571
169.99	0.0134841
170.19	0.0127792
170.39	0.0130262
170.59	0.00444765
170.79	0.0100112
170.99	0.0113726
171.19	0.00973107
171.39	0.0129262
171.59	0.00467215
171.79	0.0145379
171.99	0.00877771
172.19	0.0115729
172.39	0.0110112
172.59	0.014168
172.79	0.00866497
172.99	0.0093226
173.19	0.0120733
173.39	0.00892268
173.59	0.0104225
173.79	0.0128664
173.99	0.0109303
174.19	0.0096238
174.39	0.0131554
174.59	0.0122508
174.79	0.0121801
174.99	0.00969625
175.19	0.010383
175.39	0.0170688
175.59	0.0146035
175.79	0.0099411
175.99	0.0115973
176.19	0.01361
176.39	0.0100522
176.59	0.0117366
176.79	0.00798812
176.99	0.0117641
177.19	0.0130078
177.39	0.00616209
177.59	0.0112873
177.79	0.0106769
177.99	0.0148882
178.19	0.00934689
178.39	0.0117749
178.59	0.0123182
178.79	0.0131764
178.99	0.0110451
179.19	0.0112917
179.39	0.0115786
179.59	0.0118509
179.79	0.00681099
179.99	0.0115479
180.19	0.0130799
180.39	0.00828649
180.59	0.0109999
180.79	0.010284
180.99	0.0116083
181.19	0.00949189
181.39	0.0131913
181.59	0.0106414
181.79	0.00969087
181.99	0.0105224
182.19	0.0125485
182.39	0.00720827
182.59	0.0116448
182.79	0.0140338
182.99	0.00928251
183.19	0.00911636
183.39	0.00939827
183.59	0.00958183
183.79	0.0128726
183.99	0.0113958
184.19	0.0115878
184.39	0.0110265
184.59	0.0107528
184.79	0.012182
184.99	0.00987204
185.19	0.00771487
185.39	0.012264
185.59	0.0121202
185.79	0.0111428
185.99	0.0105492
186.19	0.0109334
186.39	0.0140445
186.59	0.00793559
186.79	0.0107617
186.99	0.0109859
187.19	0.00837261
187.39	0.0133951
187.59	0.00932965
187.79	0.0126253
187.99	0.00797352
188.19	0.0117614
188.39	0.0109241
188.59	0.0112473
188.79	0.0128151
188.99	0.00708711
189.19	0.0121757
189.39	0.0124377
189.59	0.00710334
189.79	0.0132667
189.99	0.0101394
190.19	0.0102846
190.39	0.0122717
190.59	0.0127978
190.79	0.0114419
190.99	0.0079747
191.19	0.00607534
191.39	0.00853168
191.59	0.010586
191.79	0.00764632
191.99	0.0118832
192.19	0.00952275
192.39	0.014009
192.59	0.00955872
192.79	0.00837267
192.99	0.0104645
193.19	0.0100311
193.39	0.00900448
193.59	0.00943356
193.79	0.0125162
193.99	0.0101999
194.19	0.0086031
194.39	0.0091125
194.59	0.0104107
194.79	0.0067229
194.99	0.00813941
195.19	0.00659696
195.39	0.00704435
195.59	0.0103984
195.79	0.00865997
195.99	0.00702195
196.19	0.00775531
196.39	0.0128323
196.59	0.00896579
196.79	0.00997302
196.99	0.00463501
197.19	0.0110131
197.39	0.0096623
197.59	0.0112729
197.79	0.01056
197.99	0.0114813
198.19	0.0119589
198.39	0.00822464
198.59	0.0115635
198.79	0.00703338
198.99	0.00921993
199.19	0.0101715
199.39	0.0068901
199.59	0.0115697
199.79	0.00978317
200	0.0107476
200.19	0.00997181
200.39	0.00806999
200.59	0.00867197
200.79	0.00953393
200.99	0.00823732
201.19	0.0137705
201.39	0.0181942
201.59	0.0177687
201.79	0.0221513
201.99	0.0261806
202.19	0.0230662
202.39	0.0306536
202.59	0.0322569
202.79	0.0355387
202.99	0.0364481
203.19	0.0398455
203.39	0.0457529
203.59	0.0476158
203.79	0.0500017
203.99	0.0552954
204.19	0.0541913
204.39	0.0606873
204.59	0.0601925
204.79	0.0639012
204.99	0.069853
205.19	0.071572
205.39	0.0728953
205.59	0.0781621
205.79	0.0767099
205.99	0.0840543
206.19	0.0840904
206.39	0.0915684
206.59	0.0911595
206.79	0.0992625
206.99	0.0958211
207.19	0.0997862
207.39	0.102312
207.59	0.111198
207.79	0.106415
207.99	0.117041
208.19	0.117706
208.39	0.117275
208.59	0.123262
208.79	0.127151
208.99	0.127056
209.19	0.132632
209.39	0.136608
209.59	0.141529
209.79	0.143697
209.99	0.148138
210.19	0.151344
210.39	0.152908
210.59	0.156823
210.79	0.162775
210.99	0.164966
211.19	0.165216
211.39	0.174335
211.59	0.178044
211.79	0.178582
211.99	0.178099
212.19	0.178731
212.39	0.184614
212.59	0.189786
212.79	0.193635
212.99	0.194635
213.19	0.198679
213.39	0.201269
213.59	0.204525
213.79	0.21015
213.99	0.210122
214.19	0.212856
214.39	0.221049
214.59	0.220036
214.79	0.226677
214.99	0.225025
215.19	0.230064
215.39	0.23212
215.59	0.236382
215.79	0.24444
215.99	0.245958
216.19	0.244804
216.39	0.247795
216.59	0.254882
216.79	0.258034
216.99	0.261473
217.19	0.266177
217.39	0.270428
217.59	0.267749
217.79	0.27529
217.99	0.274355
218.19	0.279569
218.39	0.282486
218.59	0.282705
218.79	0.288613
218.99	0.293816
219.19	0.298232
219.39	0.299365
219.59	0.302784
219.79	0.304621
219.99	0.311351
220.19	0.316495
220.39	0.317474
220.59	0.320755
220.79	0.323659
220.99	0.32535
221.19	0.32777
221.39	0.32766
221.59	0.334958
221.79	0.337946
221.99	0.343768
222.19	0.349804
222.39	0.346859
222.59	0.347885
222.79	0.353197
222.99	0.354473
223.19	0.360999
223.39	0.35958
223.59	0.369209
223.79	0.369054
223.99	0.369473
224.19	0.378091
224.39	0.376342
224.59	0.378735
224.79	0.384608
224.99	0.391204
225.19	0.392774
225.39	0.396702
225.59	0.401197
225.79	0.407199
225.99	0.40587
226.19	0.404673
226.39	0.412191
226.59	0.414017
226.79	0.419881
226.99	0.420059
227.19	0.422999
227.39	0.4302
227.59	0.429536
227.79	0.428254
227.99	0.430701
228.19	0.445115
228.39	0.440603
228.59	0.442375
228.79	0.446218
228.99	0.452835
229.19	0.451797
229.39	0.460166
229.59	0.461804
229.79	0.466725
229.99	0.468658
230.19	0.471962
230.39	0.47406
230.59	0.473085
230.79	0.478956
230.99	0.484212
231.19	0.484432
231.39	0.491516
231.59	0.492535
231.79	0.494517
231.99	0.496121
232.19	0.498396
232.39	0.498825
232.59	0.504722
232.79	0.506471
232.99	0.510963
233.19	0.516728
233.39	0.517489
233.59	0.526199
233.79	0.525012
233.99	0.527593
234.19	0.53068
234.39	0.531489
234.59	0.537695
234.79	0.543904
234.99	0.544233
235.19	0.544159
235.39	0.548692
235.59	0.555304
235.79	0.552278
235.99	0.557028
236.19	0.559704
236.39	0.564398
236.59	0.565591
236.79	0.569405
236.99	0.573426
237.19	0.576902
237.39	0.580842
237.59	0.580001
237.79	0.582481
237.99	0.588337
238.19	0.594516
238.39	0.594262
238.59	0.600879
238.79	0.597352
238.99	0.605495
239.19	0.603119
239.39	0.608691
239.59	0.609292
239.79	0.613164
239.99	0.61568
240.19	0.622349
240.39	0.624342
240.59	0.625877
240.79	0.630992
240.99	0.632895
241.19	0.634155
241.39	0.63835
241.59	0.64532
241.79	0.645308
241.99	0.644709
242.19	0.652169
242.39	0.653853
242.59	0.657028
242.79	0.660212
242.99	0.662592
243.19	0.663066
243.39	0.664587
243.59	0.671552
243.79	0.669152
243.99	0.672701
244.19	0.678962
244.39	0.681953
244.59	0.687114
244.79	0.687005
244.99	0.690699
245.19	0.692782
245.39	0.697251
245.59	0.698542
245.79	0.699358
245.99	0.707466
246.19	0.70996
246.39	0.715601
246.59	0.714536
246.79	0.716978
246.99	0.71602
247.19	0.719789
247.39	0.721562
247.59	0.729993
247.79	0.730475
247.99	0.734947
248.19	0.735144
248.39	0.744566
248.59	0.740235
248.79	0.746861
248.99	0.746263
249.19	0.753575
249.39	0.757211
249.59	0.757418
249.79	0.759765
249.99	0.758839
250.19	0.766178
250.39	0.772491
250.59	0.776556
250.79	0.771419
250.99	0.77134
251.19	0.777278
251.39	0.782817
251.59	0.784856
251.79	0.786984
251.99	0.788231
252.19	0.793391
252.39	0.799495
252.59	0.795699
252.79	0.801366
252.99	0.803433
253.19	0.807135
253.39	0.808611
253.59	0.809643
253.79	0.813443
253.99	0.819032
254.19	0.822585
254.39	0.824584
254.59	0.829464
254.79	0.83089
254.99	0.829688
255.19	0.836245
255.39	0.838395
255.59	0.840341
255.79	0.842313
255.99	0.843765
256.19	0.848694
256.39	0.852417
256.59	0.850511
256.79	0.858546
256.99	0.856191
257.19	0.857267
257.39	0.868336
257.59	0.867393
257.79	0.870517
257.99	0.872305
258.19	0.873797
258.39	0.879304
258.59	0.880058
258.79	0.884358
258.99	0.883978
259.19	0.88897
259.39	0.892295
259.59	0.89472
259.79	0.898744
259.99	0.900815
260.19	0.904639
260.39	0.904507
260.59	0.910174
260.79	0.912351
260.99	0.910804
261.19	0.91756
261.39	0.914648
261.59	0.92185
261.79	0.924616
261.99	0.927035
262.19	0.931112
262.39	0.933571
262.59	0.936298
262.79	0.942311
262.99	0.937985
263.19	0.939261
263.39	0.947832
263.59	0.946636
263.79	0.952512
263.99	0.952372
264.19	0.955549
264.39	0.962402
264.59	0.961391
264.79	0.963724
264.99	0.962911
265.19	0.968517
265.39	0.969909
265.59	0.977104
265.79	0.978487
265.99	0.981216
266.19	0.981742
266.39	0.990718
266.59	0.983926
266.79	0.991384
266.99	0.995176
267.19	0.995923
267.39	0.998324
267.59	1.00374
267.79	1.00058
267.99	1.00433
268.19	1.00689
268.39	1.0134
268.59	1.01511
268.79	1.01704
268.99	1.01972
269.19	1.02689
269.39	1.02605
269.59	1.02625
269.79	1.03522
269.99	1.02931
270.19	1.03612
270.39	1.03795
270.59	1.03881
270.79	1.04008
270.99	1.04623
271.19	1.04707
271.39	1.05344
271.59	1.0529
271.79	1.05615
271.99	1.05717
272.19	1.06148
272.39	1.06182
272.59	1.06868
272.79	1.06863
272.99	1.06945
273.19	1.07352
273.39	1.07644
273.59	1.0799
273.79	1.08189
273.99	1.08438
274.19	1.08931
274.39	1.08811
274.59	1.09223
274.79	1.09195
274.99	1.09681
275.19	1.09814
275.39	1.10489
275.59	1.11059
275.79	1.1123
275.99	1.10951
276.19	1.11401
276.39	1.12049
276.59	1.11581
276.79	1.1217
276.99	1.12228
277.19	1.1258
277.39	1.12927
277.59	1.1325
277.79	1.13042
277.99	1.13351
278.19	1.13864
278.39	1.1389
278.59	1.1456
278.79	1.14659
278.99	1.14872
279.19	1.15225
279.39	1.15271
279.59	1.15397
279.79	1.15561
279.99	1.15771
280.19	1.16339
280.39	1.16648
280.59	1.16646
280.79	1.16703
280.99	1.17216
281.19	1.17573
281.39	1.17925
281.59	1.18051
281.79	1.18438
281.99	1.18807
282.19	1.18576
282.39	1.19093
282.59	1.19348
282.79	1.19438
282.99	1.19554
283.19	1.19613
283.39	1.20555
283.59	1.20255
283.79	1.20934
283.99	1.21166
284.19	1.21115
284.39	1.21701
284.59	1.21913
284.79	1.21862
284.99	1.22618
285.19	1.2223
285.39	1.22544
285.59	1.23009
285.79	1.23237
285.99	1.23759
286.19	1.24095
286.39	1.24099
286.59	1.2416
286.79	1.24462
286.99	1.24755
287.19	1.25335
287.39	1.24942
287.59	1.25897
287.79	1.25869
287.99	1.2569
288.19	1.26063
288.39	1.26663
288.59	1.26714
288.79	1.26844
288.99	1.27179
289.19	1.26922
289.39	1.27527
289.59	1.27764
289.79	1.28312
289.99	1.28054
290.19	1.28535
290.39	1.28771
290.59	1.29354
290.79	1.29302
290.99	1.29278
291.19	1.29637
291.39	1.30175
291.59	1.30373
291.79	1.30519
291.99	1.30674
292.19	1.30863
292.39	1.31502
292.59	1.31816
292.79	1.31646
292.99	1.31706
293.19	1.32029
293.39	1.32542
293.59	1.32714
293.79	1.33228
293.99	1.33222
294.19	1.3363
294.39	1.33361
294.59	1.33538
294.79	1.33869
294.99	1.34692
295.19	1.3443
295.39	1.34766
295.59	1.35253
295.79	1.35621
295.99	1.35106
296.19	1.35803
296.39	1.35824
296.59	1.36094
296.79	1.36434
296.99	1.36501
297.19	1.36919
297.39	1.37192
297.59	1.37601
297.79	1.37743
297.99	1.38159
298.19	1.3834
298.39	1.38301
298.59	1.38455
298.79	1.38712
298.99	1.38988
299.19	1.38993
299.39	1.39503
299.59	1.39634
299.79	1.40015
299.99	1.40117
300.19	1.40747
300.39	1.40954
300.59	1.40951
300.79	1.41012
300.99	1.41467
301.19	1.41568
301.39	1.41817
301.59	1.42288
301.79	1.41809
301.99	1.42427
302.19	1.42518
302.39	1.4296
302.59	1.43033
302.79	1.43387
302.99	1.43556
303.19	1.43423
303.39	1.44312
303.59	1.4405
303.79	1.45031
303.99	1.4441
304.19	1.45038
304.39	1.45303
304.59	1.45506
304.79	1.45494
304.99	1.46189
305.19	1.46107
305.39	1.46433
305.59	1.46928
305.79	1.46632
305.99	1.47038
306.19	1.47349
306.39	1.47408
306.59	1.48414
306.79	1.47765
306.99	1.47933
307.19	1.48463
307.39	1.48597
307.59	1.49391
307.79	1.49413
307.99	1.49268
308.19	1.49574
308.39	1.49601
308.59	1.49931
308.79	1.49883
308.99	1.50493
309.19	1.50884
309.39	1.5091
309.59	1.51551
309.79	1.51563
309.99	1.51886
310.19	1.51774
310.39	1.51877
310.59	1.52161
310.79	1.52522
310.99	1.52734
311.19	1.52966
311.39	1.53273
311.59	1.53528
311.79	1.53578
311.99	1.54071
312.19	1.53877
312.39	1.54498
312.59	1.54567
312.79	1.54638
312.99	1.54925
313.19	1.55347
313.39	1.55172
313.59	1.55558
313.79	1.55517
313.99	1.56142
314.19	1.56069
314.39	1.56555
314.59	1.56624
314.79	1.569
314.99	1.57068
315.19	1.57428
315.39	1.57721
315.59	1.58121
315.79	1.57893
315.99	1.58098
316.19	1.58269
316.39	1.58488
316.59	1.59067
316.79	1.58563
316.99	1.59141
317.19	1.59296
317.39	1.59693
317.59	1.59683
317.79	1.60577
317.99	1.60282
318.19	1.60682
318.39	1.60722
318.59	1.61035
318.79	1.60829
318.99	1.61304
319.19	1.61663
319.39	1.62526
319.59	1.6192
319.79	1.62151
319.99	1.62874
320.19	1.62539
320.39	1.6269
320.59	1.63341
320.79	1.63364
320.99	1.63439
321.19	1.63334
321.39	1.63903
321.59	1.64183
321.79	1.64465
321.99	1.64469
322.19	1.64516
322.39	1.64825
322.59	1.65607
322.79	1.65702
322.99	1.65604
323.19	1.65795
323.39	1.66379
323.59	1.66138
323.79	1.66465
323.99	1.6694
324.19	1.67141
324.39	1.67208
324.59	1.67595
324.79	1.67776
324.99	1.68157
325.19	1.68058
325.39	1.68111
325.59	1.68277
325.79	1.6865
325.99	1.69002
326.19	1.69033
326.39	1.69535
326.59	1.69782
326.79	1.69756
326.99	1.69738
327.19	1.70114
327.39	1.70125
327.59	1.70925
327.79	1.71027
327.99	1.70718
328.19	1.71798
328.39	1.7156
328.59	1.71754
328.79	1.72327
328.99	1.72135
329.19	1.72463
329.39	1.72426
329.59	1.72462
329.79	1.73264
329.99	1.73303
330.19	1.73732
330.39	1.73039
330.59	1.73427
330.79	1.74039
330.99	1.74382
331.19	1.74333
331.39	1.74839
331.59	1.7467
331.79	1.7518
331.99	1.75761
332.19	1.75696
332.39	1.76063
332.59	1.76482
332.79	1.7658
332.99	1.75799
333.19	1.76629
333.39	1.76691
333.59	1.77238
333.79	1.77624
333.99	1.77171
334.19	1.7766
334.39	1.77899
334.59	1.78433
334.79	1.78292
334.99	1.78216
335.19	1.78351
335.39	1.78612
335.59	1.79045
335.79	1.79462
335.99	1.79788
336.19	1.79541
336.39	1.79298
336.59	1.79925
336.79	1.80064
336.99	1.8059
337.19	1.80586
337.39	1.80855
337.59	1.8125
337.79	1.81259
337.99	1.81705
338.19	1.81844
338.39	1.82004
338.59	1.82333
338.79	1.82538
338.99	1.82691
339.19	1.82867
339.39	1.82896
339.59	1.83001
339.79	1.83594
339.99	1.83171
340.19	1.83353
340.39	1.83951
340.59	1.84396
340.79	1.84572
340.99	1.84688
341.19	1.84898
341.39	1.85041
341.59	1.85235
341.79	1.85315
341.99	1.85667
342.19	1.85389
342.39	1.85858
342.59	1.86455
342.79	1.86221
342.99	1.86291
343.19	1.86724
343.39	1.86831
343.59	1.87134
343.79	1.87751
343.99	1.87549
344.19	1.87915
344.39	1.88227
344.59	1.88002
344.79	1.88049
344.99	1.8858
345.19	1.89152
345.39	1.88937
345.59	1.89322
345.79	1.89053
345.99	1.89316
346.19	1.89635
346.39	1.90261
346.59	1.90448
346.79	1.89986
346.99	1.90652
347.19	1.90794
347.39	1.90587
347.59	1.91323
347.79	1.91146
347.99	1.91548
348.19	1.91672
348.39	1.91863
348.59	1.92237
348.79	1.9226
348.99	1.92283
349.19	1.92151
349.39	1.93169
349.59	1.9312
349.79	1.93557
349.99	1.93399
350.19	1.93407
350.39	1.94329
350.59	1.94325
350.79	1.94147
350.99	1.94652
351.19	1.94622
351.39	1.94956
351.59	1.94986
351.79	1.952
351.99	1.94744
352.19	1.95103
352.39	1.9558
352.59	1.96228
352.79	1.96221
352.99	1.96332
353.19	1.96788
353.39	1.96824
353.59	1.97461
353.79	1.97242
353.99	1.9707
354.19	1.97548
354.39	1.97639
354.59	1.98018
354.79	1.98348
354.99	1.98159
355.19	1.98527
355.39	1.98604
355.59	1.98651
355.79	1.9908
355.99	1.98896
356.19	1.99585
356.39	1.99635
356.59	1.99363
356.79	2.00416
356.99	2.00154
357.19	2.00536
357.39	2.01072
357.59	2.00928
357.79	2.00333
357.99	2.01115
358.19	2.01525
358.39	2.01494
358.59	2.01939
358.79	2.02121
358.99	2.01743
359.19	2.02616
359.39	2.02499
359.59	2.03218
359.8	2.10151
359.99	2.10267
360.19	2.10222
360.39	2.10275
360.59	2.1016
360.79	2.10908
360.99	2.10792
361.19	2.10782
361.39	2.10692
361.59	2.10619
361.79	2.10021
361.99	2.10628
362.19	2.10719
362.39	2.10789
362.59	2.10457
362.79	2.10684
362.99	2.10219
363.19	2.10395
363.39	2.09974
363.59	2.09967
363.79	2.10345
363.99	2.1018
364.19	2.10219
364.39	2.10212
364.59	2.10152
364.79	2.09876
364.99	2.10165
365.19	2.10191
365.39	2.09784
365.59	2.0964
365.79	2.101
365.99	2.09843
366.19	2.09896
366.39	2.09684
366.59	2.09595
366.79	2.09681
366.99	2.10089
367.19	2.09483
367.39	2.09641
367.59	2.09436
367.79	2.09704
367.99	2.091
368.19	2.09635
368.39	2.09418
368.59	2.09503
368.79	2.09383
368.99	2.08565
369.19	2.09122
369.39	2.09194
369.59	2.092
369.79	2.09283
369.99	2.09087
370.19	2.09343
370.39	2.08947
370.59	2.08891
370.79	2.08924
370.99	2.08779
371.19	2.09232
371.39	2.08914
371.59	2.08778
371.79	2.08865
371.99	2.08715
372.19	2.0887
372.39	2.08908
372.59	2.08914
372.79	2.08722
372.99	2.08122
373.19	2.08928
373.39	2.08787
373.59	2.08476
373.79	2.0845
373.99	2.0789
374.19	2.08219
374.39	2.08356
374.59	2.08488
374.79	2.08294
374.99	2.08294
375.19	2.0852
375.39	2.08358
375.59	2.08181
375.79	2.08535
375.99	2.0784
376.19	2.08543
376.39	2.08065
376.59	2.08328
376.79	2.07945
376.99	2.08394
377.19	2.08173
377.39	2.07807
377.59	2.07828
377.79	2.07794
377.99	2.081
378.19	2.07967
378.39	2.07805
378.59	2.07288
378.79	2.08172
378.99	2.07613
379.19	2.0767
379.39	2.07506
379.59	2.07356
379.79	2.07469
379.99	2.07407
380.19	2.07947
380.39	2.07622
380.59	2.07661
380.79	2.0728
380.99	2.07462
381.19	2.07437
381.39	2.07498
381.59	2.07311
381.79	2.07148
381.99	2.07218
382.19	2.07066
382.39	2.07474
382.59	2.07536
382.79	2.07448
382.99	2.07218
383.19	2.06943
383.39	2.07164
383.59	2.07119
383.79	2.06814
383.99	2.07162
384.19	2.06875
384.39	2.07328
384.59	2.07071
384.79	2.07109
384.99	2.06921
385.19	2.06785
385.39	2.07158
385.59	2.06612
385.79	2.07485
385.99	2.06546
386.19	2.0673
386.39	2.07035
386.59	2.06286
386.79	2.06905
386.99	2.06546
387.19	2.06521
387.39	2.06554
387.59	2.06714
387.79	2.06841
387.99	2.06351
388.19	2.06689
388.39	2.06488
388.59	2.06761
388.79	2.06585
388.99	2.06634
389.19	2.06379
389.39	2.06428
389.59	2.06545
389.79	2.06325
389.99	2.06745
390.19	2.06193
390.39	2.06523
390.59	2.06425
390.79	2.06674
390.99	2.06477
391.19	2.06401
391.39	2.06396
391.59	2.06321
391.79	2.06206
391.99	2.06157
392.19	2.06184
392.39	2.06408
392.59	2.06113
392.79	2.06128
392.99	2.06165
393.19	2.05835
393.39	2.06152
393.59	2.0587
393.79	2.06548
393.99	2.05749
394.19	2.05765
394.39	2.05864
394.59	2.05336
394.79	2.05517
394.99	2.06152
395.19	2.05967
395.39	2.05914
395.59	2.05805
395.79	2.05734
395.99	2.05749
396.19	2.05723
396.39	2.0571
396.59	2.05565
396.79	2.0546
396.99	2.05723
397.19	2.05676
397.39	2.06059
397.59	2.05774
397.79	2.0596
397.99	2.05412
398.19	2.05079
398.39	2.05365
398.59	2.05099
398.79	2.05119
398.99	2.05431
399.19	2.05218
399.39	2.0557
[truncated: 94,801 more rows]
