# Supplementary material for: The IRE1β-mediated unfolded protein response is repressed by the chaperone AGR2 in mucin producing cells
Source: EMBO J. 2023 Dec 18;43(5):719–53. doi: 10.1038/s44318-023-00014-z (PMC10907699; doi:10.1038/s44318-023-00014-z)
Supplement: Supplementary file 7 — Source Data Fig. 5 [file 44318_2023_14_MOESM7_ESM.zip › Fig 5/C/20210219 C81S and C81E RawData.xlsx]

## Sheet: RawData
B11		C11		D11
Time (s)	Displacement AGR2 C81E	Time (s)	Displacement AGR2 C81E	Time (s)	Displacement AGR2 C81S
0	0	0	0	0	0
0.19	0.00058673	0.19	-0.00174648	0.19	0.001077
0.39	0.00280327	0.39	-0.00548135	0.39	0.00303012
0.59	0.0045108	0.59	-0.00284167	0.59	0.00410885
0.79	-0.00132588	0.79	-0.00420436	0.79	0.00453915
1	0.00334357	1	-0.00274914	1	0.00436307
1.19	0.00117277	1.19	0.0014818	1.19	0.00284857
1.39	-0.00344428	1.39	-0.00161647	1.39	0.00287508
1.59	0.00730636	1.59	-0.00237608	1.59	0.00381698
1.79	0.0037418	1.79	0.00192748	1.79	0.00242566
2	-0.00050387	2	-0.00043882	2	0.00428381
2.19	0.00049892	2.19	-0.00437878	2.19	0.00164324
2.39	0.00332062	2.39	0.00021269	2.39	0.00426128
2.59	0.002718	2.59	0.00471868	2.59	0.00195767
2.79	0.00155522	2.79	-0.00432486	2.79	0.00184763
2.99	0.00225841	2.99	0.00039455	2.99	0.00526754
3.19	0.00940208	3.19	0.00104905	3.19	0.00280644
3.39	0.00147105	3.39	0.00107484	3.39	0.00413323
3.59	0.00197723	3.59	-0.00073514	3.59	0.00495904
3.79	0.00496093	3.79	-7.927e-05	3.79	0.00809522
3.99	0.00322306	3.99	0.00039553	3.99	0.0072655
4.19	0.00343009	4.19	0.00369794	4.19	0.00612526
4.39	0.00455385	4.39	0.00296451	4.39	0.00702928
4.59	-0.00139592	4.59	-0.0011199	4.59	0.00206734
4.79	0.00675678	4.79	0.00381238	4.79	0.0046005
4.99	0.00511955	4.99	0.00291749	4.99	0.00589026
5.19	0.00357044	5.19	0.00033979	5.19	0.00496268
5.39	0.00363878	5.39	0.00370046	5.39	0.00901186
5.59	0.00834368	5.59	-0.00140263	5.59	0.00092472
5.79	0.00729338	5.79	0.00044463	5.79	0.00538684
5.99	0.00540906	5.99	0.00423239	5.99	0.00493171
6.19	0.00525984	6.19	0.00377186	6.19	0.00671683
6.39	0.00532663	6.39	0.0004559	6.39	0.00650719
6.59	0.00640323	6.59	0.00623388	6.59	0.00689653
6.79	0.00928411	6.79	0.00133915	6.79	0.00863014
6.99	0.00342108	6.99	0.00333026	6.99	0.00411304
7.19	0.00576105	7.19	0.00256609	7.19	0.0119026
7.39	0.00784571	7.39	0.00657188	7.39	0.00658533
7.59	0.00871809	7.59	0.00302145	7.59	0.0079569
7.79	0.00807521	7.79	0.00777564	7.79	0.00718465
7.99	0.00763995	7.99	0.00313349	7.99	0.00779439
8.19	0.00643606	8.19	0.00375827	8.19	0.00665716
8.39	0.00739561	8.39	0.00648636	8.39	0.00408728
8.59	0.00643584	8.59	0.00336621	8.59	0.0109183
8.79	0.00866762	8.79	0.00058989	8.79	0.00808371
8.99	0.00833083	8.99	0.00189942	8.99	0.0087747
9.19	0.00562125	9.19	0.00412537	9.19	0.00838726
9.39	0.00921576	9.39	0.00657477	9.39	0.00903595
9.6	0.00980849	9.6	0.00694388	9.6	0.0107567
9.8	0.00608899	9.8	0.00430485	9.8	0.00872021
9.99	0.00984043	9.99	0.00304873	9.99	0.0107193
10.19	0.00675561	10.19	0.00195551	10.19	0.00994929
10.39	0.00410296	10.39	0.00477352	10.39	0.00883477
10.6	0.00735471	10.6	0.00514326	10.6	0.00782686
10.8	0.00821153	10.8	0.00776161	10.8	0.010968
10.99	0.0124273	10.99	0.00687867	10.99	0.0100274
11.19	0.0106699	11.19	0.00622343	11.19	0.0133131
11.39	0.0120731	11.39	0.00153903	11.39	0.00919064
11.6	0.00998603	11.6	0.00598989	11.6	0.0116376
11.8	0.0136109	11.8	0.0074218	11.8	0.0123536
11.99	0.00630051	11.99	0.00547574	11.99	0.0105607
12.19	0.00967566	12.19	0.00692394	12.19	0.0150644
12.39	0.0109433	12.39	0.00536444	12.39	0.0107451
12.6	0.00888765	12.6	0.00753218	12.6	0.012891
12.79	0.0112152	12.79	0.00868048	12.79	0.0109692
12.99	0.00824631	12.99	0.00644008	12.99	0.0124496
13.19	0.0115817	13.19	0.00723035	13.19	0.0135462
13.39	0.0129374	13.39	0.0113785	13.39	0.0119583
13.6	0.00854972	13.6	0.00983799	13.6	0.00757643
13.8	0.0108901	13.8	0.00918373	13.8	0.012757
13.99	0.010598	13.99	0.00794561	13.99	0.0144187
14.19	0.00923026	14.19	0.0083136	14.19	0.0136053
14.39	0.0147591	14.39	0.00478469	14.39	0.014508
14.59	0.0148302	14.59	0.00860399	14.59	0.0154627
14.8	0.00809038	14.8	0.0103298	14.8	0.0124776
14.99	0.00912231	14.99	0.00685726	14.99	0.0125214
15.19	0.0131386	15.19	0.00554986	15.19	0.0111509
15.39	0.0125868	15.39	0.00447387	15.39	0.0131736
15.6	0.0095007	15.6	0.00769159	15.6	0.016018
15.79	0.0122204	15.79	0.0103351	15.79	0.015108
15.99	0.0087941	15.99	0.00967734	15.99	0.0147618
16.2	0.00640955	16.2	0.00885077	16.2	0.0124229
16.4	0.0101585	16.4	0.0118197	16.4	0.0161856
16.6	0.0106014	16.6	0.00801307	16.6	0.0131305
16.79	0.015647	16.79	0.00937587	16.79	0.014716
16.99	0.00718651	16.99	0.00634293	16.99	0.0143749
17.2	0.0129691	17.2	0.0104658	17.2	0.0146589
17.4	0.0140582	17.4	0.0089076	17.4	0.0153901
17.6	0.0114597	17.6	0.00912128	17.6	0.0162146
17.79	0.0128239	17.79	0.00947693	17.79	0.0130062
18	0.0123114	18	0.0144287	18	0.0121885
18.2	0.0117619	18.2	0.0155928	18.2	0.0148678
18.4	0.0143786	18.4	0.0102625	18.4	0.0152633
18.59	0.0134751	18.59	0.00981554	18.59	0.0147992
18.8	0.0145192	18.8	0.0143794	18.8	0.0153649
19	0.0119768	19	0.00948808	19	0.01422
19.19	0.012641	19.19	0.00989656	19.19	0.0137902
19.4	0.0125822	19.4	0.00956049	19.4	0.0140894
19.59	0.0130423	19.59	0.00889035	19.59	0.0154231
19.8	0.0129648	19.8	0.0136074	19.8	0.0183217
20	0.016038	20	0.0120977	20	0.0139434
20.19	0.0133776	20.19	0.0126982	20.19	0.0166963
20.39	0.0128725	20.39	0.00972832	20.39	0.013938
20.6	0.0161599	20.6	0.0126212	20.6	0.0175065
20.8	0.0141805	20.8	0.0112674	20.8	0.0159436
20.99	0.0138035	20.99	0.01434	20.99	0.0165224
21.2	0.0145474	21.2	0.00949234	21.2	0.0180308
21.39	0.00954373	21.39	0.011808	21.39	0.0134418
21.6	0.0125425	21.6	0.0110372	21.6	0.0130754
21.79	0.0102436	21.79	0.0137323	21.79	0.016652
21.99	0.00987555	21.99	0.0128042	21.99	0.0137005
22.2	0.0156252	22.2	0.00751539	22.2	0.0123908
22.4	0.0132704	22.4	0.013601	22.4	0.0195376
22.6	0.0153204	22.6	0.0136801	22.6	0.0164138
22.79	0.0116725	22.79	0.01247	22.79	0.0169618
23	0.011889	23	0.00884643	23	0.0142031
23.19	0.0110529	23.19	0.00944299	23.19	0.0183972
23.4	0.0159342	23.4	0.0143804	23.4	0.0182086
23.59	0.0158422	23.59	0.0133884	23.59	0.0182817
23.8	0.0107514	23.8	0.0168495	23.8	0.0159319
24	0.0164342	24	0.0109271	24	0.0173398
24.19	0.0149882	24.19	0.0155697	24.19	0.0186163
24.39	0.0132386	24.39	0.0135633	24.39	0.0186576
24.59	0.0156345	24.59	0.0143112	24.59	0.0187748
24.8	0.0173113	24.8	0.0168634	24.8	0.0179641
25	0.0146839	25	0.0113433	25	0.0171522
25.19	0.0146906	25.19	0.0168086	25.19	0.0179564
25.39	0.0160466	25.39	0.0136861	25.39	0.0169966
25.6	0.0161813	25.6	0.0156859	25.6	0.0209485
25.8	0.0160117	25.8	0.0136753	25.8	0.0173449
25.99	0.0132016	25.99	0.0101024	25.99	0.019157
26.2	0.0136379	26.2	0.0148607	26.2	0.019369
26.39	0.01494	26.39	0.0166666	26.39	0.0213693
26.6	0.0165527	26.6	0.0146751	26.6	0.0213743
26.79	0.0155829	26.79	0.0146071	26.79	0.0202474
26.99	0.0161692	26.99	0.0175405	26.99	0.0176218
27.19	0.0154672	27.19	0.0196085	27.19	0.0206888
27.39	0.0163926	27.39	0.0166603	27.39	0.0208846
27.59	0.0177251	27.59	0.0101525	27.59	0.018486
27.79	0.0169857	27.79	0.0163633	27.79	0.0200842
27.99	0.0180294	27.99	0.0152891	27.99	0.0186747
28.19	0.0144939	28.19	0.0172301	28.19	0.0209868
28.39	0.0172262	28.39	0.015962	28.39	0.0188394
28.59	0.0192526	28.59	0.0139726	28.59	0.0201654
28.8	0.017456	28.8	0.0132105	28.8	0.0223181
28.99	0.0192003	28.99	0.0170105	28.99	0.0215285
29.19	0.018383	29.19	0.0155132	29.19	0.0190948
29.39	0.0189629	29.39	0.015749	29.39	0.02141
29.59	0.0152651	29.59	0.0147233	29.59	0.0209359
29.8	0.0202152	29.8	0.0154455	29.8	0.0185846
29.99	0.0180987	29.99	0.015727	29.99	0.0209671
30.19	0.0186922	30.19	0.0156777	30.19	0.019992
30.39	0.0142737	30.39	0.0134907	30.39	0.0209061
30.59	0.0158756	30.59	0.014822	30.59	0.0230305
30.79	0.0182186	30.79	0.0149876	30.79	0.0198866
30.99	0.0154079	30.99	0.0163283	30.99	0.0211749
31.19	0.0158743	31.19	0.0151356	31.19	0.0196299
31.39	0.0204167	31.39	0.0179238	31.39	0.0229368
31.59	0.0190493	31.59	0.0156829	31.59	0.0209736
31.79	0.0139589	31.79	0.0176922	31.79	0.0253377
31.99	0.01408	31.99	0.0143816	31.99	0.0229456
32.19	0.0164507	32.19	0.0140139	32.19	0.0187488
32.39	0.0174829	32.39	0.0171855	32.39	0.0214056
32.59	0.0178608	32.59	0.0128998	32.59	0.0182551
32.79	0.0199901	32.79	0.0122108	32.79	0.0193276
32.99	0.0185026	32.99	0.0202297	32.99	0.0235752
33.19	0.017749	33.19	0.017098	33.19	0.0216818
33.39	0.0140284	33.39	0.0164312	33.39	0.0239477
33.6	0.0183686	33.6	0.0140163	33.6	0.021694
33.79	0.0201838	33.79	0.0111559	33.79	0.021097
33.99	0.0212497	33.99	0.0150112	33.99	0.0217046
34.19	0.0185628	34.19	0.0179357	34.19	0.0201337
34.4	0.0190575	34.4	0.0164365	34.4	0.0216496
34.59	0.0169668	34.59	0.01406	34.59	0.020773
34.79	0.020981	34.79	0.0194664	34.79	0.0235638
34.99	0.0141672	34.99	0.0168283	34.99	0.0236633
35.19	0.0204189	35.19	0.0164868	35.19	0.0253402
35.4	0.0175432	35.4	0.0188716	35.4	0.0248983
35.59	0.0181778	35.59	0.0148458	35.59	0.0221094
35.79	0.0196403	35.79	0.0180427	35.79	0.0222595
35.99	0.0210211	35.99	0.0171318	35.99	0.0232388
36.19	0.0198124	36.19	0.0179787	36.19	0.027257
36.4	0.0209244	36.4	0.0150568	36.4	0.0224304
36.59	0.0185834	36.59	0.0191732	36.59	0.0244429
36.79	0.0162817	36.79	0.019029	36.79	0.0202207
36.99	0.0202393	36.99	0.0192789	36.99	0.0212251
37.19	0.0205646	37.19	0.0185824	37.19	0.0196096
37.4	0.0225142	37.4	0.016179	37.4	0.0259984
37.59	0.021002	37.59	0.0198917	37.59	0.0253128
37.79	0.0155458	37.79	0.0149756	37.79	0.0208487
37.99	0.0163273	37.99	0.0144241	37.99	0.0215759
38.19	0.0181581	38.19	0.0174974	38.19	0.0225211
38.4	0.0202107	38.4	0.0202117	38.4	0.0224389
38.59	0.0173136	38.59	0.0136606	38.59	0.0222539
38.79	0.0190028	38.79	0.017906	38.79	0.022305
38.99	0.0230756	38.99	0.0232327	38.99	0.0239204
39.19	0.0233909	39.19	0.0195952	39.19	0.0205296
39.4	0.0178678	39.4	0.0171149	39.4	0.0219629
39.59	0.0211486	39.59	0.0175734	39.59	0.0260098
39.79	0.0185084	39.79	0.0180294	39.79	0.024676
39.99	0.0237742	39.99	0.0198848	39.99	0.0240254
40.19	0.0227634	40.19	0.0189687	40.19	0.0241914
40.39	0.020418	40.39	0.0140132	40.39	0.0238196
40.59	0.0208654	40.59	0.0202295	40.59	0.0230396
40.79	0.0230323	40.79	0.0186872	40.79	0.0255831
40.99	0.0217633	40.99	0.0202913	40.99	0.0208365
41.19	0.0205892	41.19	0.0190988	41.19	0.0264656
41.4	0.0199398	41.4	0.0201783	41.4	0.0257268
41.59	0.0227124	41.59	0.0170484	41.59	0.0252457
41.79	0.0190719	41.79	0.018978	41.79	0.0233902
41.99	0.0180885	41.99	0.0196257	41.99	0.0263693
42.19	0.0205504	42.19	0.0186285	42.19	0.0232941
42.4	0.0141932	42.4	0.017093	42.4	0.025884
42.59	0.0215459	42.59	0.0201479	42.59	0.0242283
42.79	0.0214561	42.79	0.0190464	42.79	0.0242923
42.99	0.023996	42.99	0.0184003	42.99	0.0228362
43.19	0.0208256	43.19	0.0190723	43.19	0.0240462
43.39	0.0223568	43.39	0.0191605	43.39	0.0273617
43.59	0.0199551	43.59	0.0205108	43.59	0.027635
43.79	0.0220526	43.79	0.0210898	43.79	0.025872
43.99	0.0211375	43.99	0.0157206	43.99	0.0225511
44.19	0.015323	44.19	0.0217855	44.19	0.0266379
44.39	0.0216799	44.39	0.0204689	44.39	0.0260755
44.59	0.0197542	44.59	0.0194575	44.59	0.0234141
44.79	0.0181746	44.79	0.0188742	44.79	0.024069
44.99	0.02138	44.99	0.0207534	44.99	0.0258011
45.19	0.0202328	45.19	0.0219811	45.19	0.0238334
45.4	0.020271	45.4	0.0209634	45.4	0.0242562
45.59	0.0196238	45.59	0.0209453	45.59	0.0256733
45.79	0.0218148	45.79	0.0175827	45.79	0.0248437
45.99	0.0209036	45.99	0.0175255	45.99	0.0281427
46.19	0.0190902	46.19	0.0227747	46.19	0.024321
46.39	0.0234277	46.39	0.0167646	46.39	0.0262571
46.59	0.0243727	46.59	0.0197551	46.59	0.0261639
46.79	0.0221855	46.79	0.0189178	46.79	0.0230687
46.99	0.0180388	46.99	0.0190103	46.99	0.0269778
47.19	0.0247254	47.19	0.0142359	47.19	0.0261491
47.39	0.0158651	47.39	0.01947	47.39	0.0255899
47.59	0.0183275	47.59	0.019418	47.59	0.0278455
47.79	0.0210413	47.79	0.019008	47.79	0.0235776
47.99	0.0239622	47.99	0.0207204	47.99	0.0232163
48.19	0.0251852	48.19	0.0238407	48.19	0.0260053
48.39	0.0222977	48.39	0.0180196	48.39	0.0254975
48.59	0.0173276	48.59	0.0174268	48.59	0.0262585
48.79	0.0225813	48.79	0.0212965	48.79	0.0213388
48.99	0.0200448	48.99	0.0189147	48.99	0.0269258
49.19	0.0194403	49.19	0.0200342	49.19	0.0265654
49.39	0.026039	49.39	0.0189948	49.39	0.0226946
49.59	0.0207108	49.59	0.0195746	49.59	0.0265438
49.79	0.0216543	49.79	0.0189138	49.79	0.0245013
49.99	0.0245702	49.99	0.0223184	49.99	0.0251915
50.19	0.0229029	50.19	0.0204912	50.19	0.0255537
50.39	0.0205984	50.39	0.0189433	50.39	0.0289234
50.59	0.0190475	50.59	0.0193719	50.59	0.0248935
50.79	0.0234191	50.79	0.0183646	50.79	0.0235708
50.99	0.0208807	50.99	0.0235832	50.99	0.0254525
51.19	0.0179618	51.19	0.0201006	51.19	0.0258663
51.39	0.0233065	51.39	0.0211261	51.39	0.0262451
51.59	0.0240085	51.59	0.0208633	51.59	0.0248822
51.79	0.0168835	51.79	0.0199536	51.79	0.0264006
51.99	0.0211164	51.99	0.022939	51.99	0.0290837
52.19	0.0199854	52.19	0.0179212	52.19	0.0247555
52.39	0.0250246	52.39	0.0194167	52.39	0.0283197
52.59	0.0268566	52.59	0.0209425	52.59	0.0254291
52.79	0.0243959	52.79	0.0227668	52.79	0.0285891
52.99	0.0198216	52.99	0.0198532	52.99	0.0234883
53.19	0.0217792	53.19	0.0212782	53.19	0.02941
53.39	0.0237548	53.39	0.0218046	53.39	0.0278406
53.59	0.021009	53.59	0.0188052	53.59	0.029308
53.79	0.0209524	53.79	0.0212992	53.79	0.0217985
53.99	0.0214422	53.99	0.0209111	53.99	0.0293393
54.19	0.0211621	54.19	0.0178034	54.19	0.0245462
54.39	0.0204625	54.39	0.0180521	54.39	0.0259212
54.59	0.0234156	54.59	0.0200144	54.59	0.0248545
54.79	0.0209132	54.79	0.0228969	54.79	0.0277377
54.99	0.019171	54.99	0.0265629	54.99	0.0258797
55.19	0.0209496	55.19	0.0208336	55.19	0.0248539
55.39	0.0239034	55.39	0.0237118	55.39	0.0256937
55.59	0.0195319	55.59	0.0193545	55.59	0.0270162
55.79	0.0219324	55.79	0.0212306	55.79	0.027872
55.99	0.0275577	55.99	0.0218411	55.99	0.0313648
56.19	0.0237434	56.19	0.0234835	56.19	0.0298961
56.39	0.0247422	56.39	0.0221522	56.39	0.0278651
56.59	0.0236895	56.59	0.0211392	56.59	0.028791
56.79	0.0235555	56.79	0.0182955	56.79	0.0289372
56.99	0.025083	56.99	0.0208265	56.99	0.0256709
57.19	0.0264376	57.19	0.0175742	57.19	0.0295577
57.39	0.0262515	57.39	0.0216817	57.39	0.0276662
57.59	0.0197256	57.59	0.0208389	57.59	0.028115
57.79	0.0243424	57.79	0.0203517	57.79	0.0310096
57.99	0.0265839	57.99	0.0195028	57.99	0.0263313
58.19	0.0243215	58.19	0.0252165	58.19	0.0265625
58.4	0.0222661	58.4	0.0229798	58.4	0.0273182
58.59	0.0263688	58.59	0.0257496	58.59	0.0284488
58.79	0.0239717	58.79	0.0230011	58.79	0.0271818
58.99	0.0270918	58.99	0.0223019	58.99	0.0273802
59.19	0.0229156	59.19	0.0235007	59.19	0.0279717
59.4	0.0196269	59.4	0.0213664	59.4	0.0273469
59.59	0.0238505	59.59	0.0194641	59.59	0.0293457
59.79	0.0267303	59.79	0.0163422	59.79	0.0265457
59.99	0.0227116	59.99	0.0223235	59.99	0.0290169
60.19	0.0227273	60.19	0.0216101	60.19	0.0241688
60.4	0.0203959	60.4	0.0216073	60.4	0.0272255
60.59	0.0262928	60.59	0.0201746	60.59	0.0271214
60.79	0.0194672	60.79	0.0219105	60.79	0.0288676
60.99	0.0269777	60.99	0.0207922	60.99	0.0294398
61.19	0.020143	61.19	0.0200772	61.19	0.0278323
61.4	0.0213309	61.4	0.0206104	61.4	0.0305319
61.59	0.01933	61.59	0.0198604	61.59	0.0253879
61.79	0.022965	61.79	0.0215359	61.79	0.0259649
61.99	0.0219362	61.99	0.0200789	61.99	0.0295509
62.19	0.0240136	62.19	0.0226426	62.19	0.0299084
62.4	0.0222323	62.4	0.0227393	62.4	0.0304613
62.59	0.0257497	62.59	0.0179393	62.59	0.0273464
62.79	0.020095	62.79	0.0233593	62.79	0.0300105
62.99	0.0229347	62.99	0.0247852	62.99	0.0300684
63.19	0.0176926	63.19	0.0274931	63.19	0.0283662
63.4	0.0273148	63.4	0.0230484	63.4	0.0283842
63.59	0.025927	63.59	0.0208277	63.59	0.0289412
63.79	0.0179352	63.79	0.0232866	63.79	0.0295845
63.99	0.0257436	63.99	0.0249065	63.99	0.0309938
64.19	0.0191517	64.19	0.0204052	64.19	0.0333475
64.4	0.0257538	64.4	0.0203199	64.4	0.0267014
64.59	0.0279333	64.59	0.0264413	64.59	0.0257393
64.8	0.0249913	64.8	0.0228411	64.8	0.0290519
64.99	0.0215641	64.99	0.0216498	64.99	0.0270083
65.19	0.0226519	65.19	0.01999	65.19	0.0285016
65.4	0.0228716	65.4	0.0244262	65.4	0.0272427
65.6	0.0259921	65.6	0.023957	65.6	0.0263228
65.8	0.0243147	65.8	0.0245767	65.8	0.0293603
65.99	0.0248755	65.99	0.0232143	65.99	0.0290588
66.19	0.0234981	66.19	0.0226704	66.19	0.0301447
66.4	0.0273165	66.4	0.0240059	66.4	0.0305574
66.6	0.0279052	66.6	0.0217215	66.6	0.0301997
66.79	0.0261494	66.79	0.0244065	66.79	0.0258658
67	0.0226783	67	0.0211195	67	0.0290277
67.19	0.0283628	67.19	0.0301778	67.19	0.0313671
67.4	0.024668	67.4	0.0246325	67.4	0.028695
67.6	0.0259433	67.6	0.0229531	67.6	0.0321844
67.79	0.0221123	67.79	0.0270201	67.79	0.0293522
68	0.027411	68	0.0221728	68	0.0273013
68.19	0.026188	68.19	0.0235337	68.19	0.0301903
68.4	0.029164	68.4	0.0266321	68.4	0.027965
68.59	0.0290644	68.59	0.028326	68.59	0.0291464
68.8	0.0242608	68.8	0.0212124	68.8	0.030098
69	0.0255254	69	0.0255857	69	0.0317787
69.19	0.0220382	69.19	0.0253924	69.19	0.0300081
69.4	0.0222541	69.4	0.0256204	69.4	0.0309297
69.59	0.0212241	69.59	0.0220257	69.59	0.030088
69.8	0.0241937	69.8	0.0223161	69.8	0.0305649
69.99	0.0250459	69.99	0.0212018	69.99	0.0322607
70.19	0.025442	70.19	0.0268351	70.19	0.0292991
70.39	0.022469	70.39	0.0256564	70.39	0.0293189
70.6	0.0229165	70.6	0.024344	70.6	0.0317488
70.8	0.02263	70.8	0.0220553	70.8	0.027241
70.99	0.0228122	70.99	0.0212748	70.99	0.0317972
71.19	0.0239417	71.19	0.0259713	71.19	0.027681
71.39	0.0234545	71.39	0.0268062	71.39	0.0295063
71.6	0.0280326	71.6	0.020977	71.6	0.0283272
71.79	0.0252934	71.79	0.0282881	71.79	0.03135
72	0.0252876	72	0.0226569	72	0.0287865
72.19	0.0210222	72.19	0.0264568	72.19	0.0281726
72.39	0.0250877	72.39	0.0235735	72.39	0.0255724
72.59	0.0234332	72.59	0.0242928	72.59	0.0312885
72.79	0.0233036	72.79	0.0233748	72.79	0.0265548
73	0.0258101	73	0.0212382	73	0.0278249
73.19	0.0231557	73.19	0.0204432	73.19	0.0265564
73.39	0.027459	73.39	0.0247828	73.39	0.0272551
73.59	0.021489	73.59	0.0220681	73.59	0.0294548
73.8	0.0238617	73.8	0.0276439	73.8	0.0270689
73.99	0.0231564	73.99	0.023329	73.99	0.0316651
74.19	0.02071	74.19	0.0231399	74.19	0.0298164
74.39	0.0237661	74.39	0.0238121	74.39	0.0275029
74.59	0.0237473	74.59	0.0232746	74.59	0.0326244
74.8	0.0272281	74.8	0.0241787	74.8	0.0304636
74.99	0.0257099	74.99	0.0250362	74.99	0.0308384
75.19	0.0242503	75.19	0.0238717	75.19	0.0334411
75.39	0.0252893	75.39	0.0261358	75.39	0.0286133
75.59	0.0260892	75.59	0.0221831	75.59	0.0292097
75.79	0.0213456	75.79	0.0238375	75.79	0.0327834
75.99	0.0251295	75.99	0.0215546	75.99	0.0328926
76.19	0.0254324	76.19	0.0229022	76.19	0.0335538
76.39	0.0225219	76.39	0.0274283	76.39	0.0320363
76.59	0.0249369	76.59	0.0234844	76.59	0.031239
76.79	0.0263583	76.79	0.0235071	76.79	0.0307311
76.99	0.0222011	76.99	0.0240968	76.99	0.032172
77.19	0.0211265	77.19	0.023068	77.19	0.0283345
77.39	0.0269213	77.39	0.02555	77.39	0.0294312
77.59	0.0254077	77.59	0.0245482	77.59	0.0278542
77.79	0.0248265	77.79	0.0222655	77.79	0.0324
77.99	0.0266649	77.99	0.0260243	77.99	0.0287874
78.19	0.0264363	78.19	0.0227347	78.19	0.0303486
78.39	0.0247925	78.39	0.0268769	78.39	0.0312883
78.59	0.025948	78.59	0.023825	78.59	0.0313554
78.8	0.025522	78.8	0.0221099	78.8	0.0298308
78.99	0.022828	78.99	0.0273353	78.99	0.0296697
79.19	0.0224092	79.19	0.0229261	79.19	0.029157
79.39	0.0247256	79.39	0.0253731	79.39	0.0313669
79.59	0.0226728	79.59	0.0264211	79.59	0.0332659
79.79	0.0285411	79.79	0.0224826	79.79	0.0338595
79.99	0.0227009	79.99	0.0227149	79.99	0.0305289
80.19	0.0267222	80.19	0.0258583	80.19	0.0309832
80.39	0.0250941	80.39	0.0230785	80.39	0.0311696
80.59	0.0244188	80.59	0.0258509	80.59	0.0323136
80.8	0.0262702	80.8	0.0257367	80.8	0.0320223
80.99	0.0249728	80.99	0.0269573	80.99	0.0313939
81.19	0.026941	81.19	0.0208796	81.19	0.0296538
81.39	0.0242971	81.39	0.0248212	81.39	0.0282416
81.59	0.0197807	81.59	0.0209308	81.59	0.030394
81.79	0.0280992	81.79	0.0260231	81.79	0.0308888
82	0.0222887	82	0.0264992	82	0.0300969
82.19	0.0255371	82.19	0.0264196	82.19	0.0318577
82.4	0.0253217	82.4	0.0255992	82.4	0.0302008
82.6	0.0271788	82.6	0.0241643	82.6	0.0314258
82.8	0.0237007	82.8	0.019359	82.8	0.0291239
83	0.0257508	83	0.022928	83	0.0323791
83.19	0.0225264	83.19	0.0286209	83.19	0.0341117
83.4	0.025656	83.4	0.0210626	83.4	0.0324199
83.6	0.0263411	83.6	0.0257828	83.6	0.0349858
83.8	0.0255814	83.8	0.0273899	83.8	0.0321977
84	0.0261568	84	0.0292392	84	0.0317377
84.19	0.0258256	84.19	0.0236961	84.19	0.0290988
84.4	0.0227582	84.4	0.0238285	84.4	0.0296906
84.6	0.0261732	84.6	0.0253428	84.6	0.0312401
84.8	0.0267123	84.8	0.0240754	84.8	0.030029
85	0.026058	85	0.0271287	85	0.0330458
85.19	0.0262818	85.19	0.0256585	85.19	0.0297742
85.4	0.0257053	85.4	0.0222524	85.4	0.0309202
85.6	0.0235398	85.6	0.0276416	85.6	0.0318437
85.79	0.0281876	85.79	0.0262438	85.79	0.0323985
86	0.0258823	86	0.0230891	86	0.0311176
86.19	0.0257581	86.19	0.0213359	86.19	0.0306324
86.4	0.0201944	86.4	0.0266713	86.4	0.031742
86.59	0.0270825	86.59	0.0261042	86.59	0.0340043
86.8	0.0253174	86.8	0.0230512	86.8	0.0331146
87	0.0269757	87	0.0252925	87	0.0307027
87.19	0.0268692	87.19	0.026676	87.19	0.0339049
87.4	0.0293984	87.4	0.0279032	87.4	0.0316112
87.6	0.0256346	87.6	0.0247713	87.6	0.0298591
87.8	0.0257843	87.8	0.0273543	87.8	0.0287229
87.99	0.0243233	87.99	0.0258746	87.99	0.0302679
88.19	0.0250729	88.19	0.0213436	88.19	0.0306202
88.4	0.0276445	88.4	0.028056	88.4	0.0297172
88.6	0.0256519	88.6	0.0240444	88.6	0.0335504
88.79	0.0274619	88.79	0.0283358	88.79	0.0356278
88.99	0.0267406	88.99	0.0241932	88.99	0.0296695
89.19	0.0252593	89.19	0.0253798	89.19	0.0321425
89.4	0.0263371	89.4	0.0268788	89.4	0.0325407
89.6	0.0223427	89.6	0.0264382	89.6	0.0344259
89.79	0.0255579	89.79	0.0262424	89.79	0.0341357
90	0.0261097	90	0.0273149	90	0.0324011
90.19	0.0256448	90.19	0.0225986	90.19	0.0348282
90.4	0.0239676	90.4	0.0268135	90.4	0.0326196
90.6	0.0259656	90.6	0.0259295	90.6	0.0325454
90.79	0.0234397	90.79	0.0210375	90.79	0.0322642
91	0.0235245	91	0.0243803	91	0.0305691
91.19	0.0266523	91.19	0.0216315	91.19	0.0287767
91.39	0.0239761	91.39	0.0266429	91.39	0.031955
91.59	0.0269606	91.59	0.0273906	91.59	0.0313278
91.8	0.0275364	91.8	0.0253977	91.8	0.0318341
92	0.0226468	92	0.0223043	92	0.0288846
92.19	0.0236968	92.19	0.0243016	92.19	0.0339957
92.4	0.0232061	92.4	0.0252702	92.4	0.0317597
92.59	0.0235784	92.59	0.0258329	92.59	0.0307157
92.8	0.0282531	92.8	0.0250145	92.8	0.0318554
92.99	0.0230075	92.99	0.0229403	92.99	0.034697
93.19	0.0246483	93.19	0.0262573	93.19	0.0316458
93.39	0.0258157	93.39	0.023052	93.39	0.0356088
93.6	0.0290048	93.6	0.0256547	93.6	0.0303592
93.79	0.0240792	93.79	0.0236833	93.79	0.0298843
93.99	0.0248538	93.99	0.0185819	93.99	0.0337193
94.19	0.0234464	94.19	0.0269167	94.19	0.0324484
94.4	0.023093	94.4	0.0254585	94.4	0.033905
94.6	0.024131	94.6	0.0253548	94.6	0.0318697
94.79	0.0231494	94.79	0.0241482	94.79	0.0331164
95	0.0250257	95	0.0273072	95	0.0310997
95.19	0.0271888	95.19	0.0235853	95.19	0.0308255
95.39	0.0239074	95.39	0.0238682	95.39	0.0369492
95.59	0.0225922	95.59	0.0263889	95.59	0.0304993
95.79	0.0247055	95.79	0.0213053	95.79	0.0348632
96	0.0258916	96	0.0196603	96	0.0287102
96.19	0.0219523	96.19	0.0251657	96.19	0.0304292
96.4	0.0179026	96.4	0.0289914	96.4	0.0341399
96.59	0.0261166	96.59	0.0227018	96.59	0.0321685
96.8	0.0277576	96.8	0.0249043	96.8	0.0318182
96.99	0.023338	96.99	0.0269315	96.99	0.031351
97.19	0.0242288	97.19	0.0266787	97.19	0.0277288
97.39	0.0221119	97.39	0.0220561	97.39	0.0333261
97.6	0.0227483	97.6	0.0252158	97.6	0.0311362
97.8	0.0236563	97.8	0.0261935	97.8	0.0307021
97.99	0.0245232	97.99	0.0260125	97.99	0.0293076
98.19	0.0250884	98.19	0.0203859	98.19	0.034793
98.39	0.025551	98.39	0.0271556	98.39	0.0319442
98.6	0.0250783	98.6	0.0233606	98.6	0.0296221
98.79	0.0244995	98.79	0.0259616	98.79	0.0339396
98.99	0.0218754	98.99	0.0271746	98.99	0.0323328
99.19	0.0233391	99.19	0.0266346	99.19	0.0323814
99.4	0.028955	99.4	0.0270402	99.4	0.0288946
99.6	0.0217079	99.6	0.0229093	99.6	0.0316989
99.79	0.0240291	99.79	0.0248815	99.79	0.0324713
100	0.0196913	100	0.0241723	100	0.035876
100.19	0.0222962	100.19	0.0282019	100.19	0.0318797
100.39	0.0226366	100.39	0.0260455	100.39	0.0317975
100.6	0.0237074	100.6	0.0217474	100.6	0.0326749
100.79	0.0229731	100.79	0.0253916	100.79	0.0306865
101	0.021426	101	0.0249895	101	0.0351439
101.19	0.0243742	101.19	0.0233795	101.19	0.0325327
101.39	0.0252407	101.39	0.0219949	101.39	0.0331225
101.59	0.0215653	101.59	0.0282201	101.59	0.0301878
101.8	0.0277036	101.8	0.0259681	101.8	0.032948
101.99	0.0257226	101.99	0.0254119	101.99	0.0313426
102.19	0.0270623	102.19	0.0274144	102.19	0.0318825
102.39	0.0246804	102.39	0.021615	102.39	0.0311436
102.59	0.0235281	102.59	0.0245627	102.59	0.0349421
102.8	0.0241297	102.8	0.0242743	102.8	0.0305899
102.99	0.0218794	102.99	0.0229732	102.99	0.029305
103.19	0.024084	103.19	0.0243352	103.19	0.0293749
103.39	0.0299802	103.39	0.0243065	103.39	0.0319895
103.59	0.0253279	103.59	0.026835	103.59	0.0307846
103.79	0.0229791	103.79	0.0246299	103.79	0.0339795
104	0.0252509	104	0.0264928	104	0.0332371
104.19	0.0271352	104.19	0.0203916	104.19	0.0344098
104.39	0.0227785	104.39	0.0263425	104.39	0.0318292
104.59	0.0192804	104.59	0.0223574	104.59	0.0329796
104.79	0.0250006	104.79	0.0239755	104.79	0.0309504
105	0.0248017	105	0.0270495	105	0.0330312
105.19	0.0281707	105.19	0.0209961	105.19	0.0328924
105.39	0.0304147	105.39	0.0257463	105.39	0.0327893
105.59	0.0279321	105.59	0.0232931	105.59	0.0337944
105.79	0.0250949	105.79	0.0256791	105.79	0.0329553
105.99	0.0223182	105.99	0.0217303	105.99	0.0326412
106.19	0.0246096	106.19	0.0224421	106.19	0.0326588
106.4	0.0211647	106.4	0.026071	106.4	0.0343047
106.6	0.0245049	106.6	0.0266456	106.6	0.0323786
106.8	0.0252328	106.8	0.0250674	106.8	0.0328367
107	0.0265367	107	0.0240495	107	0.0348958
107.19	0.0264959	107.19	0.0235066	107.19	0.0307183
107.4	0.0237305	107.4	0.0269784	107.4	0.0322764
107.6	0.0268374	107.6	0.0214854	107.6	0.0332458
107.8	0.0233626	107.8	0.0234323	107.8	0.0342551
108	0.0247257	108	0.0247286	108	0.0312306
108.19	0.0269121	108.19	0.0255565	108.19	0.032186
108.4	0.0221424	108.4	0.0276026	108.4	0.0350692
108.6	0.0253372	108.6	0.0230078	108.6	0.0322591
108.8	0.026301	108.8	0.0268901	108.8	0.0318988
109	0.0259012	109	0.0237767	109	0.0336954
109.19	0.0253856	109.19	0.0228647	109.19	0.0331038
109.4	0.021719	109.4	0.0259813	109.4	0.0335671
109.6	0.0268193	109.6	0.0208118	109.6	0.0326212
109.8	0.0235155	109.8	0.0235973	109.8	0.0320405
110	0.0220048	110	0.0221811	110	0.0339908
110.19	0.025463	110.19	0.0202506	110.19	0.028521
110.4	0.0212756	110.4	0.0230789	110.4	0.0332349
110.6	0.023697	110.6	0.0275598	110.6	0.0301534
110.8	0.0274116	110.8	0.0253827	110.8	0.0317196
110.99	0.0241817	110.99	0.0287244	110.99	0.0314178
111.19	0.0218082	111.19	0.0264197	111.19	0.0318763
111.4	0.0242174	111.4	0.0255333	111.4	0.0285155
111.6	0.0246171	111.6	0.0248352	111.6	0.0298849
111.79	0.0242296	111.79	0.0247278	111.79	0.0271928
112	0.0275901	112	0.0252768	112	0.0328196
112.19	0.022061	112.19	0.024288	112.19	0.0302605
112.4	0.0233637	112.4	0.0238944	112.4	0.0329333
112.6	0.0239034	112.6	0.0247816	112.6	0.0335324
112.79	0.0257336	112.79	0.0231755	112.79	0.0340993
113	0.0225241	113	0.0245805	113	0.0316687
113.19	0.0209942	113.19	0.0265744	113.19	0.0337122
113.39	0.0238153	113.39	0.0215773	113.39	0.0322457
113.6	0.0216903	113.6	0.0259355	113.6	0.0326933
113.8	0.0232827	113.8	0.028919	113.8	0.0297681
114	0.025676	114	0.0271753	114	0.0351214
114.19	0.0273256	114.19	0.0261581	114.19	0.0296352
114.4	0.0255396	114.4	0.022954	114.4	0.0319213
114.6	0.0292061	114.6	0.0271511	114.6	0.0326572
114.8	0.0260866	114.8	0.0242676	114.8	0.0295834
115	0.0211732	115	0.0244462	115	0.0332459
115.19	0.0254346	115.19	0.0250967	115.19	0.0306935
115.4	0.020047	115.4	0.0235184	115.4	0.0334832
115.6	0.0222812	115.6	0.0242563	115.6	0.0316471
115.8	0.0233256	115.8	0.0235733	115.8	0.0355055
115.99	0.0248732	115.99	0.0259853	115.99	0.0345541
116.19	0.0257425	116.19	0.0270242	116.19	0.0321792
116.4	0.0311231	116.4	0.0238809	116.4	0.0341499
116.6	0.0217674	116.6	0.0217146	116.6	0.0313668
116.79	0.0235936	116.79	0.0246138	116.79	0.0328613
117	0.025752	117	0.0235698	117	0.033839
117.19	0.023668	117.19	0.0254001	117.19	0.0315534
117.4	0.0276725	117.4	0.0256536	117.4	0.0354452
117.6	0.0254438	117.6	0.0262391	117.6	0.0335497
117.79	0.0221711	117.79	0.0278007	117.79	0.0327545
118	0.0209922	118	0.0296599	118	0.0329174
118.19	0.0209507	118.19	0.0253389	118.19	0.0333001
118.39	0.0269413	118.39	0.0229522	118.39	0.0328849
118.59	0.0225161	118.59	0.0254457	118.59	0.0330441
118.8	0.0230553	118.8	0.0239825	118.8	0.0324079
119	0.0257664	119	0.02324	119	0.0314111
119.19	0.024837	119.19	0.0246574	119.19	0.0328975
119.4	0.0235162	119.4	0.0236713	119.4	0.0301341
119.59	0.0215583	119.59	0.0234652	119.59	0.030768
119.79	0.0246364	119.79	0.026341	119.79	0.0340068
119.99	0.0268121	119.99	0.0224277	119.99	0.035602
120.19	0.0235653	120.19	0.0259109	120.19	0.0351345
120.39	0.0243558	120.39	0.0229491	120.39	0.0323373
120.59	0.0222797	120.59	0.025392	120.59	0.0351219
120.79	0.027355	120.79	0.0219252	120.79	0.0335075
120.99	0.0272668	120.99	0.0240307	120.99	0.0336634
121.19	0.0225822	121.19	0.0272847	121.19	0.0313247
121.39	0.0255256	121.39	0.0248569	121.39	0.031302
121.6	0.0249326	121.6	0.0187182	121.6	0.0341517
121.79	0.0228464	121.79	0.0270249	121.79	0.0343194
122	0.025157	122	0.0248106	122	0.0339643
122.19	0.0278138	122.19	0.0219539	122.19	0.0339137
122.39	0.0217754	122.39	0.0263565	122.39	0.0348912
122.59	0.0232562	122.59	0.0237473	122.59	0.033016
122.79	0.0229191	122.79	0.0230498	122.79	0.0308549
123	0.0223072	123	0.024659	123	0.0346689
123.19	0.0267449	123.19	0.0235622	123.19	0.0324727
123.39	0.0225756	123.39	0.0250634	123.39	0.0313025
123.59	0.0249254	123.59	0.026281	123.59	0.0315046
123.8	0.0268951	123.8	0.0233127	123.8	0.032749
123.99	0.0261238	123.99	0.0240673	123.99	0.0305287
124.19	0.0234157	124.19	0.0266247	124.19	0.0355947
124.39	0.0236016	124.39	0.0201709	124.39	0.0343303
124.59	0.0222814	124.59	0.0224538	124.59	0.0361407
124.8	0.0265411	124.8	0.0241108	124.8	0.0325784
124.99	0.0250325	124.99	0.0226503	124.99	0.0321123
125.19	0.0240429	125.19	0.0254391	125.19	0.0315307
125.39	0.0237531	125.39	0.0258985	125.39	0.0309324
125.59	0.0253925	125.59	0.0215347	125.59	0.0335326
125.79	0.0249651	125.79	0.0219416	125.79	0.03216
125.99	0.0234381	125.99	0.0252274	125.99	0.0322946
126.19	0.0243032	126.19	0.0247262	126.19	0.0313938
126.39	0.0230178	126.39	0.0267232	126.39	0.0314261
126.59	0.0240854	126.59	0.0252191	126.59	0.0327106
126.79	0.0257372	126.79	0.0277908	126.79	0.0309443
126.99	0.021326	126.99	0.0203163	126.99	0.0306827
127.19	0.021601	127.19	0.0259917	127.19	0.0334559
127.39	0.0273129	127.39	0.0235083	127.39	0.0332409
127.59	0.0264267	127.59	0.0291824	127.59	0.0332152
127.79	0.0224922	127.79	0.027271	127.79	0.0323405
127.99	0.0235254	127.99	0.0232385	127.99	0.0318999
128.19	0.0222403	128.19	0.0228629	128.19	0.0352131
128.39	0.0241487	128.39	0.0262397	128.39	0.0326348
128.59	0.0217474	128.59	0.0227854	128.59	0.0302866
128.79	0.0252184	128.79	0.0241572	128.79	0.0347336
128.99	0.0221633	128.99	0.0273327	128.99	0.0319653
129.19	0.0278881	129.19	0.0208989	129.19	0.0340069
129.39	0.0231219	129.39	0.0216097	129.39	0.0335206
129.59	0.023145	129.59	0.0259007	129.59	0.0333213
129.79	0.0263676	129.79	0.0251761	129.79	0.0309821
129.99	0.0281088	129.99	0.0284685	129.99	0.0355603
130.19	0.0232355	130.19	0.0267947	130.19	0.0338144
130.39	0.0248405	130.39	0.0241543	130.39	0.0308361
130.59	0.0254303	130.59	0.0269483	130.59	0.0315602
130.79	0.0278914	130.79	0.0268049	130.79	0.0336767
130.99	0.028284	130.99	0.0211072	130.99	0.0342853
131.19	0.0212838	131.19	0.0227222	131.19	0.0294034
131.39	0.0277943	131.39	0.0238407	131.39	0.0331795
131.59	0.0246008	131.59	0.0243751	131.59	0.0341184
131.79	0.0215653	131.79	0.0228694	131.79	0.0332246
131.99	0.0277865	131.99	0.025932	131.99	0.0331501
132.19	0.0236595	132.19	0.0256182	132.19	0.0315116
132.39	0.0229925	132.39	0.0289158	132.39	0.0291279
132.6	0.0265953	132.6	0.0244843	132.6	0.0335631
132.79	0.0233196	132.79	0.0246322	132.79	0.0309585
132.99	0.0243566	132.99	0.0222384	132.99	0.0300715
133.19	0.0269312	133.19	0.0260078	133.19	0.0321473
133.39	0.0264386	133.39	0.0246197	133.39	0.0324293
133.6	0.0275067	133.6	0.0237414	133.6	0.0360834
133.79	0.0222251	133.79	0.0248157	133.79	0.031451
133.99	0.0255219	133.99	0.0251803	133.99	0.0324046
134.19	0.0241717	134.19	0.0246691	134.19	0.0349607
134.39	0.0257759	134.39	0.0257956	134.39	0.0343208
134.6	0.0213261	134.6	0.0263809	134.6	0.0338129
134.79	0.0189342	134.79	0.0265319	134.79	0.0350376
134.99	0.0209358	134.99	0.0234063	134.99	0.0309866
135.19	0.0275299	135.19	0.0251044	135.19	0.0307888
135.39	0.0257139	135.39	0.0231255	135.39	0.0310794
135.6	0.02667	135.6	0.0219412	135.6	0.0322712
135.79	0.0221083	135.79	0.0225953	135.79	0.0326421
135.99	0.0246326	135.99	0.0268378	135.99	0.032164
136.19	0.0238441	136.19	0.0216578	136.19	0.0343818
136.39	0.0238709	136.39	0.0273874	136.39	0.0320739
136.6	0.0245435	136.6	0.0252693	136.6	0.0313981
136.79	0.02291	136.79	0.0211779	136.79	0.034501
136.99	0.0263313	136.99	0.0261958	136.99	0.0360501
137.19	0.0255546	137.19	0.0271233	137.19	0.0283067
137.39	0.0226341	137.39	0.0233827	137.39	0.033091
137.6	0.0212539	137.6	0.0233288	137.6	0.0310141
137.79	0.0233775	137.79	0.0249253	137.79	0.0312755
137.99	0.0226658	137.99	0.0251482	137.99	0.0318005
138.19	0.0250005	138.19	0.0228826	138.19	0.0313756
138.39	0.0256186	138.39	0.0239823	138.39	0.0329319
138.6	0.0229932	138.6	0.0280097	138.6	0.0292939
138.79	0.0279267	138.79	0.022187	138.79	0.0325703
138.99	0.0245036	138.99	0.0218506	138.99	0.0355913
139.19	0.0251702	139.19	0.0282727	139.19	0.0322287
139.39	0.0246051	139.39	0.0268622	139.39	0.0323091
139.59	0.0231819	139.59	0.0264442	139.59	0.0353727
139.79	0.0258292	139.79	0.0236764	139.79	0.0313336
139.99	0.0244888	139.99	0.0262549	139.99	0.0325311
140.19	0.0242335	140.19	0.0211488	140.19	0.0285636
140.39	0.0247339	140.39	0.0266617	140.39	0.033497
140.59	0.0288881	140.59	0.0235976	140.59	0.0350275
140.79	0.0209553	140.79	0.0257294	140.79	0.0393734
140.99	0.0249433	140.99	0.0240545	140.99	0.0356679
141.19	0.023607	141.19	0.0288955	141.19	0.0327241
141.39	0.0228786	141.39	0.0245684	141.39	0.0320751
141.59	0.0211873	141.59	0.0263676	141.59	0.0313702
141.79	0.0204876	141.79	0.0237141	141.79	0.0351646
141.99	0.0212395	141.99	0.0245055	141.99	0.0340236
142.19	0.0240892	142.19	0.0267313	142.19	0.0330144
142.39	0.0189289	142.39	0.0292126	142.39	0.0358995
142.6	0.0243995	142.6	0.0234894	142.6	0.0347747
142.79	0.0263938	142.79	0.0248667	142.79	0.0359253
142.99	0.0267767	142.99	0.0272429	142.99	0.032962
143.19	0.0257055	143.19	0.0247265	143.19	0.0315794
143.39	0.0222733	143.39	0.0277884	143.39	0.0307242
143.6	0.0216367	143.6	0.0244893	143.6	0.0331403
143.79	0.0252946	143.79	0.0281068	143.79	0.0349703
143.99	0.0211192	143.99	0.022688	143.99	0.0325391
144.19	0.0260482	144.19	0.0270965	144.19	0.0300001
144.39	0.0245304	144.39	0.0253597	144.39	0.03178
144.59	0.0257524	144.59	0.0253271	144.59	0.0312396
144.79	0.0250568	144.79	0.0231089	144.79	0.0316085
144.99	0.0248442	144.99	0.0268929	144.99	0.0350389
145.19	0.0222307	145.19	0.0222282	145.19	0.0313788
145.39	0.0243244	145.39	0.0232005	145.39	0.0315268
145.59	0.0215383	145.59	0.0236285	145.59	0.0346475
145.79	0.0229797	145.79	0.0271303	145.79	0.0299328
145.99	0.0214497	145.99	0.0249508	145.99	0.0312258
146.19	0.0224807	146.19	0.0240594	146.19	0.033178
146.39	0.0212637	146.39	0.0230989	146.39	0.0352953
146.59	0.0255075	146.59	0.0280345	146.59	0.0331279
146.79	0.0244539	146.79	0.0218333	146.79	0.0346133
146.99	0.0237238	146.99	0.026842	146.99	0.0318748
147.19	0.0223658	147.19	0.020155	147.19	0.0356783
147.39	0.0233936	147.39	0.0258281	147.39	0.0337044
147.59	0.0253894	147.59	0.0233462	147.59	0.0322606
147.79	0.023885	147.79	0.0267945	147.79	0.0361624
147.99	0.0211127	147.99	0.0260237	147.99	0.0325368
148.19	0.0234041	148.19	0.0275327	148.19	0.0304227
148.39	0.0248705	148.39	0.0258964	148.39	0.032367
148.59	0.0217086	148.59	0.0245511	148.59	0.0298564
148.79	0.0238517	148.79	0.0264325	148.79	0.0319068
148.99	0.0218256	148.99	0.0242235	148.99	0.0324214
149.19	0.020906	149.19	0.0261136	149.19	0.0353053
149.39	0.0245556	149.39	0.0266813	149.39	0.0375548
149.59	0.0245057	149.59	0.0250101	149.59	0.0328285
149.79	0.0255997	149.79	0.0227873	149.79	0.031808
149.99	0.0247061	149.99	0.0239224	149.99	0.0323708
150.19	0.0240709	150.19	0.026697	150.19	0.0346349
150.39	0.0261285	150.39	0.0260783	150.39	0.0319687
150.59	0.0202869	150.59	0.026335	150.59	0.0330385
150.79	0.0258534	150.79	0.0260472	150.79	0.0283539
150.99	0.023325	150.99	0.0244017	150.99	0.0305363
151.19	0.0258027	151.19	0.0232298	151.19	0.0289816
151.39	0.0229724	151.39	0.0240245	151.39	0.0319164
151.59	0.0281205	151.59	0.0254165	151.59	0.0324479
151.79	0.0237838	151.79	0.0246992	151.79	0.0348655
151.99	0.0260543	151.99	0.023874	151.99	0.032565
152.19	0.0224934	152.19	0.026789	152.19	0.0326226
152.39	0.0220792	152.39	0.0216149	152.39	0.0304075
152.59	0.0250724	152.59	0.0300676	152.59	0.0317448
152.79	0.0267716	152.79	0.0248068	152.79	0.0324195
152.99	0.0254093	152.99	0.0299232	152.99	0.0305479
153.19	0.0255738	153.19	0.0223736	153.19	0.0341721
153.39	0.0238973	153.39	0.0243106	153.39	0.0315777
153.59	0.0217651	153.59	0.0253198	153.59	0.0337559
153.79	0.0245516	153.79	0.02456	153.79	0.0336772
153.99	0.0235428	153.99	0.0234859	153.99	0.0359809
154.19	0.0231601	154.19	0.026911	154.19	0.0327174
154.39	0.0250944	154.39	0.0255567	154.39	0.0308151
154.59	0.0263618	154.59	0.0260831	154.59	0.0358722
154.79	0.021274	154.79	0.0223585	154.79	0.034273
154.99	0.0252758	154.99	0.0211741	154.99	0.03211
155.19	0.0224796	155.19	0.0270158	155.19	0.0318819
155.39	0.024299	155.39	0.0230993	155.39	0.0324274
155.6	0.0240541	155.6	0.0249554	155.6	0.0304105
155.79	0.0279957	155.79	0.0244853	155.79	0.0337411
155.99	0.0216035	155.99	0.0211301	155.99	0.0342923
156.19	0.021166	156.19	0.0247098	156.19	0.0331603
156.39	0.0236915	156.39	0.0264788	156.39	0.0298366
156.6	0.0194477	156.6	0.0261442	156.6	0.036213
156.79	0.0246735	156.79	0.0217184	156.79	0.0323554
156.99	0.0288424	156.99	0.0266029	156.99	0.0339133
157.19	0.0251413	157.19	0.0285168	157.19	0.0349513
157.39	0.0208106	157.39	0.0255153	157.39	0.0328876
157.6	0.0226557	157.6	0.0285914	157.6	0.0336765
157.79	0.0218837	157.79	0.0233898	157.79	0.0333681
157.99	0.0241433	157.99	0.0208222	157.99	0.0332221
158.19	0.0229512	158.19	0.0265299	158.19	0.0290132
158.39	0.0274365	158.39	0.0256128	158.39	0.0316709
158.6	0.0212312	158.6	0.0226037	158.6	0.0311307
158.79	0.0232696	158.79	0.0253238	158.79	0.0333077
158.99	0.019983	158.99	0.027246	158.99	0.0321685
159.19	0.0268524	159.19	0.0295035	159.19	0.0315993
159.39	0.0223788	159.39	0.025168	159.39	0.032226
159.6	0.0229734	159.6	0.0226197	159.6	0.0323519
159.79	0.0229206	159.79	0.0238341	159.79	0.0329096
159.99	0.0291498	159.99	0.0276082	159.99	0.0321442
160.19	0.0248837	160.19	0.027659	160.19	0.0308639
160.39	0.0264352	160.39	0.0237158	160.39	0.0296843
160.6	0.0282383	160.6	0.0224388	160.6	0.0360307
160.79	0.023946	160.79	0.0245582	160.79	0.0337897
160.99	0.023866	160.99	0.0282357	160.99	0.0349284
161.19	0.0213474	161.19	0.0278708	161.19	0.0333441
161.39	0.0238886	161.39	0.0229139	161.39	0.030804
161.59	0.0254621	161.59	0.0243417	161.59	0.0315335
161.79	0.0234478	161.79	0.0211414	161.79	0.032484
161.99	0.0245893	161.99	0.0279412	161.99	0.0316737
162.19	0.0205692	162.19	0.0254236	162.19	0.0336519
162.39	0.0240214	162.39	0.0233249	162.39	0.0322536
162.6	0.0250861	162.6	0.0239416	162.6	0.0314255
162.79	0.0235283	162.79	0.024065	162.79	0.0358801
162.99	0.0227517	162.99	0.022634	162.99	0.0313591
163.19	0.0238839	163.19	0.0237361	163.19	0.0299589
163.39	0.0208444	163.39	0.0236765	163.39	0.0333494
163.59	0.0197435	163.59	0.0242955	163.59	0.031622
163.79	0.0246985	163.79	0.0210377	163.79	0.0328363
163.99	0.022485	163.99	0.0233045	163.99	0.0315681
164.19	0.0258685	164.19	0.024961	164.19	0.0309603
164.39	0.0263687	164.39	0.0246821	164.39	0.033509
164.6	0.0238377	164.6	0.0248542	164.6	0.0313042
164.79	0.0226004	164.79	0.0238113	164.79	0.0333669
164.99	0.025406	164.99	0.0209579	164.99	0.0323841
165.19	0.0272067	165.19	0.0274953	165.19	0.0314787
165.39	0.0286973	165.39	0.0206428	165.39	0.030787
165.6	0.0241423	165.6	0.0245593	165.6	0.0356625
165.79	0.0227902	165.79	0.0216553	165.79	0.0339439
165.99	0.0269068	165.99	0.0253455	165.99	0.0312876
166.19	0.0210189	166.19	0.0219659	166.19	0.032355
166.39	0.023744	166.39	0.0250598	166.39	0.0293948
166.59	0.0248261	166.59	0.0251668	166.59	0.0313737
166.79	0.0225225	166.79	0.0269229	166.79	0.0291291
166.99	0.0270644	166.99	0.0213831	166.99	0.0302522
167.19	0.0266464	167.19	0.0262135	167.19	0.0284692
167.39	0.0257202	167.39	0.023865	167.39	0.0309454
167.59	0.0248127	167.59	0.0287725	167.59	0.0332493
167.79	0.022784	167.79	0.0237871	167.79	0.0296264
167.99	0.0255248	167.99	0.0194375	167.99	0.0351386
168.19	0.0274167	168.19	0.0230663	168.19	0.0345594
168.39	0.0217354	168.39	0.0256519	168.39	0.0303548
168.59	0.0265117	168.59	0.0211146	168.59	0.0312103
168.79	0.0207001	168.79	0.0256282	168.79	0.0300913
168.99	0.0235874	168.99	0.022889	168.99	0.032843
169.19	0.0238127	169.19	0.0219925	169.19	0.0346506
169.39	0.0242839	169.39	0.0242342	169.39	0.0302697
169.59	0.0229902	169.59	0.025667	169.59	0.0298597
169.79	0.0283882	169.79	0.0231423	169.79	0.0306936
169.99	0.0222676	169.99	0.0213428	169.99	0.0297342
170.19	0.0239646	170.19	0.0274727	170.19	0.0332519
170.39	0.0232277	170.39	0.0261997	170.39	0.0305217
170.6	0.0263203	170.6	0.0252932	170.6	0.0353853
170.79	0.0190073	170.79	0.024868	170.79	0.030874
170.99	0.0227426	170.99	0.0263831	170.99	0.0323233
171.19	0.0220078	171.19	0.0233173	171.19	0.0312219
171.39	0.0260428	171.39	0.0280312	171.39	0.0364546
171.59	0.0246269	171.59	0.0269159	171.59	0.0323737
171.79	0.0216439	171.79	0.0246715	171.79	0.0306111
171.99	0.0225723	171.99	0.0252012	171.99	0.0301703
172.19	0.0278247	172.19	0.0259765	172.19	0.0322609
172.39	0.0215234	172.39	0.0282006	172.39	0.0301224
172.59	0.0245117	172.59	0.0250138	172.59	0.0314432
172.79	0.0210719	172.79	0.0241581	172.79	0.0299282
172.99	0.0227451	172.99	0.0218439	172.99	0.0311408
173.19	0.0227563	173.19	0.0237149	173.19	0.0311079
173.39	0.0264955	173.39	0.0266976	173.39	0.0299602
173.59	0.0283576	173.59	0.0253952	173.59	0.0335584
173.79	0.0233095	173.79	0.0271046	173.79	0.0287335
173.99	0.0218267	173.99	0.0238382	173.99	0.02601
174.19	0.0234232	174.19	0.027725	174.19	0.0295178
174.39	0.0214551	174.39	0.0280396	174.39	0.0304463
174.59	0.0223552	174.59	0.0226961	174.59	0.0346111
174.79	0.0290344	174.79	0.026435	174.79	0.0316863
174.99	0.0275813	174.99	0.0257674	174.99	0.0331763
175.19	0.0260676	175.19	0.0250801	175.19	0.0310302
175.39	0.0269424	175.39	0.0234943	175.39	0.0323546
175.59	0.0201288	175.59	0.0242888	175.59	0.0334004
175.79	0.0226144	175.79	0.0219435	175.79	0.0300879
175.99	0.0233253	175.99	0.0236235	175.99	0.0331113
176.19	0.0228361	176.19	0.024762	176.19	0.0311922
176.39	0.0278275	176.39	0.0249965	176.39	0.0339403
176.59	0.0239213	176.59	0.0251572	176.59	0.0298245
176.79	0.0211137	176.79	0.023136	176.79	0.0325888
176.99	0.0235076	176.99	0.0256496	176.99	0.0303212
177.19	0.0243787	177.19	0.0242509	177.19	0.0313254
177.39	0.0226238	177.39	0.0235001	177.39	0.0318423
177.59	0.0237519	177.59	0.0204096	177.59	0.0306101
177.79	0.0253768	177.79	0.0260175	177.79	0.0349256
177.99	0.0269301	177.99	0.0221939	177.99	0.0344554
178.19	0.0265035	178.19	0.0210934	178.19	0.0295808
178.39	0.0268124	178.39	0.0277614	178.39	0.033466
178.59	0.0202743	178.59	0.0200013	178.59	0.0303246
178.79	0.0226453	178.79	0.0244829	178.79	0.03177
178.99	0.0200102	178.99	0.0246578	178.99	0.0289981
179.19	0.0232775	179.19	0.0226522	179.19	0.0313817
179.39	0.0257741	179.39	0.0237348	179.39	0.0331044
179.6	0.0282275	179.6	0.024155	179.6	0.0306796
179.79	0.0222628	179.79	0.0273415	179.79	0.0336036
179.99	0.0267661	179.99	0.0252977	179.99	0.0286082
180.19	0.0261447	180.19	0.0279152	180.19	0.0295963
180.39	0.0247818	180.39	0.0257879	180.39	0.0330468
180.6	0.0258194	180.6	0.0254955	180.6	0.0350421
180.79	0.0252616	180.79	0.0262081	180.79	0.035681
180.99	0.0231918	180.99	0.0256371	180.99	0.0334108
181.19	0.025282	181.19	0.0231712	181.19	0.0313663
181.39	0.0245982	181.39	0.0255251	181.39	0.0292485
181.59	0.0244732	181.59	0.0260208	181.59	0.0312097
181.79	0.0232887	181.79	0.0240801	181.79	0.0346514
181.99	0.0230248	181.99	0.0259694	181.99	0.0292317
182.19	0.0233888	182.19	0.0250774	182.19	0.032013
182.39	0.0243245	182.39	0.0179456	182.39	0.0325797
182.6	0.0212659	182.6	0.0252756	182.6	0.0321124
182.79	0.025148	182.79	0.0220889	182.79	0.0311249
182.99	0.0266909	182.99	0.0239753	182.99	0.0302891
183.19	0.0244891	183.19	0.0259371	183.19	0.0321757
183.39	0.0211488	183.39	0.023546	183.39	0.0317969
183.6	0.0217919	183.6	0.0238597	183.6	0.0315254
183.79	0.0256915	183.79	0.0205714	183.79	0.0337484
183.99	0.0214505	183.99	0.0245158	183.99	0.0334096
184.19	0.0233099	184.19	0.0201098	184.19	0.0348593
184.39	0.0218889	184.39	0.0262287	184.39	0.0335467
184.6	0.0238509	184.6	0.0213905	184.6	0.0343651
184.79	0.0219001	184.79	0.0198574	184.79	0.0315827
184.99	0.0220865	184.99	0.0259467	184.99	0.0320437
185.19	0.0246595	185.19	0.0283803	185.19	0.0302902
185.39	0.0272508	185.39	0.0235287	185.39	0.0324421
185.6	0.0198238	185.6	0.0198859	185.6	0.0329033
185.79	0.0237794	185.79	0.0214923	185.79	0.0334558
185.99	0.0219235	185.99	0.023582	185.99	0.0323369
186.19	0.0241762	186.19	0.0213189	186.19	0.0311926
186.39	0.0257939	186.39	0.0251848	186.39	0.0321762
186.6	0.0236654	186.6	0.0191267	186.6	0.0344193
186.79	0.0242371	186.79	0.0216843	186.79	0.0315908
186.99	0.025722	186.99	0.0258287	186.99	0.0312168
187.19	0.0210792	187.19	0.0222978	187.19	0.031508
187.39	0.0202113	187.39	0.020278	187.39	0.0290619
187.59	0.0210636	187.59	0.0220758	187.59	0.0349236
187.79	0.0206198	187.79	0.0218911	187.79	0.0323706
187.99	0.0205658	187.99	0.0222512	187.99	0.0307629
188.19	0.0234404	188.19	0.022895	188.19	0.0311288
188.39	0.022218	188.39	0.0205769	188.39	0.0296535
188.6	0.0232413	188.6	0.0221844	188.6	0.0313657
188.79	0.0267712	188.79	0.0199656	188.79	0.0338407
188.99	0.0248728	188.99	0.0267614	188.99	0.0390974
189.19	0.0223863	189.19	0.0233965	189.19	0.0304237
189.39	0.0279463	189.39	0.0251401	189.39	0.0325284
189.6	0.026017	189.6	0.0239493	189.6	0.0351541
189.79	0.0235232	189.79	0.0242576	189.79	0.0310304
189.99	0.0260617	189.99	0.0206286	189.99	0.0293801
190.19	0.0247237	190.19	0.0232854	190.19	0.0326636
190.39	0.0256202	190.39	0.0212735	190.39	0.0304592
190.6	0.0207576	190.6	0.0253314	190.6	0.030974
190.79	0.0203833	190.79	0.0215729	190.79	0.0306651
190.99	0.0234391	190.99	0.0229955	190.99	0.0305925
191.19	0.0257325	191.19	0.0237594	191.19	0.034977
191.39	0.0250485	191.39	0.0221579	191.39	0.0298586
191.59	0.0290508	191.59	0.0245299	191.59	0.0288322
191.79	0.0243472	191.79	0.023144	191.79	0.0307764
191.99	0.0237306	191.99	0.0225149	191.99	0.0318127
192.19	0.0241359	192.19	0.0205437	192.19	0.0346083
192.39	0.0228289	192.39	0.0238976	192.39	0.0289173
192.59	0.0241244	192.59	0.024785	192.59	0.0318334
192.79	0.027101	192.79	0.0291227	192.79	0.0321863
192.99	0.0208965	192.99	0.0253975	192.99	0.0302703
193.19	0.0249834	193.19	0.0254104	193.19	0.0332311
193.39	0.0256529	193.39	0.0277127	193.39	0.0364639
193.59	0.0186482	193.59	0.0239257	193.59	0.0310062
193.79	0.0232217	193.79	0.0238415	193.79	0.0286422
193.99	0.0246626	193.99	0.0244308	193.99	0.0289167
194.19	0.021456	194.19	0.0257242	194.19	0.0282211
194.39	0.0206247	194.39	0.0262403	194.39	0.0332096
194.59	0.0187324	194.59	0.0216846	194.59	0.0338081
194.79	0.0238087	194.79	0.0239313	194.79	0.0329091
194.99	0.0197455	194.99	0.022324	194.99	0.0313375
195.19	0.0213495	195.19	0.0262666	195.19	0.0331451
195.39	0.0249561	195.39	0.0222861	195.39	0.0295815
195.6	0.0242513	195.6	0.0220277	195.6	0.0284849
195.79	0.0209635	195.79	0.0221196	195.79	0.0322962
195.99	0.0237177	195.99	0.0227682	195.99	0.0312824
196.19	0.0219726	196.19	0.0250887	196.19	0.0303341
196.39	0.0231189	196.39	0.022263	196.39	0.030478
196.59	0.0250723	196.59	0.0248368	196.59	0.0303698
196.79	0.0205576	196.79	0.0236536	196.79	0.02775
196.99	0.0249766	196.99	0.0211975	196.99	0.031809
197.19	0.0213656	197.19	0.0219296	197.19	0.0293711
197.39	0.0215055	197.39	0.0204192	197.39	0.0316292
197.59	0.0251933	197.59	0.0225882	197.59	0.0287256
197.79	0.0196688	197.79	0.0220238	197.79	0.0306858
197.99	0.0248171	197.99	0.0257625	197.99	0.0297491
198.19	0.0218335	198.19	0.025858	198.19	0.0299431
198.39	0.0216749	198.39	0.022891	198.39	0.0306788
198.59	0.0208086	198.59	0.0232363	198.59	0.029687
198.79	0.0266938	198.79	0.0208576	198.79	0.0311812
198.99	0.0233575	198.99	0.0202146	198.99	0.0320622
199.19	0.0214722	199.19	0.0229239	199.19	0.0287556
199.39	0.0189767	199.39	0.0223777	199.39	0.0304989
199.59	0.0241958	199.59	0.0232509	199.59	0.0300742
199.79	0.0237519	199.79	0.0216425	199.79	0.0316202
200	0.0167411	200	0.017162	200	0.0268518
200.19	0.0156352	200.19	0.0143144	200.19	0.0266343
200.39	0.0195027	200.39	0.0194079	200.39	0.0246408
200.59	0.0201496	200.59	0.0189498	200.59	0.0277668
200.79	0.0221758	200.79	0.0234443	200.79	0.0292213
200.99	0.0204806	200.99	0.0209338	200.99	0.0298198
201.19	0.0262014	201.19	0.028914	201.19	0.0318052
201.39	0.0295759	201.39	0.030215	201.39	0.0343555
201.59	0.0347823	201.59	0.0311803	201.59	0.038239
201.79	0.0409517	201.79	0.0350533	201.79	0.0448479
201.99	0.039018	201.99	0.0398311	201.99	0.0422169
202.19	0.042654	202.19	0.0435346	202.19	0.0468353
202.39	0.0417866	202.39	0.03983	202.39	0.0523853
202.59	0.0463854	202.59	0.0446955	202.59	0.0583702
202.79	0.0483189	202.79	0.0523681	202.79	0.0564738
202.99	0.0603371	202.99	0.0531089	202.99	0.0627138
203.19	0.0601409	203.19	0.0569397	203.19	0.0609778
203.39	0.0607348	203.39	0.0582515	203.39	0.0702078
203.59	0.0654435	203.59	0.0659547	203.59	0.0702973
203.79	0.0703053	203.79	0.0686897	203.79	0.0715662
203.99	0.0674178	203.99	0.0731443	203.99	0.0762101
204.19	0.0774909	204.19	0.0701989	204.19	0.0762569
204.39	0.0800529	204.39	0.0758766	204.39	0.0806338
204.59	0.0875671	204.59	0.0767479	204.59	0.0865643
204.79	0.0885169	204.79	0.0842539	204.79	0.0894956
204.99	0.0917417	204.99	0.0877153	204.99	0.093759
205.19	0.0925946	205.19	0.0908625	205.19	0.0971757
205.39	0.100258	205.39	0.0942428	205.39	0.100745
205.59	0.102149	205.59	0.0988448	205.59	0.10282
205.79	0.106769	205.79	0.102801	205.79	0.105023
205.99	0.110246	205.99	0.109748	205.99	0.110466
206.19	0.112023	206.19	0.107889	206.19	0.115226
206.39	0.118293	206.39	0.112006	206.39	0.118421
206.59	0.119645	206.59	0.112848	206.59	0.121333
206.79	0.12606	206.79	0.117241	206.79	0.126098
206.99	0.122425	206.99	0.122025	206.99	0.125959
207.19	0.130932	207.19	0.123959	207.19	0.133637
207.39	0.133511	207.39	0.126143	207.39	0.135025
207.59	0.138879	207.59	0.131778	207.59	0.139559
207.79	0.1469	207.79	0.136924	207.79	0.140162
207.99	0.144315	207.99	0.138026	207.99	0.146203
208.19	0.148427	208.19	0.139487	208.19	0.146514
208.39	0.155696	208.39	0.147501	208.39	0.149983
208.59	0.155964	208.59	0.151183	208.59	0.15574
208.79	0.164516	208.79	0.157337	208.79	0.161418
208.99	0.166043	208.99	0.157802	208.99	0.166265
209.19	0.170632	209.19	0.164009	209.19	0.161758
209.39	0.17546	209.39	0.166238	209.39	0.170836
209.59	0.181231	209.59	0.17114	209.59	0.172417
209.79	0.184554	209.79	0.169009	209.79	0.176599
209.99	0.189027	209.99	0.178376	209.99	0.18009
210.19	0.188623	210.19	0.180312	210.19	0.18233
210.39	0.192098	210.39	0.190207	210.39	0.186478
210.59	0.195669	210.59	0.189428	210.59	0.190958
210.79	0.205041	210.79	0.190132	210.79	0.193009
210.99	0.208237	210.99	0.195363	210.99	0.195603
211.19	0.208548	211.19	0.194897	211.19	0.201419
211.39	0.21405	211.39	0.198579	211.39	0.201977
211.59	0.219073	211.59	0.205856	211.59	0.209083
211.79	0.218523	211.79	0.210394	211.79	0.213052
211.99	0.224173	211.99	0.212515	211.99	0.217354
212.19	0.224904	212.19	0.21571	212.19	0.217861
212.39	0.236469	212.39	0.220673	212.39	0.219338
212.59	0.234833	212.59	0.226283	212.59	0.226714
212.79	0.241067	212.79	0.227815	212.79	0.226802
212.99	0.244397	212.99	0.230578	212.99	0.234015
213.19	0.251901	213.19	0.235295	213.19	0.237852
213.39	0.253655	213.39	0.240641	213.39	0.241343
213.59	0.255055	213.59	0.242753	213.59	0.242131
213.79	0.260678	213.79	0.24748	213.79	0.246567
213.99	0.261911	213.99	0.252995	213.99	0.249864
214.19	0.264405	214.19	0.255896	214.19	0.252232
214.39	0.272291	214.39	0.263772	214.39	0.259149
214.59	0.27684	214.59	0.262979	214.59	0.260954
214.79	0.278067	214.79	0.270806	214.79	0.265199
214.99	0.284508	214.99	0.267003	214.99	0.265885
215.19	0.290317	215.19	0.274486	215.19	0.271389
215.39	0.292601	215.39	0.27626	215.39	0.27579
215.59	0.295206	215.59	0.275755	215.59	0.279212
215.79	0.30031	215.79	0.279626	215.79	0.28461
215.99	0.30034	215.99	0.288659	215.99	0.285068
216.19	0.305154	216.19	0.289562	216.19	0.287771
216.39	0.315137	216.39	0.292771	216.39	0.292138
216.59	0.316059	216.59	0.296318	216.59	0.29669
216.79	0.318311	216.79	0.30075	216.79	0.299274
216.99	0.318887	216.99	0.305715	216.99	0.30184
217.19	0.324172	217.19	0.308386	217.19	0.304446
217.39	0.328655	217.39	0.311527	217.39	0.307695
217.59	0.333596	217.59	0.316411	217.59	0.31352
217.79	0.338257	217.79	0.322883	217.79	0.318335
217.99	0.343958	217.99	0.326113	217.99	0.321749
218.19	0.345871	218.19	0.328259	218.19	0.323688
218.39	0.348231	218.39	0.329693	218.39	0.323366
218.59	0.35173	218.59	0.335579	218.59	0.331733
218.79	0.357419	218.79	0.336253	218.79	0.339345
218.99	0.365882	218.99	0.342234	218.99	0.33371
219.19	0.365729	219.19	0.347867	219.19	0.344113
219.39	0.365526	219.39	0.349272	219.39	0.34478
219.59	0.370233	219.59	0.352443	219.59	0.352235
219.79	0.374232	219.79	0.354876	219.79	0.353876
219.99	0.38016	219.99	0.360477	219.99	0.351972
220.19	0.380805	220.19	0.358714	220.19	0.353711
220.39	0.385767	220.39	0.362146	220.39	0.360693
220.59	0.391894	220.59	0.370185	220.59	0.361478
220.79	0.393085	220.79	0.373601	220.79	0.365813
220.99	0.400743	220.99	0.380259	220.99	0.371678
221.19	0.401897	221.19	0.378051	221.19	0.374785
221.39	0.408245	221.39	0.384794	221.39	0.379008
221.59	0.408952	221.59	0.393334	221.59	0.381364
221.79	0.408152	221.79	0.391777	221.79	0.38461
221.99	0.411839	221.99	0.395159	221.99	0.387492
222.19	0.417085	222.19	0.402687	222.19	0.392292
222.39	0.424961	222.39	0.403972	222.39	0.393316
222.59	0.425102	222.59	0.404062	222.59	0.398663
222.79	0.430574	222.79	0.409237	222.79	0.402887
222.99	0.434912	222.99	0.411982	222.99	0.408717
223.19	0.438976	223.19	0.419591	223.19	0.407906
223.39	0.444666	223.39	0.420231	223.39	0.414311
223.59	0.445494	223.59	0.424741	223.59	0.415223
223.79	0.44993	223.79	0.427522	223.79	0.415713
223.99	0.454959	223.99	0.430993	223.99	0.420234
224.19	0.456787	224.19	0.438985	224.19	0.422792
224.39	0.464024	224.39	0.439027	224.39	0.429381
224.59	0.465602	224.59	0.444924	224.59	0.431255
224.79	0.471151	224.79	0.446921	224.79	0.432836
224.99	0.471876	224.99	0.448401	224.99	0.440023
225.19	0.474974	225.19	0.454397	225.19	0.44039
225.39	0.47911	225.39	0.456054	225.39	0.446501
225.59	0.480645	225.59	0.463293	225.59	0.448574
225.79	0.491635	225.79	0.463157	225.79	0.452311
225.99	0.492761	225.99	0.468004	225.99	0.458283
226.19	0.492331	226.19	0.46822	226.19	0.458216
226.39	0.502249	226.39	0.469084	226.39	0.465629
226.59	0.503264	226.59	0.47543	226.59	0.465087
226.79	0.507292	226.79	0.479864	226.79	0.469188
226.99	0.512167	226.99	0.484606	226.99	0.472701
227.19	0.511438	227.19	0.485904	227.19	0.475226
227.39	0.517021	227.39	0.493199	227.39	0.480321
227.59	0.519066	227.59	0.496154	227.59	0.480875
227.79	0.523841	227.79	0.498365	227.79	0.485218
227.99	0.52376	227.99	0.501847	227.99	0.490812
228.19	0.533353	228.19	0.507153	228.19	0.49185
228.39	0.534329	228.39	0.512159	228.39	0.494193
228.59	0.538945	228.59	0.511585	228.59	0.498643
228.79	0.541502	228.79	0.515908	228.79	0.503421
228.99	0.544479	228.99	0.514498	228.99	0.503639
229.19	0.549774	229.19	0.522149	229.19	0.509176
229.39	0.551344	229.39	0.523688	229.39	0.514449
229.59	0.555144	229.59	0.528389	229.59	0.516498
229.79	0.560076	229.79	0.534121	229.79	0.517662
229.99	0.560857	229.99	0.534776	229.99	0.520483
230.19	0.565567	230.19	0.536385	230.19	0.527629
230.39	0.570988	230.39	0.542467	230.39	0.530188
230.59	0.569464	230.59	0.543456	230.59	0.530011
230.79	0.574126	230.79	0.549979	230.79	0.536563
230.99	0.582545	230.99	0.54956	230.99	0.536878
231.19	0.583933	231.19	0.556808	231.19	0.542536
231.39	0.583309	231.39	0.557164	231.39	0.545127
231.59	0.59005	231.59	0.559288	231.59	0.548873
231.79	0.597156	231.79	0.564303	231.79	0.551469
231.99	0.599054	231.99	0.567918	231.99	0.556267
232.19	0.603901	232.19	0.570797	232.19	0.557396
232.39	0.603623	232.39	0.577474	232.39	0.562691
232.59	0.61024	232.59	0.578317	232.59	0.563609
232.79	0.6127	232.79	0.585418	232.79	0.569279
232.99	0.616018	232.99	0.585467	232.99	0.573126
233.19	0.620015	233.19	0.591952	233.19	0.57433
233.39	0.625331	233.39	0.593083	233.39	0.578313
233.59	0.62756	233.59	0.596391	233.59	0.579421
233.79	0.627463	233.79	0.600863	233.79	0.582264
233.99	0.632109	233.99	0.605028	233.99	0.587433
234.19	0.639197	234.19	0.605072	234.19	0.59219
234.39	0.641576	234.39	0.610759	234.39	0.59528
234.59	0.645066	234.59	0.616114	234.59	0.60231
234.79	0.648422	234.79	0.617048	234.79	0.601785
234.99	0.651827	234.99	0.618656	234.99	0.608275
235.19	0.658868	235.19	0.621535	235.19	0.606811
235.39	0.661485	235.39	0.626136	235.39	0.608953
235.59	0.659253	235.59	0.629225	235.59	0.611478
235.79	0.666628	235.79	0.629808	235.79	0.614821
235.99	0.669062	235.99	0.636535	235.99	0.61928
236.19	0.671829	236.19	0.637116	236.19	0.623378
236.39	0.676294	236.39	0.639181	236.39	0.621554
236.59	0.679972	236.59	0.64389	236.59	0.623035
236.79	0.686307	236.79	0.647954	236.79	0.631339
236.99	0.685624	236.99	0.654097	236.99	0.632627
237.19	0.688853	237.19	0.655847	237.19	0.637428
237.39	0.690814	237.39	0.660227	237.39	0.642979
237.59	0.695303	237.59	0.660875	237.59	0.644014
237.79	0.700205	237.79	0.664344	237.79	0.645704
237.99	0.705728	237.99	0.671329	237.99	0.650119
238.19	0.705196	238.19	0.671672	238.19	0.652883
238.39	0.712127	238.39	0.673812	238.39	0.659605
238.59	0.71695	238.59	0.679201	238.59	0.659893
238.79	0.718076	238.79	0.683772	238.79	0.662842
238.99	0.720435	238.99	0.68728	238.99	0.665699
239.19	0.725307	239.19	0.68635	239.19	0.670178
239.39	0.731532	239.39	0.699976	239.39	0.67382
239.59	0.731072	239.59	0.692054	239.59	0.677602
239.79	0.734759	239.79	0.699867	239.79	0.677497
239.99	0.736682	239.99	0.702917	239.99	0.678139
240.19	0.740651	240.19	0.70839	240.19	0.682397
240.39	0.740126	240.39	0.712693	240.39	0.69024
240.59	0.749744	240.59	0.712826	240.59	0.689316
240.79	0.75246	240.79	0.715418	240.79	0.691574
240.99	0.756305	240.99	0.71866	240.99	0.697076
241.19	0.761595	241.19	0.723838	241.19	0.700863
241.39	0.760003	241.39	0.725345	241.39	0.702613
241.59	0.765233	241.59	0.728438	241.59	0.706084
241.79	0.769929	241.79	0.731453	241.79	0.707318
241.99	0.775638	241.99	0.738413	241.99	0.713473
242.19	0.77214	242.19	0.740074	242.19	0.716362
242.39	0.783721	242.39	0.744319	242.39	0.720012
242.59	0.778536	242.59	0.748007	242.59	0.719906
242.79	0.787116	242.79	0.748541	242.79	0.727867
242.99	0.789343	242.99	0.751437	242.99	0.724761
243.19	0.789708	243.19	0.757593	243.19	0.730353
243.39	0.798869	243.39	0.757795	243.39	0.733323
243.59	0.799021	243.59	0.759994	243.59	0.736185
243.79	0.802826	243.79	0.767591	243.79	0.740076
243.99	0.806465	243.99	0.767785	243.99	0.743947
244.19	0.810045	244.19	0.774901	244.19	0.750155
244.39	0.816666	244.39	0.770519	244.39	0.748791
244.59	0.81639	244.59	0.778955	244.59	0.753277
244.79	0.820985	244.79	0.776002	244.79	0.756432
244.99	0.822112	244.99	0.780725	244.99	0.760166
245.19	0.823252	245.19	0.787786	245.19	0.766695
245.39	0.82912	245.39	0.789045	245.39	0.764487
245.59	0.833174	245.59	0.795365	245.59	0.767989
245.79	0.83732	245.79	0.79746	245.79	0.769317
245.99	0.835805	245.99	0.798009	245.99	0.775164
246.19	0.844233	246.19	0.80449	246.19	0.777628
246.39	0.843473	246.39	0.804222	246.39	0.77992
246.59	0.849545	246.59	0.809872	246.59	0.782799
246.79	0.850963	246.79	0.810266	246.79	0.7858
246.99	0.8603	246.99	0.815008	246.99	0.787641
247.19	0.860177	247.19	0.81612	247.19	0.790655
247.39	0.864597	247.39	0.818837	247.39	0.796667
247.59	0.871283	247.59	0.823003	247.59	0.796458
247.79	0.868861	247.79	0.825145	247.79	0.802213
247.99	0.87407	247.99	0.831691	247.99	0.802638
248.19	0.877997	248.19	0.835608	248.19	0.810117
248.39	0.880101	248.39	0.836393	248.39	0.808628
248.59	0.883952	248.59	0.839578	248.59	0.810888
248.79	0.884226	248.79	0.842494	248.79	0.815645
248.99	0.88816	248.99	0.851865	248.99	0.820913
249.19	0.894978	249.19	0.849876	249.19	0.824345
249.39	0.89396	249.39	0.854617	249.39	0.827883
249.59	0.896463	249.59	0.85205	249.59	0.828278
249.79	0.90107	249.79	0.859599	249.79	0.832444
249.99	0.899528	249.99	0.863508	249.99	0.834669
250.19	0.910401	250.19	0.862854	250.19	0.836489
250.39	0.910439	250.39	0.868753	250.39	0.837763
250.59	0.916452	250.59	0.870005	250.59	0.841132
250.79	0.920566	250.79	0.874537	250.79	0.845788
250.99	0.918656	250.99	0.87681	250.99	0.846025
251.19	0.925712	251.19	0.883051	251.19	0.851025
251.39	0.927657	251.39	0.882811	251.39	0.856004
251.59	0.927626	251.59	0.886543	251.59	0.855693
251.79	0.935022	251.79	0.891781	251.79	0.860813
251.99	0.938326	251.99	0.890189	251.99	0.863301
252.19	0.942426	252.19	0.897461	252.19	0.865678
252.39	0.943623	252.39	0.900844	252.39	0.868863
252.59	0.950503	252.59	0.898625	252.59	0.866484
252.79	0.955012	252.79	0.909938	252.79	0.873387
252.99	0.955487	252.99	0.909429	252.99	0.880066
253.19	0.9549	253.19	0.908679	253.19	0.880958
253.39	0.963312	253.39	0.91765	253.39	0.885685
253.59	0.967223	253.59	0.918354	253.59	0.888368
253.79	0.968272	253.79	0.921282	253.79	0.887459
253.99	0.971128	253.99	0.919536	253.99	0.892983
254.19	0.971047	254.19	0.924963	254.19	0.895539
254.39	0.978377	254.39	0.928842	254.39	0.896414
254.59	0.977868	254.59	0.932708	254.59	0.901482
254.79	0.980041	254.79	0.932108	254.79	0.902105
254.99	0.984496	254.99	0.942645	254.99	0.906146
255.19	0.993423	255.19	0.944106	255.19	0.911157
255.39	0.997876	255.39	0.945863	255.39	0.912964
255.59	0.994638	255.59	0.945597	255.59	0.911457
255.79	1.00109	255.79	0.94888	255.79	0.919756
255.99	1.00057	255.99	0.956012	255.99	0.920727
256.19	1.00181	256.19	0.956661	256.19	0.923067
256.39	1.00545	256.39	0.957502	256.39	0.926863
256.59	1.01219	256.59	0.958597	256.59	0.932045
256.79	1.01475	256.79	0.964586	256.79	0.934874
256.99	1.01776	256.99	0.968496	256.99	0.934345
257.19	1.02518	257.19	0.970324	257.19	0.94119
257.39	1.02206	257.39	0.968874	257.39	0.941231
257.59	1.02556	257.59	0.975087	257.59	0.940207
257.79	1.03061	257.79	0.980761	257.79	0.946348
257.99	1.03447	257.99	0.98194	257.99	0.945721
258.19	1.03877	258.19	0.987696	258.19	0.951105
258.39	1.03849	258.39	0.989952	258.39	0.951603
258.59	1.03978	258.59	0.993621	258.59	0.958567
258.79	1.04974	258.79	0.997448	258.79	0.963441
258.99	1.04887	258.99	1.00041	258.99	0.961511
259.19	1.05082	259.19	1.0047	259.19	0.965726
259.39	1.05543	259.39	1.00445	259.39	0.967331
259.59	1.05666	259.59	1.00661	259.59	0.974382
259.79	1.06576	259.79	1.0111	259.79	0.9715
259.99	1.06499	259.99	1.00941	259.99	0.975889
260.19	1.0668	260.19	1.01486	260.19	0.983261
260.39	1.07239	260.39	1.01844	260.39	0.983178
260.59	1.07538	260.59	1.02534	260.59	0.982601
260.79	1.07906	260.79	1.0222	260.79	0.987667
260.99	1.08151	260.99	1.02732	260.99	0.989629
261.19	1.08699	261.19	1.03213	261.19	0.995322
261.39	1.08625	261.39	1.03558	261.39	0.998131
261.59	1.08952	261.59	1.03779	261.59	1.00186
261.79	1.09299	261.79	1.03811	261.79	1.00273
261.99	1.09541	261.99	1.04211	261.99	1.00322
262.19	1.09413	262.19	1.04171	262.19	1.0092
262.39	1.10092	262.39	1.04919	262.39	1.01142
262.59	1.10086	262.59	1.05604	262.59	1.01376
262.79	1.11152	262.79	1.05562	262.79	1.01473
262.99	1.11159	262.99	1.05899	262.99	1.01961
263.19	1.11322	263.19	1.06039	263.19	1.02581
263.39	1.11149	263.39	1.06299	263.39	1.02664
263.59	1.11995	263.59	1.06693	263.59	1.02807
263.79	1.12663	263.79	1.07042	263.79	1.0328
263.99	1.12254	263.99	1.06952	263.99	1.0318
264.19	1.12958	264.19	1.07226	264.19	1.03526
264.39	1.13279	264.39	1.076	264.39	1.03986
264.59	1.13194	264.59	1.08197	264.59	1.03975
264.79	1.13758	264.79	1.08361	264.79	1.04642
264.99	1.13702	264.99	1.08413	264.99	1.0478
265.19	1.14517	265.19	1.08265	265.19	1.04806
265.39	1.14811	265.39	1.09613	265.39	1.05239
265.59	1.14804	265.59	1.09749	265.59	1.05053
265.79	1.15545	265.79	1.0981	265.79	1.05716
265.99	1.15637	265.99	1.09633	265.99	1.0584
266.19	1.1588	266.19	1.1044	266.19	1.06385
266.39	1.16407	266.39	1.1107	266.39	1.06724
266.59	1.16774	266.59	1.10482	266.59	1.06818
266.79	1.16805	266.79	1.1131	266.79	1.07299
266.99	1.17682	266.99	1.11495	266.99	1.07325
267.19	1.17486	267.19	1.11948	267.19	1.07861
267.39	1.18207	267.39	1.11947	267.39	1.07966
267.59	1.17917	267.59	1.12431	267.59	1.0824
267.79	1.18015	267.79	1.13163	267.79	1.08393
267.99	1.18895	267.99	1.12844	267.99	1.08772
268.19	1.19296	268.19	1.13102	268.19	1.09119
268.39	1.19339	268.39	1.14123	268.39	1.09186
268.59	1.1958	268.59	1.135	268.59	1.09465
268.79	1.1973	268.79	1.14276	268.79	1.09764
268.99	1.20043	268.99	1.14431	268.99	1.09974
269.19	1.20658	269.19	1.14607	269.19	1.10537
269.39	1.20626	269.39	1.15376	269.39	1.10333
269.59	1.21486	269.59	1.15586	269.59	1.10885
269.79	1.21242	269.79	1.1587	269.79	1.11396
269.99	1.21778	269.99	1.15835	269.99	1.11551
270.19	1.22094	270.19	1.15895	270.19	1.11752
270.39	1.22451	270.39	1.1653	270.39	1.11895
270.59	1.22232	270.59	1.16684	270.59	1.1238
270.79	1.22825	270.79	1.16892	270.79	1.12511
270.99	1.23082	270.99	1.17124	270.99	1.12559
271.19	1.23406	271.19	1.18086	271.19	1.12971
271.39	1.24054	271.39	1.18098	271.39	1.13452
271.59	1.23768	271.59	1.18115	271.59	1.13552
271.79	1.24472	271.79	1.1872	271.79	1.13871
271.99	1.24298	271.99	1.18744	271.99	1.14159
272.19	1.25134	272.19	1.18723	272.19	1.14804
272.39	1.25153	272.39	1.19117	272.39	1.14831
272.59	1.25235	272.59	1.19407	272.59	1.15221
272.79	1.25709	272.79	1.19271	272.79	1.15013
272.99	1.26009	272.99	1.19826	272.99	1.15922
273.19	1.26423	273.19	1.1975	273.19	1.15781
273.39	1.26279	273.39	1.20542	273.39	1.15891
273.59	1.26523	273.59	1.21023	273.59	1.16365
273.79	1.27631	273.79	1.21724	273.79	1.16521
273.99	1.27264	273.99	1.21741	273.99	1.16798
274.19	1.27563	274.19	1.21739	274.19	1.16882
274.39	1.28035	274.39	1.22165	274.39	1.17519
274.59	1.28767	274.59	1.21867	274.59	1.17398
274.79	1.28496	274.79	1.22376	274.79	1.17991
274.99	1.28962	274.99	1.2307	274.99	1.18302
275.19	1.28708	275.19	1.22739	275.19	1.18495
275.39	1.2907	275.39	1.23463	275.39	1.18705
275.59	1.30047	275.59	1.23344	275.59	1.18849
275.79	1.30393	275.79	1.23723	275.79	1.1916
275.99	1.30517	275.99	1.24616	275.99	1.19483
276.19	1.30847	276.19	1.24398	276.19	1.19857
276.39	1.31058	276.39	1.24813	276.39	1.19511
276.59	1.31419	276.59	1.25333	276.59	1.2008
276.79	1.3172	276.79	1.255	276.79	1.20442
276.99	1.32008	276.99	1.26288	276.99	1.21105
277.19	1.32036	277.19	1.25891	277.19	1.21033
277.39	1.32464	277.39	1.26123	277.39	1.21338
277.59	1.32413	277.59	1.26452	277.59	1.21473
277.79	1.33273	277.79	1.26622	277.79	1.21884
277.99	1.33457	277.99	1.26594	277.99	1.21773
278.19	1.33702	278.19	1.27285	278.19	1.22907
278.39	1.34011	278.39	1.28022	278.39	1.22824
278.59	1.34381	278.59	1.28064	278.59	1.22514
278.79	1.34602	278.79	1.28061	278.79	1.23536
278.99	1.34704	278.99	1.28612	278.99	1.23305
279.19	1.35	279.19	1.28025	279.19	1.23757
279.39	1.35429	279.39	1.28642	279.39	1.23806
279.59	1.35679	279.59	1.29148	279.59	1.24223
279.79	1.35806	279.79	1.29262	279.79	1.24546
279.99	1.36386	279.99	1.29269	279.99	1.2458
280.19	1.3658	280.19	1.29629	280.19	1.2506
280.39	1.36901	280.39	1.30425	280.39	1.25384
280.59	1.36777	280.59	1.30406	280.59	1.25551
280.79	1.37006	280.79	1.30943	280.79	1.25689
280.99	1.37468	280.99	1.30968	280.99	1.25846
281.19	1.3777	281.19	1.3111	281.19	1.26292
281.39	1.38394	281.39	1.31325	281.39	1.26647
281.59	1.38123	281.59	1.31668	281.59	1.26445
281.79	1.3892	281.79	1.32392	281.79	1.27477
281.99	1.38948	281.99	1.32232	281.99	1.26771
282.19	1.39533	282.19	1.32765	282.19	1.27272
282.39	1.3991	282.39	1.32732	282.39	1.27689
282.59	1.4026	282.59	1.33588	282.59	1.27718
282.79	1.40018	282.79	1.33609	282.79	1.28484
282.99	1.40725	282.99	1.33866	282.99	1.2861
283.19	1.40769	283.19	1.33625	283.19	1.28784
283.39	1.40772	283.39	1.33894	283.39	1.2912
283.59	1.41202	283.59	1.34325	283.59	1.29367
283.79	1.41401	283.79	1.34682	283.79	1.29476
283.99	1.42105	283.99	1.34607	283.99	1.2952
284.19	1.42256	284.19	1.35355	284.19	1.30145
284.39	1.4229	284.39	1.35872	284.39	1.30174
284.59	1.42543	284.59	1.35808	284.59	1.30705
284.79	1.42796	284.79	1.35755	284.79	1.30809
284.99	1.43522	284.99	1.36191	284.99	1.31191
285.19	1.43182	285.19	1.36208	285.19	1.31268
285.39	1.43481	285.39	1.36745	285.39	1.31652
285.59	1.44041	285.59	1.36945	285.59	1.31841
285.79	1.44408	285.79	1.37692	285.79	1.32008
285.99	1.44151	285.99	1.37812	285.99	1.32373
286.19	1.44715	286.19	1.37805	286.19	1.32407
286.39	1.45182	286.39	1.38182	286.39	1.32772
286.59	1.45716	286.59	1.38439	286.59	1.3314
286.79	1.45354	286.79	1.38551	286.79	1.32967
286.99	1.4617	286.99	1.39232	286.99	1.33499
287.19	1.46163	287.19	1.39416	287.19	1.33441
287.39	1.46407	287.39	1.3986	287.39	1.33916
287.59	1.46964	287.59	1.39792	287.59	1.34737
287.79	1.46967	287.79	1.40028	287.79	1.34603
287.99	1.47293	287.99	1.40254	287.99	1.34944
288.19	1.47656	288.19	1.40757	288.19	1.35016
288.39	1.47809	288.39	1.4111	288.39	1.35522
288.59	1.47819	288.59	1.41271	288.59	1.35694
288.79	1.48755	288.79	1.41428	288.79	1.35807
288.99	1.48664	288.99	1.4137	288.99	1.35907
289.19	1.49312	289.19	1.42247	289.19	1.36404
289.39	1.49546	289.39	1.41925	289.39	1.36426
289.59	1.49871	289.59	1.42168	289.59	1.36906
289.79	1.49725	289.79	1.42543	289.79	1.3697
289.99	1.50184	289.99	1.42385	289.99	1.37138
290.19	1.49985	290.19	1.43175	290.19	1.37553
290.39	1.50856	290.39	1.43525	290.39	1.37589
290.59	1.50775	290.59	1.43568	290.59	1.37944
290.79	1.50754	290.79	1.4398	290.79	1.38118
290.99	1.51595	290.99	1.44491	290.99	1.3829
291.19	1.51947	291.19	1.44051	291.19	1.38699
291.39	1.51691	291.39	1.4446	291.39	1.39093
291.59	1.52398	291.59	1.45175	291.59	1.39228
291.79	1.52705	291.79	1.45603	291.79	1.39499
291.99	1.52753	291.99	1.45526	291.99	1.39741
292.19	1.53185	292.19	1.45878	292.19	1.39911
292.39	1.53192	292.39	1.45622	292.39	1.40191
292.59	1.53903	292.59	1.4615	292.59	1.40504
292.79	1.5379	292.79	1.47028	292.79	1.40987
292.99	1.54196	292.99	1.46673	292.99	1.41212
293.19	1.54894	293.19	1.47439	293.19	1.41083
293.39	1.54865	293.39	1.47193	293.39	1.4146
293.59	1.55161	293.59	1.47195	293.59	1.41369
293.79	1.54998	293.79	1.4779	293.79	1.4154
293.99	1.55596	293.99	1.47946	293.99	1.42354
294.19	1.55836	294.19	1.47957	294.19	1.42372
294.39	1.55779	294.39	1.48553	294.39	1.4275
294.59	1.55938	294.59	1.48795	294.59	1.42791
294.79	1.56294	294.79	1.49211	294.79	1.43035
294.99	1.56835	294.99	1.49467	294.99	1.43433
295.19	1.56758	295.19	1.49584	295.19	1.43561
295.39	1.5722	295.39	1.50197	295.39	1.43593
295.59	1.57392	295.59	1.50117	295.59	1.43955
295.79	1.57781	295.79	1.50243	295.79	1.44295
295.99	1.5817	295.99	1.50428	295.99	1.4444
296.19	1.58818	296.19	1.51174	296.19	1.4462
296.39	1.5852	296.39	1.5128	296.39	1.45001
296.59	1.58632	296.59	1.51465	296.59	1.45053
296.79	1.59348	296.79	1.51463	296.79	1.45584
296.99	1.59348	296.99	1.51799	296.99	1.45761
297.19	1.59432	297.19	1.51935	297.19	1.46028
297.39	1.60273	297.39	1.5277	297.39	1.46152
297.59	1.60581	297.59	1.53006	297.59	1.46427
297.79	1.60221	297.79	1.5356	297.79	1.46709
297.99	1.60697	297.99	1.5293	297.99	1.46879
298.19	1.60841	298.19	1.52873	298.19	1.47038
298.39	1.61478	298.39	1.53573	298.39	1.47292
298.59	1.61529	298.59	1.54267	298.59	1.4772
298.79	1.61635	298.79	1.53892	298.79	1.48272
298.99	1.61637	298.99	1.54891	298.99	1.48036
299.19	1.62292	299.19	1.55429	299.19	1.48312
299.39	1.62307	299.39	1.55463	299.39	1.48349
299.59	1.63059	299.59	1.55014	299.59	1.4902
299.79	1.63198	299.79	1.5565	299.79	1.49378
299.99	1.63212	299.99	1.55687	299.99	1.49623
300.19	1.63776	300.19	1.55667	300.19	1.49496
300.39	1.63706	300.39	1.56284	300.39	1.49798
300.59	1.64002	300.59	1.56265	300.59	1.50058
300.79	1.64793	300.79	1.56541	300.79	1.50346
300.99	1.64882	300.99	1.56544	300.99	1.50261
301.19	1.65146	301.19	1.57188	301.19	1.50646
301.39	1.6535	301.39	1.5744	301.39	1.50614
301.59	1.65106	301.59	1.57671	301.59	1.51249
301.79	1.65827	301.79	1.57502	301.79	1.51527
301.99	1.66424	301.99	1.5818	301.99	1.51576
302.19	1.65688	302.19	1.58005	302.19	1.52325
302.39	1.66701	302.39	1.58444	302.39	1.52224
302.59	1.66888	302.59	1.59191	302.59	1.52512
302.79	1.6697	302.79	1.59187	302.79	1.52475
302.99	1.67065	302.99	1.59438	302.99	1.53225
303.19	1.67858	303.19	1.5973	303.19	1.52955
303.39	1.67961	303.39	1.59742	303.39	1.5346
303.59	1.68376	303.59	1.60203	303.59	1.53693
303.79	1.68386	303.79	1.60439	303.79	1.53293
303.99	1.68168	303.99	1.60377	303.99	1.54289
304.19	1.68916	304.19	1.60774	304.19	1.54008
304.39	1.6923	304.39	1.61235	304.39	1.54527
304.59	1.69373	304.59	1.61452	304.59	1.54642
304.79	1.69197	304.79	1.61458	304.79	1.54911
304.99	1.70087	304.99	1.61794	304.99	1.55187
305.19	1.70239	305.19	1.61973	305.19	1.55299
305.39	1.70114	305.39	1.61956	305.39	1.55728
305.59	1.70512	305.59	1.62408	305.59	1.5592
305.79	1.70825	305.79	1.6246	305.79	1.56188
305.99	1.71207	305.99	1.62777	305.99	1.5624
306.19	1.71531	306.19	1.63075	306.19	1.56971
306.39	1.71391	306.39	1.63501	306.39	1.56601
306.59	1.71898	306.59	1.63543	306.59	1.57122
306.79	1.72182	306.79	1.63961	306.79	1.57261
306.99	1.72651	306.99	1.64021	306.99	1.57481
307.19	1.7258	307.19	1.64435	307.19	1.57672
307.39	1.72927	307.39	1.65016	307.39	1.57804
307.59	1.72893	307.59	1.6505	307.59	1.5795
307.79	1.72864	307.79	1.65337	307.79	1.587
307.99	1.73614	307.99	1.65205	307.99	1.58406
308.19	1.73996	308.19	1.65841	308.19	1.58937
308.39	1.73512	308.39	1.65916	308.39	1.59414
308.59	1.74284	308.59	1.66281	308.59	1.59551
308.79	1.74371	308.79	1.66383	308.79	1.59567
308.99	1.74834	308.99	1.672	308.99	1.59837
309.19	1.74888	309.19	1.67023	309.19	1.59695
309.39	1.75327	309.39	1.67394	309.39	1.60044
309.59	1.75375	309.59	1.67125	309.59	1.60382
309.79	1.75682	309.79	1.67638	309.79	1.60728
309.99	1.76129	309.99	1.68044	309.99	1.60893
310.19	1.76638	310.19	1.67994	310.19	1.61203
310.39	1.7686	310.39	1.68424	310.39	1.61391
310.59	1.76836	310.59	1.68463	310.59	1.6156
310.79	1.77275	310.79	1.68845	310.79	1.61787
310.99	1.77596	310.99	1.69109	310.99	1.62118
311.19	1.77291	311.19	1.69146	311.19	1.62526
311.39	1.77913	311.39	1.69022	311.39	1.62586
311.59	1.78333	311.59	1.69508	311.59	1.62359
311.79	1.78374	311.79	1.69878	311.79	1.63099
311.99	1.78993	311.99	1.70688	311.99	1.63266
312.19	1.78902	312.19	1.7034	312.19	1.63633
312.39	1.79534	312.39	1.70476	312.39	1.63685
312.59	1.79576	312.59	1.71409	312.59	1.63546
312.79	1.79228	312.79	1.71183	312.79	1.64417
312.99	1.79853	312.99	1.71803	312.99	1.64306
313.19	1.7998	313.19	1.71625	313.19	1.64478
313.39	1.80608	313.39	1.72071	313.39	1.64537
313.59	1.80571	313.59	1.72208	313.59	1.64927
313.79	1.80965	313.79	1.72392	313.79	1.65056
313.99	1.81104	313.99	1.72645	313.99	1.65039
314.19	1.81311	314.19	1.72575	314.19	1.6557
314.39	1.81641	314.39	1.73103	314.39	1.65814
314.59	1.82136	314.59	1.73259	314.59	1.65906
314.79	1.81645	314.79	1.73458	314.79	1.66191
314.99	1.8256	314.99	1.73887	314.99	1.66489
315.19	1.82813	315.19	1.74019	315.19	1.66886
315.39	1.82692	315.39	1.73795	315.39	1.67044
315.59	1.82952	315.59	1.74637	315.59	1.66864
315.79	1.83156	315.79	1.74458	315.79	1.67136
315.99	1.83495	315.99	1.75258	315.99	1.67621
316.19	1.8357	316.19	1.75008	316.19	1.67868
316.39	1.84006	316.39	1.75495	316.39	1.67806
316.59	1.84069	316.59	1.75681	316.59	1.68416
316.79	1.84314	316.79	1.7607	316.79	1.6844
316.99	1.84958	316.99	1.75975	316.99	1.6897
317.19	1.84756	317.19	1.76235	317.19	1.68905
317.39	1.85164	317.39	1.76876	317.39	1.69477
317.59	1.85428	317.59	1.76799	317.59	1.69393
317.79	1.85615	317.79	1.76848	317.79	1.69381
317.99	1.85878	317.99	1.77251	317.99	1.69544
318.19	1.86144	318.19	1.7756	318.19	1.70359
318.39	1.86251	318.39	1.77768	318.39	1.70284
318.59	1.86451	318.59	1.77577	318.59	1.70772
318.79	1.86824	318.79	1.78332	318.79	1.70432
318.99	1.86879	318.99	1.78145	318.99	1.70914
319.19	1.8723	319.19	1.78419	319.19	1.71196
319.39	1.87524	319.39	1.78779	319.39	1.71278
319.59	1.87614	319.59	1.79059	319.59	1.71504
319.79	1.87806	319.79	1.79626	319.79	1.71616
319.99	1.8823	319.99	1.7943	319.99	1.72155
320.19	1.88256	320.19	1.80123	320.19	1.72248
320.39	1.88394	320.39	1.79639	320.39	1.72371
320.59	1.89044	320.59	1.8025	320.59	1.72598
320.79	1.89246	320.79	1.80416	320.79	1.72266
320.99	1.89829	320.99	1.80496	320.99	1.72968
321.19	1.89555	321.19	1.80959	321.19	1.73291
321.39	1.89961	321.39	1.81033	321.39	1.733
321.59	1.90382	321.59	1.80812	321.59	1.73999
321.79	1.90602	321.79	1.8173	321.79	1.73977
321.99	1.90342	321.99	1.82009	321.99	1.74177
322.19	1.91079	322.19	1.82111	322.19	1.74882
322.39	1.9146	322.39	1.82068	322.39	1.7456
322.59	1.91501	322.59	1.82319	322.59	1.74634
322.79	1.91689	322.79	1.82486	322.79	1.75008
322.99	1.92099	322.99	1.82915	322.99	1.75325
323.19	1.92295	323.19	1.83583	323.19	1.75341
323.39	1.92576	323.39	1.83379	323.39	1.75839
323.59	1.92634	323.59	1.83274	323.59	1.7577
323.79	1.92983	323.79	1.84058	323.79	1.76416
323.99	1.93341	323.99	1.83929	323.99	1.76151
324.19	1.93003	324.19	1.84298	324.19	1.76338
324.39	1.93599	324.39	1.84685	324.39	1.7638
324.59	1.93694	324.59	1.84881	324.59	1.77053
324.79	1.94069	324.79	1.84574	324.79	1.76679
324.99	1.9432	324.99	1.8517	324.99	1.77126
325.19	1.94834	325.19	1.85356	325.19	1.77672
325.39	1.94653	325.39	1.85812	325.39	1.77853
325.59	1.95182	325.59	1.86073	325.59	1.78183
325.79	1.95017	325.79	1.86385	325.79	1.78047
325.99	1.9513	325.99	1.86328	325.99	1.78319
326.19	1.95927	326.19	1.86419	326.19	1.78627
326.39	1.95679	326.39	1.86914	326.39	1.78878
326.59	1.9597	326.59	1.87187	326.59	1.79108
326.79	1.96306	326.79	1.87021	326.79	1.79204
326.99	1.96613	326.99	1.87636	326.99	1.79289
327.19	1.96901	327.19	1.87774	327.19	1.80071
327.39	1.96949	327.39	1.8759	327.39	1.79742
327.59	1.9703	327.59	1.88108	327.59	1.79809
327.79	1.97208	327.79	1.88188	327.79	1.8028
327.99	1.97461	327.99	1.88766	327.99	1.80922
328.19	1.98645	328.19	1.88485	328.19	1.80727
328.39	1.98463	328.39	1.89322	328.39	1.81026
328.59	1.98614	328.59	1.89443	328.59	1.81056
328.79	1.99157	328.79	1.89515	328.79	1.81545
328.99	1.98752	328.99	1.89812	328.99	1.81229
329.19	1.99423	329.19	1.90218	329.19	1.81819
329.39	1.99393	329.39	1.89992	329.39	1.81801
329.59	1.9964	329.59	1.8967	329.59	1.82438
329.79	1.99904	329.79	1.90567	329.79	1.82272
329.99	1.99842	329.99	1.90409	329.99	1.82467
330.19	2.00259	330.19	1.91297	330.19	1.82539
330.39	2.00402	330.39	1.91146	330.39	1.82952
330.59	2.00244	330.59	1.91078	330.59	1.83185
330.79	2.01159	330.79	1.91323	330.79	1.83596
330.99	2.01005	330.99	1.92041	330.99	1.83438
331.19	2.01643	331.19	1.91879	331.19	1.83607
331.39	2.0142	331.39	1.9232	331.39	1.84123
331.59	2.02444	331.59	1.92798	331.59	1.84075
331.79	2.0245	331.79	1.92834	331.79	1.84699
331.99	2.02744	331.99	1.93363	331.99	1.84683
332.19	2.02928	332.19	1.92997	332.19	1.84942
332.39	2.03361	332.39	1.93485	332.39	1.84864
332.59	2.02998	332.59	1.93442	332.59	1.84957
332.79	2.03694	332.79	1.93903	332.79	1.85636
332.99	2.03201	332.99	1.93955	332.99	1.85791
333.19	2.0355	333.19	1.94338	333.19	1.85872
333.39	2.04058	333.39	1.94697	333.39	1.86571
333.59	2.04082	333.59	1.94395	333.59	1.86445
333.79	2.04124	333.79	1.94848	333.79	1.8606
333.99	2.04562	333.99	1.95521	333.99	1.86153
334.19	2.0449	334.19	1.95248	334.19	1.86626
334.39	2.05143	334.39	1.95391	334.39	1.87151
334.59	2.04772	334.59	1.95898	334.59	1.87601
334.79	2.05391	334.79	1.95889	334.79	1.87363
334.99	2.05751	334.99	1.96221	334.99	1.87765
335.19	2.06018	335.19	1.96452	335.19	1.87797
335.39	2.06255	335.39	1.96916	335.39	1.88279
335.59	2.06183	335.59	1.9668	335.59	1.882
335.79	2.06803	335.79	1.97247	335.79	1.88062
335.99	2.06977	335.99	1.97638	335.99	1.88135
336.19	2.07059	336.19	1.97574	336.19	1.88679
336.39	2.07016	336.39	1.97831	336.39	1.89141
336.59	2.07437	336.59	1.97854	336.59	1.89177
336.79	2.07903	336.79	1.9845	336.79	1.89576
336.99	2.08001	336.99	1.98062	336.99	1.89828
337.19	2.08032	337.19	1.98528	337.19	1.89787
337.39	2.08946	337.39	1.98822	337.39	1.90432
337.59	2.086	337.59	1.99301	337.59	1.90172
337.79	2.08873	337.79	1.99476	337.79	1.9069
337.99	2.09148	337.99	1.9978	337.99	1.91029
338.19	2.09647	338.19	1.99883	338.19	1.91306
338.39	2.09621	338.39	1.99663	338.39	1.91216
338.59	2.09957	338.59	1.99868	338.59	1.91361
338.79	2.09846	338.79	2.00576	338.79	1.91483
338.99	2.09982	338.99	2.00269	338.99	1.91796
339.19	2.10669	339.19	2.00546	339.19	1.92061
339.39	2.10822	339.39	2.00636	339.39	1.92251
339.59	2.10568	339.59	2.01232	339.59	1.92551
339.79	2.11112	339.79	2.01503	339.79	1.92461
339.99	2.1116	339.99	2.01626	339.99	1.92365
340.19	2.11706	340.19	2.01801	340.19	1.92972
340.39	2.11489	340.39	2.02031	340.39	1.93419
340.59	2.11771	340.59	2.02334	340.59	1.93664
340.79	2.12538	340.79	2.02332	340.79	1.93417
340.99	2.12685	340.99	2.02438	340.99	1.93641
341.19	2.12719	341.19	2.02809	341.19	1.93953
341.39	2.12885	341.39	2.02992	341.39	1.94126
341.59	2.1334	341.59	2.02878	341.59	1.94465
341.79	2.13584	341.79	2.03223	341.79	1.94474
341.99	2.13749	341.99	2.03912	341.99	1.94762
342.19	2.14075	342.19	2.04212	342.19	1.95049
342.39	2.13981	342.39	2.04467	342.39	1.9498
342.59	2.13973	342.59	2.04621	342.59	1.95337
342.79	2.14246	342.79	2.04806	342.79	1.95496
342.99	2.14798	342.99	2.04415	342.99	1.95509
343.19	2.15004	343.19	2.04791	343.19	1.95693
343.39	2.15082	343.39	2.05473	343.39	1.96062
343.59	2.15587	343.59	2.05523	343.59	1.96302
343.79	2.15082	343.79	2.05163	343.79	1.96425
343.99	2.15855	343.99	2.05696	343.99	1.96777
344.19	2.15536	344.19	2.06134	344.19	1.96675
344.39	2.16002	344.39	2.06374	344.39	1.97151
344.59	2.16571	344.59	2.06572	344.59	1.97418
344.79	2.16989	344.79	2.06607	344.79	1.97205
344.99	2.16683	344.99	2.06499	344.99	1.98063
345.19	2.17052	345.19	2.07108	345.19	1.98107
345.39	2.17041	345.39	2.07192	345.39	1.98111
345.59	2.17638	345.59	2.07983	345.59	1.97984
345.79	2.17942	345.79	2.07435	345.79	1.9863
345.99	2.18195	345.99	2.07726	345.99	1.98741
346.19	2.18043	346.19	2.08514	346.19	1.9893
346.39	2.18247	346.39	2.08088	346.39	1.99238
346.59	2.18795	346.59	2.08342	346.59	1.99154
346.79	2.1871	346.79	2.08727	346.79	1.99415
346.99	2.19065	346.99	2.09384	346.99	1.99712
347.19	2.19489	347.19	2.09314	347.19	1.99908
347.39	2.19395	347.39	2.09579	347.39	2.00269
347.59	2.19441	347.59	2.09241	347.59	2.0021
347.79	2.19878	347.79	2.10001	347.79	2.00725
347.99	2.19948	347.99	2.10172	347.99	2.00516
348.19	2.20535	348.19	2.10166	348.19	2.00987
348.39	2.20562	348.39	2.10552	348.39	2.01121
348.59	2.20915	348.59	2.10493	348.59	2.01408
348.79	2.20944	348.79	2.1048	348.79	2.01427
348.99	2.20831	348.99	2.11084	348.99	2.01962
349.19	2.21163	349.19	2.11381	349.19	2.01828
349.39	2.2172	349.39	2.11511	349.39	2.01887
349.59	2.21748	349.59	2.11696	349.59	2.02419
349.79	2.22338	349.79	2.11451	349.79	2.02502
349.99	2.2171	349.99	2.12248	349.99	2.02732
350.19	2.22601	350.19	2.11901	350.19	2.03009
350.39	2.22401	350.39	2.12437	350.39	2.03228
350.59	2.22664	350.59	2.12778	350.59	2.03029
350.79	2.22806	350.79	2.12467	350.79	2.03246
350.99	2.23689	350.99	2.12829	350.99	2.0355
351.19	2.23273	351.19	2.1371	351.19	2.03586
351.39	2.23725	351.39	2.13071	351.39	2.04029
351.59	2.23635	351.59	2.13605	351.59	2.04067
351.8	2.32641	351.8	2.22153	351.8	2.12109
351.99	2.32657	351.99	2.22174	351.99	2.12365
352.19	2.32798	352.19	2.22716	352.19	2.12686
352.39	2.32943	352.39	2.22472	352.39	2.12748
352.59	2.3288	352.59	2.22483	352.59	2.12784
352.79	2.33084	352.79	2.22544	352.79	2.12543
352.99	2.33158	352.99	2.22599	352.99	2.13012
353.19	2.32937	353.19	2.22931	353.19	2.12678
353.39	2.33219	353.39	2.22725	353.39	2.1297
353.59	2.33204	353.59	2.23019	353.59	2.13614
353.79	2.33051	353.79	2.22784	353.79	2.12484
353.99	2.33234	353.99	2.22707	353.99	2.12784
354.19	2.32909	354.19	2.22824	354.19	2.12839
354.39	2.33204	354.39	2.22726	354.39	2.1289
354.59	2.33364	354.59	2.22966	354.59	2.13025
354.79	2.33239	354.79	2.22306	354.79	2.13154
354.99	2.33004	354.99	2.2258	354.99	2.12702
355.19	2.33308	355.19	2.22443	355.19	2.12828
355.39	2.32859	355.39	2.22266	355.39	2.12903
355.59	2.32851	355.59	2.22814	355.59	2.12413
355.79	2.3317	355.79	2.22297	355.79	2.12278
355.99	2.327	355.99	2.22683	355.99	2.12536
356.19	2.3224	356.19	2.22204	356.19	2.12112
356.39	2.32527	356.39	2.21922	356.39	2.12328
356.59	2.32543	356.59	2.21887	356.59	2.12615
356.79	2.32066	356.79	2.22533	356.79	2.12618
356.99	2.32482	356.99	2.2214	356.99	2.12664
357.19	2.32643	357.19	2.22013	357.19	2.11855
357.39	2.32906	357.39	2.22151	357.39	2.12014
357.59	2.32665	357.59	2.21968	357.59	2.12506
357.79	2.32016	357.79	2.21819	357.79	2.12322
357.99	2.32761	357.99	2.22195	357.99	2.12171
358.19	2.32532	358.19	2.21803	358.19	2.12055
358.39	2.32453	358.39	2.2168	358.39	2.11841
358.59	2.32322	358.59	2.22345	358.59	2.12
358.79	2.31717	358.79	2.21559	358.79	2.12027
358.99	2.32509	358.99	2.21583	358.99	2.12178
359.19	2.31692	359.19	2.21696	359.19	2.11686
359.39	2.32448	359.39	2.21676	359.39	2.1155
359.59	2.31953	359.59	2.21863	359.59	2.12274
359.79	2.31804	359.79	2.22078	359.79	2.11919
359.99	2.31757	359.99	2.2164	359.99	2.11768
360.19	2.32108	360.19	2.21417	360.19	2.11443
360.39	2.31519	360.39	2.21038	360.39	2.11302
360.59	2.3208	360.59	2.21557	360.59	2.11406
360.79	2.31884	360.79	2.2103	360.79	2.11327
360.99	2.31838	360.99	2.21578	360.99	2.11447
361.19	2.31565	361.19	2.21212	361.19	2.11314
361.39	2.31688	361.39	2.21296	361.39	2.1163
361.59	2.3149	361.59	2.21487	361.59	2.11447
361.79	2.31245	361.79	2.2134	361.79	2.11507
361.99	2.31635	361.99	2.21346	361.99	2.11602
362.19	2.31653	362.19	2.21412	362.19	2.11556
362.39	2.31998	362.39	2.20968	362.39	2.11309
362.59	2.31836	362.59	2.21282	362.59	2.11579
362.79	2.31521	362.79	2.21474	362.79	2.10961
362.99	2.31095	362.99	2.20627	362.99	2.114
363.19	2.31147	363.19	2.21028	363.19	2.114
363.39	2.31127	363.39	2.21077	363.39	2.11218
363.59	2.31566	363.59	2.20745	363.59	2.11347
363.79	2.31533	363.79	2.20927	363.79	2.11223
363.99	2.31076	363.99	2.20818	363.99	2.11381
364.19	2.31121	364.19	2.21017	364.19	2.11155
364.39	2.31486	364.39	2.20318	364.39	2.11232
364.59	2.31265	364.59	2.20682	364.59	2.11402
364.79	2.31148	364.79	2.20655	364.79	2.10977
364.99	2.31228	364.99	2.20614	364.99	2.10813
365.19	2.30959	365.19	2.20693	365.19	2.1107
365.39	2.30936	365.39	2.20517	365.39	2.10983
365.59	2.30688	365.59	2.20693	365.59	2.10707
365.79	2.31177	365.79	2.20466	365.79	2.10987
365.99	2.30907	365.99	2.20494	365.99	2.10906
366.19	2.31084	366.19	2.20663	366.19	2.10896
366.39	2.30654	366.39	2.20222	366.39	2.10583
366.59	2.30941	366.59	2.20803	366.59	2.10583
366.79	2.30479	366.79	2.20362	366.79	2.11007
366.99	2.30471	366.99	2.20373	366.99	2.11012
367.19	2.3033	367.19	2.20209	367.19	2.10622
367.39	2.30859	367.39	2.20623	367.39	2.11022
367.59	2.30536	367.59	2.20303	367.59	2.10524
367.79	2.30965	367.79	2.20274	367.79	2.10643
367.99	2.30731	367.99	2.20425	367.99	2.10877
368.19	2.30629	368.19	2.20078	368.19	2.1062
368.39	2.30533	368.39	2.20256	368.39	2.10469
368.59	2.30505	368.59	2.2001	368.59	2.10592
368.79	2.30952	368.79	2.20444	368.79	2.10401
368.99	2.30459	368.99	2.20263	368.99	2.10423
369.19	2.30586	369.19	2.19822	369.19	2.10477
369.39	2.30238	369.39	2.19789	369.39	2.10431
369.59	2.29882	369.59	2.20196	369.59	2.10169
369.79	2.30024	369.79	2.20064	369.79	2.10438
369.99	2.30251	369.99	2.19843	369.99	2.1045
370.19	2.30522	370.19	2.19917	370.19	2.10354
370.39	2.30211	370.39	2.19751	370.39	2.1039
370.59	2.29838	370.59	2.19663	370.59	2.10055
370.79	2.30122	370.79	2.19777	370.79	2.10137
370.99	2.29835	370.99	2.20121	370.99	2.1006
371.19	2.30013	371.19	2.19842	371.19	2.10233
371.39	2.30028	371.39	2.19761	371.39	2.09974
371.59	2.30106	371.59	2.19562	371.59	2.10172
371.79	2.29407	371.79	2.19612	371.79	2.10374
371.99	2.30002	371.99	2.19595	371.99	2.09948
372.19	2.2987	372.19	2.1964	372.19	2.09891
372.39	2.30097	372.39	2.19384	372.39	2.09716
372.59	2.29681	372.59	2.19815	372.59	2.09668
372.79	2.29978	372.79	2.19406	372.79	2.10083
372.99	2.29439	372.99	2.19478	372.99	2.10047
373.19	2.29483	373.19	2.19446	373.19	2.09876
373.39	2.29605	373.39	2.19546	373.39	2.10099
373.59	2.29633	373.59	2.19469	373.59	2.09882
373.79	2.29093	373.79	2.19222	373.79	2.09486
373.99	2.29471	373.99	2.19549	373.99	2.09731
374.19	2.29515	374.19	2.19443	374.19	2.10031
374.39	2.29539	374.39	2.19764	374.39	2.09656
374.59	2.29169	374.59	2.19011	374.59	2.0939
374.79	2.29706	374.79	2.19267	374.79	2.09414
374.99	2.29146	374.99	2.19226	374.99	2.09631
375.19	2.29292	375.19	2.19207	375.19	2.09861
375.39	2.29382	375.39	2.19053	375.39	2.09741
375.59	2.29349	375.59	2.18793	375.59	2.09753
375.79	2.29012	375.79	2.19391	375.79	2.09763
375.99	2.29194	375.99	2.19001	375.99	2.09652
376.19	2.28606	376.19	2.19104	376.19	2.09322
376.39	2.29086	376.39	2.18876	376.39	2.09126
376.59	2.29268	376.59	2.1931	376.59	2.09453
376.79	2.28927	376.79	2.1854	376.79	2.09133
376.99	2.29235	376.99	2.18782	376.99	2.09195
377.19	2.29038	377.19	2.18688	377.19	2.092
377.39	2.2888	377.39	2.1893	377.39	2.09153
377.59	2.28812	377.59	2.18728	377.59	2.09092
377.79	2.2875	377.79	2.187	377.79	2.09173
377.99	2.28437	377.99	2.18393	377.99	2.08919
378.19	2.28606	378.19	2.18994	378.19	2.09411
378.39	2.28789	378.39	2.18788	378.39	2.09261
378.59	2.28581	378.59	2.18831	378.59	2.08943
378.79	2.28859	378.79	2.18595	378.79	2.09135
378.99	2.28674	378.99	2.18966	378.99	2.09135
379.19	2.28758	379.19	2.18646	379.19	2.08876
379.39	2.28939	379.39	2.18517	379.39	2.08884
379.59	2.2855	379.59	2.18683	379.59	2.09067
379.79	2.2852	379.79	2.1863	379.79	2.088
379.99	2.28294	379.99	2.18602	379.99	2.08722
380.19	2.28428	380.19	2.18554	380.19	2.08859
380.39	2.2876	380.39	2.18425	380.39	2.09083
380.59	2.28685	380.59	2.18125	380.59	2.08763
380.79	2.28504	380.79	2.18246	380.79	2.09107
380.99	2.28192	380.99	2.18448	380.99	2.08638
381.19	2.28271	381.19	2.18275	381.19	2.09053
381.39	2.2889	381.39	2.18296	381.39	2.08753
381.59	2.28458	381.59	2.18119	381.59	2.09074
381.79	2.28266	381.79	2.18337	381.79	2.08833
381.99	2.28444	381.99	2.1804	381.99	2.08705
382.19	2.28157	382.19	2.18222	382.19	2.08841
382.39	2.28143	382.39	2.18234	382.39	2.08489
382.59	2.28329	382.59	2.17774	382.59	2.08931
382.79	2.2853	382.79	2.18146	382.79	2.08845
382.99	2.28471	382.99	2.18606	382.99	2.08333
383.19	2.28316	383.19	2.18183	383.19	2.08518
383.39	2.27896	383.39	2.18022	383.39	2.08713
383.59	2.28472	383.59	2.18162	383.59	2.08703
383.79	2.28146	383.79	2.18173	383.79	2.08582
383.99	2.28144	383.99	2.17624	383.99	2.08486
384.19	2.281	384.19	2.18231	384.19	2.08652
384.39	2.27562	384.39	2.18021	384.39	2.08456
384.59	2.28063	384.59	2.18473	384.59	2.0846
384.79	2.28124	384.79	2.178	384.79	2.08407
384.99	2.2785	384.99	2.17522	384.99	2.08435
385.19	2.27991	385.19	2.18154	385.19	2.08377
385.39	2.27837	385.39	2.18071	385.39	2.08413
385.59	2.28461	385.59	2.1761	385.59	2.08106
385.79	2.27997	385.79	2.1758	385.79	2.08386
385.99	2.28037	385.99	2.17838	385.99	2.08497
386.19	2.27855	386.19	2.1818	386.19	2.08057
386.39	2.278	386.39	2.1764	386.39	2.08196
386.59	2.27539	386.59	2.17788	386.59	2.08206
386.79	2.27671	386.79	2.17796	386.79	2.08399
386.99	2.2763	386.99	2.17533	386.99	2.082
387.19	2.27721	387.19	2.17389	387.19	2.08284
387.39	2.28173	387.39	2.17782	387.39	2.08311
387.59	2.28349	387.59	2.17646	387.59	2.0816
387.79	2.27967	387.79	2.18012	387.79	2.07972
387.99	2.27967	387.99	2.17651	387.99	2.08316
388.19	2.27891	388.19	2.17543	388.19	2.08082
388.39	2.28076	388.39	2.17382	388.39	2.07842
388.59	2.2752	388.59	2.17668	388.59	2.08135
388.79	2.27436	388.79	2.174	388.79	2.0832
388.99	2.2782	388.99	2.17915	388.99	2.0793
389.19	2.27728	389.19	2.17282	389.19	2.08108
389.39	2.27829	389.39	2.17309	389.39	2.0781
389.59	2.2713	389.59	2.17368	389.59	2.0775
389.79	2.27525	389.79	2.1743	389.79	2.08336
389.99	2.27591	389.99	2.17229	389.99	2.07958
390.19	2.2772	390.19	2.17544	390.19	2.07938
390.39	2.27496	390.39	2.17293	390.39	2.07758
390.59	2.27309	390.59	2.17481	390.59	2.07807
390.79	2.27647	390.79	2.17081	390.79	2.07521
390.99	2.27312	390.99	2.16821	390.99	2.07701
391.19	2.27413	391.19	2.17318	391.19	2.07536
391.39	2.27571	391.39	2.17292	391.39	2.07436
391.59	2.27376	391.59	2.17152	391.59	2.07696
391.79	2.27526	391.79	2.17662	391.79	2.07554
391.99	2.26909	391.99	2.16954	391.99	2.07521
392.19	2.2738	392.19	2.17371	392.19	2.07553
392.39	2.27344	392.39	2.17068	392.39	2.07628
392.59	2.27401	392.59	2.1709	392.59	2.07369
392.79	2.2707	392.79	2.1687	392.79	2.07869
392.99	2.27279	392.99	2.16988	392.99	2.07969
393.19	2.27233	393.19	2.16511	393.19	2.0774
393.39	2.27166	393.39	2.17157	393.39	2.07519
393.59	2.27373	393.59	2.17121	393.59	2.07556
393.79	2.271	393.79	2.17241	393.79	2.07732
393.99	2.27243	393.99	2.16785	393.99	2.07306
394.19	2.27515	394.19	2.16976	394.19	2.07654
394.39	2.27078	394.39	2.16609	394.39	2.073
394.59	2.27153	394.59	2.17322	394.59	2.07396
394.79	2.27076	394.79	2.16871	394.79	2.07027
394.99	2.26881	394.99	2.16618	394.99	2.07332
395.19	2.26925	395.19	2.16937	395.19	2.07119
395.39	2.26692	395.39	2.1672	395.39	2.07045
395.59	2.26701	395.59	2.16759	395.59	2.07362
395.79	2.26581	395.79	2.16306	395.79	2.07262
395.99	2.26829	395.99	2.16806	395.99	2.07598
396.19	2.26428	396.19	2.17022	396.19	2.0721
396.39	2.26763	396.39	2.16568	396.39	2.07345
396.59	2.26805	396.59	2.16626	396.59	2.07216
396.79	2.27212	396.79	2.16703	396.79	2.06996
396.99	2.27078	396.99	2.16176	396.99	2.0738
397.19	2.26767	397.19	2.16556	397.19	2.07443
397.39	2.26755	397.39	2.16673	397.39	2.07284
397.59	2.26751	397.59	2.16471	397.59	2.07258
397.79	2.26782	397.79	2.16602	397.79	2.07231
397.99	2.26073	397.99	2.16556	397.99	2.06957
398.19	2.26605	398.19	2.16555	398.19	2.07435
398.39	2.264	398.39	2.16668	398.39	2.06752
398.59	2.26393	398.59	2.16322	398.59	2.07286
398.79	2.26296	398.79	2.15965	398.79	2.07227
398.99	2.26104	398.99	2.16582	398.99	2.06601
399.19	2.26964	399.19	2.1613	399.19	2.06963
399.39	2.26736	399.39	2.16398	399.39	2.06745
[truncated: 94,761 more rows]
