# Supplementary material for: The IRE1β-mediated unfolded protein response is repressed by the chaperone AGR2 in mucin producing cells
Source: EMBO J. 2023 Dec 18;43(5):719–53. doi: 10.1038/s44318-023-00014-z (PMC10907699; doi:10.1038/s44318-023-00014-z)
Supplement: Supplementary file 7 — Source Data Fig. 5 [file 44318_2023_14_MOESM7_ESM.zip › Fig 5/C/20230330 rep 3 C81S RawData.xlsx]

## Sheet: 20230330 rep 3 C81S RawData
B5		C5
Time (s)	Displacement AGR2 C81S	Time (s)	Displacement AGR2 C81S
0	0	0	0
0.19	0.00018159	0.19	0.00114894
0.39	-0.00142561	0.39	0.0001906
0.6	-0.00185273	0.6	-0.00076544
0.79	-0.00442412	0.79	-0.00136082
0.99	0.0025412	0.99	0.00018269
1.19	0.0015238	1.19	0.00082781
1.39	0.00440552	1.39	-0.00241638
1.59	0.00898064	1.59	-0.00044066
1.79	0.00434345	1.79	0.00307983
1.99	0.00531085	1.99	-0.00087452
2.19	0.00294333	2.19	0.00075585
2.39	0.00448597	2.39	0.00305727
2.59	0.00632891	2.59	0.0002882
2.79	0.00505131	2.79	-0.00129962
2.99	0.00647868	2.99	-0.00051085
3.19	0.0081961	3.19	0.0049735
3.39	0.00648445	3.39	0.00351228
3.59	0.00807793	3.59	0.00209901
3.79	0.00742837	3.79	0.00387559
3.99	0.0118138	3.99	0.00907302
4.19	0.00785226	4.19	0.00492102
4.39	0.00966908	4.39	0.00170243
4.59	0.0073198	4.59	0.00230867
4.8	0.0107502	4.8	-0.00177507
4.99	0.00564329	4.99	0.00305122
5.19	0.00802386	5.19	-0.00063041
5.39	0.00860208	5.39	0.00627022
5.59	0.00503622	5.59	0.00370979
5.79	0.0119807	5.79	0.00693987
5.99	0.0118047	5.99	0.00127097
6.19	0.00600212	6.19	0.00610594
6.39	0.00794051	6.39	0.00855615
6.59	0.00997573	6.59	0.00362625
6.8	0.0128094	6.8	0.00538889
6.99	0.00816029	6.99	0.00147283
7.19	0.00950298	7.19	0.00482972
7.39	0.00718135	7.39	0.0046151
7.59	0.00780776	7.59	0.00508112
7.8	0.00940624	7.8	0.00202728
7.99	0.00661078	7.99	0.00448108
8.19	0.011373	8.19	0.00839641
8.39	0.00851253	8.39	0.00675941
8.6	0.00825696	8.6	0.00381408
8.8	0.00545738	8.8	0.00433734
8.99	0.00824777	8.99	0.00393305
9.19	0.00994296	9.19	0.0095378
9.39	0.0109427	9.39	0.00360928
9.6	0.0113969	9.6	0.00877049
9.8	0.010035	9.8	0.00494957
9.99	0.0118003	9.99	0.00957391
10.19	0.010018	10.19	0.00968672
10.39	0.0126953	10.39	0.00576711
10.6	0.0121698	10.6	0.00738319
10.8	0.00702486	10.8	0.00313793
10.99	0.0116803	10.99	0.00368605
11.19	0.0167123	11.19	0.007497
11.39	0.0138129	11.39	0.00770606
11.6	0.0112008	11.6	0.0101974
11.8	0.0141096	11.8	0.0103575
11.99	0.0166845	11.99	0.0082078
12.19	0.013353	12.19	0.0132255
12.39	0.0144514	12.39	0.00781186
12.6	0.0121955	12.6	0.00271937
12.8	0.014458	12.8	0.00767675
12.99	0.014668	12.99	0.012597
13.19	0.0177831	13.19	0.00840755
13.39	0.0137128	13.39	0.00971941
13.6	0.0150037	13.6	0.00806286
13.8	0.0140666	13.8	0.0131174
13.99	0.00979972	13.99	0.0105142
14.19	0.0141108	14.19	0.00816107
14.39	0.014577	14.39	0.00983776
14.59	0.0132436	14.59	0.00977206
14.8	0.0141472	14.8	0.0129165
14.99	0.00988264	14.99	0.00968678
15.19	0.0169668	15.19	0.0118155
15.39	0.0145498	15.39	0.0134442
15.59	0.0115623	15.59	0.00920927
15.79	0.0211698	15.79	0.00937226
15.99	0.0185554	15.99	0.0079347
16.2	0.017119	16.2	0.00807517
16.39	0.0150933	16.39	0.00811649
16.6	0.0142936	16.6	0.00764791
16.8	0.0149423	16.8	0.00757174
17	0.012876	17	0.0112851
17.19	0.0140312	17.19	0.0131947
17.39	0.0145485	17.39	0.0148595
17.6	0.0162142	17.6	0.0118128
17.79	0.0143418	17.79	0.00984185
17.99	0.0177984	17.99	0.00958391
18.19	0.0153244	18.19	0.0132122
18.4	0.0159166	18.4	0.013472
18.6	0.0169079	18.6	0.0131229
18.79	0.0171177	18.79	0.0122338
18.99	0.0163782	18.99	0.0125928
19.2	0.0144027	19.2	0.012696
19.4	0.0178748	19.4	0.0143701
19.59	0.0188253	19.59	0.014587
19.79	0.0200259	19.79	0.0109564
20	0.0157247	20	0.0120004
20.2	0.0172174	20.2	0.0142822
20.4	0.0173602	20.4	0.00899116
20.59	0.0156555	20.59	0.0174193
20.79	0.0149394	20.79	0.00843068
21	0.016836	21	0.0132399
21.2	0.0185217	21.2	0.0137473
21.39	0.0190125	21.39	0.0151102
21.6	0.0160973	21.6	0.013949
21.79	0.0135824	21.79	0.0149092
21.99	0.0186205	21.99	0.0158534
22.19	0.0231978	22.19	0.0123591
22.39	0.0171302	22.39	0.0112281
22.59	0.0166981	22.59	0.0128667
22.79	0.0241694	22.79	0.0112529
22.99	0.0192137	22.99	0.0185377
23.19	0.016153	23.19	0.0125983
23.4	0.0166493	23.4	0.0128157
23.6	0.0212074	23.6	0.0162212
23.79	0.020082	23.79	0.0159269
23.99	0.0208238	23.99	0.0102598
24.19	0.0237986	24.19	0.0152694
24.39	0.0192944	24.39	0.0119982
24.59	0.0172011	24.59	0.0125011
24.79	0.0193515	24.79	0.0155703
24.99	0.0182381	24.99	0.0136069
25.2	0.0222731	25.2	0.0189057
25.4	0.0163601	25.4	0.0139623
25.59	0.0185267	25.59	0.012328
25.79	0.0188822	25.79	0.0160996
25.99	0.0211064	25.99	0.0149791
26.19	0.0211727	26.19	0.012694
26.39	0.0230267	26.39	0.0122805
26.59	0.0190232	26.59	0.0144986
26.79	0.0200009	26.79	0.0159734
27	0.0187959	27	0.0117286
27.2	0.0208335	27.2	0.0159734
27.4	0.0186276	27.4	0.0173839
27.6	0.0211441	27.6	0.0165073
27.8	0.0245649	27.8	0.0159514
28	0.0189734	28	0.0148514
28.2	0.0196941	28.2	0.0165937
28.39	0.0186798	28.39	0.0124151
28.6	0.0203069	28.6	0.0194138
28.8	0.0227461	28.8	0.0147751
29	0.0200082	29	0.0174071
29.2	0.0170172	29.2	0.0180063
29.4	0.0187141	29.4	0.0174744
29.6	0.0237887	29.6	0.0161877
29.8	0.0246844	29.8	0.0179089
30	0.0241085	30	0.0169775
30.19	0.0234598	30.19	0.0146602
30.4	0.0235059	30.4	0.015881
30.6	0.0205624	30.6	0.0202612
30.8	0.0249761	30.8	0.019123
31	0.0207077	31	0.0174218
31.2	0.0194225	31.2	0.0162125
31.4	0.0220721	31.4	0.0148261
31.6	0.0220162	31.6	0.0165653
31.8	0.0252266	31.8	0.0205578
31.99	0.027672	31.99	0.0215647
32.19	0.0234555	32.19	0.0195746
32.4	0.0250364	32.4	0.0179677
32.59	0.026018	32.59	0.014753
32.79	0.0286265	32.79	0.0165965
32.99	0.0248518	32.99	0.0186686
33.19	0.0191502	33.19	0.0178246
33.39	0.0247624	33.39	0.0225229
33.59	0.024643	33.59	0.0234294
33.79	0.0260753	33.79	0.0167421
33.99	0.0256147	33.99	0.0148689
34.19	0.0234739	34.19	0.0204195
34.4	0.0227755	34.4	0.0157053
34.59	0.0216667	34.59	0.0175989
34.79	0.0254305	34.79	0.0195421
34.99	0.0207584	34.99	0.0205348
35.19	0.0229005	35.19	0.0167834
35.4	0.020918	35.4	0.0191057
35.59	0.0198308	35.59	0.0184517
35.79	0.0209604	35.79	0.0192541
35.99	0.0285215	35.99	0.0195979
36.19	0.0215791	36.19	0.0168587
36.4	0.0251733	36.4	0.0204297
36.59	0.0257674	36.59	0.0201656
36.79	0.024206	36.79	0.0207058
36.99	0.0213309	36.99	0.0164298
37.19	0.0240159	37.19	0.0199002
37.39	0.0245471	37.39	0.0165641
37.59	0.0257711	37.59	0.0216004
37.79	0.0232941	37.79	0.0264432
37.99	0.0216663	37.99	0.0211617
38.19	0.0252673	38.19	0.0208869
38.39	0.0231882	38.39	0.0167627
38.59	0.0216585	38.59	0.0182592
38.79	0.0288807	38.79	0.0202616
38.99	0.0262245	38.99	0.0231024
39.19	0.0268659	39.19	0.0220621
39.39	0.0232838	39.39	0.0175238
39.59	0.0240824	39.59	0.0169267
39.79	0.0243539	39.79	0.0221193
39.99	0.0276064	39.99	0.0207409
40.19	0.0240709	40.19	0.021778
40.4	0.0304661	40.4	0.0214959
40.59	0.0249142	40.59	0.0213879
40.79	0.0239442	40.79	0.0221521
40.99	0.0291824	40.99	0.0252343
41.19	0.0292578	41.19	0.0234876
41.4	0.0275837	41.4	0.0204185
41.59	0.0233241	41.59	0.0208975
41.79	0.0289518	41.79	0.0216115
41.99	0.0307964	41.99	0.0207679
42.19	0.0258536	42.19	0.0230098
42.39	0.0205201	42.39	0.0224605
42.59	0.0279445	42.59	0.0188992
42.79	0.0236229	42.79	0.0185416
42.99	0.0262344	42.99	0.0201223
43.19	0.0232362	43.19	0.0244006
43.39	0.0281279	43.39	0.0260686
43.59	0.0281327	43.59	0.0191778
43.79	0.0248666	43.79	0.0240863
43.99	0.0206128	43.99	0.0189427
44.19	0.0246039	44.19	0.0210265
44.39	0.028573	44.39	0.0190052
44.59	0.0259111	44.59	0.0252685
44.79	0.0240836	44.79	0.0232199
44.99	0.0226746	44.99	0.0214253
45.19	0.0254164	45.19	0.0156558
45.4	0.0246093	45.4	0.0241699
45.59	0.0294852	45.59	0.017021
45.79	0.0284416	45.79	0.0221986
45.99	0.0273446	45.99	0.024437
46.19	0.0232721	46.19	0.023031
46.39	0.0242988	46.39	0.0214478
46.59	0.0299246	46.59	0.025503
46.79	0.0259438	46.79	0.0219795
46.99	0.0309927	46.99	0.0248534
47.19	0.0309126	47.19	0.0241183
47.39	0.0269892	47.39	0.023308
47.59	0.0303906	47.59	0.0219978
47.79	0.0299121	47.79	0.0222576
47.99	0.0294397	47.99	0.0231924
48.19	0.0302973	48.19	0.0221294
48.4	0.0283593	48.4	0.0241203
48.59	0.0270372	48.59	0.0261854
48.79	0.0289539	48.79	0.0219006
48.99	0.0309959	48.99	0.025907
49.19	0.0307894	49.19	0.0212637
49.4	0.0299583	49.4	0.0236608
49.59	0.0309816	49.59	0.0233209
49.79	0.0294325	49.79	0.0208735
49.99	0.029732	49.99	0.0200464
50.19	0.0300383	50.19	0.0221671
50.4	0.0278334	50.4	0.0237965
50.59	0.0266448	50.59	0.0173909
50.79	0.0289496	50.79	0.023394
50.99	0.0281166	50.99	0.0249205
51.19	0.0315909	51.19	0.0206869
51.4	0.0261672	51.4	0.0241625
51.59	0.0274907	51.59	0.0231255
51.79	0.0253166	51.79	0.0230388
51.99	0.0284302	51.99	0.0216061
52.19	0.0339614	52.19	0.0235531
52.39	0.0331515	52.39	0.023324
52.59	0.0247674	52.59	0.025955
52.79	0.0314194	52.79	0.0206407
52.99	0.0325521	52.99	0.0261956
53.19	0.0252867	53.19	0.0221209
53.4	0.0315978	53.4	0.0256036
53.59	0.0327663	53.59	0.0251102
53.79	0.0358689	53.79	0.0276397
53.99	0.0294892	53.99	0.0241733
54.19	0.0296198	54.19	0.0206311
54.4	0.0321791	54.4	0.0235399
54.59	0.0300678	54.59	0.0259376
54.79	0.0290467	54.79	0.0246975
54.99	0.0241137	54.99	0.0245912
55.19	0.0296657	55.19	0.0276766
55.39	0.029832	55.39	0.0240151
55.59	0.0292675	55.59	0.0233818
55.79	0.0312184	55.79	0.0237369
55.99	0.0299035	55.99	0.0281931
56.19	0.0327107	56.19	0.0294526
56.39	0.028141	56.39	0.0225386
56.59	0.0291671	56.59	0.0234769
56.79	0.0317715	56.79	0.0282594
56.99	0.0331884	56.99	0.0257322
57.19	0.0271943	57.19	0.0267931
57.4	0.0342673	57.4	0.0251847
57.59	0.0270666	57.59	0.023846
57.79	0.0311466	57.79	0.0233569
57.99	0.0335063	57.99	0.0281974
58.19	0.0337837	58.19	0.0294574
58.4	0.0316121	58.4	0.0272433
58.59	0.029162	58.59	0.0248448
58.79	0.0282832	58.79	0.0248782
58.99	0.031667	58.99	0.0271751
59.19	0.0312991	59.19	0.0236805
59.4	0.0261393	59.4	0.0259662
59.59	0.0315838	59.59	0.024039
59.79	0.0303454	59.79	0.0299142
59.99	0.0281718	59.99	0.0239421
60.19	0.0291732	60.19	0.0246184
60.39	0.0296264	60.39	0.0261984
60.59	0.031329	60.59	0.0254487
60.79	0.0290766	60.79	0.0277119
60.99	0.0313257	60.99	0.0235408
61.19	0.0295173	61.19	0.0252265
61.39	0.0339208	61.39	0.0248151
61.59	0.0325997	61.59	0.0281614
61.79	0.0316947	61.79	0.0291266
61.99	0.0291016	61.99	0.0248593
62.19	0.0301219	62.19	0.0263785
62.4	0.0314976	62.4	0.026799
62.59	0.0312074	62.59	0.0268671
62.79	0.0330901	62.79	0.028848
62.99	0.0332114	62.99	0.0229915
63.19	0.0323108	63.19	0.0253156
63.39	0.0287324	63.39	0.0250762
63.59	0.0311053	63.59	0.0244949
63.79	0.0289026	63.79	0.0253879
63.99	0.0271175	63.99	0.0278972
64.19	0.0305438	64.19	0.0281462
64.39	0.0337793	64.39	0.0277618
64.59	0.0311021	64.59	0.0279865
64.79	0.0309421	64.79	0.0283616
64.99	0.0362756	64.99	0.0247023
65.19	0.0315705	65.19	0.0284976
65.39	0.0334267	65.39	0.0279764
65.59	0.0330124	65.59	0.0278983
65.79	0.0282918	65.79	0.0291755
66	0.0291861	66	0.0285369
66.19	0.0293662	66.19	0.0259915
66.39	0.030545	66.39	0.0247556
66.59	0.0354	66.59	0.0274068
66.79	0.0366241	66.79	0.0272869
67	0.0325549	67	0.0270695
67.19	0.032367	67.19	0.0280198
67.39	0.0289486	67.39	0.0281782
67.59	0.0316209	67.59	0.0260109
67.79	0.0311665	67.79	0.0288286
67.99	0.0314574	67.99	0.0302922
68.19	0.0337339	68.19	0.0223147
68.39	0.031119	68.39	0.0252308
68.59	0.0333108	68.59	0.0326581
68.79	0.0360011	68.79	0.0272668
69	0.0324895	69	0.0259242
69.19	0.0342757	69.19	0.0265588
69.4	0.0347664	69.4	0.0298537
69.6	0.0302795	69.6	0.0275246
69.8	0.0358668	69.8	0.0292104
70	0.0333551	70	0.0296772
70.19	0.0356062	70.19	0.0277012
70.4	0.0363571	70.4	0.0298792
70.6	0.0365604	70.6	0.0234393
70.8	0.0340665	70.8	0.0275276
70.99	0.0324497	70.99	0.029598
71.19	0.0330802	71.19	0.0254703
71.4	0.0315077	71.4	0.0286791
71.6	0.0322753	71.6	0.0284786
71.8	0.0336067	71.8	0.0293819
71.99	0.030735	71.99	0.0302002
72.19	0.0340127	72.19	0.0236728
72.4	0.0304128	72.4	0.03148
72.6	0.0333359	72.6	0.0260709
72.79	0.034736	72.79	0.0324723
73	0.036976	73	0.0298923
73.19	0.0364249	73.19	0.0257517
73.4	0.0353422	73.4	0.0259841
73.6	0.0345329	73.6	0.030011
73.8	0.0357724	73.8	0.0309098
74	0.0360273	74	0.028978
74.19	0.036639	74.19	0.0247545
74.39	0.031434	74.39	0.0300259
74.59	0.0341728	74.59	0.0312887
74.8	0.0369903	74.8	0.0313703
75	0.03138	75	0.0304947
75.19	0.0317485	75.19	0.0311585
75.4	0.0369764	75.4	0.0270546
75.6	0.0325641	75.6	0.0307734
75.8	0.0328587	75.8	0.0299091
75.99	0.0340551	75.99	0.0316973
76.19	0.0369167	76.19	0.0279616
76.4	0.0374556	76.4	0.0285463
76.6	0.0328112	76.6	0.0252552
76.8	0.0343197	76.8	0.0271352
76.99	0.0296708	76.99	0.0288032
77.19	0.0332128	77.19	0.0310011
77.4	0.0349132	77.4	0.0295916
77.6	0.0359599	77.6	0.0300376
77.79	0.0313838	77.79	0.0302513
78	0.0375407	78	0.0260813
78.19	0.0382635	78.19	0.0243935
78.39	0.0325326	78.39	0.0292002
78.59	0.0363928	78.59	0.0273244
78.8	0.0359286	78.8	0.0248079
79	0.0354875	79	0.0263149
79.19	0.0375337	79.19	0.0327938
79.39	0.0340096	79.39	0.0306076
79.59	0.0320516	79.59	0.027868
79.8	0.0341983	79.8	0.030519
80	0.0340849	80	0.0272504
80.19	0.0337447	80.19	0.0276711
80.39	0.0395046	80.39	0.0269454
80.59	0.0355467	80.59	0.0300819
80.8	0.0340096	80.8	0.0264315
80.99	0.032792	80.99	0.0313058
81.19	0.0336843	81.19	0.028428
81.39	0.0309866	81.39	0.0272032
81.6	0.0369559	81.6	0.0257699
81.79	0.034135	81.79	0.0297667
81.99	0.0372136	81.99	0.0251723
82.19	0.0387364	82.19	0.0289471
82.4	0.03191	82.4	0.0286841
82.59	0.0429821	82.59	0.027824
82.79	0.0329431	82.79	0.0292559
83	0.0338134	83	0.0315183
83.19	0.0369507	83.19	0.0290456
83.39	0.0378627	83.39	0.0263367
83.59	0.0333571	83.59	0.0284452
83.79	0.0377785	83.79	0.0293258
84	0.0336952	84	0.0347529
84.19	0.0316817	84.19	0.0295107
84.39	0.0350751	84.39	0.027165
84.59	0.0326988	84.59	0.0303417
84.8	0.0338181	84.8	0.0315064
84.99	0.0348861	84.99	0.0296836
85.19	0.0356008	85.19	0.0235866
85.39	0.0339406	85.39	0.0271226
85.59	0.0360348	85.59	0.0284651
85.8	0.0368561	85.8	0.0265131
85.99	0.035812	85.99	0.0267113
86.19	0.0372749	86.19	0.0264767
86.39	0.0348828	86.39	0.0303437
86.59	0.0349309	86.59	0.0257911
86.79	0.0356022	86.79	0.0271143
86.99	0.0356398	86.99	0.0294015
87.19	0.0379355	87.19	0.0295375
87.39	0.0367959	87.39	0.0281242
87.59	0.0346005	87.59	0.0306165
87.79	0.0346573	87.79	0.0312757
88	0.0357925	88	0.0290863
88.19	0.0364108	88.19	0.0290612
88.39	0.037875	88.39	0.0254571
88.59	0.0339475	88.59	0.0299699
88.79	0.0363779	88.79	0.0231921
89	0.0391225	89	0.0282935
89.19	0.0357087	89.19	0.0258838
89.39	0.0370525	89.39	0.0317917
89.59	0.0327509	89.59	0.0283025
89.8	0.0407722	89.8	0.0278686
90	0.0373505	90	0.0316644
90.19	0.0349896	90.19	0.0286068
90.4	0.0352287	90.4	0.0281636
90.6	0.0343897	90.6	0.0262381
90.8	0.0354812	90.8	0.0313252
91	0.041543	91	0.0287304
91.19	0.0371665	91.19	0.0301122
91.4	0.0382573	91.4	0.0313692
91.6	0.035046	91.6	0.0278687
91.8	0.03351	91.8	0.0260606
92	0.0386759	92	0.0315345
92.19	0.0390478	92.19	0.0302823
92.4	0.0358887	92.4	0.0265448
92.6	0.0356978	92.6	0.029648
92.8	0.0331502	92.8	0.0295997
93	0.037844	93	0.0252317
93.19	0.0362753	93.19	0.0293945
93.4	0.0376657	93.4	0.0294431
93.6	0.0391332	93.6	0.0327651
93.8	0.0388623	93.8	0.0309428
93.99	0.0361428	93.99	0.0320739
94.19	0.0354837	94.19	0.0315622
94.4	0.0333961	94.4	0.0292041
94.6	0.0338232	94.6	0.0283868
94.79	0.0345217	94.79	0.028174
95	0.0361598	95	0.0286603
95.19	0.0371547	95.19	0.0324144
95.4	0.0396401	95.4	0.0307329
95.6	0.0340376	95.6	0.0291336
95.79	0.0344756	95.79	0.0312668
96	0.0364566	96	0.0278868
96.19	0.0356409	96.19	0.0305006
96.4	0.0413806	96.4	0.0255338
96.59	0.0361265	96.59	0.0311625
96.8	0.0398889	96.8	0.0274853
97	0.035998	97	0.0286365
97.19	0.0360424	97.19	0.0285436
97.4	0.0363108	97.4	0.0292062
97.6	0.0381238	97.6	0.0336366
97.8	0.0397387	97.8	0.0321638
97.99	0.0386626	97.99	0.0276486
98.19	0.0367387	98.19	0.0303133
98.4	0.0380678	98.4	0.0282755
98.6	0.0370404	98.6	0.0297206
98.8	0.0367546	98.8	0.029965
98.99	0.0361157	98.99	0.0316337
99.19	0.0378567	99.19	0.0285721
99.4	0.0364379	99.4	0.0332258
99.6	0.0377894	99.6	0.0305985
99.79	0.0380856	99.79	0.0284166
100	0.0317851	100	0.0274778
100.19	0.0381509	100.19	0.025268
100.39	0.0345346	100.39	0.0301177
100.59	0.0354982	100.59	0.0289531
100.79	0.0347322	100.79	0.0300574
101	0.039684	101	0.0277323
101.19	0.0349666	101.19	0.0261705
101.4	0.0381886	101.4	0.0290191
101.59	0.0345725	101.59	0.0297844
101.8	0.0352311	101.8	0.0297996
102	0.0410278	102	0.0298132
102.19	0.0390779	102.19	0.0327127
102.39	0.0379425	102.39	0.0305882
102.59	0.0380932	102.59	0.0302849
102.8	0.0379756	102.8	0.0292458
102.99	0.0391717	102.99	0.0319034
103.19	0.036016	103.19	0.0256413
103.39	0.0393135	103.39	0.0326714
103.6	0.0368474	103.6	0.0295016
103.8	0.0409496	103.8	0.0287663
103.99	0.0389194	103.99	0.0298599
104.19	0.0367218	104.19	0.0297954
104.4	0.0366988	104.4	0.0295173
104.6	0.0400014	104.6	0.0305334
104.79	0.0382488	104.79	0.0310365
105	0.0350419	105	0.0333686
105.19	0.0385773	105.19	0.0284329
105.39	0.0364631	105.39	0.0237335
105.59	0.0328521	105.59	0.0278588
105.79	0.0422676	105.79	0.029981
105.99	0.0367513	105.99	0.030698
106.19	0.0414089	106.19	0.0272372
106.39	0.038213	106.39	0.0311079
106.59	0.0384424	106.59	0.0286321
106.8	0.0369538	106.8	0.0296259
106.99	0.0358916	106.99	0.0294288
107.19	0.042354	107.19	0.029345
107.39	0.0358596	107.39	0.0309069
107.59	0.0355091	107.59	0.031724
107.8	0.0352659	107.8	0.032993
107.99	0.0387243	107.99	0.0304488
108.19	0.0393803	108.19	0.0270629
108.39	0.0366008	108.39	0.0277243
108.59	0.0378076	108.59	0.0305309
108.79	0.0390396	108.79	0.0341701
108.99	0.0375219	108.99	0.0259407
109.19	0.0390127	109.19	0.0339833
109.39	0.0376524	109.39	0.0271526
109.59	0.0371179	109.59	0.0267864
109.79	0.0401342	109.79	0.0288202
110	0.036789	110	0.0270708
110.19	0.0398419	110.19	0.0319232
110.39	0.0363989	110.39	0.0317664
110.59	0.0367697	110.59	0.0312969
110.8	0.0382515	110.8	0.0266825
111	0.0414795	111	0.0314848
111.19	0.0385436	111.19	0.031683
111.4	0.036344	111.4	0.0279876
111.6	0.0345691	111.6	0.0282177
111.8	0.0347138	111.8	0.0294511
112	0.0356757	112	0.0330825
112.19	0.0373986	112.19	0.0348563
112.4	0.0400386	112.4	0.0288469
112.6	0.0352309	112.6	0.0277881
112.8	0.0381541	112.8	0.0295138
113	0.0381982	113	0.0304198
113.19	0.0359042	113.19	0.0277603
113.4	0.0375972	113.4	0.0278403
113.6	0.0350392	113.6	0.0333329
113.8	0.0384029	113.8	0.0323495
114	0.0373172	114	0.0274973
114.19	0.0385589	114.19	0.0276697
114.4	0.040848	114.4	0.0332909
114.59	0.0332733	114.59	0.0284251
114.8	0.0387894	114.8	0.0267428
115	0.0358245	115	0.0337281
115.19	0.0381824	115.19	0.0313558
115.39	0.0355745	115.39	0.0266672
115.6	0.0365904	115.6	0.0296031
115.8	0.0410293	115.8	0.0294298
115.99	0.0421669	115.99	0.0290145
116.19	0.0362124	116.19	0.0312645
116.4	0.0398349	116.4	0.0317553
116.6	0.0339287	116.6	0.031048
116.79	0.0399239	116.79	0.0302638
116.99	0.0346894	116.99	0.02901
117.19	0.0335114	117.19	0.0289336
117.4	0.0378644	117.4	0.0300569
117.6	0.0404412	117.6	0.0289496
117.79	0.0359771	117.79	0.0304144
118	0.0347734	118	0.0290109
118.19	0.0373665	118.19	0.0328825
118.4	0.0391011	118.4	0.0317974
118.59	0.0330429	118.59	0.0312287
118.8	0.0396021	118.8	0.0290886
119	0.0393073	119	0.0291025
119.19	0.0370012	119.19	0.027169
119.39	0.0402687	119.39	0.0267648
119.6	0.0354045	119.6	0.0322614
119.8	0.0349156	119.8	0.0299962
120	0.0371263	120	0.0305055
120.19	0.0367819	120.19	0.0261244
120.39	0.0364058	120.39	0.0358464
120.6	0.0349585	120.6	0.0289004
120.8	0.034184	120.8	0.0328523
120.99	0.0417966	120.99	0.0342006
121.19	0.0380023	121.19	0.0333436
121.4	0.0388498	121.4	0.0269691
121.6	0.0427874	121.6	0.0336292
121.79	0.0399604	121.79	0.0310423
121.99	0.040821	121.99	0.0279186
122.19	0.0349855	122.19	0.030638
122.39	0.04339	122.39	0.0314095
122.59	0.0396123	122.59	0.0281228
122.79	0.0379914	122.79	0.0305854
123	0.0395808	123	0.0328853
123.19	0.0369836	123.19	0.0288621
123.4	0.0374549	123.4	0.0342055
123.59	0.0391869	123.59	0.0290228
123.8	0.0346727	123.8	0.0275266
124	0.0393839	124	0.0321743
124.19	0.0367676	124.19	0.0302848
124.39	0.0390953	124.39	0.0293394
124.59	0.0389661	124.59	0.0293007
124.8	0.0366233	124.8	0.0336055
125	0.0434764	125	0.0324012
125.19	0.038581	125.19	0.0321139
125.39	0.0371848	125.39	0.0290883
125.6	0.0382413	125.6	0.0334021
125.8	0.0381398	125.8	0.0315456
125.99	0.0355796	125.99	0.0288158
126.19	0.0381819	126.19	0.0334565
126.39	0.034881	126.39	0.0325613
126.6	0.0376781	126.6	0.0325995
126.79	0.039292	126.79	0.0307809
126.99	0.041634	126.99	0.0279666
127.19	0.0399632	127.19	0.0337783
127.39	0.0385079	127.39	0.0328597
127.59	0.0367121	127.59	0.0294154
127.79	0.0375032	127.79	0.0284691
127.99	0.0391946	127.99	0.0356116
128.19	0.0362601	128.19	0.0300897
128.39	0.0438498	128.39	0.0251003
128.59	0.0364195	128.59	0.027573
128.79	0.0358853	128.79	0.028667
128.99	0.042394	128.99	0.0278482
129.19	0.0425113	129.19	0.0248318
129.39	0.0384857	129.39	0.0325011
129.59	0.0427295	129.59	0.0336176
129.79	0.0402404	129.79	0.031525
129.99	0.0417838	129.99	0.028404
130.19	0.039503	130.19	0.0293511
130.39	0.0407391	130.39	0.0288617
130.59	0.038582	130.59	0.0328822
130.79	0.0358243	130.79	0.0253502
130.99	0.0384079	130.99	0.0301667
131.19	0.0411241	131.19	0.0296635
131.39	0.0370237	131.39	0.0308639
131.59	0.0378466	131.59	0.0291834
131.79	0.0367084	131.79	0.0315825
131.99	0.0358788	131.99	0.029165
132.19	0.040225	132.19	0.0276192
132.39	0.0408905	132.39	0.0319123
132.6	0.0382676	132.6	0.0288283
132.79	0.0423021	132.79	0.0312133
132.99	0.0373608	132.99	0.0325754
133.19	0.0363003	133.19	0.0305577
133.39	0.0384353	133.39	0.0294311
133.6	0.0387231	133.6	0.0291395
133.79	0.0421386	133.79	0.0340442
133.99	0.0370902	133.99	0.0321572
134.19	0.035418	134.19	0.0333465
134.39	0.0397735	134.39	0.0297666
134.6	0.0363722	134.6	0.0327879
134.79	0.035494	134.79	0.0315261
134.99	0.038522	134.99	0.0350184
135.19	0.0405328	135.19	0.0309676
135.39	0.0356499	135.39	0.028886
135.59	0.0368602	135.59	0.0317838
135.79	0.0367787	135.79	0.0327446
135.99	0.0406001	135.99	0.0318651
136.19	0.0398541	136.19	0.0294
136.39	0.0392146	136.39	0.0324677
136.59	0.0413761	136.59	0.0330657
136.79	0.0403051	136.79	0.0286378
136.99	0.0389412	136.99	0.0321962
137.19	0.0440588	137.19	0.0307265
137.39	0.0384528	137.39	0.029911
137.6	0.0376322	137.6	0.0343691
137.79	0.0367325	137.79	0.0312471
137.99	0.0371332	137.99	0.0317334
138.19	0.0394311	138.19	0.0354443
138.39	0.0398899	138.39	0.0293832
138.6	0.0358988	138.6	0.027614
138.79	0.0418649	138.79	0.0335005
138.99	0.0400103	138.99	0.0306963
139.19	0.03883	139.19	0.0305978
139.39	0.0438045	139.39	0.0339831
139.6	0.0409863	139.6	0.0318686
139.79	0.0406155	139.79	0.0314025
139.99	0.0381397	139.99	0.0313084
140.19	0.0399091	140.19	0.0329382
140.39	0.0415524	140.39	0.0312609
140.59	0.0418921	140.59	0.0302163
140.79	0.0424765	140.79	0.0304674
140.99	0.0422428	140.99	0.0285997
141.19	0.0424981	141.19	0.0287304
141.39	0.0387281	141.39	0.0305824
141.59	0.0399161	141.59	0.0345591
141.79	0.0412776	141.79	0.0302182
141.99	0.0460035	141.99	0.0310947
142.19	0.0384229	142.19	0.0322946
142.39	0.0397465	142.39	0.0286051
142.6	0.0395991	142.6	0.0309886
142.79	0.0386976	142.79	0.0318143
142.99	0.0433564	142.99	0.0302386
143.19	0.0369151	143.19	0.0343851
143.39	0.0413197	143.39	0.0346714
143.6	0.038511	143.6	0.0312327
143.79	0.0411963	143.79	0.0330025
143.99	0.0362523	143.99	0.0314675
144.19	0.0380621	144.19	0.0311397
144.39	0.0353679	144.39	0.030196
144.6	0.037469	144.6	0.0299498
144.79	0.0400848	144.79	0.0311582
144.99	0.041186	144.99	0.0297403
145.19	0.0380023	145.19	0.0305894
145.39	0.0426886	145.39	0.0316595
145.59	0.038116	145.59	0.026504
145.79	0.0360449	145.79	0.0291523
145.99	0.0405427	145.99	0.0286738
146.19	0.0397825	146.19	0.0314603
146.39	0.0362508	146.39	0.0361684
146.59	0.0418997	146.59	0.0316136
146.79	0.0391937	146.79	0.0337065
146.99	0.0431714	146.99	0.0295411
147.19	0.0412351	147.19	0.030938
147.39	0.0387589	147.39	0.0289772
147.6	0.0387683	147.6	0.034266
147.79	0.040742	147.79	0.0319912
147.99	0.0383865	147.99	0.0317092
148.19	0.0414626	148.19	0.0312859
148.39	0.0438448	148.39	0.0260673
148.6	0.042149	148.6	0.031789
148.79	0.0368747	148.79	0.034835
148.99	0.0405146	148.99	0.0308986
149.19	0.0438445	149.19	0.0314801
149.39	0.0415488	149.39	0.0335141
149.59	0.041167	149.59	0.0307367
149.79	0.0400596	149.79	0.036361
149.99	0.0453107	149.99	0.0319464
150.19	0.0438604	150.19	0.0277914
150.39	0.039997	150.39	0.030863
150.59	0.0414968	150.59	0.0324405
150.79	0.0431183	150.79	0.0316462
150.99	0.0420697	150.99	0.0327044
151.19	0.0398412	151.19	0.0314216
151.39	0.0371433	151.39	0.0327271
151.59	0.0428435	151.59	0.0300456
151.79	0.0426408	151.79	0.0295567
151.99	0.0418514	151.99	0.0304081
152.19	0.0445121	152.19	0.0311972
152.39	0.0414314	152.39	0.0344668
152.6	0.0388529	152.6	0.031951
152.79	0.0392626	152.79	0.0339899
152.99	0.0425084	152.99	0.0309255
153.19	0.0402358	153.19	0.0313858
153.39	0.0390803	153.39	0.0304057
153.6	0.0374765	153.6	0.0343279
153.79	0.0388993	153.79	0.0324389
153.99	0.0378392	153.99	0.0280364
154.19	0.0406026	154.19	0.027918
154.39	0.0415223	154.39	0.0306865
154.6	0.0405819	154.6	0.0332747
154.79	0.0367681	154.79	0.0307322
154.99	0.0418557	154.99	0.0333632
155.19	0.0392846	155.19	0.0316579
155.39	0.0356287	155.39	0.0329654
155.6	0.0397964	155.6	0.036213
155.79	0.0385311	155.79	0.0245214
155.99	0.0415954	155.99	0.0272571
156.19	0.0404939	156.19	0.0307127
156.39	0.0390327	156.39	0.0341256
156.6	0.0389268	156.6	0.0304537
156.79	0.0403855	156.79	0.0293364
156.99	0.0427099	156.99	0.0316167
157.19	0.0396083	157.19	0.0291329
157.39	0.0402669	157.39	0.0338668
157.6	0.0391278	157.6	0.0313474
157.79	0.0348057	157.79	0.0320116
157.99	0.0420562	157.99	0.0330182
158.19	0.044118	158.19	0.0324626
158.39	0.0407098	158.39	0.0287512
158.59	0.0404365	158.59	0.034627
158.79	0.0386999	158.79	0.0274401
158.99	0.0385602	158.99	0.0301371
159.19	0.0368978	159.19	0.0343021
159.39	0.0412896	159.39	0.0304761
159.59	0.0430166	159.59	0.0298647
159.79	0.0375793	159.79	0.030637
159.99	0.0428364	159.99	0.0348535
160.19	0.0413544	160.19	0.0280292
160.39	0.045553	160.39	0.0341331
160.6	0.0402493	160.6	0.0329504
160.8	0.0375469	160.8	0.0306463
160.99	0.0413285	160.99	0.0318136
161.19	0.0396123	161.19	0.0293874
161.39	0.0405107	161.39	0.0295342
161.6	0.0455839	161.6	0.0329037
161.79	0.0384265	161.79	0.0284592
161.99	0.0350562	161.99	0.0310174
162.19	0.0403589	162.19	0.0333622
162.39	0.0437282	162.39	0.0309824
162.6	0.0405978	162.6	0.0340388
162.79	0.043497	162.79	0.0298113
162.99	0.0419022	162.99	0.0333865
163.19	0.038926	163.19	0.0300768
163.39	0.0441496	163.39	0.0338656
163.59	0.0429051	163.59	0.0303536
163.79	0.0433906	163.79	0.0338885
163.99	0.041109	163.99	0.0352964
164.19	0.0389027	164.19	0.0360884
164.39	0.0386821	164.39	0.0338644
164.59	0.0382696	164.59	0.0328574
164.79	0.0433373	164.79	0.0329914
164.99	0.0422412	164.99	0.0310382
165.19	0.0422298	165.19	0.0273793
165.39	0.0418491	165.39	0.0293881
165.6	0.0380895	165.6	0.0300057
165.79	0.0389192	165.79	0.0313148
165.99	0.0412698	165.99	0.0329282
166.19	0.0421593	166.19	0.0316266
166.39	0.0404075	166.39	0.0304117
166.6	0.0392089	166.6	0.032519
166.79	0.0392997	166.79	0.0274487
166.99	0.0407129	166.99	0.0380333
167.19	0.0446988	167.19	0.0293844
167.39	0.0412048	167.39	0.0290231
167.6	0.0381568	167.6	0.0365485
167.79	0.0440956	167.79	0.0330196
167.99	0.0391395	167.99	0.0351886
168.19	0.0397351	168.19	0.0303492
168.39	0.0402514	168.39	0.0336836
168.59	0.0406738	168.59	0.0336974
168.79	0.0441425	168.79	0.0314244
168.99	0.039291	168.99	0.0325432
169.19	0.0409128	169.19	0.0338483
169.39	0.0414018	169.39	0.0331464
169.59	0.0428393	169.59	0.0292877
169.79	0.0435666	169.79	0.0300438
169.99	0.0411736	169.99	0.0303179
170.19	0.0404418	170.19	0.0328001
170.39	0.0372837	170.39	0.0340453
170.59	0.0415076	170.59	0.0327519
170.79	0.0406895	170.79	0.0327053
170.99	0.0410232	170.99	0.0298938
171.19	0.0353898	171.19	0.0280286
171.39	0.0439688	171.39	0.0332164
171.59	0.040736	171.59	0.0315439
171.79	0.0400575	171.79	0.0290578
171.99	0.0431857	171.99	0.0331498
172.19	0.0427679	172.19	0.0314845
172.39	0.0393165	172.39	0.0337633
172.6	0.0412024	172.6	0.0351384
172.79	0.0407753	172.79	0.0305702
172.99	0.0435429	172.99	0.0351613
173.19	0.0389088	173.19	0.0299029
173.39	0.0440376	173.39	0.0320446
173.59	0.0467746	173.59	0.0296672
173.79	0.0440854	173.79	0.0358574
173.99	0.0447784	173.99	0.0308227
174.19	0.0417815	174.19	0.0331023
174.39	0.0460519	174.39	0.0326869
174.6	0.0388362	174.6	0.0313185
174.79	0.0420548	174.79	0.0285693
174.99	0.0423405	174.99	0.0310681
175.19	0.0471022	175.19	0.0347468
175.39	0.0404967	175.39	0.0312435
175.6	0.0385469	175.6	0.0321308
175.79	0.0428911	175.79	0.0302527
175.99	0.0450551	175.99	0.0314172
176.19	0.0419839	176.19	0.0305434
176.39	0.0417465	176.39	0.0293677
176.6	0.0419306	176.6	0.0288909
176.79	0.0434946	176.79	0.0281686
176.99	0.0415095	176.99	0.0306356
177.19	0.0449198	177.19	0.0315245
177.39	0.0397401	177.39	0.0345129
177.6	0.0433372	177.6	0.0305536
177.79	0.0471516	177.79	0.038068
177.99	0.0425915	177.99	0.032323
178.19	0.0426253	178.19	0.0314177
178.39	0.0389422	178.39	0.0320551
178.6	0.0402403	178.6	0.0356426
178.79	0.0405946	178.79	0.0312824
178.99	0.0434066	178.99	0.0311386
179.19	0.0410677	179.19	0.0320964
179.39	0.0449114	179.39	0.0316528
179.6	0.045157	179.6	0.0282931
179.79	0.0424477	179.79	0.0320842
179.99	0.0448407	179.99	0.0284896
180.19	0.0405824	180.19	0.0294934
180.39	0.0386657	180.39	0.0294355
180.59	0.0391107	180.59	0.0290355
180.79	0.0416725	180.79	0.0308387
180.99	0.0397031	180.99	0.0284913
181.19	0.0414228	181.19	0.0282084
181.39	0.042021	181.39	0.0356574
181.59	0.0415893	181.59	0.031215
181.79	0.0424161	181.79	0.0339094
181.99	0.0416127	181.99	0.0312788
182.19	0.0436626	182.19	0.0308206
182.39	0.0417174	182.39	0.0319324
182.6	0.0395768	182.6	0.0279572
182.79	0.0393273	182.79	0.0328897
182.99	0.0438301	182.99	0.0331786
183.19	0.0451179	183.19	0.0340172
183.39	0.0439098	183.39	0.0311193
183.6	0.0450168	183.6	0.032467
183.79	0.0424597	183.79	0.0313604
183.99	0.0463176	183.99	0.027324
184.19	0.040348	184.19	0.0299094
184.39	0.0413279	184.39	0.0325662
184.6	0.0391782	184.6	0.0325943
184.79	0.0379741	184.79	0.0332366
184.99	0.0416625	184.99	0.0380928
185.19	0.0452613	185.19	0.0328851
185.39	0.0399089	185.39	0.0331952
185.59	0.0456158	185.59	0.0327271
185.79	0.0400402	185.79	0.0329747
185.99	0.0420912	185.99	0.0318253
186.19	0.0401836	186.19	0.0300962
186.39	0.0422976	186.39	0.0318983
186.59	0.0414203	186.59	0.0307249
186.79	0.0422402	186.79	0.0312962
186.99	0.0420077	186.99	0.032526
187.19	0.0441602	187.19	0.0285825
187.39	0.0454547	187.39	0.0309334
187.6	0.0392662	187.6	0.030033
187.79	0.0414134	187.79	0.029295
187.99	0.0394274	187.99	0.0350821
188.19	0.0382458	188.19	0.0330751
188.39	0.044839	188.39	0.0319028
188.59	0.0407202	188.59	0.036586
188.79	0.0449861	188.79	0.0311512
188.99	0.0416855	188.99	0.0313545
189.19	0.0461332	189.19	0.0338239
189.39	0.0430732	189.39	0.0334226
189.6	0.0366649	189.6	0.032962
189.79	0.0387401	189.79	0.0276593
189.99	0.0398516	189.99	0.033067
190.19	0.0437967	190.19	0.0323457
190.39	0.0374591	190.39	0.0288797
190.59	0.044079	190.59	0.0344439
190.79	0.0405636	190.79	0.0304186
190.99	0.0465367	190.99	0.0305508
191.19	0.0415817	191.19	0.0345834
191.39	0.0422931	191.39	0.0335829
191.59	0.0419897	191.59	0.0303421
191.79	0.0410611	191.79	0.0352121
191.99	0.0416448	191.99	0.0326192
192.19	0.0427091	192.19	0.0287018
192.39	0.0433332	192.39	0.0301964
192.59	0.0428854	192.59	0.0323226
192.79	0.0431979	192.79	0.0375337
192.99	0.0480915	192.99	0.0326442
193.19	0.0425633	193.19	0.0311684
193.39	0.0415215	193.39	0.0348811
193.59	0.0433724	193.59	0.0347639
193.79	0.0411431	193.79	0.0319866
193.99	0.0395875	193.99	0.029207
194.19	0.040216	194.19	0.0320479
194.39	0.0424422	194.39	0.0309193
194.59	0.0434846	194.59	0.0320657
194.79	0.0409271	194.79	0.0301324
194.99	0.0432929	194.99	0.0329131
195.19	0.0460046	195.19	0.0323588
195.39	0.0447539	195.39	0.0339747
195.6	0.0463464	195.6	0.0306326
195.8	0.0404959	195.8	0.0348183
195.99	0.0431038	195.99	0.0326997
196.19	0.0402012	196.19	0.0351838
196.39	0.0491931	196.39	0.0344802
196.6	0.0443492	196.6	0.0351711
196.79	0.0397895	196.79	0.0361384
196.99	0.0407687	196.99	0.0322381
197.19	0.0424686	197.19	0.0291635
197.39	0.0430943	197.39	0.0313358
197.6	0.0456182	197.6	0.0323478
197.79	0.0418511	197.79	0.0316295
197.99	0.0376999	197.99	0.0361309
198.19	0.0421345	198.19	0.032373
198.39	0.0445748	198.39	0.0330374
198.6	0.0400897	198.6	0.0301468
198.79	0.0442704	198.79	0.0324108
198.99	0.0421717	198.99	0.0331912
199.19	0.0416526	199.19	0.0281354
199.39	0.0413787	199.39	0.0299431
199.6	0.045073	199.6	0.0327303
199.79	0.0434204	199.79	0.0334198
200	0.0344168	200	0.0281863
200.19	0.0342832	200.19	0.0310277
200.39	0.0378291	200.39	0.0313695
200.59	0.041494	200.59	0.0311009
200.79	0.0411955	200.79	0.0338553
200.99	0.0461098	200.99	0.027913
201.19	0.0463908	201.19	0.0345824
201.39	0.0434412	201.39	0.0341427
201.59	0.0481955	201.59	0.0357542
201.79	0.0525356	201.79	0.041177
201.99	0.0526031	201.99	0.0350454
202.19	0.0544652	202.19	0.0467358
202.39	0.0558858	202.39	0.0447614
202.59	0.0610171	202.59	0.0467692
202.79	0.0629259	202.79	0.0477389
202.99	0.0663996	202.99	0.0522404
203.19	0.0701073	203.19	0.0520242
203.39	0.0768117	203.39	0.052567
203.59	0.0757861	203.59	0.0550298
203.79	0.077895	203.79	0.062187
203.99	0.0730059	203.99	0.0623639
204.19	0.0781704	204.19	0.0637828
204.39	0.0857157	204.39	0.0687432
204.59	0.0864547	204.59	0.0686728
204.79	0.0847719	204.79	0.0676459
204.99	0.0845829	204.99	0.07109
205.19	0.0954588	205.19	0.0762166
205.39	0.0931063	205.39	0.0794643
205.59	0.0949395	205.59	0.0856198
205.79	0.100045	205.79	0.0826459
205.99	0.102425	205.99	0.0829901
206.19	0.105748	206.19	0.0869276
206.39	0.108966	206.39	0.0922855
206.59	0.112166	206.59	0.0919231
206.79	0.109084	206.79	0.0948708
206.99	0.112095	206.99	0.097494
207.19	0.120612	207.19	0.101026
207.39	0.120556	207.39	0.102814
207.59	0.121166	207.59	0.101927
207.79	0.128803	207.79	0.104444
207.99	0.129822	207.99	0.110143
208.19	0.131768	208.19	0.112388
208.39	0.132639	208.39	0.112619
208.59	0.138169	208.59	0.118991
208.79	0.138499	208.79	0.120252
208.99	0.14084	208.99	0.121184
209.19	0.141534	209.19	0.125801
209.39	0.144588	209.39	0.120106
209.6	0.145335	209.6	0.126305
209.79	0.151278	209.79	0.128392
209.99	0.152505	209.99	0.130446
210.19	0.152188	210.19	0.129614
210.39	0.154898	210.39	0.134939
210.6	0.164716	210.6	0.136638
210.79	0.164595	210.79	0.138367
210.99	0.167993	210.99	0.141437
211.19	0.164526	211.19	0.145569
211.39	0.165559	211.39	0.147366
211.6	0.171902	211.6	0.149207
211.79	0.175567	211.79	0.152656
211.99	0.178061	211.99	0.151898
212.19	0.183017	212.19	0.160517
212.39	0.186554	212.39	0.157993
212.6	0.186798	212.6	0.161354
212.79	0.187	212.79	0.161197
212.99	0.190236	212.99	0.162416
213.19	0.195818	213.19	0.166262
213.39	0.196945	213.39	0.169081
213.6	0.195007	213.6	0.173656
213.79	0.20132	213.79	0.17613
213.99	0.203823	213.99	0.179
214.19	0.204826	214.19	0.177313
214.39	0.204105	214.39	0.183101
214.6	0.213399	214.6	0.186049
214.79	0.212898	214.79	0.185861
214.99	0.216637	214.99	0.186013
215.19	0.220118	215.19	0.184015
215.39	0.217194	215.39	0.192214
215.6	0.218579	215.6	0.193701
215.79	0.222934	215.79	0.19881
215.99	0.230169	215.99	0.198867
216.19	0.234507	216.19	0.204925
216.39	0.232641	216.39	0.203595
216.6	0.240094	216.6	0.209585
216.79	0.241687	216.79	0.214443
216.99	0.239282	216.99	0.207526
217.19	0.24336	217.19	0.216768
217.39	0.236637	217.39	0.213449
217.6	0.249146	217.6	0.218738
217.79	0.25258	217.79	0.220548
217.99	0.253338	217.99	0.224333
218.19	0.253149	218.19	0.223014
218.39	0.251879	218.39	0.229173
218.6	0.258427	218.6	0.225841
218.79	0.260206	218.79	0.228374
218.99	0.257684	218.99	0.232414
219.19	0.26609	219.19	0.233704
219.39	0.270838	219.39	0.237267
219.59	0.273524	219.59	0.241913
219.79	0.275989	219.79	0.242495
219.99	0.275389	219.99	0.244155
220.19	0.278633	220.19	0.249932
220.39	0.281267	220.39	0.250648
220.59	0.280646	220.59	0.253431
220.79	0.284712	220.79	0.254125
220.99	0.290009	220.99	0.256063
221.19	0.287425	221.19	0.259469
221.39	0.295027	221.39	0.260079
221.59	0.296484	221.59	0.261824
221.79	0.299005	221.79	0.26545
221.99	0.302343	221.99	0.269518
222.19	0.303609	222.19	0.267738
222.39	0.305278	222.39	0.272169
222.59	0.302368	222.59	0.275357
222.79	0.311337	222.79	0.274061
222.99	0.316389	222.99	0.277753
223.19	0.316066	223.19	0.279896
223.39	0.316181	223.39	0.284691
223.6	0.317448	223.6	0.28209
223.79	0.324302	223.79	0.286092
223.99	0.323599	223.99	0.290424
224.19	0.322309	224.19	0.292069
224.39	0.327056	224.39	0.291255
224.59	0.327969	224.59	0.296788
224.79	0.332163	224.79	0.304411
224.99	0.335682	224.99	0.296104
225.19	0.331836	225.19	0.301157
225.39	0.341333	225.39	0.304497
225.59	0.343118	225.59	0.30719
225.79	0.345108	225.79	0.310918
225.99	0.341933	225.99	0.313272
226.19	0.350317	226.19	0.308649
226.39	0.347783	226.39	0.319914
226.59	0.356251	226.59	0.317118
226.79	0.359316	226.79	0.314914
226.99	0.353951	226.99	0.316725
227.19	0.361172	227.19	0.325501
227.39	0.365166	227.39	0.327806
227.59	0.365804	227.59	0.323978
227.79	0.371324	227.79	0.331209
227.99	0.369971	227.99	0.332024
228.19	0.371181	228.19	0.333011
228.39	0.374974	228.39	0.337092
228.59	0.373475	228.59	0.339453
228.79	0.376464	228.79	0.339952
228.99	0.377857	228.99	0.340273
229.19	0.385725	229.19	0.343378
229.39	0.381032	229.39	0.346757
229.59	0.387801	229.59	0.351371
229.79	0.388367	229.79	0.355009
229.99	0.393222	229.99	0.352796
230.19	0.395149	230.19	0.356004
230.39	0.397519	230.39	0.35752
230.59	0.400167	230.59	0.360571
230.79	0.400447	230.79	0.362284
230.99	0.406134	230.99	0.363191
231.19	0.403511	231.19	0.363525
231.39	0.405048	231.39	0.368416
231.6	0.414831	231.6	0.369269
231.79	0.413397	231.79	0.368795
231.99	0.419721	231.99	0.372068
232.19	0.41393	232.19	0.375592
232.39	0.420523	232.39	0.378398
232.6	0.422074	232.6	0.38141
232.79	0.422669	232.79	0.382183
232.99	0.425278	232.99	0.38924
233.19	0.433579	233.19	0.387862
233.39	0.427468	233.39	0.386492
233.6	0.428865	233.6	0.388593
233.79	0.435048	233.79	0.391801
233.99	0.438828	233.99	0.393141
234.19	0.441643	234.19	0.39604
234.39	0.439022	234.39	0.396173
234.6	0.444478	234.6	0.403134
234.79	0.446641	234.79	0.40259
234.99	0.449183	234.99	0.399587
235.19	0.450772	235.19	0.407368
235.39	0.45657	235.39	0.410911
235.6	0.456548	235.6	0.407656
235.79	0.45383	235.79	0.407273
235.99	0.459881	235.99	0.418315
236.19	0.461586	236.19	0.417247
236.39	0.461895	236.39	0.41935
236.6	0.464763	236.6	0.41893
236.79	0.468825	236.79	0.422633
236.99	0.468674	236.99	0.426763
237.19	0.472133	237.19	0.429644
237.39	0.472291	237.39	0.427969
237.6	0.476958	237.6	0.430227
237.79	0.477795	237.79	0.431855
237.99	0.477275	237.99	0.433993
238.19	0.482244	238.19	0.436209
238.39	0.484675	238.39	0.439171
238.59	0.484235	238.59	0.441676
238.79	0.492773	238.79	0.444167
238.99	0.490049	238.99	0.442364
239.19	0.492614	239.19	0.446074
239.39	0.49644	239.39	0.444277
239.6	0.498574	239.6	0.451853
239.79	0.499346	239.79	0.452229
239.99	0.501779	239.99	0.456422
240.19	0.502869	240.19	0.454598
240.39	0.504266	240.39	0.458143
240.6	0.50944	240.6	0.462277
240.79	0.509337	240.79	0.464197
240.99	0.508797	240.99	0.462412
241.19	0.51214	241.19	0.464483
241.39	0.518366	241.39	0.469549
241.6	0.516095	241.6	0.471192
241.79	0.520643	241.79	0.472911
241.99	0.522593	241.99	0.473075
242.19	0.526337	242.19	0.477592
242.39	0.525067	242.39	0.47886
242.59	0.529212	242.59	0.479068
242.79	0.528657	242.79	0.480805
242.99	0.538753	242.99	0.488029
243.19	0.536645	243.19	0.486158
243.39	0.535499	243.39	0.481979
243.59	0.539798	243.59	0.487463
243.79	0.538436	243.79	0.489068
243.99	0.5421	243.99	0.49807
244.19	0.544999	244.19	0.494153
244.39	0.546252	244.39	0.495366
244.59	0.553504	244.59	0.500601
244.79	0.552771	244.79	0.496755
244.99	0.555912	244.99	0.501541
245.19	0.55504	245.19	0.503547
245.39	0.562654	245.39	0.50844
245.59	0.558599	245.59	0.513926
245.79	0.56169	245.79	0.514573
245.99	0.561339	245.99	0.512676
246.19	0.566027	246.19	0.512869
246.39	0.570551	246.39	0.517321
246.59	0.570442	246.59	0.520233
246.79	0.571327	246.79	0.519192
246.99	0.573417	246.99	0.524993
247.19	0.57601	247.19	0.528342
247.39	0.580477	247.39	0.528538
247.59	0.580327	247.59	0.528956
247.79	0.582474	247.79	0.532061
247.99	0.58859	247.99	0.531586
248.19	0.589669	248.19	0.532031
248.39	0.587785	248.39	0.533263
248.59	0.591291	248.59	0.538286
248.79	0.593031	248.79	0.536627
248.99	0.593345	248.99	0.539569
249.19	0.595455	249.19	0.539548
249.39	0.603402	249.39	0.544094
249.59	0.601849	249.59	0.547621
249.79	0.604106	249.79	0.551871
249.99	0.608052	249.99	0.552502
250.19	0.607855	250.19	0.550759
250.39	0.608045	250.39	0.551794
250.59	0.612174	250.59	0.553801
250.79	0.613848	250.79	0.559044
250.99	0.612837	250.99	0.559791
251.19	0.618557	251.19	0.558126
251.39	0.62078	251.39	0.565471
251.59	0.622912	251.59	0.561665
251.79	0.629573	251.79	0.565603
251.99	0.625833	251.99	0.566082
252.19	0.62683	252.19	0.570444
252.39	0.626901	252.39	0.571242
252.6	0.635909	252.6	0.571446
252.79	0.632684	252.79	0.576701
252.99	0.635352	252.99	0.580912
253.19	0.631552	253.19	0.579886
253.39	0.640065	253.39	0.583151
253.6	0.642773	253.6	0.586649
253.79	0.649112	253.79	0.584741
253.99	0.646024	253.99	0.588869
254.19	0.653625	254.19	0.587249
254.39	0.646321	254.39	0.592032
254.6	0.654532	254.6	0.592207
254.79	0.654808	254.79	0.59252
254.99	0.653362	254.99	0.599373
255.19	0.655792	255.19	0.595035
255.39	0.659477	255.39	0.597947
255.6	0.661612	255.6	0.601638
255.79	0.664949	255.79	0.597728
255.99	0.666341	255.99	0.60593
256.2	0.666195	256.2	0.605716
256.39	0.667732	256.39	0.607462
256.6	0.668644	256.6	0.610456
256.79	0.673898	256.79	0.612935
256.99	0.672989	256.99	0.616944
257.19	0.677321	257.19	0.616225
257.39	0.678306	257.39	0.62392
257.6	0.682462	257.6	0.621371
257.79	0.683525	257.79	0.622676
257.99	0.683943	257.99	0.62466
258.2	0.688091	258.2	0.622585
258.39	0.690231	258.39	0.6278
258.6	0.685536	258.6	0.632768
258.79	0.692378	258.79	0.632466
258.99	0.692608	258.99	0.628426
259.2	0.696075	259.2	0.636825
259.39	0.700505	259.39	0.636975
259.6	0.701211	259.6	0.635938
259.79	0.700207	259.79	0.63956
259.99	0.704344	259.99	0.643737
260.2	0.705193	260.2	0.643787
260.39	0.70715	260.39	0.645234
260.6	0.712304	260.6	0.648273
260.79	0.711406	260.79	0.64819
260.99	0.713499	260.99	0.647499
261.19	0.717253	261.19	0.650933
261.39	0.715967	261.39	0.652239
261.6	0.716289	261.6	0.653298
261.79	0.720824	261.79	0.659472
261.99	0.729818	261.99	0.659004
262.19	0.726225	262.19	0.657292
262.39	0.727439	262.39	0.658747
262.6	0.727654	262.6	0.664451
262.79	0.729281	262.79	0.668117
262.99	0.731718	262.99	0.667626
263.2	0.735812	263.2	0.669657
263.39	0.734294	263.39	0.672199
263.6	0.740339	263.6	0.673701
263.79	0.73272	263.79	0.676655
263.99	0.743409	263.99	0.675678
264.2	0.743621	264.2	0.6737
264.39	0.744341	264.39	0.67768
264.6	0.745606	264.6	0.681531
264.79	0.74899	264.79	0.682025
264.99	0.751166	264.99	0.68267
265.2	0.750947	265.2	0.685366
265.39	0.753455	265.39	0.687586
265.59	0.752856	265.59	0.693072
265.79	0.760391	265.79	0.687775
265.99	0.756819	265.99	0.695152
266.19	0.764205	266.19	0.695102
266.39	0.763569	266.39	0.695462
266.59	0.765587	266.59	0.697496
266.79	0.771087	266.79	0.69992
266.99	0.771471	266.99	0.701128
267.19	0.770675	267.19	0.70325
267.39	0.770179	267.39	0.707613
267.6	0.773257	267.6	0.708838
267.79	0.776467	267.79	0.70481
267.99	0.781918	267.99	0.712238
268.19	0.779903	268.19	0.714165
268.39	0.785317	268.39	0.718656
268.6	0.779903	268.6	0.715402
268.79	0.784611	268.79	0.716449
268.99	0.786508	268.99	0.719803
269.19	0.792494	269.19	0.722135
269.39	0.788929	269.39	0.725846
269.59	0.79261	269.59	0.724512
269.79	0.792863	269.79	0.72835
269.99	0.794687	269.99	0.729127
270.19	0.797083	270.19	0.725571
270.39	0.793983	270.39	0.735163
270.59	0.799686	270.59	0.736345
270.79	0.804044	270.79	0.73925
270.99	0.803512	270.99	0.735127
271.19	0.801656	271.19	0.736743
271.39	0.807401	271.39	0.737228
271.6	0.81016	271.6	0.741608
271.79	0.814424	271.79	0.741582
271.99	0.811862	271.99	0.744166
272.19	0.813843	272.19	0.744615
272.39	0.815775	272.39	0.755204
272.59	0.818632	272.59	0.74925
272.79	0.823991	272.79	0.751239
272.99	0.824177	272.99	0.753298
273.2	0.820631	273.2	0.752442
273.39	0.827439	273.39	0.757576
273.6	0.822226	273.6	0.758953
273.79	0.829571	273.79	0.760609
273.99	0.834468	273.99	0.761663
274.2	0.827891	274.2	0.763182
274.39	0.838114	274.39	0.765183
274.6	0.834065	274.6	0.767371
274.79	0.83656	274.79	0.762023
274.99	0.843546	274.99	0.768227
275.19	0.843968	275.19	0.770702
275.39	0.842754	275.39	0.777143
275.6	0.845794	275.6	0.776409
275.79	0.848526	275.79	0.774249
275.99	0.849756	275.99	0.779296
276.2	0.852285	276.2	0.778585
276.39	0.850853	276.39	0.778852
276.6	0.85499	276.6	0.782492
276.79	0.861821	276.79	0.786386
276.99	0.858995	276.99	0.786509
277.2	0.862975	277.2	0.783258
277.39	0.863087	277.39	0.78912
277.59	0.866123	277.59	0.795234
277.79	0.87035	277.79	0.794795
277.99	0.868633	277.99	0.792835
278.2	0.870629	278.2	0.794827
278.39	0.871563	278.39	0.801423
278.59	0.869725	278.59	0.798614
278.79	0.873474	278.79	0.800842
278.99	0.87912	278.99	0.797913
279.2	0.874159	279.2	0.802267
279.39	0.877234	279.39	0.801244
279.6	0.882473	279.6	0.805786
279.79	0.877416	279.79	0.805633
279.99	0.883507	279.99	0.811999
280.2	0.885362	280.2	0.81199
280.39	0.888258	280.39	0.812138
280.6	0.892135	280.6	0.815295
280.79	0.89056	280.79	0.818185
280.99	0.893201	280.99	0.820539
281.2	0.893303	281.2	0.819826
281.39	0.895113	281.39	0.820028
281.6	0.900341	281.6	0.82744
281.79	0.903549	281.79	0.826488
281.99	0.900966	281.99	0.823713
282.2	0.899401	282.2	0.827031
282.39	0.903938	282.39	0.830338
282.59	0.903746	282.59	0.833799
282.79	0.906843	282.79	0.830096
282.99	0.913707	282.99	0.832036
283.19	0.914298	283.19	0.834175
283.39	0.910102	283.39	0.838788
283.59	0.915128	283.59	0.834486
283.79	0.913874	283.79	0.843207
283.99	0.917618	283.99	0.842899
284.2	0.917167	284.2	0.842638
284.39	0.923425	284.39	0.842522
284.6	0.926289	284.6	0.843331
284.79	0.924268	284.79	0.848965
284.99	0.92988	284.99	0.849665
285.19	0.932951	285.19	0.849602
285.39	0.928173	285.39	0.851232
285.6	0.928062	285.6	0.852503
285.79	0.932231	285.79	0.853736
285.99	0.933532	285.99	0.85845
286.19	0.938761	286.19	0.854479
286.39	0.94226	286.39	0.860586
286.6	0.938165	286.6	0.859325
286.79	0.940331	286.79	0.861625
286.99	0.945796	286.99	0.862223
287.2	0.949988	287.2	0.866945
287.39	0.951031	287.39	0.865072
287.59	0.954444	287.59	0.865322
287.79	0.950484	287.79	0.868629
287.99	0.951373	287.99	0.87572
288.19	0.954446	288.19	0.877837
288.39	0.958891	288.39	0.873537
288.59	0.960072	288.59	0.876686
288.79	0.959849	288.79	0.877526
288.99	0.962091	288.99	0.876764
289.19	0.965511	289.19	0.883903
289.39	0.962882	289.39	0.882144
289.6	0.964068	289.6	0.88663
289.79	0.965648	289.79	0.890038
289.99	0.967596	289.99	0.889073
290.19	0.971568	290.19	0.887579
290.39	0.972553	290.39	0.893056
290.6	0.973584	290.6	0.89148
290.79	0.975565	290.79	0.893258
290.99	0.977251	290.99	0.895153
291.19	0.975799	291.19	0.897843
291.39	0.98427	291.39	0.900648
291.59	0.982175	291.59	0.898563
291.79	0.984216	291.79	0.90054
291.99	0.98222	291.99	0.904956
292.19	0.988163	292.19	0.903075
292.39	0.98558	292.39	0.906375
292.59	0.986202	292.59	0.906892
292.79	0.988353	292.79	0.904344
292.99	0.994417	292.99	0.911945
293.19	0.997069	293.19	0.909622
293.39	0.995911	293.39	0.912697
293.59	1.00011	293.59	0.915224
293.79	0.999347	293.79	0.91582
293.99	1.0005	293.99	0.922207
294.2	1.00632	294.2	0.918556
294.39	1.00614	294.39	0.922394
294.6	1.00522	294.6	0.923621
294.79	1.00739	294.79	0.919263
294.99	1.00921	294.99	0.926503
295.2	1.0086	295.2	0.922956
295.39	1.01162	295.39	0.926083
295.6	1.01385	295.6	0.932383
295.79	1.01591	295.79	0.932051
295.99	1.02165	295.99	0.93536
296.2	1.02473	296.2	0.931211
296.39	1.01944	296.39	0.936567
296.6	1.02103	296.6	0.938118
296.79	1.02363	296.79	0.939473
296.99	1.02216	296.99	0.940977
297.2	1.02752	297.2	0.939196
297.39	1.0275	297.39	0.943352
297.6	1.03167	297.6	0.947603
297.79	1.02853	297.79	0.94822
297.99	1.03607	297.99	0.945815
298.2	1.03434	298.2	0.948665
298.39	1.03394	298.39	0.95063
298.6	1.0374	298.6	0.949073
298.79	1.04031	298.79	0.956954
298.99	1.03755	298.99	0.953168
299.2	1.0428	299.2	0.953006
299.39	1.04307	299.39	0.957301
299.59	1.04454	299.59	0.961026
299.79	1.04926	299.79	0.962375
299.99	1.04971	299.99	0.96291
300.2	1.04873	300.2	0.966028
300.39	1.05203	300.39	0.963715
300.59	1.05266	300.59	0.968301
300.79	1.05513	300.79	0.970643
300.99	1.05543	300.99	0.972392
301.2	1.05694	301.2	0.972306
301.39	1.06309	301.39	0.971432
301.6	1.05979	301.6	0.975299
301.79	1.06442	301.79	0.976893
301.99	1.06166	301.99	0.977405
302.2	1.06766	302.2	0.981641
302.39	1.06301	302.39	0.978044
302.6	1.06698	302.6	0.979268
302.79	1.07308	302.79	0.982554
302.99	1.0719	302.99	0.986933
303.2	1.07349	303.2	0.987765
303.39	1.07582	303.39	0.989601
303.6	1.0721	303.6	0.99482
303.79	1.07511	303.79	0.989307
303.99	1.08261	303.99	0.99217
304.2	1.07807	304.2	0.992438
304.39	1.08328	304.39	0.996872
304.59	1.08442	304.59	0.994862
304.79	1.08543	304.79	0.997772
304.99	1.08386	304.99	0.996749
305.2	1.09143	305.2	1.00224
305.39	1.09145	305.39	0.999998
305.59	1.09478	305.59	1.00371
305.79	1.09483	305.79	1.00116
305.99	1.09363	305.99	1.00327
306.2	1.09606	306.2	1.00723
306.39	1.09757	306.39	1.00549
306.6	1.10074	306.6	1.01169
306.79	1.10371	306.79	1.01182
306.99	1.10749	306.99	1.01308
307.19	1.10578	307.19	1.01358
307.39	1.10316	307.39	1.01351
307.6	1.10846	307.6	1.01806
307.79	1.10951	307.79	1.0185
307.99	1.11194	307.99	1.02087
308.19	1.11109	308.19	1.02574
308.39	1.11332	308.39	1.01932
308.6	1.11507	308.6	1.0249
308.79	1.11566	308.79	1.02748
308.99	1.11259	308.99	1.02703
309.19	1.11948	309.19	1.02592
309.39	1.12008	309.39	1.02934
309.59	1.12354	309.59	1.03103
309.79	1.11943	309.79	1.03304
309.99	1.12234	309.99	1.03581
310.19	1.12696	310.19	1.03614
310.39	1.12707	310.39	1.03782
310.59	1.12561	310.59	1.04094
310.79	1.13252	310.79	1.04095
310.99	1.13879	310.99	1.0397
311.2	1.13703	311.2	1.04336
311.39	1.13452	311.39	1.04355
311.6	1.1385	311.6	1.04657
311.79	1.13889	311.79	1.05019
311.99	1.13784	311.99	1.0484
312.19	1.13945	312.19	1.04669
312.39	1.14286	312.39	1.05275
312.59	1.14778	312.59	1.05097
312.79	1.14588	312.79	1.05224
312.99	1.1483	312.99	1.05323
313.19	1.14964	313.19	1.05666
313.39	1.14999	313.39	1.05554
313.59	1.15143	313.59	1.05834
313.79	1.15278	313.79	1.0608
313.99	1.15328	313.99	1.06283
314.19	1.15984	314.19	1.06399
314.39	1.15618	314.39	1.06404
314.59	1.16111	314.59	1.06623
314.79	1.16019	314.79	1.06586
314.99	1.1627	314.99	1.06841
315.2	1.1615	315.2	1.07055
315.39	1.16512	315.39	1.07234
315.6	1.16664	315.6	1.07362
315.79	1.17147	315.79	1.0714
315.99	1.17367	315.99	1.07931
316.2	1.17113	316.2	1.07598
316.39	1.17927	316.39	1.07511
316.6	1.17398	316.6	1.07929
316.79	1.17809	316.79	1.08242
316.99	1.17892	316.99	1.08259
317.2	1.18336	317.2	1.08261
317.39	1.18111	317.39	1.08499
317.59	1.18452	317.59	1.08304
317.79	1.18412	317.79	1.08979
317.99	1.17943	317.99	1.08999
318.2	1.18145	318.2	1.09228
318.39	1.19065	318.39	1.09186
318.59	1.18985	318.59	1.09439
318.79	1.19135	318.79	1.09487
318.99	1.19378	318.99	1.0962
319.2	1.19003	319.2	1.09759
319.39	1.19276	319.39	1.09963
319.6	1.19498	319.6	1.09562
319.79	1.19518	319.79	1.09916
319.99	1.20052	319.99	1.10723
320.19	1.20238	320.19	1.1024
320.39	1.20041	320.39	1.10692
320.6	1.20658	320.6	1.10908
320.79	1.20501	320.79	1.1099
320.99	1.20968	320.99	1.11053
321.2	1.20783	321.2	1.11206
321.39	1.21015	321.39	1.11289
321.6	1.21041	321.6	1.11291
321.79	1.2144	321.79	1.11988
321.99	1.21573	321.99	1.11792
322.2	1.21564	322.2	1.11972
322.39	1.21836	322.39	1.11902
322.59	1.22144	322.59	1.12078
322.79	1.21725	322.79	1.12063
322.99	1.22314	322.99	1.12289
323.2	1.22502	323.2	1.12559
323.39	1.22745	323.39	1.13086
323.59	1.22326	323.59	1.131
323.79	1.22559	323.79	1.12793
323.99	1.22727	323.99	1.13018
324.19	1.22495	324.19	1.12915
324.39	1.23241	324.39	1.13155
324.6	1.22927	324.6	1.13141
324.79	1.23438	324.79	1.14157
324.99	1.23445	324.99	1.13376
325.19	1.23884	325.19	1.13764
325.39	1.24022	325.39	1.13418
325.6	1.23753	325.6	1.13509
325.79	1.2415	325.79	1.14589
325.99	1.24301	325.99	1.14193
326.2	1.24288	326.2	1.14672
326.39	1.24264	326.39	1.1439
326.6	1.24535	326.6	1.14402
326.79	1.25066	326.79	1.14888
326.99	1.24808	326.99	1.14717
327.2	1.25295	327.2	1.15094
327.39	1.25421	327.39	1.15416
327.59	1.25749	327.59	1.15488
327.79	1.25864	327.79	1.15925
327.99	1.25828	327.99	1.15612
328.2	1.25692	328.2	1.15473
328.39	1.2586	328.39	1.15929
328.59	1.2586	328.59	1.16301
328.79	1.26142	328.79	1.16593
328.99	1.26429	328.99	1.16395
329.19	1.26575	329.19	1.16425
329.39	1.2676	329.39	1.16469
329.6	1.26356	329.6	1.16852
329.79	1.27425	329.79	1.16652
329.99	1.27297	329.99	1.17036
330.19	1.27063	330.19	1.17173
330.39	1.2747	330.39	1.17374
330.6	1.27033	330.6	1.17461
330.79	1.27294	330.79	1.17404
330.99	1.27556	330.99	1.17365
331.19	1.28136	331.19	1.17388
331.39	1.28051	331.39	1.17889
331.6	1.28424	331.6	1.18093
331.79	1.28584	331.79	1.17735
331.99	1.28862	331.99	1.1864
332.19	1.28593	332.19	1.18454
332.39	1.28747	332.39	1.18566
332.59	1.29088	332.59	1.18317
332.79	1.28634	332.79	1.18375
332.99	1.29052	332.99	1.18762
333.19	1.29514	333.19	1.1947
333.39	1.29328	333.39	1.19385
333.59	1.29642	333.59	1.1936
333.79	1.29561	333.79	1.19423
333.99	1.29708	333.99	1.19885
334.19	1.29902	334.19	1.19623
334.39	1.29984	334.39	1.19532
334.59	1.30275	334.59	1.2016
334.79	1.3042	334.79	1.20107
334.99	1.30508	334.99	1.19745
335.19	1.30582	335.19	1.20209
335.39	1.30445	335.39	1.20157
335.59	1.3136	335.59	1.20645
335.79	1.30664	335.79	1.20672
335.99	1.31358	335.99	1.2111
336.2	1.31792	336.2	1.21042
336.39	1.31509	336.39	1.21035
336.6	1.3129	336.6	1.21493
336.79	1.31764	336.79	1.21103
336.99	1.31742	336.99	1.20405
337.2	1.31821	337.2	1.21662
337.39	1.32325	337.39	1.22013
337.6	1.32193	337.6	1.216
337.79	1.32285	337.79	1.2206
337.99	1.32466	337.99	1.22001
338.19	1.32617	338.19	1.21964
338.39	1.32286	338.39	1.22736
338.6	1.32311	338.6	1.21991
338.79	1.32866	338.79	1.22336
338.99	1.33133	338.99	1.22765
339.2	1.33623	339.2	1.22441
339.39	1.33523	339.39	1.22962
339.6	1.33816	339.6	1.23038
339.79	1.33488	339.79	1.23215
339.99	1.33457	339.99	1.23374
340.2	1.33654	340.2	1.23202
340.39	1.34211	340.39	1.23459
340.6	1.33972	340.6	1.24171
340.79	1.34485	340.79	1.23731
340.99	1.34369	340.99	1.23607
341.2	1.34772	341.2	1.23764
341.39	1.34997	341.39	1.24252
341.6	1.35307	341.6	1.23919
341.79	1.34726	341.79	1.24497
341.99	1.35153	341.99	1.24785
342.19	1.34929	342.19	1.24863
342.39	1.35287	342.39	1.24423
342.6	1.3589	342.6	1.2499
342.79	1.3578	342.79	1.24993
342.99	1.36088	342.99	1.2522
343.19	1.35687	343.19	1.25012
343.39	1.36071	343.39	1.25661
343.6	1.35979	343.6	1.25602
343.79	1.35629	343.79	1.25527
343.99	1.36352	343.99	1.26188
344.19	1.36526	344.19	1.26125
344.39	1.37158	344.39	1.26524
344.59	1.3666	344.59	1.26407
344.79	1.37144	344.79	1.26258
344.99	1.37448	344.99	1.26404
345.2	1.37332	345.2	1.26656
345.39	1.37396	345.39	1.26866
345.59	1.37756	345.59	1.26897
345.79	1.3763	345.79	1.26863
345.99	1.37949	345.99	1.27389
346.2	1.38405	346.2	1.27452
346.39	1.3803	346.39	1.27748
346.6	1.37805	346.6	1.27615
346.79	1.38366	346.79	1.27639
346.99	1.3855	346.99	1.27558
347.19	1.38448	347.19	1.28054
347.39	1.39176	347.39	1.28199
347.6	1.3869	347.6	1.28007
347.79	1.39076	347.79	1.27664
347.99	1.3912	347.99	1.28116
348.19	1.39545	348.19	1.28343
348.39	1.39531	348.39	1.28047
348.6	1.39433	348.6	1.28476
348.79	1.39951	348.79	1.28971
348.99	1.40311	348.99	1.28693
349.2	1.39999	349.2	1.28713
349.39	1.40483	349.39	1.28918
349.59	1.40357	349.59	1.28849
349.79	1.39938	349.79	1.29265
349.99	1.40534	349.99	1.29695
350.2	1.40701	350.2	1.29679
350.39	1.40548	350.39	1.29542
350.59	1.40682	350.59	1.29778
350.79	1.40887	350.79	1.29932
350.99	1.41075	350.99	1.30253
351.2	1.41118	351.2	1.30261
351.39	1.41073	351.39	1.30292
351.59	1.41248	351.59	1.30206
351.79	1.41897	351.79	1.30283
351.99	1.4157	351.99	1.30627
352.19	1.42117	352.19	1.30834
352.39	1.4176	352.39	1.31031
352.59	1.41909	352.59	1.31295
352.79	1.42328	352.79	1.3104
352.99	1.42147	352.99	1.31836
353.19	1.4253	353.19	1.31275
353.39	1.42509	353.39	1.31485
353.6	1.42752	353.6	1.31328
353.79	1.42722	353.79	1.3161
353.99	1.43185	353.99	1.3173
354.19	1.4346	354.19	1.31826
354.39	1.42961	354.39	1.31944
354.59	1.42825	354.59	1.31974
354.79	1.43071	354.79	1.32436
354.99	1.43271	354.99	1.32278
355.19	1.43459	355.19	1.32571
355.39	1.43458	355.39	1.32485
355.59	1.43962	355.59	1.32822
355.79	1.44244	355.79	1.32331
355.99	1.4436	355.99	1.33061
356.19	1.44146	356.19	1.32973
356.39	1.44604	356.39	1.33589
356.59	1.44458	356.59	1.33468
356.79	1.44453	356.79	1.33735
356.99	1.44612	356.99	1.33744
357.2	1.45067	357.2	1.33838
357.39	1.45346	357.39	1.33816
357.6	1.44925	357.6	1.34206
357.79	1.4528	357.79	1.34469
357.99	1.45259	357.99	1.34044
358.2	1.45463	358.2	1.34382
358.39	1.45571	358.39	1.34418
358.6	1.45308	358.6	1.35281
358.79	1.45652	358.79	1.34471
358.99	1.46076	358.99	1.34531
359.2	1.46068	359.2	1.34946
359.39	1.46511	359.39	1.34962
359.6	1.46162	359.6	1.35339
359.79	1.46995	359.79	1.35068
359.99	1.46718	359.99	1.35359
360.19	1.46486	360.19	1.35805
360.39	1.46919	360.39	1.35613
360.6	1.46582	360.6	1.35747
360.79	1.47102	360.79	1.35775
360.99	1.47114	360.99	1.36094
361.2	1.47052	361.2	1.36044
361.39	1.47771	361.39	1.36192
361.6	1.47683	361.6	1.3633
361.79	1.47538	361.79	1.36773
361.99	1.47927	361.99	1.36716
362.2	1.48056	362.2	1.36664
362.39	1.48552	362.39	1.36741
362.6	1.48392	362.6	1.36983
362.79	1.48439	362.79	1.36921
362.99	1.4849	362.99	1.37176
363.2	1.4936	363.2	1.36958
363.39	1.48609	363.39	1.37565
363.59	1.49071	363.59	1.37404
363.79	1.48535	363.79	1.3784
363.99	1.49014	363.99	1.37683
364.2	1.49094	364.2	1.37958
364.39	1.49398	364.39	1.37897
364.6	1.49548	364.6	1.37993
364.79	1.49369	364.79	1.37745
364.99	1.49786	364.99	1.38192
365.19	1.49902	365.19	1.38079
365.39	1.50247	365.39	1.38337
365.6	1.49999	365.6	1.38369
365.79	1.50227	365.79	1.38907
365.99	1.51033	365.99	1.38745
366.19	1.50705	366.19	1.39014
366.39	1.51191	366.39	1.39225
366.59	1.51431	366.59	1.39124
366.79	1.50761	366.79	1.39229
366.99	1.50969	366.99	1.39549
367.2	1.50836	367.2	1.39499
367.39	1.51474	367.39	1.39551
367.6	1.51214	367.6	1.39711
367.79	1.51495	367.79	1.39711
367.99	1.5198	367.99	1.39794
368.2	1.51671	368.2	1.39956
368.39	1.51953	368.39	1.40005
368.59	1.51631	368.59	1.39964
368.79	1.51848	368.79	1.40256
368.99	1.51993	368.99	1.40153
369.2	1.52533	369.2	1.40506
369.39	1.52346	369.39	1.41023
369.6	1.52767	369.6	1.41188
369.79	1.52559	369.79	1.41108
369.99	1.52575	369.99	1.41071
370.19	1.52663	370.19	1.40887
370.39	1.53112	370.39	1.41258
370.59	1.53197	370.59	1.41474
370.79	1.53061	370.79	1.41537
370.99	1.53523	370.99	1.41896
371.19	1.53435	371.19	1.41751
371.39	1.53659	371.39	1.41553
371.59	1.53846	371.59	1.41961
371.79	1.54241	371.79	1.42192
371.99	1.53924	371.99	1.42468
372.2	1.54197	372.2	1.42291
372.39	1.54369	372.39	1.42445
372.59	1.54329	372.59	1.42492
372.79	1.54392	372.79	1.42356
372.99	1.5505	372.99	1.43035
373.2	1.54408	373.2	1.42384
373.39	1.55091	373.39	1.43158
373.59	1.54582	373.59	1.42823
373.79	1.54918	373.79	1.43186
373.99	1.55279	373.99	1.42968
374.2	1.55337	374.2	1.43252
374.39	1.55552	374.39	1.43597
374.59	1.55542	374.59	1.43792
374.79	1.55797	374.79	1.43832
374.99	1.55955	374.99	1.43469
375.19	1.55839	375.19	1.43876
375.39	1.55831	375.39	1.43782
375.6	1.55933	375.6	1.44202
375.79	1.56182	375.79	1.44672
375.99	1.55883	375.99	1.44691
376.19	1.5623	376.19	1.44527
376.39	1.56103	376.39	1.44786
376.59	1.56804	376.59	1.44924
376.79	1.56656	376.79	1.45183
376.99	1.56851	376.99	1.44698
377.19	1.56893	377.19	1.44923
377.39	1.57163	377.39	1.44754
377.59	1.5714	377.59	1.45389
377.79	1.57033	377.79	1.4572
377.99	1.57384	377.99	1.45787
378.2	1.57569	378.2	1.45595
378.39	1.57512	378.39	1.45639
378.6	1.57723	378.6	1.4588
378.79	1.58125	378.79	1.45612
378.99	1.57747	378.99	1.45956
379.2	1.58264	379.2	1.4579
379.39	1.58175	379.39	1.46155
379.6	1.57798	379.6	1.45956
379.79	1.5856	379.79	1.46149
379.99	1.58875	379.99	1.46546
380.2	1.58441	380.2	1.46433
380.39	1.59296	380.39	1.46628
380.6	1.58527	380.6	1.46715
380.79	1.59517	380.79	1.4673
380.99	1.58908	380.99	1.46894
381.2	1.59634	381.2	1.47534
381.39	1.59351	381.39	1.47121
381.6	1.59666	381.6	1.47296
381.79	1.59547	381.79	1.47854
381.99	1.59562	381.99	1.4754
382.19	1.59616	382.19	1.48039
382.39	1.59799	382.39	1.47942
382.6	1.60189	382.6	1.47822
382.79	1.60161	382.79	1.48166
382.99	1.60255	382.99	1.48527
383.2	1.60327	383.2	1.48255
383.39	1.6067	383.39	1.47991
383.6	1.60519	383.6	1.48651
383.79	1.60499	383.79	1.48142
383.99	1.60789	383.99	1.48374
384.2	1.60471	384.2	1.48927
384.39	1.60885	384.39	1.48782
384.6	1.61031	384.6	1.48544
384.79	1.61157	384.79	1.48971
384.99	1.61457	384.99	1.49397
385.2	1.61189	385.2	1.49468
385.39	1.61516	385.39	1.49219
385.59	1.61943	385.59	1.49794
385.79	1.62043	385.79	1.49482
385.99	1.62121	385.99	1.50064
386.2	1.61992	386.2	1.50021
386.39	1.62312	386.39	1.50045
386.6	1.62683	386.6	1.499
386.79	1.62522	386.79	1.50322
386.99	1.62375	386.99	1.50426
387.19	1.62477	387.19	1.50451
387.39	1.62844	387.39	1.50447
387.59	1.62946	387.59	1.50837
387.79	1.63053	387.79	1.50692
387.99	1.63269	387.99	1.50992
388.19	1.63103	388.19	1.50362
388.39	1.63314	388.39	1.50795
388.6	1.63952	388.6	1.50811
388.79	1.63495	388.79	1.51348
388.99	1.63636	388.99	1.51388
389.2	1.63386	389.2	1.51122
389.39	1.63877	389.39	1.51424
389.59	1.64067	389.59	1.51675
389.79	1.6403	389.79	1.51519
389.99	1.63962	389.99	1.52031
390.2	1.64461	390.2	1.51952
390.39	1.64591	390.39	1.51977
390.59	1.64281	390.59	1.5222
390.79	1.64748	390.79	1.52065
390.99	1.64707	390.99	1.52225
391.2	1.64699	391.2	1.52838
391.39	1.65262	391.39	1.52612
391.59	1.65002	391.59	1.52995
391.79	1.65549	391.79	1.53139
391.99	1.65057	391.99	1.52762
392.19	1.6544	392.19	1.52723
392.39	1.65509	392.39	1.53031
392.6	1.663	392.6	1.53119
392.79	1.65867	392.79	1.53516
392.99	1.66116	392.99	1.5358
393.19	1.66002	393.19	1.53467
393.39	1.65919	393.39	1.53583
393.59	1.66311	393.59	1.53956
393.79	1.66144	393.79	1.53839
393.99	1.66373	393.99	1.53744
394.2	1.66574	394.2	1.54263
394.39	1.66009	394.39	1.54031
394.59	1.67049	394.59	1.54335
394.79	1.66726	394.79	1.5402
394.99	1.66714	394.99	1.54032
395.19	1.6723	395.19	1.54843
395.39	1.67407	395.39	1.54905
395.59	1.672	395.59	1.54843
395.79	1.6734	395.79	1.54965
395.99	1.67522	395.99	1.5522
396.19	1.67406	396.19	1.54894
396.39	1.67836	396.39	1.54989
396.59	1.68092	396.59	1.56058
396.79	1.68126	396.79	1.55602
396.99	1.67946	396.99	1.5564
397.19	1.67947	397.19	1.55539
397.39	1.67906	397.39	1.55483
397.59	1.68096	397.59	1.56067
397.79	1.68685	397.79	1.55605
397.99	1.68107	397.99	1.56014
398.19	1.6846	398.19	1.56082
398.39	1.6869	398.39	1.56078
398.6	1.69071	398.6	1.56434
398.79	1.68946	398.79	1.56173
398.99	1.69395	398.99	1.56476
399.2	1.69632	399.2	1.56489
399.39	1.69753	399.39	1.56665
[truncated: 92,355 more rows]
