# Supplementary material for: The IRE1β-mediated unfolded protein response is repressed by the chaperone AGR2 in mucin producing cells
Source: EMBO J. 2023 Dec 18;43(5):719–53. doi: 10.1038/s44318-023-00014-z (PMC10907699; doi:10.1038/s44318-023-00014-z)
Supplement: Supplementary file 7 — Source Data Fig. 5 [file 44318_2023_14_MOESM7_ESM.zip › Fig 5/C/20230331 C81S RawData.xlsx]

## Sheet: 20230331 rep 3 C81S RawData
D5
Time (s)	Displacement
0	0
0.19	0.00083532
0.39	0.00114801
0.59	-0.00152247
0.79	-0.00408904
0.99	-0.00010219
1.19	-0.00169375
1.39	0.0019354
1.59	5.73e-06
1.79	0.00364469
1.99	0.00263086
2.19	0.00236518
2.39	0.00318038
2.59	0.00100139
2.79	0.00162107
2.99	0.00320768
3.19	0.00159816
3.39	0.00339252
3.59	0.00160453
3.79	0.00620277
3.99	0.00210457
4.19	0.00130983
4.39	0.00188976
4.59	0.00149167
4.79	0.00387736
4.99	0.00443198
5.19	0.00673854
5.39	0.00131666
5.59	0.00160118
5.79	0.00356058
5.99	0.00218547
6.19	0.00422366
6.39	0.00563878
6.59	0.00424443
6.79	0.0061203
6.99	0.00625796
7.19	0.00759678
7.39	0.00506212
7.59	0.00574207
7.79	0.00710987
7.99	0.00730245
8.19	0.00683913
8.39	0.00787002
8.59	0.00704031
8.79	0.00560593
8.99	0.00636785
9.19	0.00544442
9.39	0.0090608
9.59	0.00890141
9.8	0.00745785
9.99	0.00957305
10.19	0.00667411
10.39	0.00919542
10.59	0.00764829
10.79	0.00841659
10.99	0.00645014
11.19	0.0128091
11.39	0.0117177
11.59	0.00848622
11.79	0.0123748
11.99	0.0127476
12.19	0.0080195
12.39	0.0114838
12.59	0.00926519
12.79	0.0115371
12.99	0.0125445
13.19	0.0102607
13.39	0.00773904
13.59	0.00661052
13.79	0.0100214
13.99	0.00728276
14.19	0.00924766
14.39	0.00723091
14.59	0.00860886
14.79	0.0115609
14.99	0.0125527
15.19	0.0121556
15.39	0.0144785
15.59	0.0106378
15.79	0.011384
15.99	0.0119618
16.19	0.0118846
16.39	0.00916022
16.59	0.0127016
16.79	0.0157256
16.99	0.0142747
17.19	0.0122896
17.39	0.0127311
17.59	0.0132395
17.79	0.0110827
17.99	0.0131098
18.19	0.0111833
18.39	0.0166848
18.59	0.0116569
18.79	0.0143979
18.99	0.0153131
19.19	0.0159418
19.39	0.0112319
19.59	0.0116075
19.79	0.0105916
19.99	0.0131106
20.19	0.0159717
20.39	0.0167968
20.59	0.015867
20.79	0.0160854
20.99	0.0161757
21.19	0.0137766
21.39	0.0142576
21.59	0.0153993
21.79	0.0152877
21.99	0.0160955
22.19	0.0145531
22.39	0.0128183
22.59	0.0156212
22.79	0.0148555
22.99	0.0168876
23.19	0.0152436
23.39	0.0126926
23.59	0.0189602
23.79	0.0154917
23.99	0.0166659
24.19	0.016858
24.39	0.0177668
24.59	0.018465
24.79	0.0188751
24.99	0.0200633
25.19	0.0146198
25.39	0.0166019
25.59	0.0179969
25.79	0.0167567
25.99	0.023275
26.19	0.0167885
26.39	0.0176507
26.59	0.0210317
26.79	0.0217442
26.99	0.0196088
27.19	0.0173663
27.39	0.0177921
27.59	0.0203867
27.79	0.015944
27.99	0.0159748
28.19	0.017469
28.39	0.0159124
28.59	0.0211782
28.79	0.0183462
28.99	0.0169627
29.19	0.0175615
29.39	0.0156726
29.59	0.0171691
29.79	0.0192136
29.99	0.0180735
30.19	0.0194993
30.39	0.0216666
30.59	0.0176231
30.79	0.019751
30.99	0.0215503
31.19	0.0192562
31.39	0.018667
31.59	0.01976
31.79	0.0226475
31.99	0.0193544
32.19	0.0185559
32.39	0.018868
32.59	0.0214198
32.79	0.0214369
32.99	0.0170157
33.19	0.0184331
33.39	0.0216854
33.59	0.0167729
33.79	0.0174373
33.99	0.0150081
34.19	0.0178474
34.39	0.0200496
34.59	0.0214048
34.79	0.0204099
34.99	0.0226412
35.19	0.0219177
35.39	0.0211828
35.59	0.0238041
35.79	0.0212492
35.99	0.0243213
36.19	0.024028
36.39	0.0230938
36.59	0.0259741
36.79	0.022445
36.99	0.0232538
37.19	0.0207364
37.39	0.0229453
37.59	0.0199184
37.79	0.021084
37.99	0.0230465
38.19	0.0238242
38.39	0.0204374
38.59	0.0268608
38.79	0.0228175
38.99	0.0224323
39.19	0.0209367
39.39	0.022866
39.59	0.0219865
39.79	0.0214399
39.99	0.0263004
40.19	0.0237334
40.39	0.0228869
40.59	0.023952
40.79	0.0216711
40.99	0.024369
41.19	0.0231963
41.39	0.0247121
41.59	0.0240663
41.79	0.0257253
41.99	0.0205576
42.19	0.025104
42.39	0.0221645
42.59	0.0234237
42.79	0.0219912
42.99	0.0231487
43.19	0.0232735
43.39	0.0238532
43.59	0.0250109
43.79	0.0218538
43.99	0.0254321
44.19	0.0234722
44.39	0.0237753
44.59	0.0282452
44.79	0.0234002
44.99	0.0279519
45.19	0.0268927
45.39	0.0245945
45.59	0.0264273
45.79	0.0232506
45.99	0.0252397
46.19	0.0260468
46.39	0.0272303
46.59	0.0284775
46.79	0.0217629
46.99	0.0247247
47.19	0.0215405
47.39	0.0225638
47.59	0.0259118
47.79	0.0234207
47.99	0.0243081
48.19	0.0248846
48.39	0.0232014
48.59	0.0233133
48.79	0.0247315
48.99	0.0242672
49.19	0.0228737
49.39	0.0200348
49.59	0.026558
49.79	0.0234852
49.99	0.0277024
50.19	0.0272923
50.39	0.0226769
50.59	0.0229183
50.79	0.0257898
50.99	0.0284111
51.19	0.0253149
51.39	0.0268769
51.59	0.0258732
51.79	0.0263298
51.99	0.0286465
52.19	0.0256385
52.39	0.0283187
52.59	0.025404
52.79	0.0253875
52.99	0.0248476
53.19	0.0307743
53.39	0.0264408
53.59	0.0219008
53.79	0.0269678
53.99	0.0225546
54.19	0.0239652
54.39	0.0273985
54.59	0.0260837
54.79	0.0262413
54.99	0.0251992
55.19	0.0242774
55.39	0.0307624
55.59	0.027944
55.79	0.0264889
55.99	0.0267598
56.19	0.0255067
56.39	0.0239197
56.59	0.027899
56.79	0.0285819
56.99	0.0259217
57.19	0.0276171
57.39	0.0274778
57.59	0.0274038
57.79	0.0280314
57.99	0.0231535
58.19	0.0297117
58.39	0.0252827
58.59	0.0285727
58.79	0.0251215
58.99	0.0272218
59.19	0.0277583
59.39	0.0274872
59.59	0.0281628
59.79	0.0240055
59.99	0.0311759
60.19	0.0272551
60.39	0.0241225
60.59	0.025593
60.79	0.0234424
60.99	0.0237418
61.19	0.0264738
61.39	0.0288113
61.59	0.0230836
61.79	0.0277655
61.99	0.0268839
62.19	0.0276854
62.39	0.0244275
62.59	0.0281372
62.79	0.027696
62.99	0.0236543
63.19	0.0250787
63.39	0.0249262
63.59	0.0249951
63.79	0.0241145
63.99	0.0272343
64.19	0.0308743
64.39	0.0310189
64.59	0.0288514
64.79	0.0300865
64.99	0.0243685
65.19	0.0247507
65.39	0.0295084
65.59	0.0295476
65.79	0.0290834
65.99	0.0259029
66.19	0.0298957
66.39	0.0305444
66.59	0.0262213
66.79	0.0252189
66.99	0.029001
67.19	0.0310824
67.39	0.0274332
67.59	0.025533
67.79	0.0248014
67.99	0.026926
68.19	0.0266126
68.39	0.0280616
68.59	0.0304863
68.79	0.0307998
68.99	0.0264404
69.19	0.0240968
69.39	0.026361
69.59	0.0280127
69.79	0.0275156
69.99	0.028477
70.19	0.0286885
70.39	0.0270368
70.59	0.0314582
70.79	0.0258974
70.99	0.0266645
71.19	0.0289327
71.39	0.0265685
71.59	0.0252809
71.79	0.0299291
71.99	0.0326359
72.19	0.0286329
72.39	0.0309447
72.59	0.0265564
72.79	0.0328337
72.99	0.0278322
73.19	0.030101
73.39	0.0307077
73.59	0.0313768
73.79	0.0288637
73.99	0.0287201
74.19	0.0266407
74.39	0.0305422
74.59	0.0286361
74.79	0.0340785
74.99	0.0258801
75.19	0.030497
75.39	0.0334162
75.59	0.0265282
75.79	0.0274622
75.99	0.028185
76.19	0.0258259
76.39	0.03022
76.59	0.0310608
76.79	0.028168
76.99	0.0280308
77.19	0.0285027
77.39	0.0273424
77.59	0.0318595
77.79	0.0281733
77.99	0.0283878
78.19	0.0312552
78.39	0.0329614
78.59	0.0278114
78.79	0.0279334
78.99	0.0327104
79.19	0.0333889
79.39	0.0292027
79.59	0.0266523
79.79	0.0314513
79.99	0.0294558
80.19	0.0295625
80.39	0.032008
80.59	0.0321982
80.79	0.0306819
80.99	0.030898
81.19	0.0326619
81.39	0.0274705
81.59	0.0303226
81.79	0.0266317
81.99	0.0313345
82.19	0.0326459
82.39	0.0287894
82.59	0.0257531
82.79	0.0297015
82.99	0.029416
83.19	0.0271613
83.39	0.031573
83.59	0.0275314
83.79	0.0293663
83.99	0.030515
84.19	0.0297471
84.39	0.0300416
84.59	0.0318368
84.79	0.0318136
84.99	0.0305901
85.19	0.0293209
85.39	0.0297043
85.59	0.0304504
85.79	0.0307708
85.99	0.0321965
86.19	0.031626
86.39	0.0305137
86.59	0.0324527
86.79	0.0279737
86.99	0.0295816
87.19	0.0330052
87.39	0.0310856
87.59	0.0289445
87.79	0.0325033
87.99	0.0308999
88.19	0.0287712
88.39	0.0318338
88.59	0.0293113
88.79	0.0292478
88.99	0.0297593
89.19	0.0297967
89.39	0.0292576
89.59	0.0292757
89.79	0.0312654
89.99	0.0299353
90.19	0.032765
90.39	0.0316192
90.59	0.0317449
90.79	0.0296277
90.99	0.0285733
91.19	0.029447
91.39	0.0308625
91.59	0.031185
91.79	0.0267557
91.99	0.0313044
92.19	0.0304982
92.39	0.0325248
92.59	0.0317648
92.79	0.0292304
92.99	0.0323108
93.19	0.029414
93.39	0.03141
93.59	0.0309326
93.79	0.0319402
93.99	0.030761
94.19	0.0285845
94.39	0.0320954
94.59	0.0315621
94.79	0.0298719
94.99	0.0353398
95.19	0.0339546
95.39	0.0294065
95.59	0.0296479
95.79	0.0322448
95.99	0.0307072
96.19	0.0311054
96.39	0.0309687
96.59	0.0292626
96.79	0.0294769
96.99	0.0323762
97.19	0.0315548
97.39	0.0311146
97.6	0.0287889
97.79	0.0306519
98	0.0296143
98.19	0.0283116
98.39	0.0348323
98.59	0.029053
98.79	0.0338781
98.99	0.0341178
99.19	0.0303192
99.39	0.030609
99.59	0.0315818
99.79	0.0323613
100	0.0297347
100.19	0.0302649
100.39	0.0318966
100.59	0.0298679
100.79	0.0324528
100.99	0.0300889
101.19	0.0308084
101.39	0.0313815
101.59	0.0333548
101.79	0.0308019
101.99	0.0316806
102.19	0.0311344
102.39	0.0275834
102.59	0.0306821
102.79	0.0322573
102.99	0.0327206
103.19	0.0321873
103.39	0.0310727
103.59	0.0304578
103.79	0.0310945
103.99	0.02967
104.19	0.0312762
104.39	0.0304122
104.59	0.031533
104.79	0.028795
104.99	0.0311672
105.19	0.0311301
105.39	0.0301273
105.59	0.0342864
105.79	0.0324345
105.99	0.0302477
106.19	0.0255031
106.39	0.0328913
106.59	0.0316219
106.79	0.0303437
106.99	0.032884
107.19	0.0325516
107.39	0.0328366
107.59	0.0341181
107.79	0.0299008
107.99	0.0281711
108.19	0.0306005
108.39	0.0318722
108.59	0.0305962
108.79	0.0300022
108.99	0.0319785
109.19	0.0309518
109.39	0.0314425
109.59	0.0311423
109.79	0.0273247
109.99	0.031371
110.19	0.0336271
110.39	0.0334545
110.59	0.03232
110.79	0.0295746
110.99	0.0319687
111.19	0.0309311
111.39	0.0358082
111.59	0.0314459
111.79	0.0339778
111.99	0.0288309
112.19	0.0350901
112.39	0.0296575
112.59	0.0299972
112.79	0.0335418
112.99	0.0302038
113.19	0.0321001
113.39	0.031502
113.59	0.0330144
113.79	0.0296774
113.99	0.0315566
114.19	0.0317505
114.39	0.0326142
114.59	0.0328027
114.79	0.0332905
114.99	0.0342617
115.19	0.0319559
115.39	0.0326984
115.6	0.0328489
115.79	0.0299009
115.99	0.03393
116.19	0.0334706
116.39	0.0342564
116.59	0.0313265
116.79	0.0349388
116.99	0.028972
117.19	0.0296593
117.39	0.0334626
117.59	0.035868
117.79	0.0274373
117.99	0.0325373
118.19	0.0346418
118.39	0.0349772
118.59	0.0292793
118.79	0.030796
118.99	0.034586
119.19	0.0317983
119.39	0.0321025
119.59	0.0328312
119.79	0.0280181
119.99	0.0321174
120.19	0.0336221
120.39	0.0327144
120.59	0.0363139
120.79	0.0324094
120.99	0.0330078
121.19	0.0310261
121.39	0.0367635
121.59	0.0348736
121.79	0.0306061
121.99	0.0306993
122.19	0.0351115
122.39	0.0332403
122.59	0.0330737
122.79	0.0306583
122.99	0.0342301
123.19	0.0333281
123.39	0.0341126
123.59	0.0318763
123.79	0.0337604
123.99	0.0352565
124.19	0.0346846
124.39	0.0343938
124.59	0.0346782
124.79	0.0315288
124.99	0.0319738
125.19	0.031662
125.39	0.0296842
125.59	0.0318734
125.79	0.0376095
125.99	0.0318173
126.19	0.0318195
126.39	0.0351702
126.59	0.030313
126.79	0.0276063
126.99	0.0331673
127.19	0.033264
127.39	0.0349899
127.59	0.0322577
127.79	0.0313887
127.99	0.0289864
128.19	0.0346776
128.39	0.0301375
128.59	0.0351413
128.79	0.0349252
128.99	0.0311523
129.19	0.031
129.39	0.0308329
129.59	0.0351115
129.79	0.0314516
129.99	0.033734
130.19	0.03289
130.39	0.0288052
130.59	0.0322921
130.79	0.0321633
130.99	0.0334949
131.19	0.0327578
131.39	0.0322568
131.59	0.0345596
131.79	0.0326431
131.99	0.0310426
132.19	0.0334656
132.39	0.0353839
132.59	0.0318468
132.79	0.0341394
132.99	0.0312947
133.19	0.0309927
133.39	0.0332695
133.59	0.0337387
133.79	0.0308815
133.99	0.032634
134.19	0.0342481
134.39	0.0324987
134.59	0.033081
134.79	0.0313433
134.99	0.0363518
135.19	0.0321986
135.39	0.0368194
135.59	0.033279
135.79	0.0347481
135.99	0.0309575
136.19	0.0314611
136.39	0.0327251
136.59	0.0338306
136.79	0.0329774
136.99	0.0324128
137.19	0.0315176
137.39	0.0323927
137.59	0.0338062
137.79	0.0326024
137.99	0.0323276
138.19	0.032322
138.39	0.0331169
138.59	0.0335106
138.79	0.0347535
138.99	0.0327599
139.19	0.0312024
139.39	0.0337163
139.59	0.0339806
139.79	0.0300994
139.99	0.0332205
140.19	0.0350577
140.39	0.0326518
140.59	0.0355027
140.79	0.0321491
140.99	0.0335094
141.19	0.0312834
141.39	0.0318577
141.59	0.0334703
141.79	0.0346011
141.99	0.0333887
142.19	0.0312188
142.39	0.0319405
142.59	0.0368467
142.79	0.0337842
142.99	0.0295263
143.19	0.0337922
143.39	0.0319115
143.59	0.0327166
143.79	0.0346345
143.99	0.0328808
144.19	0.0324243
144.39	0.030675
144.59	0.0327224
144.79	0.0334737
144.99	0.0345968
145.19	0.0317979
145.39	0.0311939
145.59	0.0358363
145.79	0.0305394
145.99	0.0303274
146.19	0.0315761
146.39	0.0324151
146.59	0.0341619
146.79	0.0370104
146.99	0.0325655
147.19	0.0303722
147.39	0.0325299
147.59	0.0299359
147.79	0.0317386
147.99	0.0338194
148.19	0.0326608
148.39	0.0325498
148.59	0.0322184
148.79	0.0317391
148.99	0.0311315
149.19	0.0309801
149.39	0.0350879
149.59	0.0295213
149.79	0.0335363
149.99	0.0340888
150.19	0.0370718
150.39	0.033181
150.59	0.0334314
150.79	0.0350381
150.99	0.0330357
151.19	0.0310298
151.39	0.0307731
151.59	0.0309995
151.79	0.0328033
151.99	0.0315422
152.19	0.034161
152.39	0.0303817
152.59	0.0331215
152.79	0.0315672
152.99	0.0317018
153.19	0.0312613
153.39	0.0331153
153.59	0.0337416
153.79	0.0341192
153.99	0.0347705
154.19	0.0338917
154.39	0.0315095
154.59	0.0326765
154.79	0.0304349
154.99	0.0308034
155.19	0.0323278
155.39	0.0294338
155.59	0.0329439
155.79	0.0343734
155.99	0.0334566
156.19	0.0325376
156.39	0.0314321
156.59	0.0353357
156.79	0.0350887
156.99	0.0322414
157.19	0.0317162
157.39	0.0335379
157.59	0.0310544
157.79	0.0282263
157.99	0.0325657
158.19	0.0335124
158.39	0.033622
158.59	0.0305291
158.79	0.0330285
158.99	0.0333167
159.19	0.0321028
159.39	0.0321694
159.59	0.0347199
159.79	0.0357411
159.99	0.0338705
160.19	0.0314673
160.39	0.0314991
160.59	0.0337969
160.79	0.032075
160.99	0.0341883
161.19	0.0324922
161.39	0.0336681
161.59	0.0333569
161.79	0.0311307
161.99	0.0298027
162.19	0.0339529
162.39	0.0301436
162.59	0.0336039
162.79	0.033565
162.99	0.0324417
163.19	0.030832
163.39	0.0321716
163.59	0.0339178
163.79	0.0324493
163.99	0.0330257
164.19	0.0350252
164.39	0.0363124
164.59	0.0333047
164.79	0.033044
164.99	0.0319946
165.19	0.0307488
165.39	0.0305343
165.59	0.0381367
165.79	0.0373559
165.99	0.0324722
166.19	0.0324705
166.39	0.0336439
166.59	0.0329961
166.79	0.0312756
166.99	0.0322117
167.19	0.0300969
167.39	0.0312969
167.59	0.0303726
167.79	0.0337176
167.99	0.0323594
168.19	0.0331068
168.39	0.0326961
168.59	0.0267995
168.79	0.0337993
168.99	0.0326549
169.19	0.0337232
169.39	0.0320813
169.59	0.0312752
169.79	0.0327098
169.99	0.0349962
170.19	0.0336405
170.39	0.0351254
170.59	0.0333306
170.79	0.0293711
170.99	0.033821
171.19	0.0333569
171.39	0.035678
171.59	0.0357416
171.79	0.0332488
171.99	0.0332831
172.19	0.03159
172.39	0.0326047
172.59	0.033081
172.79	0.0351448
172.99	0.0327464
173.19	0.0327159
173.39	0.0356497
173.59	0.0294114
173.79	0.0327786
173.99	0.0346319
174.19	0.0320978
174.39	0.0348577
174.59	0.0321762
174.79	0.0307779
174.99	0.0333236
175.19	0.0367756
175.39	0.0330204
175.59	0.0352555
175.79	0.0301492
175.99	0.0323515
176.19	0.0320288
176.39	0.0367778
176.59	0.0294796
176.79	0.0347038
176.99	0.0305089
177.19	0.0322819
177.39	0.029459
177.59	0.0343861
177.79	0.0360152
177.99	0.0352836
178.19	0.0352811
178.39	0.0321202
178.6	0.0316354
178.79	0.0345534
178.99	0.0352054
179.19	0.0323481
179.39	0.0306267
179.59	0.0307614
179.79	0.0322021
179.99	0.0333261
180.19	0.0308302
180.39	0.0326226
180.59	0.0345346
180.79	0.0338572
181	0.0330091
181.19	0.0341796
181.39	0.03379
181.59	0.0303187
181.79	0.0312019
181.99	0.0338078
182.19	0.032971
182.39	0.0300528
182.59	0.0315796
182.79	0.031225
182.99	0.0353369
183.19	0.0327913
183.39	0.0300382
183.59	0.0365474
183.79	0.0353224
183.99	0.0332227
184.19	0.0318549
184.39	0.0387275
184.59	0.0343386
184.79	0.0322949
184.99	0.0335784
185.19	0.0319215
185.39	0.0291434
185.59	0.03359
185.79	0.0339463
185.99	0.0333901
186.19	0.029472
186.39	0.0343368
186.59	0.0276186
186.79	0.0328848
186.99	0.0340212
187.19	0.0359041
187.39	0.0337437
187.59	0.0326372
187.79	0.0323913
187.99	0.0322594
188.19	0.030692
188.39	0.0318098
188.59	0.0294654
188.79	0.0329081
188.99	0.034055
189.19	0.0384321
189.39	0.0345778
189.59	0.034999
189.79	0.031088
189.99	0.0322879
190.19	0.0364184
190.39	0.0328355
190.59	0.0340586
190.79	0.0311293
190.99	0.032849
191.19	0.0310487
191.39	0.0311109
191.59	0.0351646
191.79	0.0297118
191.99	0.0308259
192.19	0.0314878
192.39	0.0380825
192.59	0.0340696
192.79	0.0316967
192.99	0.0317883
193.19	0.0326712
193.39	0.0322865
193.59	0.0345033
193.79	0.0320669
193.99	0.0320863
194.19	0.0299733
194.39	0.0327084
194.59	0.0316144
194.79	0.0335287
194.99	0.0300958
195.19	0.0346597
195.39	0.0308261
195.59	0.0315327
195.79	0.0355154
195.99	0.0318537
196.19	0.0284443
196.39	0.0337069
196.59	0.0323072
196.79	0.0336359
196.99	0.032112
197.19	0.0336317
197.39	0.0350535
197.59	0.0313947
197.79	0.0304469
197.99	0.0312126
198.19	0.0356158
198.39	0.0317012
198.59	0.0275186
198.79	0.0315962
198.99	0.0326458
199.19	0.032507
199.39	0.033848
199.59	0.0321903
199.79	0.0330139
200	0.0280386
200.19	0.0281816
200.39	0.0316475
200.59	0.0307685
200.79	0.0344706
200.99	0.0307724
201.19	0.0307097
201.39	0.0362722
201.59	0.0345482
201.79	0.0381394
201.99	0.0411426
202.19	0.0415653
202.39	0.0497339
202.59	0.0488654
202.79	0.0484587
202.99	0.0536515
203.19	0.0520386
203.39	0.0528083
203.59	0.0569523
203.79	0.0607201
203.99	0.0589218
204.19	0.0661356
204.39	0.0675136
204.59	0.0665625
204.79	0.0705223
204.99	0.0721645
205.19	0.0670039
205.39	0.0756542
205.59	0.0764123
205.79	0.0812268
205.99	0.080545
206.19	0.083206
206.39	0.0884983
206.59	0.0886194
206.79	0.0959762
206.99	0.0960527
207.19	0.0970909
207.39	0.0980544
207.59	0.0975142
207.79	0.102388
207.99	0.106694
208.19	0.106081
208.39	0.109023
208.59	0.11156
208.79	0.114502
208.99	0.11628
209.19	0.119537
209.39	0.117628
209.59	0.120604
209.79	0.12335
209.99	0.125451
210.19	0.129065
210.39	0.135056
210.59	0.134754
210.79	0.131339
210.99	0.135801
211.19	0.141144
211.39	0.144577
211.59	0.144343
211.79	0.144927
211.99	0.149078
212.19	0.149499
212.39	0.151947
212.59	0.153821
212.79	0.157647
212.99	0.159806
213.19	0.159928
213.39	0.163611
213.59	0.165246
213.79	0.166695
213.99	0.168382
214.19	0.170115
214.39	0.174234
214.59	0.174114
214.79	0.177392
214.99	0.179314
215.19	0.181526
215.39	0.182101
215.59	0.183967
215.79	0.188479
215.99	0.19092
216.19	0.194528
216.39	0.198577
216.59	0.19473
216.79	0.196315
216.99	0.200306
217.19	0.20116
217.39	0.202834
217.59	0.207533
217.79	0.207238
217.99	0.207936
218.19	0.210018
218.39	0.213324
218.59	0.217078
218.79	0.218563
218.99	0.218237
219.19	0.223709
219.39	0.225129
219.59	0.228087
219.79	0.229306
219.99	0.232952
220.19	0.231382
220.39	0.235087
220.59	0.233944
220.79	0.234992
220.99	0.242271
221.19	0.243988
221.39	0.247929
221.59	0.248888
221.79	0.24634
221.99	0.249017
222.19	0.253354
222.39	0.256613
222.59	0.257371
222.79	0.261866
222.99	0.26284
223.19	0.260956
223.39	0.264222
223.59	0.267695
223.79	0.270094
223.99	0.268139
224.19	0.274494
224.39	0.277226
224.59	0.274062
224.79	0.27756
224.99	0.28026
225.19	0.283339
225.39	0.283711
225.59	0.284407
225.79	0.291435
225.99	0.292392
226.19	0.290487
226.39	0.295414
226.59	0.296438
226.79	0.298581
226.99	0.301583
227.19	0.301364
227.39	0.300372
227.59	0.30684
227.79	0.309186
227.99	0.311623
228.19	0.312819
228.39	0.312485
228.59	0.315885
228.79	0.314841
228.99	0.319926
229.19	0.32051
229.39	0.323284
229.59	0.326386
229.79	0.32854
229.99	0.327675
230.19	0.33107
230.39	0.328838
230.59	0.33449
230.79	0.336067
230.99	0.339168
231.19	0.33982
231.39	0.339457
231.59	0.342417
231.79	0.345607
231.99	0.348292
232.19	0.349253
232.39	0.350305
232.59	0.354892
232.79	0.358924
232.99	0.359323
233.19	0.3626
233.39	0.362598
233.6	0.362932
233.79	0.361858
233.99	0.36944
234.19	0.368937
234.39	0.371502
234.59	0.37346
234.79	0.373401
234.99	0.376762
235.19	0.376882
235.39	0.380747
235.59	0.384894
235.79	0.383769
235.99	0.385174
236.19	0.386821
236.39	0.389727
236.59	0.393392
236.79	0.393332
236.99	0.394522
237.19	0.395904
237.39	0.39736
237.59	0.397495
237.79	0.400083
237.99	0.403127
238.19	0.405298
238.39	0.405562
238.59	0.406731
238.79	0.406855
238.99	0.413296
239.19	0.411151
239.39	0.416614
239.59	0.41587
239.79	0.422845
239.99	0.422383
240.19	0.424582
240.39	0.42536
240.59	0.426847
240.79	0.426934
240.99	0.426442
241.19	0.433222
241.39	0.433767
241.59	0.434463
241.79	0.437531
241.99	0.443165
242.19	0.440693
242.39	0.444755
242.59	0.442508
242.79	0.445569
242.99	0.450592
243.19	0.448833
243.39	0.453409
243.59	0.454304
243.79	0.454162
243.99	0.460811
244.19	0.461545
244.39	0.460335
244.59	0.462165
244.79	0.465244
244.99	0.46506
245.19	0.465595
245.39	0.466022
245.59	0.470152
245.79	0.473133
245.99	0.476659
246.19	0.477936
246.39	0.47607
246.59	0.478735
246.79	0.482708
246.99	0.484624
247.19	0.485997
247.39	0.487955
247.59	0.493139
247.79	0.488295
247.99	0.493207
248.19	0.492573
248.39	0.496117
248.59	0.499888
248.79	0.49956
248.99	0.502971
249.19	0.501163
249.39	0.501545
249.59	0.506948
249.79	0.503582
249.99	0.510357
250.19	0.50858
250.39	0.51334
250.59	0.514991
250.79	0.516328
250.99	0.517437
251.19	0.518259
251.39	0.516025
251.59	0.520812
251.79	0.528185
251.99	0.525381
252.19	0.529355
252.39	0.527722
252.59	0.53099
252.79	0.532604
252.99	0.534827
253.19	0.535606
253.39	0.540376
253.59	0.53784
253.79	0.543286
253.99	0.54024
254.19	0.54553
254.39	0.546051
254.59	0.548421
254.79	0.547455
254.99	0.55156
255.19	0.552418
255.39	0.554145
255.59	0.55452
255.79	0.557365
255.99	0.558567
256.19	0.561972
256.39	0.561659
256.59	0.56437
256.79	0.564634
256.99	0.568269
257.19	0.567937
257.39	0.569338
257.59	0.574479
257.79	0.573173
257.99	0.575957
258.19	0.576733
258.39	0.576837
258.59	0.579721
258.79	0.580087
258.99	0.581504
259.19	0.585661
259.39	0.587434
259.59	0.585284
259.79	0.590705
259.99	0.59153
260.19	0.588811
260.39	0.596554
260.59	0.594247
260.79	0.59728
260.99	0.59943
261.19	0.600854
261.39	0.603988
261.59	0.604566
261.79	0.605896
261.99	0.607596
262.19	0.60508
262.39	0.611467
262.59	0.609054
262.79	0.616329
262.99	0.614369
263.19	0.614061
263.39	0.618425
263.59	0.617899
263.79	0.622785
263.99	0.621596
264.19	0.624324
264.39	0.629896
264.59	0.624689
264.79	0.629004
264.99	0.63187
265.19	0.632843
265.39	0.632491
265.59	0.635445
265.79	0.634115
265.99	0.637597
266.19	0.641241
266.39	0.64075
266.59	0.644142
266.79	0.645542
266.99	0.645703
267.19	0.649107
267.39	0.650156
267.59	0.649945
267.79	0.652587
267.99	0.64973
268.19	0.653899
268.39	0.655866
268.59	0.656573
268.79	0.662462
268.99	0.658314
269.19	0.665493
269.39	0.66297
269.59	0.6665
269.79	0.664929
269.99	0.669147
270.19	0.666839
270.39	0.672717
270.59	0.671855
270.79	0.676176
270.99	0.671746
271.19	0.677893
271.39	0.682599
271.59	0.679248
271.79	0.6844
271.99	0.686213
272.19	0.683307
272.39	0.687046
272.59	0.687914
272.79	0.69139
272.99	0.689833
273.19	0.691146
273.39	0.693356
273.59	0.695361
273.79	0.694676
273.99	0.697525
274.19	0.70146
274.39	0.701705
274.59	0.704744
274.79	0.707244
274.99	0.705122
275.19	0.708694
275.39	0.710223
275.59	0.710321
275.79	0.708634
275.99	0.714451
276.19	0.715469
276.39	0.71494
276.59	0.717242
276.79	0.717598
276.99	0.719338
277.19	0.720979
277.39	0.726295
277.59	0.725253
277.79	0.731718
277.99	0.730161
278.19	0.731555
278.39	0.731756
278.59	0.729928
278.79	0.735862
278.99	0.733257
279.19	0.734245
279.39	0.737345
279.59	0.739066
279.79	0.743032
279.99	0.743159
280.19	0.742681
280.39	0.745734
280.59	0.749754
280.79	0.749345
280.99	0.751753
281.19	0.753458
281.39	0.754546
281.59	0.757738
281.79	0.755833
281.99	0.756094
282.19	0.75775
282.39	0.762221
282.59	0.758185
282.79	0.763633
282.99	0.764337
283.19	0.76251
283.39	0.763429
283.59	0.768422
283.79	0.766236
283.99	0.769971
284.19	0.773408
284.39	0.77291
284.59	0.777011
284.79	0.779423
284.99	0.775651
285.19	0.776665
285.39	0.779519
285.59	0.78482
285.79	0.782664
285.99	0.784586
286.19	0.785661
286.39	0.790786
286.59	0.791637
286.79	0.790827
286.99	0.793125
287.19	0.791975
287.39	0.794188
287.59	0.794878
287.79	0.798222
287.99	0.798355
288.19	0.801782
288.39	0.802709
288.59	0.802727
288.79	0.805216
288.99	0.805622
289.19	0.809239
289.39	0.80832
289.59	0.809016
289.79	0.809208
289.99	0.815563
290.19	0.815991
290.39	0.814483
290.59	0.816869
290.79	0.818905
290.99	0.822232
291.19	0.820092
291.39	0.822395
291.59	0.823395
291.79	0.824649
291.99	0.826782
292.19	0.827185
292.39	0.830364
292.59	0.828758
292.79	0.826642
292.99	0.834884
293.19	0.833373
293.39	0.830266
293.59	0.837204
293.79	0.838758
293.99	0.837807
294.19	0.840741
294.39	0.844441
294.59	0.844887
294.79	0.846051
294.99	0.847423
295.19	0.846621
295.39	0.848664
295.59	0.852107
295.79	0.850819
295.99	0.852001
296.19	0.860993
296.39	0.856681
296.59	0.856253
296.79	0.859299
296.99	0.859807
297.19	0.858457
297.39	0.861802
297.59	0.862985
297.79	0.866365
297.99	0.869297
298.19	0.868047
298.39	0.867389
298.59	0.872457
298.79	0.873034
298.99	0.870563
299.19	0.874801
299.39	0.873536
299.59	0.87922
299.79	0.878596
299.99	0.880373
300.19	0.883557
300.39	0.88525
300.59	0.884524
300.79	0.886345
300.99	0.885765
301.19	0.885798
301.39	0.886278
301.59	0.888718
301.79	0.893116
301.99	0.895052
302.19	0.894847
302.39	0.892709
302.59	0.898348
302.79	0.894275
302.99	0.899708
303.19	0.899046
303.39	0.901946
303.59	0.904061
303.79	0.904993
303.99	0.903501
304.19	0.903493
304.39	0.909618
304.59	0.909922
304.79	0.908956
304.99	0.911606
305.19	0.912408
305.39	0.914172
305.59	0.915873
305.79	0.916148
305.99	0.918161
306.19	0.923608
306.39	0.922039
306.59	0.920058
306.79	0.925645
306.99	0.923047
307.19	0.926839
307.39	0.92833
307.59	0.930901
307.79	0.9307
307.99	0.934173
308.19	0.932416
308.39	0.933465
308.59	0.935057
308.79	0.937043
308.99	0.938697
309.19	0.939701
309.39	0.94065
309.59	0.943269
309.79	0.941682
309.99	0.946493
310.19	0.946985
310.39	0.945293
310.59	0.947237
310.79	0.947643
310.99	0.948952
311.19	0.952171
311.39	0.952153
311.59	0.954678
311.79	0.957501
311.99	0.959423
312.19	0.958391
312.39	0.959646
312.59	0.959703
312.79	0.962188
312.99	0.964157
313.19	0.961538
313.39	0.965643
313.59	0.96224
313.79	0.965357
313.99	0.972822
314.19	0.972626
314.39	0.973912
314.59	0.973622
314.79	0.972649
314.99	0.972759
315.19	0.978622
315.39	0.97814
315.59	0.979329
315.79	0.981701
315.99	0.980085
316.19	0.982837
316.39	0.98096
316.59	0.983956
316.79	0.9861
316.99	0.985466
317.19	0.987846
317.39	0.990382
317.59	0.992424
317.79	0.988377
317.99	0.992346
318.19	0.992083
318.39	0.992609
318.59	1.00012
318.79	0.997887
318.99	0.999686
319.19	1.00189
319.39	0.99915
319.59	1.00485
319.79	1.00637
319.99	1.00461
320.19	1.0022
320.39	1.01035
320.59	1.00767
320.79	1.00976
320.99	1.0111
321.19	1.01059
321.39	1.01285
321.59	1.01168
321.79	1.01548
321.99	1.01716
322.19	1.01489
322.39	1.02115
322.59	1.01998
322.79	1.01726
322.99	1.02058
323.19	1.0221
323.39	1.02315
323.59	1.02677
323.79	1.0269
323.99	1.02919
324.19	1.03101
324.39	1.03066
324.59	1.02928
324.79	1.03449
324.99	1.0299
325.19	1.0365
325.39	1.03502
325.59	1.03873
325.79	1.03773
325.99	1.04108
326.19	1.04521
326.39	1.03984
326.59	1.04609
326.79	1.04436
326.99	1.04535
327.19	1.04588
327.39	1.04712
327.59	1.04746
327.79	1.04959
327.99	1.04587
328.19	1.05198
328.39	1.0557
328.59	1.05347
328.79	1.05679
328.99	1.05438
329.19	1.06029
329.39	1.06113
329.59	1.05844
329.79	1.06427
329.99	1.06267
330.19	1.06263
330.39	1.06252
330.59	1.06872
330.79	1.07062
330.99	1.06954
331.19	1.06998
331.39	1.07172
331.59	1.06967
331.79	1.07214
331.99	1.07426
332.19	1.07877
332.39	1.07838
332.59	1.07893
332.79	1.07711
332.99	1.0801
333.19	1.07748
333.39	1.07869
333.59	1.08201
333.79	1.08729
333.99	1.08563
334.19	1.0878
334.39	1.08509
334.59	1.08817
334.79	1.08874
334.99	1.09135
335.19	1.09205
335.39	1.09391
335.59	1.09689
335.79	1.09734
335.99	1.09425
336.19	1.09923
336.39	1.09896
336.59	1.10067
336.79	1.1045
336.99	1.1025
337.19	1.1072
337.39	1.10206
337.59	1.10543
337.79	1.10635
337.99	1.10593
338.19	1.11089
338.39	1.11327
338.59	1.10787
338.79	1.11316
338.99	1.11604
339.19	1.11553
339.39	1.11589
339.59	1.11658
339.79	1.11936
339.99	1.1196
340.19	1.12048
340.39	1.12111
340.59	1.12131
340.79	1.12819
340.99	1.12568
341.19	1.12698
341.39	1.12835
341.59	1.12452
341.79	1.1312
341.99	1.13111
342.19	1.1352
342.39	1.13145
342.59	1.13506
342.79	1.13576
342.99	1.13391
343.19	1.13835
343.39	1.1384
343.59	1.13833
343.79	1.13758
343.99	1.14253
344.19	1.14086
344.39	1.14198
344.59	1.14457
344.79	1.14484
344.99	1.1436
345.19	1.14699
345.39	1.14812
345.59	1.14893
345.79	1.1559
345.99	1.15072
346.19	1.15187
346.39	1.15612
346.59	1.15643
346.79	1.15505
346.99	1.15679
347.19	1.15659
347.39	1.16191
347.59	1.15936
347.79	1.16105
347.99	1.16195
348.19	1.16341
348.39	1.16522
348.59	1.1653
348.79	1.16896
348.99	1.16653
349.19	1.16798
349.39	1.17291
349.59	1.17183
349.79	1.17111
349.99	1.17177
350.19	1.1731
350.39	1.17874
350.59	1.17561
350.79	1.17762
350.99	1.17934
351.19	1.17867
351.39	1.18015
351.59	1.18356
351.79	1.17916
351.99	1.18275
352.19	1.18673
352.39	1.18578
352.59	1.18768
352.79	1.18684
352.99	1.18979
353.19	1.19187
353.39	1.19506
353.59	1.19273
353.79	1.19449
353.99	1.19501
354.19	1.19247
354.39	1.19477
354.59	1.19968
354.79	1.19978
354.99	1.19934
355.19	1.20007
355.39	1.20256
355.59	1.20328
355.79	1.20624
355.99	1.20484
356.19	1.20514
356.39	1.20913
356.59	1.20527
356.79	1.20888
356.99	1.21063
357.19	1.21172
357.39	1.21117
357.59	1.21103
357.79	1.21412
357.99	1.21837
358.19	1.21819
358.39	1.21836
358.59	1.21691
358.79	1.21752
358.99	1.22308
359.19	1.21758
359.39	1.22039
359.59	1.2208
359.79	1.22442
359.99	1.22132
360.19	1.22476
360.39	1.22921
360.59	1.22731
360.79	1.22751
360.99	1.23278
361.19	1.22899
361.39	1.23539
361.59	1.23318
361.79	1.23586
361.99	1.23296
362.19	1.23745
362.39	1.2358
362.59	1.23719
362.79	1.23603
362.99	1.24298
363.19	1.23946
363.39	1.24044
363.59	1.2391
363.79	1.24546
363.99	1.24548
364.19	1.24673
364.39	1.2459
364.59	1.24737
364.79	1.24844
364.99	1.24714
365.19	1.25166
365.39	1.25218
365.59	1.25021
365.79	1.26026
365.99	1.25703
366.19	1.25649
366.39	1.25459
366.59	1.25722
366.79	1.25799
366.99	1.26314
367.19	1.25645
367.39	1.26358
367.59	1.26309
367.79	1.26894
367.99	1.26271
368.19	1.26751
368.39	1.26567
368.59	1.27035
368.79	1.27063
368.99	1.2735
369.19	1.27222
369.39	1.27129
369.59	1.27137
369.79	1.27556
369.99	1.2762
370.19	1.27829
370.39	1.27924
370.59	1.27661
370.79	1.27912
370.99	1.27889
371.19	1.27989
371.39	1.2792
371.59	1.27877
371.79	1.28179
371.99	1.28512
372.19	1.28286
372.39	1.28797
372.59	1.28952
372.79	1.29206
372.99	1.2867
373.19	1.29028
373.39	1.29059
373.59	1.29347
373.79	1.29426
373.99	1.29735
374.19	1.29108
374.39	1.29821
374.59	1.2971
374.79	1.30344
374.99	1.29998
375.19	1.30212
375.39	1.30079
375.59	1.30251
375.79	1.30282
375.99	1.30412
376.19	1.31139
376.39	1.30437
376.59	1.30742
376.79	1.30826
376.99	1.3074
377.19	1.31054
377.39	1.31127
377.59	1.3111
377.79	1.31499
377.99	1.31503
378.19	1.31432
378.39	1.31683
378.59	1.31582
378.79	1.31217
378.99	1.31635
379.19	1.31858
379.39	1.32159
379.59	1.32093
379.79	1.32481
379.99	1.32098
380.19	1.32355
380.39	1.32845
380.59	1.32362
380.79	1.32174
380.99	1.32737
381.19	1.32685
381.39	1.32757
381.59	1.33091
381.79	1.33424
381.99	1.33229
382.19	1.33306
382.39	1.33565
382.59	1.33624
382.79	1.33952
382.99	1.33464
383.19	1.34107
383.39	1.33927
383.59	1.33852
383.79	1.34057
383.99	1.34423
384.19	1.3444
384.39	1.34252
384.59	1.34355
384.79	1.34695
384.99	1.34489
385.19	1.34964
385.39	1.34994
385.59	1.34953
385.79	1.35293
385.99	1.35092
386.19	1.35129
386.39	1.35852
386.59	1.35639
386.79	1.358
386.99	1.3542
387.19	1.35867
387.39	1.35665
387.59	1.35947
387.79	1.35992
387.99	1.35973
388.19	1.35903
388.39	1.36256
388.59	1.36235
388.79	1.36507
388.99	1.36176
389.19	1.36971
389.39	1.3656
389.59	1.369
389.79	1.36663
389.99	1.37105
390.19	1.36995
390.39	1.37238
390.59	1.37176
390.79	1.37186
390.99	1.37784
391.19	1.37364
391.39	1.37961
391.59	1.37794
391.79	1.37853
391.99	1.37673
392.19	1.3776
392.39	1.38329
392.59	1.38069
392.79	1.38331
392.99	1.38008
393.19	1.38317
393.39	1.38298
393.59	1.3816
393.79	1.39099
393.99	1.38749
394.19	1.39087
394.39	1.38933
394.59	1.3896
394.79	1.38856
394.99	1.39586
395.19	1.39305
395.39	1.3948
395.59	1.39492
395.79	1.39649
395.99	1.3994
396.19	1.3981
396.39	1.39986
396.59	1.39969
396.79	1.40265
396.99	1.40407
397.19	1.40325
397.39	1.40311
397.59	1.40312
397.79	1.40743
397.99	1.40504
398.19	1.40899
398.39	1.40948
398.59	1.40929
398.79	1.41275
398.99	1.40981
399.19	1.41186
399.39	1.41034
[truncated: 92,874 more rows]
