# Supplementary material for: The IRE1β-mediated unfolded protein response is repressed by the chaperone AGR2 in mucin producing cells
Source: EMBO J. 2023 Dec 18;43(5):719–53. doi: 10.1038/s44318-023-00014-z (PMC10907699; doi:10.1038/s44318-023-00014-z)
Supplement: Supplementary file 7 — Source Data Fig. 5 [file 44318_2023_14_MOESM7_ESM.zip › Fig 5/C/README.xlsx]

## Sheet: Sheet1
BLI experiments with IRE1b LD as a BLI probe
[AGR C81S/E] (uM)
2.34111
3.51166
5.26749
7.90123
11.8519
17.7778
26.6667
60
90
