# Supplementary material for: The IRE1β-mediated unfolded protein response is repressed by the chaperone AGR2 in mucin producing cells
Source: EMBO J. 2023 Dec 18;43(5):719–53. doi: 10.1038/s44318-023-00014-z (PMC10907699; doi:10.1038/s44318-023-00014-z)
Supplement: Supplementary file 8 — Source Data Fig. 6 [file 44318_2023_14_MOESM8_ESM.zip]

Archive with 27 entries (20 files):
- Fig 6/.DS_Store
- Fig 6/B/
- Fig 6/B/20230120 rep 1.xlsx
- Fig 6/B/20230124 rep 2.xlsx
- Fig 6/C-E/
- Fig 6/C-E/.DS_Store
- Fig 6/C-E/AGR E60A/
- Fig 6/C-E/AGR E60A/20230216 rep1.xlsx
- Fig 6/C-E/AGR E60A/20230328 rep2.xlsx
- Fig 6/C-E/AGR E60A/20230328 rep3.xlsx
- Fig 6/C-E/AGR2 C81E/
- Fig 6/C-E/AGR2 C81E/20230213 rep1.xlsx
- Fig 6/C-E/AGR2 C81E/20230216 rep2.xlsx
- Fig 6/C-E/AGR2 C81E/20230216 rep3.xlsx
- Fig 6/C-E/AGR2 C81S/
- Fig 6/C-E/AGR2 C81S/20230216 rep1.xlsx
- Fig 6/C-E/AGR2 C81S/20230328 rep2.xlsx
- Fig 6/C-E/AGR2 C81S/20230328 rep3.xlsx
- Fig 6/C-E/AGR2 wt/
- Fig 6/C-E/AGR2 wt/20230306 rep1.xlsx
- Fig 6/C-E/AGR2 wt/20230306 rep2.xlsx
- Fig 6/C-E/AGR2 wt/20230306 rep3.xlsx
- Fig 6/C-E/evaluation.pzfx
- Fig 6/C-E/Unlabelled IRE1b LD competitor/
- Fig 6/C-E/Unlabelled IRE1b LD competitor/20230301 rep1.xlsx
- Fig 6/C-E/Unlabelled IRE1b LD competitor/20230314 rep2.xlsx
- Fig 6/C-E/Unlabelled IRE1b LD competitor/20230314 rep3.xlsx
