# Supplementary material for: The IRE1β-mediated unfolded protein response is repressed by the chaperone AGR2 in mucin producing cells
Source: EMBO J. 2023 Dec 18;43(5):719–53. doi: 10.1038/s44318-023-00014-z (PMC10907699; doi:10.1038/s44318-023-00014-z)
Supplement: Supplementary file 8 — Source Data Fig. 6 [file 44318_2023_14_MOESM8_ESM.zip › Fig 6/B/20230120 rep 1.xlsx]

## Sheet: raw data
User: USER
Path: C:\Program Files (x86)\BMG\CLARIOstar\User\Data
Test ID: 185
Test Name: ln327_Spectral scan 400-600
Date: 20/01/2023
Time: 15:44:29
ID1: 20230120 run4
Luminescence spectrum
Well	Content	Raw Data (Em Spectrum)	Raw Data (Em Spectrum)	Raw Data (Em Spectrum)	Raw Data (Em Spectrum)	Raw Data (Em Spectrum)	Raw Data (Em Spectrum)	Raw Data (Em Spectrum)	Raw Data (Em Spectrum)	Raw Data (Em Spectrum)	Raw Data (Em Spectrum)	Raw Data (Em Spectrum)	Raw Data (Em Spectrum)	Raw Data (Em Spectrum)	Raw Data (Em Spectrum)	Raw Data (Em Spectrum)	Raw Data (Em Spectrum)	Raw Data (Em Spectrum)	Raw Data (Em Spectrum)	Raw Data (Em Spectrum)	Raw Data (Em Spectrum)	Raw Data (Em Spectrum)	Raw Data (Em Spectrum)	Raw Data (Em Spectrum)	Raw Data (Em Spectrum)	Raw Data (Em Spectrum)	Raw Data (Em Spectrum)	Raw Data (Em Spectrum)	Raw Data (Em Spectrum)	Raw Data (Em Spectrum)	Raw Data (Em Spectrum)	Raw Data (Em Spectrum)	Raw Data (Em Spectrum)	Raw Data (Em Spectrum)	Raw Data (Em Spectrum)	Raw Data (Em Spectrum)	Raw Data (Em Spectrum)	Raw Data (Em Spectrum)	Raw Data (Em Spectrum)	Raw Data (Em Spectrum)	Raw Data (Em Spectrum)	Raw Data (Em Spectrum)	Raw Data (Em Spectrum)	Raw Data (Em Spectrum)	Raw Data (Em Spectrum)	Raw Data (Em Spectrum)	Raw Data (Em Spectrum)	Raw Data (Em Spectrum)	Raw Data (Em Spectrum)
	Wavelength [nm]	392	393	394	395	396	397	398	399	400	401	402	403	404	405	406	407	408	409	410	411	412	413	414	415	416	417	418	419	420	421	422	423	424	425	426	427	428	429	430	431	432	433	434	435	436	437	438	439
A15	Sample X1	7247	9539	8756	12414	14661	17371	19995	21338	29836	29062	39135	49219	58425	72086	94332	101579	123209	148695	177774	199951	238872	272620	311596	359808	406703	467939	533368	600293	656559	752275	826854	908353	995544	1065988	1136422	1224158	1307476	1383158	1504932	1590118	1652697	1743683	1860026	1905508	1970036	2061401	2125634	2153298
A16	Sample X2	4895	10897	8818	9357	13142	13675	20179	21947	28717	31349	36562	46630	58100	70350	86486	103647	134160	149704	176512	201664	244212	269426	309429	350511	395967	452442	522834	597760	661354	759369	816419	904591	986623	1098309	1133801	1219626	1302854	1382311	1506568	1585857	1654637	1729187	1829414	1885449	1962429	2064342	2111685	2131134
B15	Sample X3	5054	6475	6182	9856	10631	10811	13320	15768	21727	24489	32523	42762	41732	57487	70471	82708	99077	121314	139569	162707	186900	207786	245034	279070	328206	353961	411073	478852	529341	604172	639210	706791	774642	845805	897963	943400	991007	1072895	1190419	1231536	1281835	1374668	1433915	1461219	1541380	1578446	1619118	1660040
B16	Sample X4	7120	7707	9917	10074	9887	13952	16412	21825	26054	29574	35336	42970	50730	66906	79254	95347	110578	132843	152476	190019	213369	243199	287317	326258	371735	415727	477073	547555	603622	694758	750981	812416	889513	989856	1051132	1092002	1169285	1239571	1374630	1421203	1464187	1551484	1632003	1704656	1787841	1847694	1893015	1913269
C15	Sample X5	4958	4359	6276	7298	8059	9733	10870	15433	15705	21571	24564	29460	36997	49156	59755	66691	80450	89263	110743	132426	149214	172514	191414	223340	240954	278586	333597	378992	430920	478552	510020	552779	599720	673890	701602	751138	795808	852761	926782	965880	983725	1059900	1097503	1129733	1181261	1207581	1268298	1260394
C16	Sample X6	5149	5022	6904	7642	8183	11057	11207	11902	16250	18653	21004	28359	37855	43593	55071	63079	84274	82432	109280	128516	145607	162481	193777	223788	264824	299027	328565	368119	403273	459561	492112	567636	594464	677246	679590	732160	805318	860492	919472	963934	981707	1050838	1101876	1132458	1172775	1244652	1244339	1252869
D15	Sample X7	4037	4296	4237	4866	4680	7916	7961	7854	10228	16697	18520	22586	27259	32349	36070	45111	51827	68511	78762	90129	103774	121472	128706	154784	174839	199934	224601	261790	292961	332850	358601	395410	432534	462593	496601	542243	563364	595691	646547	682445	729171	737193	819867	814259	843521	911374	896685	925161
D16	Sample X8	2384	3822	4833	6550	6726	6560	7196	10898	14827	16938	21453	21515	26223	29347	40813	49275	55680	70990	82233	90957	107210	116865	145192	166798	182479	202656	239504	270681	299345	340571	371645	394734	446765	478244	504892	544188	587697	634666	673303	712561	755431	788017	829108	861229	899173	919294	928261	977784
E15	Sample X9	1875	2464	4613	3025	4587	5452	6736	8554	9683	12906	14960	16486	20245	27463	32586	34627	43426	55137	64392	73776	85938	96064	112614	127815	141795	158942	182988	207869	235832	269931	283598	318336	340248	367079	406471	435010	464277	479640	519702	547092	556778	613030	644867	659338	679257	719570	717234	728150
E16	Sample X10	1462	4517	2856	4647	5486	5575	5359	7945	7747	13629	14960	16248	21073	25196	30624	38908	42702	49027	63761	77772	80571	100614	108254	126415	147902	164580	181080	208750	229338	273014	290963	300286	347175	383696	386465	441247	450011	487663	521839	560059	583982	610000	660824	657417	687872	711727	741219	724991
F15	Sample X11	2606	2337	3703	4460	2945	8470	5267	7184	11015	9507	13344	14819	18528	21635	28311	37859	41833	56636	61524	62531	77276	81763	94216	114568	128829	139224	168554	181059	208322	244692	248760	291030	306908	340609	358838	389403	414069	439103	463523	474103	512016	539509	569250	576505	582649	614961	645460	652233
F16	Sample X12	2606	2811	2824	2183	4928	6406	8727	7762	9199	10861	12626	17646	18380	22636	29717	34219	39283	47874	60549	69152	78611	82781	103134	116613	125929	146333	168610	197437	213693	243137	248461	291598	316503	348475	358517	382819	414069	430604	477244	494540	511701	538647	573701	583071	604356	637147	644636	659167
G15	Sample X13	1017	1706	1569	1591	1612	1232	3613	3531	4509	4212	7330	5803	9294	9478	10950	14387	19178	20752	26675	31109	34165	35978	42761	54638	58057	59072	81070	83869	92694	102646	126092	121673	140126	149151	156913	175736	176710	194530	205136	215865	233063	237251	257098	253687	266642	281786	283600	303439
G16	Sample X14	1208	2400	1193	1622	1891	2372	2143	2953	3843	4904	4967	6606	7873	9655	10423	12494	18077	18735	18816	27998	36664	34565	40877	52033	56356	57128	74904	79189	86666	97517	105276	117262	137566	143540	151270	160543	167120	184283	198698	220415	219750	229390	245983	248082	259294	277684	273331	270257
H15	Sample X15	922	916	1098	1715	1271	1632	2388	2527	3298	3430	3920	5862	7695	8654	10745	12115	13616	17236	20221	25572	30246	30947	36910	40159	43612	49602	59807	67299	70802	86002	92123	96234	109562	126172	127761	132849	142734	153622	167033	169651	186047	191494	206314	203733	223073	228514	222685	235791
H16	Sample X16	763	632	1852	1404	1674	1602	2021	2527	2572	3159	4668	4821	7133	8624	9310	11212	15267	21098	19906	25458	29309	31202	37332	43240	46568	55406	60083	72446	72939	90559	95901	104380	118321	123621	130730	141005	151022	164002	174263	193586	194067	198676	215164	221379	219580	227586	245975	242828
I15	Sample X17	636	948	941	967	2263	893	2572	2496	2542	3550	4907	6011	8051	7683	9867	12494	12805	15391	18672	21776	24083	33265	31987	31870	43501	44353	53724	61023	70747	80218	89487	95260	98511	112561	122947	120534	134605	142687	157190	160892	170585	169085	183017	193120	196734	206767	212597	213601
I16	Sample X18	1462	537	1161	2339	2015	2618	2725	3105	3904	3881	4189	5743	6452	5858	8315	10018	13587	13374	20020	20206	23941	29082	33984	37639	44086	43214	51235	60720	68171	76698	80710	99861	99185	104642	113105	130236	135242	139378	153971	162155	164190	173420	188770	190681	194768	208083	208351	209133
J15	Sample X19	64	63	63	218	31	62	31	61	61	60	90	60	59	59	59	58	29	173	115	86	142	141	84	196	223	194	304	165	685	246	272	352	458	215	428	693	531	715	897	684	550	705	833	597	1190	1367	1107	822
J16	Sample X20	32	221	31	31	31	62	61	61	61	30	30	30	59	59	59	116	116	58	29	57	85	367	197	336	335	83	276	220	192	409	462	108	539	591	214	426	292	768	818	710	1048	1332	1249	1038	492	1264	489	822
K15	Sample X21	64	63	63	31	31	154	61	61	61	150	60	60	59	29	29	29	203	58	229	29	170	311	141	56	307	28	111	55	164	55	54	54	27	107	27	107	133	53	501	526	183	287	182	311	259	155	257	51
K16	Sample X22	64	379	63	94	31	31	61	30	30	30	30	60	30	29	205	58	58	58	57	257	57	57	141	308	139	56	138	28	356	55	27	54	323	376	27	27	133	185	53	26	262	209	521	182	155	181	489	180
L15	Sample X23	32	95	31	31	31	31	337	61	61	30	209	60	59	59	263	87	58	58	57	57	57	283	113	140	56	528	55	385	192	300	27	108	458	161	27	160	80	53	317	53	157	131	208	311	388	52	309	308
L16	Sample X24	64	32	31	125	62	62	31	30	61	150	30	268	30	29	29	175	29	29	57	57	57	57	56	140	56	111	55	55	192	82	54	108	27	27	187	187	27	79	106	158	157	261	338	156	52	129	129	26
[truncated: 161 more columns]

## Sheet: evaluation
User: USER
Path: C:\Program Files (x86)\BMG\CLARIOstar\User\Data
Test ID: 185
Test Name: ln327_Spectral scan 400-600
Date: 20/01/2023
Time: 15:44:29
ID1: 20230120 run4
Luminescence spectrum
Well	Content	Raw Data (Em Spectrum)	Raw Data (Em Spectrum)	Raw Data (Em Spectrum)	Raw Data (Em Spectrum)	Raw Data (Em Spectrum)	Raw Data (Em Spectrum)	Raw Data (Em Spectrum)	Raw Data (Em Spectrum)	Raw Data (Em Spectrum)	Raw Data (Em Spectrum)	Raw Data (Em Spectrum)	Raw Data (Em Spectrum)	Raw Data (Em Spectrum)	Raw Data (Em Spectrum)	Raw Data (Em Spectrum)	Raw Data (Em Spectrum)	Raw Data (Em Spectrum)	Raw Data (Em Spectrum)	Raw Data (Em Spectrum)	Raw Data (Em Spectrum)	Raw Data (Em Spectrum)	Raw Data (Em Spectrum)	Raw Data (Em Spectrum)	Raw Data (Em Spectrum)	Raw Data (Em Spectrum)	Raw Data (Em Spectrum)	Raw Data (Em Spectrum)	Raw Data (Em Spectrum)	Raw Data (Em Spectrum)	Raw Data (Em Spectrum)	Raw Data (Em Spectrum)	Raw Data (Em Spectrum)	Raw Data (Em Spectrum)	Raw Data (Em Spectrum)	Raw Data (Em Spectrum)	Raw Data (Em Spectrum)	Raw Data (Em Spectrum)	Raw Data (Em Spectrum)	Raw Data (Em Spectrum)	Raw Data (Em Spectrum)	Raw Data (Em Spectrum)	Raw Data (Em Spectrum)	Raw Data (Em Spectrum)	Raw Data (Em Spectrum)	Raw Data (Em Spectrum)	Raw Data (Em Spectrum)	Raw Data (Em Spectrum)	Raw Data (Em Spectrum)
	Wavelength [nm]	392	393	394	395	396	397	398	399	400	401	402	403	404	405	406	407	408	409	410	411	412	413	414	415	416	417	418	419	420	421	422	423	424	425	426	427	428	429	430	431	432	433	434	435	436	437	438	439
A15	Sample X1	7247	9539	8756	12414	14661	17371	19995	21338	29836	29062	39135	49219	58425	72086	94332	101579	123209	148695	177774	199951	238872	272620	311596	359808	406703	467939	533368	600293	656559	752275	826854	908353	995544	1065988	1136422	1224158	1307476	1383158	1504932	1590118	1652697	1743683	1860026	1905508	1970036	2061401	2125634	2153298
A16	Sample X2	4895	10897	8818	9357	13142	13675	20179	21947	28717	31349	36562	46630	58100	70350	86486	103647	134160	149704	176512	201664	244212	269426	309429	350511	395967	452442	522834	597760	661354	759369	816419	904591	986623	1098309	1133801	1219626	1302854	1382311	1506568	1585857	1654637	1729187	1829414	1885449	1962429	2064342	2111685	2131134
B15	Sample X3	5054	6475	6182	9856	10631	10811	13320	15768	21727	24489	32523	42762	41732	57487	70471	82708	99077	121314	139569	162707	186900	207786	245034	279070	328206	353961	411073	478852	529341	604172	639210	706791	774642	845805	897963	943400	991007	1072895	1190419	1231536	1281835	1374668	1433915	1461219	1541380	1578446	1619118	1660040
B16	Sample X4	7120	7707	9917	10074	9887	13952	16412	21825	26054	29574	35336	42970	50730	66906	79254	95347	110578	132843	152476	190019	213369	243199	287317	326258	371735	415727	477073	547555	603622	694758	750981	812416	889513	989856	1051132	1092002	1169285	1239571	1374630	1421203	1464187	1551484	1632003	1704656	1787841	1847694	1893015	1913269
C15	Sample X5	4958	4359	6276	7298	8059	9733	10870	15433	15705	21571	24564	29460	36997	49156	59755	66691	80450	89263	110743	132426	149214	172514	191414	223340	240954	278586	333597	378992	430920	478552	510020	552779	599720	673890	701602	751138	795808	852761	926782	965880	983725	1059900	1097503	1129733	1181261	1207581	1268298	1260394
C16	Sample X6	5149	5022	6904	7642	8183	11057	11207	11902	16250	18653	21004	28359	37855	43593	55071	63079	84274	82432	109280	128516	145607	162481	193777	223788	264824	299027	328565	368119	403273	459561	492112	567636	594464	677246	679590	732160	805318	860492	919472	963934	981707	1050838	1101876	1132458	1172775	1244652	1244339	1252869
D15	Sample X7	4037	4296	4237	4866	4680	7916	7961	7854	10228	16697	18520	22586	27259	32349	36070	45111	51827	68511	78762	90129	103774	121472	128706	154784	174839	199934	224601	261790	292961	332850	358601	395410	432534	462593	496601	542243	563364	595691	646547	682445	729171	737193	819867	814259	843521	911374	896685	925161
D16	Sample X8	2384	3822	4833	6550	6726	6560	7196	10898	14827	16938	21453	21515	26223	29347	40813	49275	55680	70990	82233	90957	107210	116865	145192	166798	182479	202656	239504	270681	299345	340571	371645	394734	446765	478244	504892	544188	587697	634666	673303	712561	755431	788017	829108	861229	899173	919294	928261	977784
E15	Sample X9	1875	2464	4613	3025	4587	5452	6736	8554	9683	12906	14960	16486	20245	27463	32586	34627	43426	55137	64392	73776	85938	96064	112614	127815	141795	158942	182988	207869	235832	269931	283598	318336	340248	367079	406471	435010	464277	479640	519702	547092	556778	613030	644867	659338	679257	719570	717234	728150
E16	Sample X10	1462	4517	2856	4647	5486	5575	5359	7945	7747	13629	14960	16248	21073	25196	30624	38908	42702	49027	63761	77772	80571	100614	108254	126415	147902	164580	181080	208750	229338	273014	290963	300286	347175	383696	386465	441247	450011	487663	521839	560059	583982	610000	660824	657417	687872	711727	741219	724991
F15	Sample X11	2606	2337	3703	4460	2945	8470	5267	7184	11015	9507	13344	14819	18528	21635	28311	37859	41833	56636	61524	62531	77276	81763	94216	114568	128829	139224	168554	181059	208322	244692	248760	291030	306908	340609	358838	389403	414069	439103	463523	474103	512016	539509	569250	576505	582649	614961	645460	652233
F16	Sample X12	2606	2811	2824	2183	4928	6406	8727	7762	9199	10861	12626	17646	18380	22636	29717	34219	39283	47874	60549	69152	78611	82781	103134	116613	125929	146333	168610	197437	213693	243137	248461	291598	316503	348475	358517	382819	414069	430604	477244	494540	511701	538647	573701	583071	604356	637147	644636	659167
G15	Sample X13	1017	1706	1569	1591	1612	1232	3613	3531	4509	4212	7330	5803	9294	9478	10950	14387	19178	20752	26675	31109	34165	35978	42761	54638	58057	59072	81070	83869	92694	102646	126092	121673	140126	149151	156913	175736	176710	194530	205136	215865	233063	237251	257098	253687	266642	281786	283600	303439
G16	Sample X14	1208	2400	1193	1622	1891	2372	2143	2953	3843	4904	4967	6606	7873	9655	10423	12494	18077	18735	18816	27998	36664	34565	40877	52033	56356	57128	74904	79189	86666	97517	105276	117262	137566	143540	151270	160543	167120	184283	198698	220415	219750	229390	245983	248082	259294	277684	273331	270257
H15	Sample X15	922	916	1098	1715	1271	1632	2388	2527	3298	3430	3920	5862	7695	8654	10745	12115	13616	17236	20221	25572	30246	30947	36910	40159	43612	49602	59807	67299	70802	86002	92123	96234	109562	126172	127761	132849	142734	153622	167033	169651	186047	191494	206314	203733	223073	228514	222685	235791
H16	Sample X16	763	632	1852	1404	1674	1602	2021	2527	2572	3159	4668	4821	7133	8624	9310	11212	15267	21098	19906	25458	29309	31202	37332	43240	46568	55406	60083	72446	72939	90559	95901	104380	118321	123621	130730	141005	151022	164002	174263	193586	194067	198676	215164	221379	219580	227586	245975	242828
I15	Sample X17	636	948	941	967	2263	893	2572	2496	2542	3550	4907	6011	8051	7683	9867	12494	12805	15391	18672	21776	24083	33265	31987	31870	43501	44353	53724	61023	70747	80218	89487	95260	98511	112561	122947	120534	134605	142687	157190	160892	170585	169085	183017	193120	196734	206767	212597	213601
I16	Sample X18	1462	537	1161	2339	2015	2618	2725	3105	3904	3881	4189	5743	6452	5858	8315	10018	13587	13374	20020	20206	23941	29082	33984	37639	44086	43214	51235	60720	68171	76698	80710	99861	99185	104642	113105	130236	135242	139378	153971	162155	164190	173420	188770	190681	194768	208083	208351	209133
J15	Sample X19	64	63	63	218	31	62	31	61	61	60	90	60	59	59	59	58	29	173	115	86	142	141	84	196	223	194	304	165	685	246	272	352	458	215	428	693	531	715	897	684	550	705	833	597	1190	1367	1107	822
J16	Sample X20	32	221	31	31	31	62	61	61	61	30	30	30	59	59	59	116	116	58	29	57	85	367	197	336	335	83	276	220	192	409	462	108	539	591	214	426	292	768	818	710	1048	1332	1249	1038	492	1264	489	822
K15	Sample X21	64	63	63	31	31	154	61	61	61	150	60	60	59	29	29	29	203	58	229	29	170	311	141	56	307	28	111	55	164	55	54	54	27	107	27	107	133	53	501	526	183	287	182	311	259	155	257	51
K16	Sample X22	64	379	63	94	31	31	61	30	30	30	30	60	30	29	205	58	58	58	57	257	57	57	141	308	139	56	138	28	356	55	27	54	323	376	27	27	133	185	53	26	262	209	521	182	155	181	489	180
L15	Sample X23	32	95	31	31	31	31	337	61	61	30	209	60	59	59	263	87	58	58	57	57	57	283	113	140	56	528	55	385	192	300	27	108	458	161	27	160	80	53	317	53	157	131	208	311	388	52	309	308
L16	Sample X24	64	32	31	125	62	62	31	30	61	150	30	268	30	29	29	175	29	29	57	57	57	57	56	140	56	111	55	55	192	82	54	108	27	27	187	187	27	79	106	158	157	261	338	156	52	129	129	26
Evaluation
			Wavelength
	[3155] (uM)	[2986_3] (uM)	392	393	394	395	396	397	398	399	400	401	402	403	404	405	406	407	408	409	410	411	412	413	414	415	416	417	418	419	420	421	422	423	424	425	426	427	428	429	430	431	432	433	434	435	436	437	438
A	0.111		7247	9539	8756	12414	14661	17371	19995	21338	29836	29062	39135	49219	58425	72086	94332	101579	123209	148695	177774	199951	238872	272620	311596	359808	406703	467939	533368	600293	656559	752275	826854	908353	995544	1065988	1136422	1224158	1307476	1383158	1504932	1590118	1652697	1743683	1860026	1905508	1970036	2061401	2125634
			4895	10897	8818	9357	13142	13675	20179	21947	28717	31349	36562	46630	58100	70350	86486	103647	134160	149704	176512	201664	244212	269426	309429	350511	395967	452442	522834	597760	661354	759369	816419	904591	986623	1098309	1133801	1219626	1302854	1382311	1506568	1585857	1654637	1729187	1829414	1885449	1962429	2064342	2111685
B	0.111	1	5054	6475	6182	9856	10631	10811	13320	15768	21727	24489	32523	42762	41732	57487	70471	82708	99077	121314	139569	162707	186900	207786	245034	279070	328206	353961	411073	478852	529341	604172	639210	706791	774642	845805	897963	943400	991007	1072895	1190419	1231536	1281835	1374668	1433915	1461219	1541380	1578446	1619118
			7120	7707	9917	10074	9887	13952	16412	21825	26054	29574	35336	42970	50730	66906	79254	95347	110578	132843	152476	190019	213369	243199	287317	326258	371735	415727	477073	547555	603622	694758	750981	812416	889513	989856	1051132	1092002	1169285	1239571	1374630	1421203	1464187	1551484	1632003	1704656	1787841	1847694	1893015
C	0.111	4	4958	4359	6276	7298	8059	9733	10870	15433	15705	21571	24564	29460	36997	49156	59755	66691	80450	89263	110743	132426	149214	172514	191414	223340	240954	278586	333597	378992	430920	478552	510020	552779	599720	673890	701602	751138	795808	852761	926782	965880	983725	1059900	1097503	1129733	1181261	1207581	1268298
			5149	5022	6904	7642	8183	11057	11207	11902	16250	18653	21004	28359	37855	43593	55071	63079	84274	82432	109280	128516	145607	162481	193777	223788	264824	299027	328565	368119	403273	459561	492112	567636	594464	677246	679590	732160	805318	860492	919472	963934	981707	1050838	1101876	1132458	1172775	1244652	1244339
D	0.037		4037	4296	4237	4866	4680	7916	7961	7854	10228	16697	18520	22586	27259	32349	36070	45111	51827	68511	78762	90129	103774	121472	128706	154784	174839	199934	224601	261790	292961	332850	358601	395410	432534	462593	496601	542243	563364	595691	646547	682445	729171	737193	819867	814259	843521	911374	896685
			2384	3822	4833	6550	6726	6560	7196	10898	14827	16938	21453	21515	26223	29347	40813	49275	55680	70990	82233	90957	107210	116865	145192	166798	182479	202656	239504	270681	299345	340571	371645	394734	446765	478244	504892	544188	587697	634666	673303	712561	755431	788017	829108	861229	899173	919294	928261
E	0.037	1	1875	2464	4613	3025	4587	5452	6736	8554	9683	12906	14960	16486	20245	27463	32586	34627	43426	55137	64392	73776	85938	96064	112614	127815	141795	158942	182988	207869	235832	269931	283598	318336	340248	367079	406471	435010	464277	479640	519702	547092	556778	613030	644867	659338	679257	719570	717234
			1462	4517	2856	4647	5486	5575	5359	7945	7747	13629	14960	16248	21073	25196	30624	38908	42702	49027	63761	77772	80571	100614	108254	126415	147902	164580	181080	208750	229338	273014	290963	300286	347175	383696	386465	441247	450011	487663	521839	560059	583982	610000	660824	657417	687872	711727	741219
F	0.037	4	2606	2337	3703	4460	2945	8470	5267	7184	11015	9507	13344	14819	18528	21635	28311	37859	41833	56636	61524	62531	77276	81763	94216	114568	128829	139224	168554	181059	208322	244692	248760	291030	306908	340609	358838	389403	414069	439103	463523	474103	512016	539509	569250	576505	582649	614961	645460
			2606	2811	2824	2183	4928	6406	8727	7762	9199	10861	12626	17646	18380	22636	29717	34219	39283	47874	60549	69152	78611	82781	103134	116613	125929	146333	168610	197437	213693	243137	248461	291598	316503	348475	358517	382819	414069	430604	477244	494540	511701	538647	573701	583071	604356	637147	644636
G	0.012		1017	1706	1569	1591	1612	1232	3613	3531	4509	4212	7330	5803	9294	9478	10950	14387	19178	20752	26675	31109	34165	35978	42761	54638	58057	59072	81070	83869	92694	102646	126092	121673	140126	149151	156913	175736	176710	194530	205136	215865	233063	237251	257098	253687	266642	281786	283600
			1208	2400	1193	1622	1891	2372	2143	2953	3843	4904	4967	6606	7873	9655	10423	12494	18077	18735	18816	27998	36664	34565	40877	52033	56356	57128	74904	79189	86666	97517	105276	117262	137566	143540	151270	160543	167120	184283	198698	220415	219750	229390	245983	248082	259294	277684	273331
H	0.012	1	922	916	1098	1715	1271	1632	2388	2527	3298	3430	3920	5862	7695	8654	10745	12115	13616	17236	20221	25572	30246	30947	36910	40159	43612	49602	59807	67299	70802	86002	92123	96234	109562	126172	127761	132849	142734	153622	167033	169651	186047	191494	206314	203733	223073	228514	222685
			763	632	1852	1404	1674	1602	2021	2527	2572	3159	4668	4821	7133	8624	9310	11212	15267	21098	19906	25458	29309	31202	37332	43240	46568	55406	60083	72446	72939	90559	95901	104380	118321	123621	130730	141005	151022	164002	174263	193586	194067	198676	215164	221379	219580	227586	245975
I	0.012	4	636	948	941	967	2263	893	2572	2496	2542	3550	4907	6011	8051	7683	9867	12494	12805	15391	18672	21776	24083	33265	31987	31870	43501	44353	53724	61023	70747	80218	89487	95260	98511	112561	122947	120534	134605	142687	157190	160892	170585	169085	183017	193120	196734	206767	212597
			1462	537	1161	2339	2015	2618	2725	3105	3904	3881	4189	5743	6452	5858	8315	10018	13587	13374	20020	20206	23941	29082	33984	37639	44086	43214	51235	60720	68171	76698	80710	99861	99185	104642	113105	130236	135242	139378	153971	162155	164190	173420	188770	190681	194768	208083	208351
J		1	64	63	63	218	31	62	31	61	61	60	90	60	59	59	59	58	29	173	115	86	142	141	84	196	223	194	304	165	685	246	272	352	458	215	428	693	531	715	897	684	550	705	833	597	1190	1367	1107
			32	221	31	31	31	62	61	61	61	30	30	30	59	59	59	116	116	58	29	57	85	367	197	336	335	83	276	220	192	409	462	108	539	591	214	426	292	768	818	710	1048	1332	1249	1038	492	1264	489
K		4	64	63	63	31	31	154	61	61	61	150	60	60	59	29	29	29	203	58	229	29	170	311	141	56	307	28	111	55	164	55	54	54	27	107	27	107	133	53	501	526	183	287	182	311	259	155	257
			64	379	63	94	31	31	61	30	30	30	30	60	30	29	205	58	58	58	57	257	57	57	141	308	139	56	138	28	356	55	27	54	323	376	27	27	133	185	53	26	262	209	521	182	155	181	489
L	buffer only		32	95	31	31	31	31	337	61	61	30	209	60	59	59	263	87	58	58	57	57	57	283	113	140	56	528	55	385	192	300	27	108	458	161	27	160	80	53	317	53	157	131	208	311	388	52	309
			64	32	31	125	62	62	31	30	61	150	30	268	30	29	29	175	29	29	57	57	57	57	56	140	56	111	55	55	192	82	54	108	27	27	187	187	27	79	106	158	157	261	338	156	52	129	129
[truncated: 162 more columns]
