# Supplementary material for: The IRE1β-mediated unfolded protein response is repressed by the chaperone AGR2 in mucin producing cells
Source: EMBO J. 2023 Dec 18;43(5):719–53. doi: 10.1038/s44318-023-00014-z (PMC10907699; doi:10.1038/s44318-023-00014-z)
Supplement: Supplementary file 8 — Source Data Fig. 6 [file 44318_2023_14_MOESM8_ESM.zip › Fig 6/B/20230124 rep 2.xlsx]

## Sheet: Table End point
User: USER
Path: C:\Program Files (x86)\BMG\CLARIOstar\User\Data
Test ID: 190
Test Name: ln327_Spectral scan 400-600
Date: 24/01/2023
Time: 11:38:36
ID1: 20230124 run2
Luminescence spectrum
Well	Content	Raw Data (Em Spectrum)	Raw Data (Em Spectrum)	Raw Data (Em Spectrum)	Raw Data (Em Spectrum)	Raw Data (Em Spectrum)	Raw Data (Em Spectrum)	Raw Data (Em Spectrum)	Raw Data (Em Spectrum)	Raw Data (Em Spectrum)	Raw Data (Em Spectrum)	Raw Data (Em Spectrum)	Raw Data (Em Spectrum)	Raw Data (Em Spectrum)	Raw Data (Em Spectrum)	Raw Data (Em Spectrum)	Raw Data (Em Spectrum)	Raw Data (Em Spectrum)	Raw Data (Em Spectrum)	Raw Data (Em Spectrum)	Raw Data (Em Spectrum)	Raw Data (Em Spectrum)	Raw Data (Em Spectrum)	Raw Data (Em Spectrum)	Raw Data (Em Spectrum)	Raw Data (Em Spectrum)	Raw Data (Em Spectrum)	Raw Data (Em Spectrum)	Raw Data (Em Spectrum)	Raw Data (Em Spectrum)	Raw Data (Em Spectrum)	Raw Data (Em Spectrum)	Raw Data (Em Spectrum)	Raw Data (Em Spectrum)	Raw Data (Em Spectrum)	Raw Data (Em Spectrum)	Raw Data (Em Spectrum)	Raw Data (Em Spectrum)	Raw Data (Em Spectrum)	Raw Data (Em Spectrum)	Raw Data (Em Spectrum)	Raw Data (Em Spectrum)	Raw Data (Em Spectrum)	Raw Data (Em Spectrum)	Raw Data (Em Spectrum)	Raw Data (Em Spectrum)	Raw Data (Em Spectrum)	Raw Data (Em Spectrum)	Raw Data (Em Spectrum)
	Wavelength [nm]	392	393	394	395	396	397	398	399	400	401	402	403	404	405	406	407	408	409	410	411	412	413	414	415	416	417	418	419	420	421	422	423	424	425	426	427	428	429	430	431	432	433	434	435	436	437	438	439
A17	Sample X1	191	158	126	374	217	370	398	335	91	872	419	1071	1125	1148	878	1252	2202	1412	1491	3339	3067	3815	5176	5629	4406	6832	8406	9799	10083	13288	12500	14424	16333	16429	16956	22284	21704	18190	23590	29117	25290	30113	31496	27792	33246	34285	34047	33567
B17	Sample X2	64	190	282	187	248	31	276	213	272	632	688	238	1894	942	790	1864	1883	2104	3040	3510	2726	3024	4051	6021	5856	5777	6664	9606	10385	11023	12908	12963	10592	12590	15566	19965	17241	17713	22192	20121	24871	23088	28607	25639	26079	28351	26456	29638
C17	Sample X3	64	63	314	374	279	123	184	213	363	271	359	595	1066	677	673	1660	1970	2825	1692	2226	3238	3702	5430	6245	6776	6304	8516	7845	9864	12087	11223	12503	12506	15865	15459	19005	18569	17052	19368	22936	22250	28964	26212	28389	31616	27345	27768	30177
D17	Sample X4	509	505	31	405	217	31	551	578	817	451	778	922	1036	942	1669	2330	2520	3689	4159	4024	3380	5257	4867	6665	7780	9498	7963	10129	11481	11896	15164	14478	17816	19463	14121	20764	22952	23538	27839	28749	24242	26353	30898	29868	31047	34027	33919	38524
E17	Sample X5	127	600	314	187	620	493	674	1096	1301	1474	1765	3125	2605	2502	3396	3728	4201	5159	6482	5194	9202	11022	13222	14283	14054	18913	20986	21662	25756	25921	30925	30391	37464	40778	39128	42941	51855	56079	60797	61232	66122	66704	76294	79511	82844	80024	85054	78023
F17	Sample X6	64	95	408	343	93	493	582	335	666	1595	1406	1250	2545	1737	2723	2563	2955	5159	5306	5737	7498	8140	9875	10446	12046	15164	16618	18469	18577	19427	27066	28524	29136	36563	32950	38383	43248	48083	46600	48660	53096	53959	59687	54754	60826	65913	61584	70832
G17	Sample X7	159	221	188	125	155	339	398	1370	908	1173	1945	1190	1361	1854	2694	2796	3303	4957	6023	7877	7838	10231	10550	11874	12855	14886	17696	19570	20386	20900	23479	26575	29729	31301	36935	36411	46436	41146	48395	50001	51655	58399	53908	57557	63724	62378	67554	66492
H17	Sample X8	318	221	471	561	651	154	796	487	1089	1083	1257	863	1569	2178	2664	4077	3882	4785	5364	5965	8974	9214	9424	10418	13050	14775	15982	19488	23372	22647	26006	27333	30915	37100	37015	35958	46648	47395	48738	46897	58862	58738	57500	62695	57903	61398	64543	67956
I17	Sample X9	32	32	31	31	31	31	61	61	61	90	30	30	59	59	59	29	29	29	29	29	28	28	28	140	112	56	138	28	110	355	217	271	296	27	53	27	213	106	237	395	52	26	130	182	259	52	335	103
J17	Sample X10	64	63	63	62	31	246	61	30	30	60	60	357	30	59	59	58	87	29	57	57	28	28	56	56	167	305	28	55	55	55	54	54	27	27	107	240	27	26	26	184	131	52	52	26	26	26	51	231
K17	Sample X11	64	63	31	31	62	62	92	30	30	30	30	60	59	59	176	29	29	173	57	57	85	57	141	56	56	56	55	55	27	55	54	54	54	27	53	53	53	238	26	26	79	26	26	52	52	26	26	51
L17	Sample X12	32	32	31	31	62	154	61	91	61	60	60	30	30	29	29	58	58	173	29	29	28	141	28	28	139	28	28	28	27	55	54	54	54	54	53	53	53	26	26	184	52	52	26	26	103	52	26	128
				Wavelength (nm)
	[3155] (uM)	[2986_4] (uM)	[2794] (uM)	392	393	394	395	396	397	398	399	400	401	402	403	404	405	406	407	408	409	410	411	412	413	414	415	416	417	418	419	420	421	422	423	424	425	426	427	428	429	430	431	432	433	434	435	436	437
A	0.04			191	158	126	374	217	370	398	335	91	872	419	1071	1125	1148	878	1252	2202	1412	1491	3339	3067	3815	5176	5629	4406	6832	8406	9799	10083	13288	12500	14424	16333	16429	16956	22284	21704	18190	23590	29117	25290	30113	31496	27792	33246	34285
B	0.04	4		64	190	282	187	248	31	276	213	272	632	688	238	1894	942	790	1864	1883	2104	3040	3510	2726	3024	4051	6021	5856	5777	6664	9606	10385	11023	12908	12963	10592	12590	15566	19965	17241	17713	22192	20121	24871	23088	28607	25639	26079	28351
C	0.04	4	1.5	64	63	314	374	279	123	184	213	363	271	359	595	1066	677	673	1660	1970	2825	1692	2226	3238	3702	5430	6245	6776	6304	8516	7845	9864	12087	11223	12503	12506	15865	15459	19005	18569	17052	19368	22936	22250	28964	26212	28389	31616	27345
D	0.04	4	3	509	505	31	405	217	31	551	578	817	451	778	922	1036	942	1669	2330	2520	3689	4159	4024	3380	5257	4867	6665	7780	9498	7963	10129	11481	11896	15164	14478	17816	19463	14121	20764	22952	23538	27839	28749	24242	26353	30898	29868	31047	34027
E	0.02			127	600	314	187	620	493	674	1096	1301	1474	1765	3125	2605	2502	3396	3728	4201	5159	6482	5194	9202	11022	13222	14283	14054	18913	20986	21662	25756	25921	30925	30391	37464	40778	39128	42941	51855	56079	60797	61232	66122	66704	76294	79511	82844	80024
F	0.02	4		64	95	408	343	93	493	582	335	666	1595	1406	1250	2545	1737	2723	2563	2955	5159	5306	5737	7498	8140	9875	10446	12046	15164	16618	18469	18577	19427	27066	28524	29136	36563	32950	38383	43248	48083	46600	48660	53096	53959	59687	54754	60826	65913
G	0.02	4	1.5	159	221	188	125	155	339	398	1370	908	1173	1945	1190	1361	1854	2694	2796	3303	4957	6023	7877	7838	10231	10550	11874	12855	14886	17696	19570	20386	20900	23479	26575	29729	31301	36935	36411	46436	41146	48395	50001	51655	58399	53908	57557	63724	62378
H	0.02	4	3	318	221	471	561	651	154	796	487	1089	1083	1257	863	1569	2178	2664	4077	3882	4785	5364	5965	8974	9214	9424	10418	13050	14775	15982	19488	23372	22647	26006	27333	30915	37100	37015	35958	46648	47395	48738	46897	58862	58738	57500	62695	57903	61398
I		4		32	32	31	31	31	31	61	61	61	90	30	30	59	59	59	29	29	29	29	29	28	28	28	140	112	56	138	28	110	355	217	271	296	27	53	27	213	106	237	395	52	26	130	182	259	52
J			1.5	64	63	63	62	31	246	61	30	30	60	60	357	30	59	59	58	87	29	57	57	28	28	56	56	167	305	28	55	55	55	54	54	27	27	107	240	27	26	26	184	131	52	52	26	26	26
K			3	64	63	31	31	62	62	92	30	30	30	30	60	59	59	176	29	29	173	57	57	85	57	141	56	56	56	55	55	27	55	54	54	54	27	53	53	53	238	26	26	79	26	26	52	52	26
L	buffer only			32	32	31	31	62	154	61	91	61	60	60	30	30	29	29	58	58	173	29	29	28	141	28	28	139	28	28	28	27	55	54	54	54	54	53	53	53	26	26	184	52	52	26	26	103	52
[truncated: 163 more columns]
