# Supplementary material for: The IRE1β-mediated unfolded protein response is repressed by the chaperone AGR2 in mucin producing cells
Source: EMBO J. 2023 Dec 18;43(5):719–53. doi: 10.1038/s44318-023-00014-z (PMC10907699; doi:10.1038/s44318-023-00014-z)
Supplement: Supplementary file 8 — Source Data Fig. 6 [file 44318_2023_14_MOESM8_ESM.zip › Fig 6/C-E/AGR E60A/20230216 rep1.xlsx]

## Sheet: evaluation
User: USER
Path: C:\Program Files (x86)\BMG\CLARIOstar\User\Data
Test ID: 243
Test Name: ln327_BRET kinetic
Date: 16/02/2023
Time: 16:33:48
ID1: 20230216 run7
Luminescence
Well	Content	Raw Data (458-66 1)	Raw Data (458-66 1)	Raw Data (458-66 1)	Raw Data (458-66 1)	Raw Data (458-66 1)	Raw Data (458-66 1)	Raw Data (458-66 1)	Raw Data (458-66 1)	Raw Data (458-66 1)	Raw Data (458-66 1)	Raw Data (458-66 1)	Raw Data (458-66 1)	Raw Data (458-66 1)	Raw Data (458-66 1)	Raw Data (458-66 1)	Raw Data (458-66 1)	Raw Data (458-66 1)	Raw Data (458-66 1)	Raw Data (458-66 1)	Raw Data (458-66 1)	Raw Data (458-66 1)	Raw Data (458-66 1)	Raw Data (458-66 1)	Raw Data (458-66 1)	Raw Data (458-66 1)	Raw Data (458-66 1)	Raw Data (458-66 1)	Raw Data (458-66 1)	Raw Data (458-66 1)	Raw Data (458-66 1)	Raw Data (458-66 1)	Raw Data (458-66 1)	Raw Data (458-66 1)	Raw Data (458-66 1)	Raw Data (458-66 1)	Raw Data (458-66 1)	Raw Data (458-66 1)	Raw Data (458-66 1)	Raw Data (458-66 1)	Raw Data (458-66 1)	Raw Data (458-66 1)	Raw Data (458-66 1)	Raw Data (458-66 1)	Raw Data (458-66 1)	Raw Data (458-66 1)	Raw Data (458-66 1)	Raw Data (458-66 1)	Raw Data (458-66 1)
	Time	0 min	0 min 20 s	0 min 40 s	1 min	1 min 20 s	1 min 40 s	2 min	2 min 20 s	2 min 40 s	3 min	3 min 20 s	3 min 40 s	4 min	4 min 20 s	4 min 40 s	5 min	5 min 20 s	5 min 40 s	6 min	6 min 20 s	6 min 40 s	7 min	7 min 20 s	7 min 40 s	8 min	8 min 20 s	8 min 40 s	9 min	9 min 20 s	9 min 40 s	10 min	10 min 20 s	10 min 40 s	11 min	11 min 20 s	11 min 40 s	12 min	12 min 20 s	12 min 40 s	13 min	13 min 20 s	13 min 40 s	14 min	14 min 20 s	14 min 40 s	15 min	15 min 20 s	15 min 40 s
A19	Sample X1	3164310	3183120	3159350	3196140	3154590	3131190	3062230	3041210	2970770	2932820	2845580	2830080	2774180	2750940	2687540	2648270	2625960	2557680	2538620	2483090	2446720	2411320	2371140	2346250	2289790	2286400	2258130	2234200	2168280	2144250	2132440	2099550	2055700	2046700	2028040	2000590	1968080	1942390	1900140	1886700	1882850	1860190	1816090	1803550	1789760	1768960	1739070	1715940
A20	Sample X2	30	30	40	80	100	30	240	90	60	30	90	50	30	110	30	30	80	180	60	30	120	80	110	50	50	30	30	60	60	150	70	40	80	70	110	40	30	60	40	60	220	40	70	60	30	80	50	60
B19	Sample X3	2991590	3075020	3062750	3049110	3026040	2976530	2939050	2911160	2876700	2858730	2813230	2795700	2759530	2711390	2671300	2635710	2602350	2559990	2501850	2500410	2446130	2405640	2373330	2358230	2311250	2258680	2219550	2211410	2190220	2131400	2100170	2096180	2052560	2008160	1993230	1970680	1939920	1909980	1884960	1886740	1830860	1822520	1796990	1784390	1751710	1732540	1698110	1688870
B20	Sample X4	70	70	30	40	60	30	100	100	90	70	90	140	110	30	40	30	100	80	150	30	30	60	100	30	30	30	190	90	100	70	30	30	150	60	140	180	50	60	90	60	30	30	100	100	80	40	30	30
C19	Sample X5	2801520	2792320	2761200	2755660	2716960	2668100	2633950	2592690	2556570	2491880	2469030	2440220	2412860	2355860	2310530	2278900	2268340	2246070	2203640	2150130	2134360	2125930	2080700	2049750	2011860	1989210	1970480	1935380	1912420	1887860	1864250	1842610	1824780	1788700	1763340	1754810	1734470	1694150	1687880	1656930	1637480	1625830	1608010	1566590	1557710	1547600	1525880	1507480
C20	Sample X6	30	60	120	70	60	90	110	30	90	150	60	30	30	80	30	70	90	90	80	30	60	40	90	120	70	90	100	110	130	40	90	60	130	100	140	30	90	40	70	90	110	110	110	60	60	190	40	130
D19	Sample X7	2701300	2800810	2765580	2741020	2704030	2670350	2646850	2601750	2563300	2538320	2512870	2458360	2420760	2377530	2358100	2308850	2279560	2252680	2225570	2210150	2184790	2148280	2110740	2095270	2047560	2029250	2021080	1978250	1959930	1937380	1923900	1883810	1863640	1842910	1818950	1793510	1771140	1746680	1737400	1725680	1689600	1682880	1645010	1620760	1612090	1592690	1568310	1557070
D20	Sample X8	70	230	40	50	50	90	30	150	40	130	140	30	70	30	50	80	60	130	140	110	80	40	40	90	30	40	130	80	190	80	30	40	120	100	50	240	100	120	210	30	130	90	40	90	120	80	150	110
E19	Sample X9	2843890	2850520	2800540	2792940	2772370	2708600	2663550	2644190	2607810	2573540	2514880	2506800	2450720	2431350	2387550	2355020	2311900	2287200	2238780	2205770	2185800	2157350	2126280	2081180	2055200	2022580	2000190	1978320	1946860	1928110	1896760	1875420	1860940	1834190	1791760	1785870	1764450	1742820	1717160	1713120	1691450	1644670	1633210	1609420	1603430	1588610	1556060	1548020
E20	Sample X10	90	40	60	30	220	90	60	100	120	50	50	50	30	70	80	110	30	160	80	60	60	180	50	170	60	180	30	90	70	80	70	50	140	60	70	130	70	100	110	160	40	30	110	80	90	70	110	80
F19	Sample X11	3029230	2970570	2923290	2906030	2854180	2806910	2771930	2740300	2711710	2659280	2621940	2568700	2533350	2495340	2468300	2435970	2394330	2352100	2325600	2289290	2266990	2233160	2212100	2163560	2156390	2126610	2095650	2061890	2023420	2011470	1985660	1957350	1922120	1902490	1894480	1848280	1840540	1815910	1798680	1770100	1747910	1722380	1702860	1686340	1673240	1640780	1615930	1591250
F20	Sample X12	40	140	30	50	130	40	80	40	30	170	40	60	70	30	40	30	30	70	40	60	70	190	30	70	50	30	80	110	120	30	30	90	30	70	110	30	140	120	140	100	60	70	130	40	120	40	70	60
G19	Sample X13	2911030	2909720	2894460	2859550	2815570	2762920	2730670	2703710	2683980	2616220	2574690	2545100	2491710	2463810	2444230	2391580	2368530	2330220	2292650	2262880	2226440	2194440	2147420	2157440	2114210	2077260	2080630	2046880	2005420	1984430	1953560	1940500	1889010	1881100	1856460	1846900	1815790	1805450	1771900	1747400	1745440	1709100	1692390	1660910	1666340	1636470	1622720	1607290
G20	Sample X14	130	30	50	140	70	50	40	40	130	30	90	30	80	30	50	130	30	160	150	130	60	110	100	120	120	70	140	240	60	70	130	60	100	30	130	40	100	80	70	50	30	80	70	100	110	80	220	80
H19	Sample X15	2947640	2921160	2912120	2890080	2846190	2814470	2762050	2744820	2700070	2650120	2621690	2583300	2545360	2502840	2472440	2456190	2411970	2381000	2349980	2311760	2263020	2260170	2225280	2187820	2167390	2137240	2121290	2118180	2070210	2048180	2008350	1996590	1959080	1945550	1904890	1899350	1867170	1859690	1827340	1825990	1779220	1773440	1743110	1722440	1699890	1671700	1649930	1658960
H20	Sample X16	70	100	120	90	50	30	60	100	70	110	70	30	110	120	50	110	120	150	40	80	40	40	80	70	30	90	160	70	80	100	60	80	30	90	40	30	70	70	30	30	60	60	30	30	70	80	90	140
I19	Sample X17	2859010	2883640	2840200	2852760	2803330	2759720	2752270	2686770	2671540	2638520	2619340	2571210	2531930	2483370	2451890	2426430	2386600	2360230	2340210	2293130	2256180	2216530	2200190	2158810	2139790	2112980	2080880	2055630	2022800	2010700	1975890	1972960	1943700	1903550	1875560	1873310	1840450	1822640	1803830	1775130	1751690	1739570	1707800	1706280	1690410	1656030	1641400	1621650
I20	Sample X18	80	220	40	30	30	40	40	30	30	50	130	80	100	160	30	50	40	130	80	70	30	60	50	80	60	50	30	70	60	50	90	70	40	70	30	30	70	60	30	40	40	50	110	60	110	80	120	50
J19	Sample X19	2767030	2843840	2817860	2786110	2751130	2718030	2697450	2678140	2637010	2596890	2545830	2524690	2500830	2441280	2420660	2377120	2355720	2334710	2299000	2279280	2253080	2207900	2186280	2190990	2135570	2104170	2089990	2059130	2036880	2021800	2004230	1975530	1924630	1913320	1897210	1861610	1847150	1820520	1807340	1781500	1762930	1742180	1743060	1710780	1679260	1666330	1644940	1629860
J20	Sample X20	100	130	80	60	170	80	190	100	70	110	90	60	110	80	60	110	50	80	80	80	100	40	80	160	50	130	50	60	90	90	130	90	50	40	60	70	80	20	70	50	60	220	70	60	80	80	40	230
K19	Sample X21	2996950	3008440	3005640	2981370	2940020	2886960	2838860	2823480	2786240	2718690	2686370	2633290	2610290	2565730	2523480	2489130	2453020	2408630	2386540	2348750	2312320	2289150	2260620	2236750	2196800	2170590	2152380	2127020	2076910	2068860	2031240	2010640	1992480	1966310	1934060	1917240	1892570	1860020	1841010	1814050	1801720	1777930	1762360	1741370	1725630	1704450	1685890	1661740
K20	Sample X22	80	130	90	120	90	60	90	70	70	30	100	30	80	100	60	120	30	90	90	40	180	230	30	60	60	100	100	150	70	170	30	100	70	30	90	40	30	220	70	80	40	150	70	60	70	130	80	180
L19	Sample X23	2879640	2889530	2873710	2853710	2831580	2815590	2787040	2743360	2723860	2669020	2618790	2611830	2557830	2539070	2501040	2460970	2441230	2407430	2374400	2354250	2308640	2291960	2256690	2229260	2215210	2184930	2145630	2129220	2087910	2067410	2032390	2018540	1994840	1978290	1951090	1923490	1904930	1888840	1856070	1828940	1807970	1780710	1781690	1763710	1748250	1707200	1686250	1673330
L20	Sample X24	70	50	70	110	80	30	40	90	40	70	70	70	30	100	120	100	70	40	150	50	40	40	80	60	150	30	110	30	80	90	30	110	70	110	30	100	80	30	100	170	90	120	100	30	30	90	110	40
M19	Sample X25	3144730	3129520	3123340	3059460	3019630	2972400	2914710	2898690	2847380	2812750	2754860	2726300	2680070	2627030	2600890	2568630	2543790	2476610	2458510	2418760	2384090	2355090	2319050	2285880	2264460	2231780	2177400	2160980	2157500	2112060	2087150	2054470	2050160	2000510	1976280	1959030	1927190	1914060	1890620	1859420	1845060	1824560	1801910	1779990	1763950	1739070	1714440	1694300
M20	Sample X26	70	40	40	50	170	70	50	140	30	90	60	120	150	70	120	70	120	60	140	90	60	110	30	120	60	80	60	60	100	110	110	30	60	40	140	90	150	30	80	30	130	30	110	140	160	90	40	120
N19	Sample X27	3082440	3031250	3048370	3010360	2992300	2950320	2923000	2876200	2843420	2800440	2766140	2735500	2685430	2654930	2621480	2583630	2557340	2514210	2490370	2443880	2407210	2391890	2355960	2321360	2289130	2249710	2224440	2210350	2175140	2145900	2096970	2076790	2055920	2044500	2004420	1978540	1972110	1927880	1927940	1892130	1885720	1854870	1832820	1806610	1795600	1777050	1753760	1735220
N20	Sample X28	80	40	30	70	80	100	30	80	30	90	120	30	70	60	100	40	30	80	100	80	110	50	90	110	70	160	80	50	40	60	40	30	40	30	40	150	100	60	60	30	140	90	120	90	110	30	80	50
O19	Sample X29	3234440	3133570	3086700	3039200	2986930	2931570	2899910	2897940	2833240	2798100	2752820	2711650	2670810	2627060	2597350	2542710	2520590	2462650	2446370	2398050	2373900	2328800	2307360	2276850	2250330	2220990	2184390	2163170	2136280	2106860	2066970	2052610	2008810	1978270	1960650	1944170	1915050	1889980	1872430	1838230	1821770	1794150	1793580	1757960	1722340	1700780	1688690	1668330
O20	Sample X30	110	40	60	130	110	100	40	110	270	110	70	100	50	100	220	180	80	130	50	180	110	40	90	150	50	170	180	130	150	110	100	180	160	70	100	160	80	30	30	100	40	30	80	140	80	110	110	30
P19	Sample X31	3224960	3198210	3200470	3171090	3159940	3131210	3099540	3031770	2987860	2945680	2906500	2836180	2827890	2765060	2724940	2672130	2647880	2601810	2567830	2514020	2488070	2446210	2448010	2403460	2340110	2329690	2279980	2251940	2236520	2212550	2181640	2178330	2115970	2090970	2061500	2043770	2026430	1985480	1976370	1953840	1933230	1910380	1885030	1864940	1832990	1819020	1781150	1761460
P20	Sample X32	120	50	90	150	150	60	70	80	80	130	80	60	80	60	70	100	80	80	110	80	110	40	70	60	150	70	130	70	70	80	60	50	110	80	140	60	110	60	30	100	120	40	30	110	30	140	60	180
Data evaluation
nluc em (458-66)				Time (s)
	[3155] (uM)	[2986_4] (uM)	[2816] (uM)	0	20	40	60	80	100	120	140	160	180	200	220	240	260	280	300	320	340	360	380	400	420	440	460	480	500	520	540	560	580	600	620	640	660	680	700	720	740	760	780	800	820	840	860	880	900
A	0.015			3164310	3183120	3159350	3196140	3154590	3131190	3062230	3041210	2970770	2932820	2845580	2830080	2774180	2750940	2687540	2648270	2625960	2557680	2538620	2483090	2446720	2411320	2371140	2346250	2289790	2286400	2258130	2234200	2168280	2144250	2132440	2099550	2055700	2046700	2028040	2000590	1968080	1942390	1900140	1886700	1882850	1860190	1816090	1803550	1789760	1768960
B				2991590	3075020	3062750	3049110	3026040	2976530	2939050	2911160	2876700	2858730	2813230	2795700	2759530	2711390	2671300	2635710	2602350	2559990	2501850	2500410	2446130	2405640	2373330	2358230	2311250	2258680	2219550	2211410	2190220	2131400	2100170	2096180	2052560	2008160	1993230	1970680	1939920	1909980	1884960	1886740	1830860	1822520	1796990	1784390	1751710	1732540
C	0.015	1		2801520	2792320	2761200	2755660	2716960	2668100	2633950	2592690	2556570	2491880	2469030	2440220	2412860	2355860	2310530	2278900	2268340	2246070	2203640	2150130	2134360	2125930	2080700	2049750	2011860	1989210	1970480	1935380	1912420	1887860	1864250	1842610	1824780	1788700	1763340	1754810	1734470	1694150	1687880	1656930	1637480	1625830	1608010	1566590	1557710	1547600
D				2701300	2800810	2765580	2741020	2704030	2670350	2646850	2601750	2563300	2538320	2512870	2458360	2420760	2377530	2358100	2308850	2279560	2252680	2225570	2210150	2184790	2148280	2110740	2095270	2047560	2029250	2021080	1978250	1959930	1937380	1923900	1883810	1863640	1842910	1818950	1793510	1771140	1746680	1737400	1725680	1689600	1682880	1645010	1620760	1612090	1592690
E	0.015	1	2	2843890	2850520	2800540	2792940	2772370	2708600	2663550	2644190	2607810	2573540	2514880	2506800	2450720	2431350	2387550	2355020	2311900	2287200	2238780	2205770	2185800	2157350	2126280	2081180	2055200	2022580	2000190	1978320	1946860	1928110	1896760	1875420	1860940	1834190	1791760	1785870	1764450	1742820	1717160	1713120	1691450	1644670	1633210	1609420	1603430	1588610
F				3029230	2970570	2923290	2906030	2854180	2806910	2771930	2740300	2711710	2659280	2621940	2568700	2533350	2495340	2468300	2435970	2394330	2352100	2325600	2289290	2266990	2233160	2212100	2163560	2156390	2126610	2095650	2061890	2023420	2011470	1985660	1957350	1922120	1902490	1894480	1848280	1840540	1815910	1798680	1770100	1747910	1722380	1702860	1686340	1673240	1640780
G	0.015	1	3.04	2911030	2909720	2894460	2859550	2815570	2762920	2730670	2703710	2683980	2616220	2574690	2545100	2491710	2463810	2444230	2391580	2368530	2330220	2292650	2262880	2226440	2194440	2147420	2157440	2114210	2077260	2080630	2046880	2005420	1984430	1953560	1940500	1889010	1881100	1856460	1846900	1815790	1805450	1771900	1747400	1745440	1709100	1692390	1660910	1666340	1636470
H				2947640	2921160	2912120	2890080	2846190	2814470	2762050	2744820	2700070	2650120	2621690	2583300	2545360	2502840	2472440	2456190	2411970	2381000	2349980	2311760	2263020	2260170	2225280	2187820	2167390	2137240	2121290	2118180	2070210	2048180	2008350	1996590	1959080	1945550	1904890	1899350	1867170	1859690	1827340	1825990	1779220	1773440	1743110	1722440	1699890	1671700
I	0.015	1	4.6	2859010	2883640	2840200	2852760	2803330	2759720	2752270	2686770	2671540	2638520	2619340	2571210	2531930	2483370	2451890	2426430	2386600	2360230	2340210	2293130	2256180	2216530	2200190	2158810	2139790	2112980	2080880	2055630	2022800	2010700	1975890	1972960	1943700	1903550	1875560	1873310	1840450	1822640	1803830	1775130	1751690	1739570	1707800	1706280	1690410	1656030
J				2767030	2843840	2817860	2786110	2751130	2718030	2697450	2678140	2637010	2596890	2545830	2524690	2500830	2441280	2420660	2377120	2355720	2334710	2299000	2279280	2253080	2207900	2186280	2190990	2135570	2104170	2089990	2059130	2036880	2021800	2004230	1975530	1924630	1913320	1897210	1861610	1847150	1820520	1807340	1781500	1762930	1742180	1743060	1710780	1679260	1666330
K	0.015	1	6.96	2996950	3008440	3005640	2981370	2940020	2886960	2838860	2823480	2786240	2718690	2686370	2633290	2610290	2565730	2523480	2489130	2453020	2408630	2386540	2348750	2312320	2289150	2260620	2236750	2196800	2170590	2152380	2127020	2076910	2068860	2031240	2010640	1992480	1966310	1934060	1917240	1892570	1860020	1841010	1814050	1801720	1777930	1762360	1741370	1725630	1704450
L				2879640	2889530	2873710	2853710	2831580	2815590	2787040	2743360	2723860	2669020	2618790	2611830	2557830	2539070	2501040	2460970	2441230	2407430	2374400	2354250	2308640	2291960	2256690	2229260	2215210	2184930	2145630	2129220	2087910	2067410	2032390	2018540	1994840	1978290	1951090	1923490	1904930	1888840	1856070	1828940	1807970	1780710	1781690	1763710	1748250	1707200
M	0.015	1	10.56	3144730	3129520	3123340	3059460	3019630	2972400	2914710	2898690	2847380	2812750	2754860	2726300	2680070	2627030	2600890	2568630	2543790	2476610	2458510	2418760	2384090	2355090	2319050	2285880	2264460	2231780	2177400	2160980	2157500	2112060	2087150	2054470	2050160	2000510	1976280	1959030	1927190	1914060	1890620	1859420	1845060	1824560	1801910	1779990	1763950	1739070
N				3082440	3031250	3048370	3010360	2992300	2950320	2923000	2876200	2843420	2800440	2766140	2735500	2685430	2654930	2621480	2583630	2557340	2514210	2490370	2443880	2407210	2391890	2355960	2321360	2289130	2249710	2224440	2210350	2175140	2145900	2096970	2076790	2055920	2044500	2004420	1978540	1972110	1927880	1927940	1892130	1885720	1854870	1832820	1806610	1795600	1777050
O	0.015	1	16	3234440	3133570	3086700	3039200	2986930	2931570	2899910	2897940	2833240	2798100	2752820	2711650	2670810	2627060	2597350	2542710	2520590	2462650	2446370	2398050	2373900	2328800	2307360	2276850	2250330	2220990	2184390	2163170	2136280	2106860	2066970	2052610	2008810	1978270	1960650	1944170	1915050	1889980	1872430	1838230	1821770	1794150	1793580	1757960	1722340	1700780
P				3224960	3198210	3200470	3171090	3159940	3131210	3099540	3031770	2987860	2945680	2906500	2836180	2827890	2765060	2724940	2672130	2647880	2601810	2567830	2514020	2488070	2446210	2448010	2403460	2340110	2329690	2279980	2251940	2236520	2212550	2181640	2178330	2115970	2090970	2061500	2043770	2026430	1985480	1976370	1953840	1933230	1910380	1885030	1864940	1832990	1819020
nluc em (458-66)				Time (s)
	[3155] (uM)	[2986_4] (uM)	[2816] (uM)	0	20	40	60	80	100	120	140	160	180	200	220	240	260	280	300	320	340	360	380	400	420	440	460	480	500	520	540	560	580	600	620	640	660	680	700	720	740	760	780	800	820	840	860	880	900
A		1		30	30	40	80	100	30	240	90	60	30	90	50	30	110	30	30	80	180	60	30	120	80	110	50	50	30	30	60	60	150	70	40	80	70	110	40	30	60	40	60	220	40	70	60	30	80
B				70	70	30	40	60	30	100	100	90	70	90	140	110	30	40	30	100	80	150	30	30	60	100	30	30	30	190	90	100	70	30	30	150	60	140	180	50	60	90	60	30	30	100	100	80	40
C	buffer only			30	60	120	70	60	90	110	30	90	150	60	30	30	80	30	70	90	90	80	30	60	40	90	120	70	90	100	110	130	40	90	60	130	100	140	30	90	40	70	90	110	110	110	60	60	190
D				70	230	40	50	50	90	30	150	40	130	140	30	70	30	50	80	60	130	140	110	80	40	40	90	30	40	130	80	190	80	30	40	120	100	50	240	100	120	210	30	130	90	40	90	120	80
E			2	90	40	60	30	220	90	60	100	120	50	50	50	30	70	80	110	30	160	80	60	60	180	50	170	60	180	30	90	70	80	70	50	140	60	70	130	70	100	110	160	40	30	110	80	90	70
F				40	140	30	50	130	40	80	40	30	170	40	60	70	30	40	30	30	70	40	60	70	190	30	70	50	30	80	110	120	30	30	90	30	70	110	30	140	120	140	100	60	70	130	40	120	40
G			3.04	130	30	50	140	70	50	40	40	130	30	90	30	80	30	50	130	30	160	150	130	60	110	100	120	120	70	140	240	60	70	130	60	100	30	130	40	100	80	70	50	30	80	70	100	110	80
H				70	100	120	90	50	30	60	100	70	110	70	30	110	120	50	110	120	150	40	80	40	40	80	70	30	90	160	70	80	100	60	80	30	90	40	30	70	70	30	30	60	60	30	30	70	80
I			4.6	80	220	40	30	30	40	40	30	30	50	130	80	100	160	30	50	40	130	80	70	30	60	50	80	60	50	30	70	60	50	90	70	40	70	30	30	70	60	30	40	40	50	110	60	110	80
J				100	130	80	60	170	80	190	100	70	110	90	60	110	80	60	110	50	80	80	80	100	40	80	160	50	130	50	60	90	90	130	90	50	40	60	70	80	20	70	50	60	220	70	60	80	80
K			6.96	80	130	90	120	90	60	90	70	70	30	100	30	80	100	60	120	30	90	90	40	180	230	30	60	60	100	100	150	70	170	30	100	70	30	90	40	30	220	70	80	40	150	70	60	70	130
L				70	50	70	110	80	30	40	90	40	70	70	70	30	100	120	100	70	40	150	50	40	40	80	60	150	30	110	30	80	90	30	110	70	110	30	100	80	30	100	170	90	120	100	30	30	90
M			10.56	70	40	40	50	170	70	50	140	30	90	60	120	150	70	120	70	120	60	140	90	60	110	30	120	60	80	60	60	100	110	110	30	60	40	140	90	150	30	80	30	130	30	110	140	160	90
N				80	40	30	70	80	100	30	80	30	90	120	30	70	60	100	40	30	80	100	80	110	50	90	110	70	160	80	50	40	60	40	30	40	30	40	150	100	60	60	30	140	90	120	90	110	30
O			16	110	40	60	130	110	100	40	110	270	110	70	100	50	100	220	180	80	130	50	180	110	40	90	150	50	170	180	130	150	110	100	180	160	70	100	160	80	30	30	100	40	30	80	140	80	110
P				120	50	90	150	150	60	70	80	80	130	80	60	80	60	70	100	80	80	110	80	110	40	70	60	150	70	130	70	70	80	60	50	110	80	140	60	110	60	30	100	120	40	30	110	30	140
mGL em (528-48)				Time (s)
	[3155] (uM)	[2986_4] (uM)	[2816] (uM)	0	20	40	60	80	100	120	140	160	180	200	220	240	260	280	300	320	340	360	380	400	420	440	460	480	500	520	540	560	580	600	620	640	660	680	700	720	740	760	780	800	820	840	860	880	900
A	0.015			432370	437370	434760	436820	426280	429220	417540	413480	412300	416350	398210	396400	381290	378400	367370	357680	363040	352470	349860	336340	336870	333140	326840	324870	315360	311900	304240	306080	296620	297810	290620	287170	281750	279780	280130	275980	271240	268170	264360	264140	262310	255240	253180	246070	248920	237980
B				420470	426310	430340	415850	408720	410590	403030	392480	399470	402820	382200	380560	380730	378240	370480	363440	362810	357020	356710	343480	339150	331810	321700	321620	317900	312370	307100	301000	300290	301600	294360	291270	291210	280020	271050	270710	272740	257360	258180	258660	255610	247150	239930	253680	237470	236030
C	0.015	1		605950	609620	606460	591880	582020	585660	573550	565050	551300	554120	533680	525930	523520	514440	505470	500810	494310	482030	484080	475700	465000	459780	455640	448950	444040	439220	426580	420970	420210	419100	404390	402770	401760	393290	384960	378940	378640	372680	376580	369760	360760	358250	344500	349110	349050	339260
D				593480	605380	593570	601360	583210	583220	562200	564820	555280	550100	546410	531780	521590	527720	505060	505840	501210	491250	478490	473710	478070	469980	454470	454170	448990	444500	443650	430590	423660	426170	422330	419580	411280	402230	401510	392220	388260	385650	374720	376260	370390	363620	363580	354950	350010	345680
E	0.015	1	2	603420	588350	590710	579250	575280	567290	553390	547420	537800	521510	518960	502760	496980	497430	474870	473720	465390	458900	454400	452220	433920	425370	416380	414760	410930	402960	399460	393790	385700	382590	378740	372100	367280	360820	361940	355320	346470	348050	338270	342750	334570	325200	325920	327470	314120	315860
F				653510	628180	622970	610470	598950	585860	575380	562840	563070	540730	533190	517580	513200	511280	499080	491190	481380	472230	470010	458070	450670	446600	448100	446050	437080	428280	417080	408700	404040	393820	403280	388910	386820	377940	383690	379570	366120	362250	350540	357980	348310	345060	345450	340120	328940	329940
G	0.015	1	3.04	617910	599710	600250	583920	567240	556410	544150	532620	530580	520100	501730	498020	495960	482410	465420	462960	454190	440900	434850	432550	426680	418920	405710	401610	404070	391010	391220	385340	371510	378170	370010	357910	356730	356200	348620	349030	339390	334750	332060	332660	328190	318980	321180	314560	312360	310710
H				634320	618290	604940	601830	574140	574220	545140	544470	543420	524790	521400	501010	489720	482940	478610	468020	457000	453050	451640	440360	434370	429800	422630	418120	413100	414820	406080	396440	394380	387580	378680	382470	370440	366080	361860	357840	355550	355050	341930	349290	335780	331320	323420	319280	320540	321390
I	0.015	1	4.6	595460	585190	569560	547540	543470	534190	507680	505940	492250	480790	466280	459430	448680	445790	434090	434360	424330	414100	405190	396160	389030	386170	383320	371950	364370	357220	357010	352280	349910	342050	340250	333130	323970	323070	322860	311040	316200	314480	302920	300680	299080	293830	290840	291470	283380	279800
J				606410	582520	562320	539420	530820	515770	510790	495560	486660	478270	465390	455390	449140	442090	431530	427260	421970	408790	404300	393430	390640	388230	385330	371470	372040	366370	365020	356990	348670	343480	340950	331950	331170	330500	321760	311230	312170	314730	299570	302880	288870	289030	288310	288120	280210	275930
K	0.015	1	6.96	602110	595240	573480	555990	548180	523150	509810	492440	478290	457040	452160	445110	434810	419460	415120	403680	387950	386740	389000	370690	370940	363930	361140	354010	350190	340670	333380	330210	330930	321010	324580	313760	313070	304170	300770	301600	296360	292110	283800	281610	280440	282160	269450	272570	267800	262490
L				605910	582860	566520	541960	522330	512000	500120	484400	465980	457730	445540	449000	426490	426360	414910	407020	402480	394680	390610	373830	375320	369720	358430	354420	354280	335940	341570	339870	330370	322280	322570	319940	313410	309100	306710	298240	295810	286720	283300	289840	279430	276080	276250	272530	272970	264550
M	0.015	1	10.56	614990	599480	569820	536420	522590	505040	494560	466520	459450	456870	443220	429720	411500	413820	403530	401850	389750	383920	375630	369700	367560	359510	354370	351390	343720	330220	335030	324630	323190	314100	312800	316430	309140	301100	305620	293410	293650	287210	278600	275260	275550	273350	268590	257380	258820	261650
N				626510	592080	568380	548590	524520	513280	492790	474970	463570	460830	446660	437660	435970	423220	406740	404690	390280	394130	386150	370880	368970	358660	361360	348480	348030	337970	332750	334510	328340	325120	321990	313310	315170	310120	307150	299660	299790	289160	293140	284360	281860	274070	273960	271880	268350	266850
O	0.015	1	16	603230	560520	533710	516070	490070	486850	465180	458090	442860	435810	432990	418410	412340	399160	394650	383070	381380	378920	370400	357000	358120	357290	344030	341220	334640	333700	322620	319260	309300	308710	307420	308210	296870	294750	289810	285730	276950	272050	277110	272530	263680	264690	257100	259350	251520	247360
P				635140	606260	569920	553510	534600	515590	509020	492870	472560	461370	458020	444110	433710	424570	420430	407570	397690	394840	394780	374080	380150	371770	357520	359310	347760	343340	333770	335840	331300	323320	325770	314840	318560	309360	307690	299850	298410	296280	291110	280840	281340	288520	279980	271090	273190	268830
mGL em (528-48)				Time (s)
	[3155] (uM)	[2986_4] (uM)	[2816] (uM)	0	20	40	60	80	100	120	140	160	180	200	220	240	260	280	300	320	340	360	380	400	420	440	460	480	500	520	540	560	580	600	620	640	660	680	700	720	740	760	780	800	820	840	860	880	900
A		1		50	70	90	130	120	80	40	30	30	40	30	30	40	30	70	30	30	30	30	40	30	30	40	50	40	70	60	80	30	110	70	30	70	50	40	30	30	30	70	60	60	70	30	30	30	80
B				140	40	70	30	40	90	40	60	130	70	30	30	30	70	60	30	60	30	30	30	30	30	140	80	70	60	60	60	60	60	40	40	100	40	70	100	60	40	30	40	60	30	40	30	40	140
C	buffer only			40	60	90	100	40	30	40	30	40	20	80	110	30	70	30	60	30	30	30	50	30	90	30	70	70	70	100	50	60	50	30	160	30	50	30	50	80	80	60	50	40	50	80	50	30	70
D				50	30	30	50	30	30	50	40	30	30	60	50	80	30	40	30	30	20	140	150	30	40	30	30	30	40	40	130	30	40	60	120	70	30	60	30	60	100	70	60	40	60	100	60	90	30
E			2	70	100	40	40	80	40	40	30	60	30	40	30	30	30	30	30	30	70	70	150	30	30	60	30	40	30	30	40	30	30	30	30	30	30	90	170	150	60	80	30	50	40	30	90	70	110
F				60	30	30	60	50	100	70	30	40	50	60	70	60	60	70	70	50	50	130	30	80	30	70	70	80	70	40	30	90	40	40	70	130	40	40	110	30	110	80	50	80	70	40	30	30	30
G			3.04	60	90	40	30	40	60	90	80	70	60	30	60	80	60	40	30	60	110	30	60	30	30	60	30	30	80	30	30	30	50	80	40	30	70	110	70	90	30	100	30	100	30	40	40	90	30
H				70	50	80	40	50	90	30	40	30	30	30	90	70	30	30	30	70	40	60	40	30	30	30	120	30	70	40	50	40	50	30	30	50	30	30	30	40	30	30	40	30	90	70	30	80	30
I			4.6	40	80	40	70	70	60	100	30	30	30	30	60	30	60	60	130	60	80	70	70	30	30	60	30	30	90	70	50	30	30	50	80	70	30	60	60	30	50	80	40	70	80	40	40	90	60
J				30	90	120	140	60	30	30	100	70	30	40	30	110	30	50	30	210	70	80	160	80	30	30	60	60	60	100	40	80	30	60	30	80	80	30	30	30	120	40	40	30	90	80	30	30	60
K			6.96	60	30	40	30	140	30	30	90	60	40	110	90	30	30	50	40	30	30	50	80	30	40	60	30	30	60	70	70	30	60	30	30	40	90	70	50	40	30	70	40	30	50	50	30	60	110
L				80	70	140	40	60	30	80	40	70	90	120	20	30	30	30	60	130	90	70	50	120	230	60	100	30	50	100	90	30	40	30	30	30	30	40	30	60	70	50	70	30	130	60	50	40	30
M			10.56	40	30	30	30	50	90	60	140	30	70	80	40	30	70	130	30	100	60	70	60	30	30	60	40	70	30	30	30	30	110	30	90	60	190	30	40	30	60	50	80	60	30	30	40	30	60
N				80	30	40	100	40	40	70	30	30	70	90	120	30	60	30	30	70	30	60	30	40	50	60	30	70	140	70	70	80	30	50	70	30	100	50	30	30	30	50	90	30	100	30	60	160	40
O			16	80	30	30	40	90	50	30	30	70	40	30	30	40	130	40	60	80	40	60	70	30	40	110	30	70	30	90	100	30	30	70	30	50	80	40	80	40	30	60	30	40	50	80	30	50	110
P				70	60	80	110	40	60	80	30	30	30	40	70	30	60	70	100	70	40	60	60	30	30	30	30	30	30	90	30	30	30	100	50	50	40	50	30	30	30	130	30	60	30	70	70	30	80
[truncated: 252 more columns]
