# Supplementary material for: The IRE1β-mediated unfolded protein response is repressed by the chaperone AGR2 in mucin producing cells
Source: EMBO J. 2023 Dec 18;43(5):719–53. doi: 10.1038/s44318-023-00014-z (PMC10907699; doi:10.1038/s44318-023-00014-z)
Supplement: Supplementary file 8 — Source Data Fig. 6 [file 44318_2023_14_MOESM8_ESM.zip › Fig 6/C-E/AGR E60A/20230328 rep2.xlsx]

## Sheet: evaluation
User: USER
Path: C:\Program Files (x86)\BMG\CLARIOstar\User\Data
Test ID: 327
Test Name: ln327_BRET kinetic
Date: 28/03/2023
Time: 13:50:14
ID1: 20230328 run5
Luminescence
Well	Content	Raw Data (458-66 1)	Raw Data (458-66 1)	Raw Data (458-66 1)	Raw Data (458-66 1)	Raw Data (458-66 1)	Raw Data (458-66 1)	Raw Data (458-66 1)	Raw Data (458-66 1)	Raw Data (458-66 1)	Raw Data (458-66 1)	Raw Data (458-66 1)	Raw Data (458-66 1)	Raw Data (458-66 1)	Raw Data (458-66 1)	Raw Data (458-66 1)	Raw Data (458-66 1)	Raw Data (458-66 1)	Raw Data (458-66 1)	Raw Data (458-66 1)	Raw Data (458-66 1)	Raw Data (458-66 1)	Raw Data (458-66 1)	Raw Data (458-66 1)	Raw Data (458-66 1)	Raw Data (458-66 1)	Raw Data (458-66 1)	Raw Data (458-66 1)	Raw Data (458-66 1)	Raw Data (458-66 1)	Raw Data (458-66 1)	Raw Data (458-66 1)	Raw Data (458-66 1)	Raw Data (458-66 1)	Raw Data (458-66 1)	Raw Data (458-66 1)	Raw Data (458-66 1)	Raw Data (458-66 1)	Raw Data (458-66 1)	Raw Data (458-66 1)	Raw Data (458-66 1)	Raw Data (458-66 1)	Raw Data (458-66 1)	Raw Data (458-66 1)	Raw Data (458-66 1)	Raw Data (458-66 1)	Raw Data (458-66 1)	Raw Data (458-66 1)	Raw Data (458-66 1)
	Time	0 min	0 min 20 s	0 min 40 s	1 min	1 min 20 s	1 min 40 s	2 min	2 min 20 s	2 min 40 s	3 min	3 min 20 s	3 min 40 s	4 min	4 min 20 s	4 min 40 s	5 min	5 min 20 s	5 min 40 s	6 min	6 min 20 s	6 min 40 s	7 min	7 min 20 s	7 min 40 s	8 min	8 min 20 s	8 min 40 s	9 min	9 min 20 s	9 min 40 s	10 min	10 min 20 s	10 min 40 s	11 min	11 min 20 s	11 min 40 s	12 min	12 min 20 s	12 min 40 s	13 min	13 min 20 s	13 min 40 s	14 min	14 min 20 s	14 min 40 s	15 min	15 min 20 s	15 min 40 s
A05	Sample X1	3202730	3221370	3221370	3282710	3222590	3153860	3109700	3051330	2976910	2945160	2881190	2833060	2781170	2736570	2700290	2647360	2591540	2575880	2516310	2482970	2436020	2417070	2359700	2326080	2285200	2233610	2207090	2177380	2139280	2087980	2078720	2034970	2012630	1990940	1950530	1911600	1895580	1849210	1848500	1789540	1772830	1747910	1717360	1701130	1673500	1657300	1637230	1609390
A06	Sample X17	190	110	180	70	30	70	110	90	80	200	60	170	160	220	120	100	90	120	250	90	90	70	90	110	100	200	80	120	110	140	30	100	50	150	50	80	150	200	170	40	160	140	220	170	170	220	40	90
B05	Sample X2	3514880	3398250	3378700	3329670	3240040	3188850	3113270	3070310	3000360	2927150	2884930	2826570	2774930	2714240	2681990	2630140	2593620	2545210	2499940	2442700	2371140	2345040	2321010	2265640	2229650	2211000	2180630	2125270	2098760	2061660	2028020	2006570	1970070	1947010	1910290	1885840	1855940	1816310	1812780	1751700	1741540	1713650	1706390	1670890	1649300	1606900	1597280	1569090
B06	Sample X18	190	110	50	30	60	170	130	180	70	120	60	120	120	170	60	60	210	160	200	90	180	30	30	30	130	130	110	220	130	80	140	70	100	60	100	140	230	80	120	190	70	120	40	160	150	200	80	110
C05	Sample X3	2720530	2806770	2733560	2722230	2665130	2638740	2619250	2560890	2512640	2487990	2420530	2379900	2343950	2304260	2258570	2244700	2196710	2174530	2127990	2107460	2055670	2028970	1997460	1943770	1921790	1896880	1858230	1829920	1809520	1785370	1753460	1715130	1691460	1691320	1654860	1642520	1608910	1569210	1558310	1539810	1519690	1507400	1475030	1457700	1442650	1431680	1414150	1398430
C06	Sample X19	240	150	120	100	130	80	120	210	90	100	110	70	170	140	120	60	70	220	160	50	80	130	120	40	110	170	150	230	70	120	190	180	140	70	160	200	180	50	170	80	40	90	90	220	110	110	140	160
D05	Sample X4	2980890	2929370	2877910	2852020	2795730	2740190	2692450	2659330	2583660	2559880	2507050	2477020	2453210	2397480	2372370	2318630	2268210	2232860	2195960	2166220	2143370	2092670	2062830	2029980	2007960	1974090	1936960	1912250	1877450	1864550	1835500	1809230	1773660	1733630	1718540	1726680	1674820	1647190	1622400	1601550	1594250	1565050	1557130	1529390	1513390	1479730	1463290	1450760
D06	Sample X20	40	50	60	140	170	130	110	80	100	140	190	140	110	90	150	90	140	60	70	100	120	120	80	150	160	120	210	60	60	110	80	170	80	100	100	30	80	120	170	110	200	120	60	100	80	40	200	90
E05	Sample X5	2684580	2728850	2730860	2736980	2704610	2679460	2629390	2603370	2575770	2544940	2504280	2476290	2417580	2380120	2336890	2307220	2284740	2233430	2206010	2173600	2133400	2103260	2066900	2042530	2009270	1976020	1944180	1907400	1891620	1885590	1835990	1809300	1791390	1751580	1735110	1700320	1704510	1659490	1638540	1606720	1597750	1572170	1544320	1547890	1510540	1501500	1472080	1466500
E06	Sample X21	40	40	60	240	210	200	90	210	150	90	240	160	40	70	190	80	130	90	100	130	160	80	120	160	220	80	140	180	100	80	80	70	230	210	120	120	180	100	120	150	90	150	80	70	170	110	190	200
F05	Sample X6	2821400	2879430	2841740	2814250	2794280	2737700	2694110	2663400	2620190	2558050	2541900	2507340	2462320	2403060	2380240	2357150	2316260	2305380	2246460	2190380	2173580	2151010	2108850	2083520	2044370	2030420	1989870	1961080	1941300	1911610	1880000	1874240	1854520	1809160	1786490	1746360	1723270	1702760	1674700	1657880	1644240	1615940	1603440	1566030	1542950	1522160	1513470	1500390
F06	Sample X22	150	190	100	40	120	50	180	130	70	210	200	90	230	100	140	70	80	110	40	120	70	170	80	160	80	140	230	260	110	150	130	140	200	170	120	170	150	180	40	30	180	80	150	210	80	170	270	100
G05	Sample X7	2807000	2811920	2829200	2784210	2758580	2710460	2673990	2637320	2594130	2566320	2543390	2493490	2468370	2402900	2384900	2351440	2300900	2277550	2247040	2206090	2180810	2142780	2132320	2072160	2061310	2029490	1976170	1964240	1957680	1917190	1876730	1841680	1814320	1800940	1772200	1751640	1724970	1710620	1687720	1648640	1651290	1608690	1581960	1570290	1556200	1543830	1509150	1498910
G06	Sample X23	90	140	40	150	180	130	140	170	150	140	180	140	30	170	190	80	110	140	160	210	40	30	80	30	210	240	130	110	30	100	320	130	60	100	30	120	160	110	130	70	110	60	190	70	140	120	60	120
H05	Sample X8	2898410	2871320	2847150	2840480	2807290	2761420	2722970	2715180	2673100	2641170	2576170	2539240	2521500	2486400	2460470	2419440	2386330	2360030	2316500	2284600	2259450	2218350	2176020	2162690	2138670	2116180	2067940	2035450	2009780	1981130	1954950	1918020	1907920	1879270	1842470	1810290	1787440	1779340	1751350	1726080	1695450	1672800	1665350	1643570	1615590	1613230	1593560	1549660
H06	Sample X24	50	160	110	130	150	130	140	60	110	130	100	110	170	260	160	120	80	120	70	140	140	320	120	50	120	160	150	80	90	190	150	60	160	90	180	130	110	100	100	110	150	120	50	200	280	120	60	130
I05	Sample X9	2698590	2777740	2778580	2751530	2729570	2690920	2681760	2618330	2579070	2556060	2506670	2481470	2440520	2432510	2388040	2360220	2315470	2281050	2255340	2230890	2194510	2145860	2131090	2088200	2061880	2032840	2006190	1976040	1958990	1931140	1902650	1867670	1834630	1824670	1783630	1756830	1745420	1705880	1692580	1662130	1639030	1626630	1617790	1582490	1565850	1543330	1524580	1518340
I06	Sample X25	90	100	230	90	110	130	130	110	40	310	200	80	90	100	50	160	150	160	150	100	80	80	130	140	190	30	110	60	110	160	160	90	60	180	30	150	120	140	170	300	130	150	140	180	100	180	150	110
J05	Sample X10	2816860	2856400	2828000	2788440	2759860	2757080	2720030	2680110	2643730	2599410	2590160	2557610	2495770	2483110	2458930	2404670	2373510	2323430	2304750	2272100	2242600	2211550	2169150	2131620	2103890	2069270	2045970	2012330	1984590	1967240	1938390	1906450	1879780	1846340	1814160	1793640	1772520	1732780	1743130	1731040	1689430	1656770	1644290	1623920	1585310	1580290	1564650	1533680
J06	Sample X26	170	100	130	170	50	150	60	100	30	70	60	120	170	160	160	90	70	90	110	150	50	220	140	190	140	50	120	240	70	100	180	170	100	180	120	90	70	80	120	90	160	80	200	230	230	200	100	60
K05	Sample X11	2751090	2832240	2834090	2798810	2787850	2737370	2712520	2686340	2652440	2608970	2570450	2527350	2494710	2467480	2421120	2391540	2334730	2322880	2288630	2234660	2233250	2171930	2146990	2112140	2073060	2051660	2013370	1993130	1966690	1937840	1913890	1877270	1856500	1827700	1791410	1784380	1777340	1742430	1710800	1694050	1678700	1652640	1632970	1630490	1583890	1576860	1559410	1542010
K06	Sample X27	170	70	140	120	50	260	80	70	210	140	130	90	30	220	200	120	290	50	100	210	50	140	250	150	190	30	60	160	80	190	40	250	100	110	220	140	180	90	120	30	180	90	160	70	110	100	230	70
L05	Sample X12	2861100	2855250	2856390	2830500	2808360	2744010	2738500	2667240	2616830	2574370	2569680	2515020	2472430	2434680	2419330	2374830	2332060	2301510	2257200	2244640	2201730	2171550	2145090	2107460	2071290	2039930	1998320	1982250	1956570	1934530	1909650	1891520	1864900	1829580	1798690	1775570	1751490	1741980	1701440	1691170	1658640	1627030	1606800	1601530	1581910	1553980	1548580	1525750
L06	Sample X28	90	40	50	150	130	200	150	150	70	150	30	100	40	100	180	90	140	130	140	130	70	150	140	230	170	180	170	150	100	150	150	110	50	80	120	180	60	50	90	60	110	160	170	100	40	110	190	120
M05	Sample X13	2851400	2842280	2850130	2813270	2777850	2753080	2720210	2684150	2649710	2604570	2579640	2562850	2524810	2497700	2459720	2414790	2394080	2358470	2306680	2274170	2257640	2216200	2201120	2134820	2109980	2082080	2052000	2025840	1993490	1959590	1928060	1907530	1875880	1854530	1826620	1808950	1764270	1749280	1726230	1706850	1679040	1676120	1637660	1618810	1616910	1587190	1573830	1539940
M06	Sample X29	170	120	70	170	240	120	130	80	90	90	140	60	170	90	220	70	90	50	150	40	70	160	120	50	190	390	110	110	200	160	240	160	210	240	120	140	190	90	100	120	200	80	150	50	120	200	100	80
N05	Sample X14	2966910	2913050	2871900	2836540	2807260	2765980	2739870	2678120	2630140	2601590	2547750	2534620	2470460	2445250	2376980	2336610	2326110	2272180	2256770	2201750	2161110	2135920	2106480	2062390	2020410	2008920	1964180	1932930	1903730	1872770	1851400	1831770	1776160	1775520	1738220	1721250	1698280	1647460	1647650	1624800	1601410	1588280	1542480	1542300	1505230	1490140	1463360	1445670
N06	Sample X30	80	80	180	120	200	120	60	60	180	60	100	110	130	140	100	50	60	160	80	140	90	110	80	190	140	180	130	140	90	130	130	130	190	120	120	50	70	280	100	130	40	120	90	180	80	100	130	30
O05	Sample X15	2879500	2908920	2913790	2887860	2867130	2836500	2771010	2753810	2722680	2678660	2628500	2608950	2589270	2528160	2504230	2469630	2436450	2377350	2363930	2328600	2268350	2235920	2203910	2159690	2138180	2106560	2079210	2057140	2011600	1967710	1955660	1924350	1910350	1882720	1855500	1821810	1798680	1765260	1755690	1720700	1703140	1690270	1657120	1641290	1617290	1595920	1572600	1549880
O06	Sample X31	120	140	60	160	140	70	60	80	90	120	130	200	350	60	150	200	90	80	70	100	60	130	220	70	100	130	190	70	140	80	80	40	50	250	130	90	140	50	130	140	150	70	220	130	60	80	100	120
P05	Sample X16	3157680	3045880	2973980	2929270	2861490	2814390	2773670	2719360	2669170	2632350	2587450	2564640	2505920	2458790	2431020	2389500	2351340	2303590	2293010	2233490	2206110	2179540	2139230	2114580	2086190	2056190	1996290	1986830	1965510	1926520	1891780	1875230	1835160	1813080	1796010	1765030	1750360	1708630	1703520	1669470	1635970	1627860	1592760	1584410	1554160	1527380	1516540	1493800
P06	Sample X32	140	140	110	170	80	110	110	160	140	120	290	60	90	90	80	90	190	170	90	190	60	210	120	210	70	100	120	190	90	180	220	140	160	120	210	160	110	230	110	260	190	80	150	60	30	200	60	140
Data evaluation
nluc em (458-66)				Time (s)
	[3155] (uM)	[2986_4] (uM)	[2816] (uM)	0	20	40	60	80	100	120	140	160	180	200	220	240	260	280	300	320	340	360	380	400	420	440	460	480	500	520	540	560	580	600	620	640	660	680	700	720	740	760	780	800	820	840	860	880	900
A	0.015			3202730	3221370	3221370	3282710	3222590	3153860	3109700	3051330	2976910	2945160	2881190	2833060	2781170	2736570	2700290	2647360	2591540	2575880	2516310	2482970	2436020	2417070	2359700	2326080	2285200	2233610	2207090	2177380	2139280	2087980	2078720	2034970	2012630	1990940	1950530	1911600	1895580	1849210	1848500	1789540	1772830	1747910	1717360	1701130	1673500	1657300
B				3514880	3398250	3378700	3329670	3240040	3188850	3113270	3070310	3000360	2927150	2884930	2826570	2774930	2714240	2681990	2630140	2593620	2545210	2499940	2442700	2371140	2345040	2321010	2265640	2229650	2211000	2180630	2125270	2098760	2061660	2028020	2006570	1970070	1947010	1910290	1885840	1855940	1816310	1812780	1751700	1741540	1713650	1706390	1670890	1649300	1606900
C	0.015	1		2720530	2806770	2733560	2722230	2665130	2638740	2619250	2560890	2512640	2487990	2420530	2379900	2343950	2304260	2258570	2244700	2196710	2174530	2127990	2107460	2055670	2028970	1997460	1943770	1921790	1896880	1858230	1829920	1809520	1785370	1753460	1715130	1691460	1691320	1654860	1642520	1608910	1569210	1558310	1539810	1519690	1507400	1475030	1457700	1442650	1431680
D				2980890	2929370	2877910	2852020	2795730	2740190	2692450	2659330	2583660	2559880	2507050	2477020	2453210	2397480	2372370	2318630	2268210	2232860	2195960	2166220	2143370	2092670	2062830	2029980	2007960	1974090	1936960	1912250	1877450	1864550	1835500	1809230	1773660	1733630	1718540	1726680	1674820	1647190	1622400	1601550	1594250	1565050	1557130	1529390	1513390	1479730
E	0.015	1	2	2684580	2728850	2730860	2736980	2704610	2679460	2629390	2603370	2575770	2544940	2504280	2476290	2417580	2380120	2336890	2307220	2284740	2233430	2206010	2173600	2133400	2103260	2066900	2042530	2009270	1976020	1944180	1907400	1891620	1885590	1835990	1809300	1791390	1751580	1735110	1700320	1704510	1659490	1638540	1606720	1597750	1572170	1544320	1547890	1510540	1501500
F				2821400	2879430	2841740	2814250	2794280	2737700	2694110	2663400	2620190	2558050	2541900	2507340	2462320	2403060	2380240	2357150	2316260	2305380	2246460	2190380	2173580	2151010	2108850	2083520	2044370	2030420	1989870	1961080	1941300	1911610	1880000	1874240	1854520	1809160	1786490	1746360	1723270	1702760	1674700	1657880	1644240	1615940	1603440	1566030	1542950	1522160
G	0.015	1	3.04	2807000	2811920	2829200	2784210	2758580	2710460	2673990	2637320	2594130	2566320	2543390	2493490	2468370	2402900	2384900	2351440	2300900	2277550	2247040	2206090	2180810	2142780	2132320	2072160	2061310	2029490	1976170	1964240	1957680	1917190	1876730	1841680	1814320	1800940	1772200	1751640	1724970	1710620	1687720	1648640	1651290	1608690	1581960	1570290	1556200	1543830
H				2898410	2871320	2847150	2840480	2807290	2761420	2722970	2715180	2673100	2641170	2576170	2539240	2521500	2486400	2460470	2419440	2386330	2360030	2316500	2284600	2259450	2218350	2176020	2162690	2138670	2116180	2067940	2035450	2009780	1981130	1954950	1918020	1907920	1879270	1842470	1810290	1787440	1779340	1751350	1726080	1695450	1672800	1665350	1643570	1615590	1613230
I	0.015	1	4.6	2698590	2777740	2778580	2751530	2729570	2690920	2681760	2618330	2579070	2556060	2506670	2481470	2440520	2432510	2388040	2360220	2315470	2281050	2255340	2230890	2194510	2145860	2131090	2088200	2061880	2032840	2006190	1976040	1958990	1931140	1902650	1867670	1834630	1824670	1783630	1756830	1745420	1705880	1692580	1662130	1639030	1626630	1617790	1582490	1565850	1543330
J				2816860	2856400	2828000	2788440	2759860	2757080	2720030	2680110	2643730	2599410	2590160	2557610	2495770	2483110	2458930	2404670	2373510	2323430	2304750	2272100	2242600	2211550	2169150	2131620	2103890	2069270	2045970	2012330	1984590	1967240	1938390	1906450	1879780	1846340	1814160	1793640	1772520	1732780	1743130	1731040	1689430	1656770	1644290	1623920	1585310	1580290
K	0.015	1	6.96	2751090	2832240	2834090	2798810	2787850	2737370	2712520	2686340	2652440	2608970	2570450	2527350	2494710	2467480	2421120	2391540	2334730	2322880	2288630	2234660	2233250	2171930	2146990	2112140	2073060	2051660	2013370	1993130	1966690	1937840	1913890	1877270	1856500	1827700	1791410	1784380	1777340	1742430	1710800	1694050	1678700	1652640	1632970	1630490	1583890	1576860
L				2861100	2855250	2856390	2830500	2808360	2744010	2738500	2667240	2616830	2574370	2569680	2515020	2472430	2434680	2419330	2374830	2332060	2301510	2257200	2244640	2201730	2171550	2145090	2107460	2071290	2039930	1998320	1982250	1956570	1934530	1909650	1891520	1864900	1829580	1798690	1775570	1751490	1741980	1701440	1691170	1658640	1627030	1606800	1601530	1581910	1553980
M	0.015	1	10.56	2851400	2842280	2850130	2813270	2777850	2753080	2720210	2684150	2649710	2604570	2579640	2562850	2524810	2497700	2459720	2414790	2394080	2358470	2306680	2274170	2257640	2216200	2201120	2134820	2109980	2082080	2052000	2025840	1993490	1959590	1928060	1907530	1875880	1854530	1826620	1808950	1764270	1749280	1726230	1706850	1679040	1676120	1637660	1618810	1616910	1587190
N				2966910	2913050	2871900	2836540	2807260	2765980	2739870	2678120	2630140	2601590	2547750	2534620	2470460	2445250	2376980	2336610	2326110	2272180	2256770	2201750	2161110	2135920	2106480	2062390	2020410	2008920	1964180	1932930	1903730	1872770	1851400	1831770	1776160	1775520	1738220	1721250	1698280	1647460	1647650	1624800	1601410	1588280	1542480	1542300	1505230	1490140
O	0.015	1	16	2879500	2908920	2913790	2887860	2867130	2836500	2771010	2753810	2722680	2678660	2628500	2608950	2589270	2528160	2504230	2469630	2436450	2377350	2363930	2328600	2268350	2235920	2203910	2159690	2138180	2106560	2079210	2057140	2011600	1967710	1955660	1924350	1910350	1882720	1855500	1821810	1798680	1765260	1755690	1720700	1703140	1690270	1657120	1641290	1617290	1595920
P				3157680	3045880	2973980	2929270	2861490	2814390	2773670	2719360	2669170	2632350	2587450	2564640	2505920	2458790	2431020	2389500	2351340	2303590	2293010	2233490	2206110	2179540	2139230	2114580	2086190	2056190	1996290	1986830	1965510	1926520	1891780	1875230	1835160	1813080	1796010	1765030	1750360	1708630	1703520	1669470	1635970	1627860	1592760	1584410	1554160	1527380
nluc em (458-66)				Time (s)
	[3155] (uM)	[2986_4] (uM)	[2816] (uM)	0	20	40	60	80	100	120	140	160	180	200	220	240	260	280	300	320	340	360	380	400	420	440	460	480	500	520	540	560	580	600	620	640	660	680	700	720	740	760	780	800	820	840	860	880	900
A		1		190	110	180	70	30	70	110	90	80	200	60	170	160	220	120	100	90	120	250	90	90	70	90	110	100	200	80	120	110	140	30	100	50	150	50	80	150	200	170	40	160	140	220	170	170	220
B				190	110	50	30	60	170	130	180	70	120	60	120	120	170	60	60	210	160	200	90	180	30	30	30	130	130	110	220	130	80	140	70	100	60	100	140	230	80	120	190	70	120	40	160	150	200
C	buffer only			240	150	120	100	130	80	120	210	90	100	110	70	170	140	120	60	70	220	160	50	80	130	120	40	110	170	150	230	70	120	190	180	140	70	160	200	180	50	170	80	40	90	90	220	110	110
D				40	50	60	140	170	130	110	80	100	140	190	140	110	90	150	90	140	60	70	100	120	120	80	150	160	120	210	60	60	110	80	170	80	100	100	30	80	120	170	110	200	120	60	100	80	40
E			2	40	40	60	240	210	200	90	210	150	90	240	160	40	70	190	80	130	90	100	130	160	80	120	160	220	80	140	180	100	80	80	70	230	210	120	120	180	100	120	150	90	150	80	70	170	110
F				150	190	100	40	120	50	180	130	70	210	200	90	230	100	140	70	80	110	40	120	70	170	80	160	80	140	230	260	110	150	130	140	200	170	120	170	150	180	40	30	180	80	150	210	80	170
G			3.04	90	140	40	150	180	130	140	170	150	140	180	140	30	170	190	80	110	140	160	210	40	30	80	30	210	240	130	110	30	100	320	130	60	100	30	120	160	110	130	70	110	60	190	70	140	120
H				50	160	110	130	150	130	140	60	110	130	100	110	170	260	160	120	80	120	70	140	140	320	120	50	120	160	150	80	90	190	150	60	160	90	180	130	110	100	100	110	150	120	50	200	280	120
I			4.6	90	100	230	90	110	130	130	110	40	310	200	80	90	100	50	160	150	160	150	100	80	80	130	140	190	30	110	60	110	160	160	90	60	180	30	150	120	140	170	300	130	150	140	180	100	180
J				170	100	130	170	50	150	60	100	30	70	60	120	170	160	160	90	70	90	110	150	50	220	140	190	140	50	120	240	70	100	180	170	100	180	120	90	70	80	120	90	160	80	200	230	230	200
K			6.96	170	70	140	120	50	260	80	70	210	140	130	90	30	220	200	120	290	50	100	210	50	140	250	150	190	30	60	160	80	190	40	250	100	110	220	140	180	90	120	30	180	90	160	70	110	100
L				90	40	50	150	130	200	150	150	70	150	30	100	40	100	180	90	140	130	140	130	70	150	140	230	170	180	170	150	100	150	150	110	50	80	120	180	60	50	90	60	110	160	170	100	40	110
M			10.56	170	120	70	170	240	120	130	80	90	90	140	60	170	90	220	70	90	50	150	40	70	160	120	50	190	390	110	110	200	160	240	160	210	240	120	140	190	90	100	120	200	80	150	50	120	200
N				80	80	180	120	200	120	60	60	180	60	100	110	130	140	100	50	60	160	80	140	90	110	80	190	140	180	130	140	90	130	130	130	190	120	120	50	70	280	100	130	40	120	90	180	80	100
O			16	120	140	60	160	140	70	60	80	90	120	130	200	350	60	150	200	90	80	70	100	60	130	220	70	100	130	190	70	140	80	80	40	50	250	130	90	140	50	130	140	150	70	220	130	60	80
P				140	140	110	170	80	110	110	160	140	120	290	60	90	90	80	90	190	170	90	190	60	210	120	210	70	100	120	190	90	180	220	140	160	120	210	160	110	230	110	260	190	80	150	60	30	200
mGL em (528-48)				Time (s)
	[3155] (uM)	[2986_4] (uM)	[2816] (uM)	0	20	40	60	80	100	120	140	160	180	200	220	240	260	280	300	320	340	360	380	400	420	440	460	480	500	520	540	560	580	600	620	640	660	680	700	720	740	760	780	800	820	840	860	880	900
A	0.015			440770	432260	442820	441050	445450	430520	432780	412950	412130	393380	393790	390400	382940	379170	362930	362290	359700	356530	349210	330820	337610	325410	319280	315440	310700	303980	298260	299940	289160	289100	287840	280440	267920	273180	262780	256740	260120	255170	251640	244700	244990	242530	238910	232620	229690	222530
B				484620	468130	458880	456350	446410	432790	419160	423510	405150	405910	399630	387120	374600	368810	363030	360700	348060	337990	333110	330980	321420	316570	315370	304760	304630	299650	293740	290070	284410	273630	278950	273980	264490	261700	257220	258740	252310	244540	245630	239140	229290	231090	223680	220540	218290	216200
C	0.015	1		555310	552210	541630	537680	536420	527270	519500	509450	503290	496330	485500	480130	470950	462570	456840	439950	442380	437140	436640	425360	414710	412670	401320	393400	391730	378390	385800	369250	367320	358560	355580	345720	348560	335940	335110	333570	321490	326400	318720	311650	312000	309200	300980	299980	291810	293960
D				588270	600620	570640	565740	557570	544250	536240	532600	525900	512870	505740	491700	489260	479420	469880	460750	452650	451710	444630	440970	428580	424600	422050	411140	397400	400980	388590	384160	387520	373800	375310	363390	347330	358350	343410	349730	335810	337070	331280	333150	325710	315780	317760	304910	307640	297580
E	0.015	1	2	544900	524880	527930	513460	510330	496110	489430	480190	473710	456170	455350	447190	429380	426010	421320	406720	408460	402380	389540	387950	376150	368990	359980	357220	356850	338570	341570	328750	329790	325160	319250	309450	308960	311350	300690	294780	288450	286110	283560	280070	276820	273850	271080	270150	265490	259200
F				550000	557490	538120	542300	521410	515150	499170	495420	478150	470310	466480	446860	444690	440930	418620	414730	414580	406510	401430	390290	380460	381050	375460	368440	355500	354930	352030	343420	331060	331030	327140	322620	321250	311520	306540	299550	296150	294480	290670	286320	284760	283830	271940	279100	268430	269990
G	0.015	1	3.04	546900	533200	527030	510300	505560	494050	485760	463010	458230	443760	433340	427580	427420	416120	406240	400950	391190	383350	372760	368740	352650	358660	350150	344180	336750	333310	329990	315260	316010	317870	306500	297180	288400	290550	281600	284220	274740	278760	276640	273610	264840	263090	262310	255130	254540	251020
H				579060	556100	539090	529940	515720	506740	486280	480670	477590	461280	451180	438740	437840	424560	422190	405330	399510	400590	393570	386370	371620	375000	367490	353190	353580	343390	338540	334400	326770	327460	320160	320830	311810	305950	303170	300240	293930	292770	289570	284220	280830	270590	274240	271680	263800	255190
I	0.015	1	4.6	530730	531230	514840	495880	487930	463050	455620	447330	437580	425230	418360	405980	400800	384610	381240	374360	369230	367960	354270	349360	339950	342460	331200	332150	317030	311780	309890	299140	297450	294690	289360	288460	282470	275850	276960	267670	268190	267490	262290	252590	255670	242260	244140	235790	242200	236030
J				546670	537420	526430	516400	496100	484690	467660	456650	447910	437900	426230	417450	412820	401940	389480	379910	384260	368990	361070	357670	345910	344320	338790	332650	320910	323890	315210	316600	299510	299690	298480	290500	291510	280150	281280	279760	274700	270660	266840	262370	259800	256010	251490	249390	244890	241920
K	0.015	1	6.96	533330	522430	502790	486260	464350	445410	443340	429150	423050	411110	402160	387470	381090	373260	366370	367780	355170	336550	341430	334460	331940	319580	318990	314890	304660	299900	295650	297490	283400	284660	278300	275180	263990	271120	268240	256630	258140	256210	248490	249210	242070	243950	239730	231760	232800	233020
L				548530	528020	509700	494570	480580	456080	440040	439190	422500	405310	400720	390830	387930	375860	371800	354190	357130	344050	335950	340570	319170	325120	321260	305800	308750	306610	300040	291540	286940	285640	279280	272800	269360	266340	264560	259780	254540	252790	247690	246260	243280	242900	235070	228910	228560	223570
M	0.015	1	10.56	513120	501930	487620	466240	451350	442820	427880	414510	412410	394930	397970	384210	372080	369410	361740	358620	348340	349400	329320	335260	332670	320920	311880	312170	307930	302470	297630	285660	289520	281940	276140	273500	270630	266240	260010	258860	249930	251740	247630	238440	237360	237530	236650	232250	228400	222370
N				556660	529010	500750	482040	460110	451820	427910	417600	407440	394360	386250	381040	368070	362150	353310	341920	331790	331560	326050	323510	317960	299080	304830	293570	286290	288680	283840	282630	267930	270480	263620	256590	256500	253680	249710	245570	239170	239070	232590	227000	227170	217220	217510	214350	213490	210980
O	0.015	1	16	523650	501610	482980	475890	460380	438850	431800	414570	401020	398150	389950	386080	379010	371240	361510	359830	355580	343380	344270	338650	332210	324000	314800	307110	305940	303850	297400	289880	285200	286200	281000	278030	270130	264970	262590	259440	256230	256070	243350	241010	242580	236340	232860	233900	228060	225070
P				569430	512190	490900	473250	448110	432040	424850	407980	402640	393630	380930	370930	361900	357930	352540	345440	336070	331860	330300	320240	320860	310410	308150	297640	295770	285870	289320	282890	273590	270680	265740	274260	262290	259130	250950	249530	243020	247690	239100	241100	229750	233090	228010	224470	217710	216040
mGL em (528-48)				Time (s)
	[3155] (uM)	[2986_4] (uM)	[2816] (uM)	0	20	40	60	80	100	120	140	160	180	200	220	240	260	280	300	320	340	360	380	400	420	440	460	480	500	520	540	560	580	600	620	640	660	680	700	720	740	760	780	800	820	840	860	880	900
A		1		60	60	30	60	80	100	80	30	70	70	70	110	90	70	60	30	70	40	30	60	50	90	80	40	40	80	40	40	90	30	30	170	50	50	110	100	130	40	70	40	70	50	160	50	90	90
B				100	100	40	70	70	30	80	30	40	100	70	140	30	110	40	30	120	120	90	130	110	30	40	150	80	70	120	30	60	30	40	30	30	30	80	60	30	30	80	80	90	40	60	110	70	40
C	buffer only			30	50	50	130	230	90	40	40	80	50	40	90	210	140	30	40	70	30	40	60	30	270	40	80	160	100	60	120	120	70	90	30	70	70	170	60	60	80	70	120	60	60	120	130	90	110
D				40	50	70	60	30	110	70	40	70	30	120	30	40	100	50	80	90	60	130	30	100	120	60	40	60	130	30	90	120	130	30	100	40	60	70	100	60	40	150	40	80	60	40	70	120	60
E			2	80	30	40	30	150	130	40	70	30	60	40	70	40	180	70	80	160	50	100	80	70	110	100	60	60	60	40	110	40	110	40	30	40	60	70	90	70	130	40	70	70	40	50	90	50	50
F				30	70	150	40	70	30	110	80	80	50	40	130	40	80	30	110	50	70	100	70	80	30	140	80	30	100	30	30	30	110	40	90	40	100	100	80	30	50	80	60	60	80	100	50	140	80
G			3.04	50	90	80	80	90	90	110	30	30	190	110	40	130	160	130	80	130	80	90	40	80	90	80	60	30	100	60	70	100	80	40	100	50	60	70	110	140	100	90	60	70	30	40	40	150	100
H				90	40	40	100	30	40	70	210	40	40	70	50	200	70	40	60	50	150	40	120	140	120	70	140	40	50	30	90	120	70	90	100	30	60	30	60	140	40	40	50	70	160	80	70	30	60
I			4.6	100	140	30	60	110	30	90	40	140	30	140	30	50	30	40	100	100	40	190	30	100	120	170	60	40	50	30	80	40	40	40	30	50	60	160	70	70	30	70	160	70	50	120	30	30	50
J				180	30	30	210	70	70	110	80	60	30	30	70	30	110	90	60	110	110	80	130	70	80	100	110	40	110	40	30	140	40	90	70	30	60	30	90	30	30	160	60	80	150	110	40	60	50
K			6.96	50	60	70	40	40	70	100	80	40	90	130	30	50	30	100	60	50	30	120	30	90	50	70	40	110	50	40	70	150	90	40	60	30	140	30	30	70	30	40	60	50	70	150	50	40	110
L				110	80	70	80	70	40	40	80	150	70	70	100	70	70	40	30	80	30	40	120	150	100	40	80	80	50	40	30	30	30	100	90	60	80	40	80	60	70	120	30	80	50	110	150	100	80
M			10.56	60	70	110	80	40	80	90	150	30	70	90	30	60	30	80	70	90	70	80	60	30	120	130	180	60	90	90	40	90	100	100	30	230	60	60	120	60	60	110	70	60	100	40	150	90	90
N				30	60	120	30	90	110	70	110	40	30	190	70	120	40	100	80	80	50	40	70	80	40	110	90	50	40	40	70	50	30	110	80	80	80	40	70	40	50	30	220	90	40	210	40	30	30
O			16	50	120	60	100	150	100	160	100	80	70	80	40	40	90	30	70	70	30	50	60	160	110	90	60	40	40	70	110	30	50	30	70	70	70	30	120	130	70	50	130	30	40	40	110	130	120
P				40	70	30	60	120	70	60	30	60	100	30	30	140	90	60	130	70	110	60	90	130	30	90	140	70	120	30	30	140	70	130	100	70	60	60	40	30	60	70	40	30	60	40	40	100	110
[truncated: 152 more columns]
