# Supplementary material for: The IRE1β-mediated unfolded protein response is repressed by the chaperone AGR2 in mucin producing cells
Source: EMBO J. 2023 Dec 18;43(5):719–53. doi: 10.1038/s44318-023-00014-z (PMC10907699; doi:10.1038/s44318-023-00014-z)
Supplement: Supplementary file 8 — Source Data Fig. 6 [file 44318_2023_14_MOESM8_ESM.zip › Fig 6/C-E/AGR E60A/20230328 rep3.xlsx]

## Sheet: evaluation
User: USER
Path: C:\Program Files (x86)\BMG\CLARIOstar\User\Data
Test ID: 329
Test Name: ln327_BRET kinetic
Date: 28/03/2023
Time: 15:20:27
ID1: 20230328 run7
Luminescence
Well	Content	Raw Data (458-66 1)	Raw Data (458-66 1)	Raw Data (458-66 1)	Raw Data (458-66 1)	Raw Data (458-66 1)	Raw Data (458-66 1)	Raw Data (458-66 1)	Raw Data (458-66 1)	Raw Data (458-66 1)	Raw Data (458-66 1)	Raw Data (458-66 1)	Raw Data (458-66 1)	Raw Data (458-66 1)	Raw Data (458-66 1)	Raw Data (458-66 1)	Raw Data (458-66 1)	Raw Data (458-66 1)	Raw Data (458-66 1)	Raw Data (458-66 1)	Raw Data (458-66 1)	Raw Data (458-66 1)	Raw Data (458-66 1)	Raw Data (458-66 1)	Raw Data (458-66 1)	Raw Data (458-66 1)	Raw Data (458-66 1)	Raw Data (458-66 1)	Raw Data (458-66 1)	Raw Data (458-66 1)	Raw Data (458-66 1)	Raw Data (458-66 1)	Raw Data (458-66 1)	Raw Data (458-66 1)	Raw Data (458-66 1)	Raw Data (458-66 1)	Raw Data (458-66 1)	Raw Data (458-66 1)	Raw Data (458-66 1)	Raw Data (458-66 1)	Raw Data (458-66 1)	Raw Data (458-66 1)	Raw Data (458-66 1)	Raw Data (458-66 1)	Raw Data (458-66 1)	Raw Data (458-66 1)	Raw Data (458-66 1)	Raw Data (458-66 1)	Raw Data (458-66 1)
	Time	0 min	0 min 20 s	0 min 40 s	1 min	1 min 20 s	1 min 40 s	2 min	2 min 20 s	2 min 40 s	3 min	3 min 20 s	3 min 40 s	4 min	4 min 20 s	4 min 40 s	5 min	5 min 20 s	5 min 40 s	6 min	6 min 20 s	6 min 40 s	7 min	7 min 20 s	7 min 40 s	8 min	8 min 20 s	8 min 40 s	9 min	9 min 20 s	9 min 40 s	10 min	10 min 20 s	10 min 40 s	11 min	11 min 20 s	11 min 40 s	12 min	12 min 20 s	12 min 40 s	13 min	13 min 20 s	13 min 40 s	14 min	14 min 20 s	14 min 40 s	15 min	15 min 20 s	15 min 40 s
A07	Sample X1	2424440	2589120	2695750	2738890	2742200	2748300	2748440	2701070	2664050	2622800	2579800	2527430	2495910	2472600	2427770	2381710	2353360	2326240	2275050	2248230	2219560	2176900	2129390	2097720	2071300	2065810	2013760	1996260	1948700	1912990	1896680	1858150	1837330	1809160	1783210	1762440	1748660	1714900	1699910	1661320	1647670	1612470	1618310	1579750	1574050	1547250	1505310	1515790
A08	Sample X17	60	110	90	60	120	130	400	140	90	110	70	130	100	250	130	130	90	130	110	90	140	60	60	50	250	30	290	210	190	30	70	140	110	160	150	230	160	80	120	90	90	90	30	180	140	100	270	80
B07	Sample X2	2658900	2786490	2819430	2861720	2858950	2856100	2840540	2797380	2748090	2706350	2673630	2619180	2597510	2548890	2530910	2476050	2446990	2408530	2380010	2357920	2311650	2256890	2235940	2191080	2171850	2114670	2100080	2078450	2031730	2002600	1973880	1946320	1923910	1902120	1878260	1847180	1816930	1783300	1761960	1727160	1713280	1700700	1676100	1654470	1635050	1605050	1597530	1573870
B08	Sample X18	130	60	40	40	70	100	180	80	100	110	30	170	80	50	50	120	110	60	110	140	40	140	40	180	100	100	100	60	80	50	140	180	80	60	80	80	30	50	100	80	140	150	110	100	180	70	70	150
C07	Sample X3	2487280	2610900	2652490	2651100	2650920	2643140	2634590	2575120	2558710	2517500	2499790	2472050	2425340	2374610	2360320	2326280	2275630	2251620	2238590	2190980	2135190	2112660	2079480	2034090	2018200	1991200	1927870	1923500	1872740	1856830	1839010	1797200	1768530	1753520	1723650	1695450	1676220	1642290	1612290	1604350	1586030	1566960	1541180	1519340	1492100	1489720	1453370	1426130
C08	Sample X19	140	40	110	30	100	90	90	100	90	290	170	160	210	150	160	90	140	200	140	60	140	50	140	60	100	210	140	190	60	70	110	150	130	90	240	150	190	260	130	110	240	80	200	150	140	180	70	110
D07	Sample X4	2513800	2671600	2742940	2795400	2816380	2784060	2794570	2752040	2713580	2701210	2652530	2599800	2582660	2534460	2496170	2469800	2413590	2397090	2334810	2295930	2277670	2223450	2199700	2160600	2122870	2091740	2040030	2031190	1995020	1935850	1930730	1891470	1859950	1845030	1826250	1813130	1769500	1726400	1720810	1680340	1678210	1658500	1630700	1618330	1581120	1556110	1545610	1516730
D08	Sample X20	30	120	70	60	320	40	100	110	110	80	130	30	70	260	90	120	260	100	130	80	60	80	290	120	180	30	180	110	120	30	100	190	70	200	110	100	100	160	90	110	120	90	50	90	60	130	150	140
E07	Sample X5	2495230	2615360	2696200	2751930	2719090	2721660	2711300	2674300	2641250	2619520	2582600	2524380	2512890	2452140	2416650	2383410	2344910	2311890	2278520	2241600	2212270	2160190	2123330	2113050	2058170	2040100	2002250	1969840	1942390	1905280	1883710	1866790	1832700	1819440	1785810	1770240	1730400	1712390	1689580	1665230	1647100	1619980	1586600	1579220	1549090	1525040	1516600	1493470
E08	Sample X21	120	190	140	140	80	140	80	130	60	50	170	30	90	220	60	60	60	160	200	130	60	70	210	90	160	60	100	160	260	70	130	100	150	190	140	170	110	200	130	100	130	140	120	90	150	80	50	90
F07	Sample X6	2659540	2811340	2881590	2898290	2956800	2952020	2916620	2866720	2839310	2816340	2764620	2734140	2684830	2651500	2611060	2571090	2529140	2460630	2468310	2403010	2371970	2314450	2295220	2262810	2237440	2193510	2159310	2116870	2101460	2071290	2030980	2005090	1973890	1957260	1918120	1883470	1862290	1831310	1831270	1797720	1774050	1754290	1719190	1710050	1674310	1638290	1628120	1617090
F08	Sample X22	80	170	80	30	70	100	90	80	190	30	130	100	130	160	130	60	180	110	140	290	250	90	60	120	180	210	140	50	70	80	190	150	230	70	240	70	190	70	140	100	40	90	80	150	80	80	250	60
G07	Sample X7	2524620	2642370	2746770	2792580	2791830	2764290	2734550	2728030	2685170	2640890	2635620	2576380	2547320	2527600	2471050	2417490	2386190	2367260	2330690	2287360	2249700	2206960	2176320	2157570	2116440	2081730	2049600	2021880	1993580	1969240	1943660	1920110	1873390	1859090	1835160	1806980	1779560	1764700	1720250	1710870	1682020	1669470	1648950	1620130	1610930	1586650	1563760	1546430
G08	Sample X23	60	40	60	130	50	80	140	30	170	60	100	250	70	240	110	60	150	150	80	110	40	160	130	130	270	70	130	30	90	50	170	110	60	90	110	70	30	30	70	100	150	130	160	100	120	110	140	40
H07	Sample X8	2616270	2708900	2784180	2784730	2803010	2756920	2751180	2739490	2671750	2631930	2615870	2576250	2571090	2521160	2517770	2462030	2428970	2404850	2365230	2340320	2316320	2295740	2253250	2213130	2198950	2137970	2121420	2098590	2059400	2032150	1997240	1966350	1939880	1928660	1895480	1848870	1830450	1804020	1802120	1756650	1740010	1717120	1696150	1670070	1655280	1639310	1603060	1586710
H08	Sample X24	110	140	110	90	220	80	80	70	40	170	170	100	120	90	60	160	60	200	250	60	40	90	90	80	90	80	190	60	70	160	180	70	140	70	190	170	220	130	70	70	30	60	80	130	70	60	110	170
I07	Sample X9	2529430	2648170	2725240	2745610	2729140	2723280	2683180	2646710	2624780	2593200	2575010	2553120	2492110	2466670	2447310	2410520	2375730	2364540	2337490	2267310	2259490	2228750	2182210	2158890	2118490	2084160	2060470	1995280	1993530	1978490	1933180	1926110	1908350	1887090	1842050	1808480	1800130	1756750	1733860	1704870	1680240	1667090	1645850	1631410	1613740	1579630	1555750	1539180
I08	Sample X25	130	90	140	110	100	60	190	150	240	150	150	100	90	30	50	170	120	120	100	100	180	200	90	80	180	250	260	180	100	100	80	250	140	70	140	80	40	70	110	120	60	160	100	140	130	70	130	120
J07	Sample X10	2528730	2647610	2747850	2776660	2763120	2749240	2706950	2701690	2654000	2614160	2568040	2536990	2526980	2453520	2420970	2375190	2346670	2293890	2265530	2240180	2211770	2168300	2117630	2114360	2072490	2017730	2011680	1946970	1936980	1896980	1877390	1844270	1809300	1808440	1796600	1729010	1711650	1689910	1679370	1642430	1628120	1603450	1571640	1562260	1536410	1515130	1486530	1474130
J08	Sample X26	70	30	170	180	130	70	260	150	160	120	130	170	90	80	110	160	90	160	60	100	200	140	150	210	70	100	90	120	80	100	180	290	60	80	210	30	160	200	60	100	140	70	170	70	100	90	100	120
K07	Sample X11	2733910	2746760	2788350	2792440	2777310	2764860	2751620	2731330	2684170	2650550	2633420	2589750	2555240	2520460	2486620	2445420	2420350	2378720	2345950	2294780	2289110	2255030	2210800	2179990	2136210	2117190	2065570	2037740	1996420	1987090	1952620	1936380	1887830	1889110	1858610	1830090	1808810	1787170	1736210	1732870	1693720	1684520	1646960	1641380	1629520	1607790	1591830	1542870
K08	Sample X27	30	40	100	280	110	60	80	150	120	110	30	80	150	190	50	210	170	70	110	110	80	70	120	160	40	120	270	80	80	220	160	100	140	180	190	90	100	40	40	140	110	70	120	40	140	90	30	70
L07	Sample X12	3026660	3118110	3150640	3092080	3078540	3019930	2946260	2905040	2824560	2793710	2735560	2682830	2630650	2604640	2545740	2501110	2462540	2436000	2380770	2341840	2323000	2265050	2221550	2194690	2177460	2128640	2090880	2063900	2034410	1990720	1945200	1944690	1918940	1894800	1865450	1813170	1816680	1776860	1757350	1735240	1706190	1683010	1663980	1652540	1621170	1593680	1581070	1570980
L08	Sample X28	110	170	110	230	70	100	40	100	140	190	220	70	140	60	70	180	150	100	200	170	260	140	140	110	110	60	70	120	150	230	100	140	190	230	100	80	120	70	70	190	70	130	90	190	90	90	220	170
M07	Sample X13	2670050	2756620	2798860	2794200	2747350	2731410	2681880	2674010	2651370	2623560	2575030	2572280	2543270	2503510	2478860	2437560	2407250	2348320	2325560	2291210	2269220	2217760	2184430	2133400	2103170	2078960	2072050	1999580	1986550	1977390	1919960	1899820	1855720	1848260	1806720	1800950	1768730	1742240	1722370	1705430	1676960	1657910	1645700	1620350	1588400	1575620	1556610	1541120
M08	Sample X29	180	130	80	30	90	90	110	140	230	90	200	120	70	100	140	120	100	130	190	70	180	220	80	170	210	80	100	230	140	120	140	50	50	270	60	40	60	160	40	150	200	140	170	110	130	120	60	190
N07	Sample X14	2836910	2875070	2896090	2939470	2918140	2887350	2878140	2823860	2778790	2760650	2721620	2684820	2635040	2596750	2557770	2528280	2499100	2447580	2434210	2374990	2353830	2320990	2284000	2233640	2205570	2168300	2126320	2099740	2081990	2038490	2012850	1991990	1966180	1921710	1902690	1872350	1838600	1807110	1787550	1775930	1735740	1701710	1708140	1677660	1662020	1620050	1620220	1577250
N08	Sample X30	180	170	60	70	100	50	30	150	80	110	150	100	70	170	140	200	30	120	30	30	30	100	270	40	30	110	230	130	110	70	40	70	80	170	160	70	150	80	230	100	120	40	60	230	70	190	140	120
O07	Sample X15	2621010	2716670	2727910	2719510	2699090	2654660	2635170	2627630	2586080	2538250	2527440	2482050	2460670	2428700	2393090	2353050	2362160	2321660	2280340	2242610	2220300	2178500	2163880	2131540	2093810	2045530	2024290	1983690	1971580	1954340	1908860	1887980	1845440	1826770	1813940	1778000	1771450	1739470	1720890	1683120	1671160	1648750	1629300	1601350	1584150	1569460	1550750	1531780
O08	Sample X31	200	50	120	60	110	90	110	130	100	120	80	90	180	80	30	120	60	60	80	130	80	70	120	170	70	80	60	80	150	40	30	120	100	60	80	160	160	90	80	70	90	170	90	140	100	80	100	250
P07	Sample X16	3117240	3085380	3058190	3045830	2993630	2962680	2897910	2862510	2784920	2737300	2652830	2583070	2531660	2492310	2423220	2388800	2343260	2319840	2267550	2213140	2171170	2148520	2101210	2077800	2056760	2004840	1973950	1928090	1887560	1874760	1851450	1825700	1785020	1751330	1726590	1703550	1694990	1653270	1639620	1630410	1577400	1564560	1548350	1510650	1478430	1471680	1447030	1424040
P08	Sample X32	50	200	140	140	120	50	110	200	250	140	160	180	140	180	170	60	70	120	60	90	180	130	250	110	130	100	100	130	50	160	80	110	60	90	110	80	80	140	120	160	120	60	40	90	100	40	70	120
Data evaluation
nluc em (458-66)				Time (s)
	[3155] (uM)	[2986_4] (uM)	[2816] (uM)	0	20	40	60	80	100	120	140	160	180	200	220	240	260	280	300	320	340	360	380	400	420	440	460	480	500	520	540	560	580	600	620	640	660	680	700	720	740	760	780	800	820	840	860	880	900
A	0.015			2424440	2589120	2695750	2738890	2742200	2748300	2748440	2701070	2664050	2622800	2579800	2527430	2495910	2472600	2427770	2381710	2353360	2326240	2275050	2248230	2219560	2176900	2129390	2097720	2071300	2065810	2013760	1996260	1948700	1912990	1896680	1858150	1837330	1809160	1783210	1762440	1748660	1714900	1699910	1661320	1647670	1612470	1618310	1579750	1574050	1547250
B				2658900	2786490	2819430	2861720	2858950	2856100	2840540	2797380	2748090	2706350	2673630	2619180	2597510	2548890	2530910	2476050	2446990	2408530	2380010	2357920	2311650	2256890	2235940	2191080	2171850	2114670	2100080	2078450	2031730	2002600	1973880	1946320	1923910	1902120	1878260	1847180	1816930	1783300	1761960	1727160	1713280	1700700	1676100	1654470	1635050	1605050
C	0.015	1		2487280	2610900	2652490	2651100	2650920	2643140	2634590	2575120	2558710	2517500	2499790	2472050	2425340	2374610	2360320	2326280	2275630	2251620	2238590	2190980	2135190	2112660	2079480	2034090	2018200	1991200	1927870	1923500	1872740	1856830	1839010	1797200	1768530	1753520	1723650	1695450	1676220	1642290	1612290	1604350	1586030	1566960	1541180	1519340	1492100	1489720
D				2513800	2671600	2742940	2795400	2816380	2784060	2794570	2752040	2713580	2701210	2652530	2599800	2582660	2534460	2496170	2469800	2413590	2397090	2334810	2295930	2277670	2223450	2199700	2160600	2122870	2091740	2040030	2031190	1995020	1935850	1930730	1891470	1859950	1845030	1826250	1813130	1769500	1726400	1720810	1680340	1678210	1658500	1630700	1618330	1581120	1556110
E	0.015	1	2	2495230	2615360	2696200	2751930	2719090	2721660	2711300	2674300	2641250	2619520	2582600	2524380	2512890	2452140	2416650	2383410	2344910	2311890	2278520	2241600	2212270	2160190	2123330	2113050	2058170	2040100	2002250	1969840	1942390	1905280	1883710	1866790	1832700	1819440	1785810	1770240	1730400	1712390	1689580	1665230	1647100	1619980	1586600	1579220	1549090	1525040
F				2659540	2811340	2881590	2898290	2956800	2952020	2916620	2866720	2839310	2816340	2764620	2734140	2684830	2651500	2611060	2571090	2529140	2460630	2468310	2403010	2371970	2314450	2295220	2262810	2237440	2193510	2159310	2116870	2101460	2071290	2030980	2005090	1973890	1957260	1918120	1883470	1862290	1831310	1831270	1797720	1774050	1754290	1719190	1710050	1674310	1638290
G	0.015	1	3.04	2524620	2642370	2746770	2792580	2791830	2764290	2734550	2728030	2685170	2640890	2635620	2576380	2547320	2527600	2471050	2417490	2386190	2367260	2330690	2287360	2249700	2206960	2176320	2157570	2116440	2081730	2049600	2021880	1993580	1969240	1943660	1920110	1873390	1859090	1835160	1806980	1779560	1764700	1720250	1710870	1682020	1669470	1648950	1620130	1610930	1586650
H				2616270	2708900	2784180	2784730	2803010	2756920	2751180	2739490	2671750	2631930	2615870	2576250	2571090	2521160	2517770	2462030	2428970	2404850	2365230	2340320	2316320	2295740	2253250	2213130	2198950	2137970	2121420	2098590	2059400	2032150	1997240	1966350	1939880	1928660	1895480	1848870	1830450	1804020	1802120	1756650	1740010	1717120	1696150	1670070	1655280	1639310
I	0.015	1	4.6	2529430	2648170	2725240	2745610	2729140	2723280	2683180	2646710	2624780	2593200	2575010	2553120	2492110	2466670	2447310	2410520	2375730	2364540	2337490	2267310	2259490	2228750	2182210	2158890	2118490	2084160	2060470	1995280	1993530	1978490	1933180	1926110	1908350	1887090	1842050	1808480	1800130	1756750	1733860	1704870	1680240	1667090	1645850	1631410	1613740	1579630
J				2528730	2647610	2747850	2776660	2763120	2749240	2706950	2701690	2654000	2614160	2568040	2536990	2526980	2453520	2420970	2375190	2346670	2293890	2265530	2240180	2211770	2168300	2117630	2114360	2072490	2017730	2011680	1946970	1936980	1896980	1877390	1844270	1809300	1808440	1796600	1729010	1711650	1689910	1679370	1642430	1628120	1603450	1571640	1562260	1536410	1515130
K	0.015	1	6.96	2733910	2746760	2788350	2792440	2777310	2764860	2751620	2731330	2684170	2650550	2633420	2589750	2555240	2520460	2486620	2445420	2420350	2378720	2345950	2294780	2289110	2255030	2210800	2179990	2136210	2117190	2065570	2037740	1996420	1987090	1952620	1936380	1887830	1889110	1858610	1830090	1808810	1787170	1736210	1732870	1693720	1684520	1646960	1641380	1629520	1607790
L				3026660	3118110	3150640	3092080	3078540	3019930	2946260	2905040	2824560	2793710	2735560	2682830	2630650	2604640	2545740	2501110	2462540	2436000	2380770	2341840	2323000	2265050	2221550	2194690	2177460	2128640	2090880	2063900	2034410	1990720	1945200	1944690	1918940	1894800	1865450	1813170	1816680	1776860	1757350	1735240	1706190	1683010	1663980	1652540	1621170	1593680
M	0.015	1	10.56	2670050	2756620	2798860	2794200	2747350	2731410	2681880	2674010	2651370	2623560	2575030	2572280	2543270	2503510	2478860	2437560	2407250	2348320	2325560	2291210	2269220	2217760	2184430	2133400	2103170	2078960	2072050	1999580	1986550	1977390	1919960	1899820	1855720	1848260	1806720	1800950	1768730	1742240	1722370	1705430	1676960	1657910	1645700	1620350	1588400	1575620
N				2836910	2875070	2896090	2939470	2918140	2887350	2878140	2823860	2778790	2760650	2721620	2684820	2635040	2596750	2557770	2528280	2499100	2447580	2434210	2374990	2353830	2320990	2284000	2233640	2205570	2168300	2126320	2099740	2081990	2038490	2012850	1991990	1966180	1921710	1902690	1872350	1838600	1807110	1787550	1775930	1735740	1701710	1708140	1677660	1662020	1620050
O	0.015	1	16	2621010	2716670	2727910	2719510	2699090	2654660	2635170	2627630	2586080	2538250	2527440	2482050	2460670	2428700	2393090	2353050	2362160	2321660	2280340	2242610	2220300	2178500	2163880	2131540	2093810	2045530	2024290	1983690	1971580	1954340	1908860	1887980	1845440	1826770	1813940	1778000	1771450	1739470	1720890	1683120	1671160	1648750	1629300	1601350	1584150	1569460
P				3117240	3085380	3058190	3045830	2993630	2962680	2897910	2862510	2784920	2737300	2652830	2583070	2531660	2492310	2423220	2388800	2343260	2319840	2267550	2213140	2171170	2148520	2101210	2077800	2056760	2004840	1973950	1928090	1887560	1874760	1851450	1825700	1785020	1751330	1726590	1703550	1694990	1653270	1639620	1630410	1577400	1564560	1548350	1510650	1478430	1471680
nluc em (458-66)				Time (s)
	[3155] (uM)	[2986_4] (uM)	[2816] (uM)	0	20	40	60	80	100	120	140	160	180	200	220	240	260	280	300	320	340	360	380	400	420	440	460	480	500	520	540	560	580	600	620	640	660	680	700	720	740	760	780	800	820	840	860	880	900
A		1		60	110	90	60	120	130	400	140	90	110	70	130	100	250	130	130	90	130	110	90	140	60	60	50	250	30	290	210	190	30	70	140	110	160	150	230	160	80	120	90	90	90	30	180	140	100
B				130	60	40	40	70	100	180	80	100	110	30	170	80	50	50	120	110	60	110	140	40	140	40	180	100	100	100	60	80	50	140	180	80	60	80	80	30	50	100	80	140	150	110	100	180	70
C	buffer only			140	40	110	30	100	90	90	100	90	290	170	160	210	150	160	90	140	200	140	60	140	50	140	60	100	210	140	190	60	70	110	150	130	90	240	150	190	260	130	110	240	80	200	150	140	180
D				30	120	70	60	320	40	100	110	110	80	130	30	70	260	90	120	260	100	130	80	60	80	290	120	180	30	180	110	120	30	100	190	70	200	110	100	100	160	90	110	120	90	50	90	60	130
E			2	120	190	140	140	80	140	80	130	60	50	170	30	90	220	60	60	60	160	200	130	60	70	210	90	160	60	100	160	260	70	130	100	150	190	140	170	110	200	130	100	130	140	120	90	150	80
F				80	170	80	30	70	100	90	80	190	30	130	100	130	160	130	60	180	110	140	290	250	90	60	120	180	210	140	50	70	80	190	150	230	70	240	70	190	70	140	100	40	90	80	150	80	80
G			3.04	60	40	60	130	50	80	140	30	170	60	100	250	70	240	110	60	150	150	80	110	40	160	130	130	270	70	130	30	90	50	170	110	60	90	110	70	30	30	70	100	150	130	160	100	120	110
H				110	140	110	90	220	80	80	70	40	170	170	100	120	90	60	160	60	200	250	60	40	90	90	80	90	80	190	60	70	160	180	70	140	70	190	170	220	130	70	70	30	60	80	130	70	60
I			4.6	130	90	140	110	100	60	190	150	240	150	150	100	90	30	50	170	120	120	100	100	180	200	90	80	180	250	260	180	100	100	80	250	140	70	140	80	40	70	110	120	60	160	100	140	130	70
J				70	30	170	180	130	70	260	150	160	120	130	170	90	80	110	160	90	160	60	100	200	140	150	210	70	100	90	120	80	100	180	290	60	80	210	30	160	200	60	100	140	70	170	70	100	90
K			6.96	30	40	100	280	110	60	80	150	120	110	30	80	150	190	50	210	170	70	110	110	80	70	120	160	40	120	270	80	80	220	160	100	140	180	190	90	100	40	40	140	110	70	120	40	140	90
L				110	170	110	230	70	100	40	100	140	190	220	70	140	60	70	180	150	100	200	170	260	140	140	110	110	60	70	120	150	230	100	140	190	230	100	80	120	70	70	190	70	130	90	190	90	90
M			10.56	180	130	80	30	90	90	110	140	230	90	200	120	70	100	140	120	100	130	190	70	180	220	80	170	210	80	100	230	140	120	140	50	50	270	60	40	60	160	40	150	200	140	170	110	130	120
N				180	170	60	70	100	50	30	150	80	110	150	100	70	170	140	200	30	120	30	30	30	100	270	40	30	110	230	130	110	70	40	70	80	170	160	70	150	80	230	100	120	40	60	230	70	190
O			16	200	50	120	60	110	90	110	130	100	120	80	90	180	80	30	120	60	60	80	130	80	70	120	170	70	80	60	80	150	40	30	120	100	60	80	160	160	90	80	70	90	170	90	140	100	80
P				50	200	140	140	120	50	110	200	250	140	160	180	140	180	170	60	70	120	60	90	180	130	250	110	130	100	100	130	50	160	80	110	60	90	110	80	80	140	120	160	120	60	40	90	100	40
mGL em (528-48)				Time (s)
	[3155] (uM)	[2986_4] (uM)	[2816] (uM)	0	20	40	60	80	100	120	140	160	180	200	220	240	260	280	300	320	340	360	380	400	420	440	460	480	500	520	540	560	580	600	620	640	660	680	700	720	740	760	780	800	820	840	860	880	900
A	0.015			349330	374250	374470	381840	385630	381620	378820	370830	365850	359510	358950	348370	340190	333900	327320	328360	324250	319320	309930	315340	301720	300140	295780	285480	283430	277560	272990	265800	270150	264930	257010	256510	249310	256850	240560	241360	241280	236410	227730	221500	230010	219080	218700	214850	218600	211580
B				380370	387070	385550	398290	392540	396110	384020	384220	375180	372250	365960	362390	356960	343750	345420	338250	333780	333080	322510	314430	309630	306030	306290	300280	292300	290220	282720	283530	279020	274910	269610	266150	262630	259530	251560	246110	252870	242690	245760	236230	234630	236470	228380	223280	219220	217040
C	0.015	1		522460	532100	537980	537660	541460	525680	526000	520470	518000	513630	497460	498200	490670	477650	483240	469900	460390	448760	448890	438750	423540	416460	419830	407880	408520	395370	389510	390030	376900	378760	368050	355790	358670	351400	350060	338140	340950	331510	324770	323660	316590	314270	310410	302720	306180	305580
D				534910	555220	564470	575160	568650	564890	553000	563390	546500	540900	531410	516290	524040	514760	503330	494270	495500	476460	471680	463400	458500	448470	436150	436880	435190	424710	417170	403520	406010	397340	391260	381510	371570	372120	363770	360270	352110	348300	351220	334660	344460	340510	336740	326180	324960	310420
E	0.015	1	2	512350	525820	539450	530150	525700	516900	509740	508510	490950	489870	482420	461620	448050	447580	437680	430170	423500	417180	410180	402130	384180	388240	376600	363790	368280	352470	358620	341490	338890	335370	327870	327520	317640	319580	312890	311250	301460	299230	293760	289800	287840	287030	276960	276880	269030	263250
F				549770	558760	571180	567180	567550	564190	547770	544290	537460	522560	515420	504830	495000	485870	471490	454860	459950	449760	434780	425390	423730	411710	411270	410810	391170	382360	385830	376070	373670	362630	357860	349490	351160	348600	334670	333410	328130	331040	316000	315870	310300	308770	299760	293710	287840	293080
G	0.015	1	3.04	516510	533760	537540	533470	521500	516920	503840	490140	493540	478100	473680	461890	441780	429730	425750	417270	413990	401730	394610	383260	379160	373090	366860	358420	353380	346240	341190	333130	331810	325070	315540	316880	309580	307460	304470	291460	289520	280630	283960	282030	281770	274370	269070	264880	264670	259650
H				521340	542100	537200	530060	521080	508670	499470	488840	488810	473250	459170	461820	437660	438490	433060	430520	419920	407040	403710	396570	381910	383010	371670	372760	366790	354600	352550	352940	336330	339230	332960	323800	327070	317210	313520	306850	301410	296100	291270	287360	282620	277840	276040	271620	272190	269090
I	0.015	1	4.6	505840	519430	512080	506690	490830	474720	474790	457690	453020	440140	428070	421590	406970	394440	394270	382590	375810	369380	368720	355680	349360	343730	346550	333560	327670	326750	315330	307990	300150	303220	297480	289950	285270	278930	279440	280300	270610	268980	266580	261230	258160	255140	248040	245370	248280	239550
J				511760	517720	511280	506790	499800	491640	473080	464600	448120	431690	428390	415850	408030	392720	384940	369860	376060	353640	355370	348710	342510	330370	334020	326990	313000	309830	301230	300610	295650	291790	286250	280260	271360	268810	264540	266900	256690	252800	251620	249900	246660	240820	240210	234710	231810	230220
K	0.015	1	6.96	533890	521480	500800	494620	481710	471830	468080	450790	429440	422700	414460	401760	394560	391550	383080	371830	366940	361390	353920	347520	334840	333450	322800	322620	320480	307200	302810	292430	302780	292040	284620	278350	280880	274710	265250	264090	264490	258340	255820	248550	246990	242520	241680	236580	233010	233990
L				596030	582780	564150	543760	517160	493010	474070	470530	447950	432260	425040	416540	413490	397880	385200	382500	368270	360320	349460	354440	340800	338030	330570	317890	314580	310710	300930	299380	297080	289730	288710	279840	272310	270500	270420	265140	261180	258410	249980	252400	245520	250150	245460	232240	230920	229300
M	0.015	1	10.56	508510	500860	486940	477610	452020	446850	426540	418260	416180	398300	395390	387840	372950	371710	362740	357950	354690	339090	346930	337660	331350	320620	319090	307080	303260	294800	294710	287720	283320	280220	276990	268660	264760	263780	260950	253240	254330	246180	242420	241160	237990	237260	234990	228680	228280	230590
N				550150	539380	528220	504100	488860	471810	460010	447860	437980	421910	420570	398300	397000	396960	387870	373370	372190	361050	356480	353830	343500	336900	328320	327690	323550	312690	305190	309080	293450	289840	291480	283710	280130	272900	268340	266130	259500	265940	255860	249610	251090	244170	242460	238120	234360	224800
O	0.015	1	16	484880	476610	464980	447720	427730	412500	411650	400900	389740	388230	377990	372080	374540	361140	350590	339840	336210	334950	334920	328300	319660	311120	305040	307950	295810	300340	284750	281900	286770	271790	275560	265920	259850	263510	255290	249940	252340	246830	242320	243610	236880	236840	230860	227300	229160	221170
P				583810	550640	521340	502370	484420	462270	441050	427200	418660	398290	386660	374860	373780	366950	349770	342720	334100	334130	320860	318560	310900	311320	296350	298710	284970	283440	284150	272020	265450	263070	262890	254110	247550	248920	246870	241160	234510	232930	229020	226970	227540	220090	217250	214490	212250	205690
mGL em (528-48)				Time (s)
	[3155] (uM)	[2986_4] (uM)	[2816] (uM)	0	20	40	60	80	100	120	140	160	180	200	220	240	260	280	300	320	340	360	380	400	420	440	460	480	500	520	540	560	580	600	620	640	660	680	700	720	740	760	780	800	820	840	860	880	900
A		1		50	70	80	30	70	100	30	50	50	30	80	100	70	60	80	30	50	130	70	110	90	40	80	40	40	60	40	60	160	40	40	90	50	80	70	160	80	40	110	60	110	40	50	80	80	80
B				30	50	40	30	70	100	30	70	50	100	110	100	30	70	30	70	50	60	30	80	40	70	120	70	70	80	30	30	90	30	80	30	90	140	80	40	40	120	70	80	40	120	30	40	70	40
C	buffer only			60	40	120	40	150	70	180	30	110	80	40	50	100	90	70	40	30	110	170	130	60	40	140	70	210	80	40	80	60	50	190	30	110	40	90	70	100	20	160	100	40	40	80	30	70	50
D				30	120	30	50	80	60	30	30	60	110	70	220	50	30	30	30	70	100	40	60	70	30	40	40	50	90	80	160	90	70	30	60	30	70	30	120	100	40	40	40	50	100	40	60	110	50
E			2	60	180	80	50	50	30	210	80	70	40	120	30	40	50	120	60	80	40	50	110	40	40	70	40	130	160	70	140	70	90	50	40	30	30	90	30	100	80	40	30	30	70	120	40	80	70
F				70	40	40	80	30	30	50	50	30	90	400	40	60	110	40	170	70	100	30	80	240	50	70	30	90	70	40	30	70	80	40	30	180	100	130	80	90	90	90	60	130	40	90	150	30	40
G			3.04	30	110	80	130	40	30	30	140	100	130	70	60	30	130	50	40	30	40	70	40	40	120	180	40	30	110	130	40	90	80	70	80	70	110	50	110	90	50	60	70	60	40	60	110	40	120
H				130	30	120	120	120	60	30	30	140	210	180	130	60	170	80	140	30	60	60	70	30	90	60	90	70	40	40	40	50	30	90	90	90	40	30	40	40	30	120	40	100	30	40	70	120	30
I			4.6	40	30	70	60	40	30	40	70	70	30	30	30	40	70	30	30	90	30	30	70	110	100	30	80	130	30	100	60	30	140	90	80	90	100	100	60	100	30	30	110	60	100	30	120	40	50
J				90	100	70	90	50	40	80	100	50	170	40	40	80	30	40	40	40	150	40	100	80	60	30	50	70	100	40	30	100	100	40	50	40	70	60	40	80	50	50	150	90	40	60	40	100	60
K			6.96	40	50	30	30	60	40	40	40	100	40	40	80	80	100	120	30	130	70	90	30	100	70	60	70	40	30	70	80	60	30	40	80	30	40	30	40	90	180	100	100	70	60	190	40	40	150
L				30	40	80	90	50	30	60	30	70	30	50	50	60	60	90	60	70	40	150	30	120	60	60	40	90	40	40	40	40	80	160	40	40	40	60	50	90	110	110	80	30	100	170	40	40	120
M			10.56	30	30	130	40	50	30	50	70	30	40	70	120	60	30	90	70	30	110	80	50	120	60	40	80	90	60	30	70	50	200	120	100	70	40	60	40	90	40	70	80	40	40	80	30	80	90
N				160	30	130	60	50	90	40	30	100	100	50	30	30	80	30	30	90	80	80	40	120	90	70	60	90	40	100	80	40	30	100	30	40	80	60	50	70	40	70	110	50	60	110	40	40	70
O			16	50	50	30	30	140	120	30	90	70	50	80	50	60	90	100	190	100	60	30	40	100	50	110	100	90	140	320	70	140	80	70	90	90	30	70	30	40	150	80	70	40	90	120	70	80	110
P				80	30	90	30	30	40	30	30	40	90	30	60	40	50	30	80	70	90	100	40	130	30	60	160	60	50	80	70	80	70	50	110	30	30	90	50	40	50	40	130	90	30	100	90	80	30
[truncated: 152 more columns]
