# Supplementary material for: The IRE1β-mediated unfolded protein response is repressed by the chaperone AGR2 in mucin producing cells
Source: EMBO J. 2023 Dec 18;43(5):719–53. doi: 10.1038/s44318-023-00014-z (PMC10907699; doi:10.1038/s44318-023-00014-z)
Supplement: Supplementary file 8 — Source Data Fig. 6 [file 44318_2023_14_MOESM8_ESM.zip › Fig 6/C-E/AGR2 C81E/20230213 rep1.xlsx]

## Sheet: evaluation
User: USER
Path: C:\Program Files (x86)\BMG\CLARIOstar\User\Data
Test ID: 222
Test Name: ln327_BRET kinetic
Date: 13/02/2023
Time: 14:25:52
ID1: 20230213 run3
Luminescence
Well	Content	Raw Data (458-66 1)	Raw Data (458-66 1)	Raw Data (458-66 1)	Raw Data (458-66 1)	Raw Data (458-66 1)	Raw Data (458-66 1)	Raw Data (458-66 1)	Raw Data (458-66 1)	Raw Data (458-66 1)	Raw Data (458-66 1)	Raw Data (458-66 1)	Raw Data (458-66 1)	Raw Data (458-66 1)	Raw Data (458-66 1)	Raw Data (458-66 1)	Raw Data (458-66 1)	Raw Data (458-66 1)	Raw Data (458-66 1)	Raw Data (458-66 1)	Raw Data (458-66 1)	Raw Data (458-66 1)	Raw Data (458-66 1)	Raw Data (458-66 1)	Raw Data (458-66 1)	Raw Data (458-66 1)	Raw Data (458-66 1)	Raw Data (458-66 1)	Raw Data (458-66 1)	Raw Data (458-66 1)	Raw Data (458-66 1)	Raw Data (458-66 1)	Raw Data (458-66 1)	Raw Data (458-66 1)	Raw Data (458-66 1)	Raw Data (458-66 1)	Raw Data (458-66 1)	Raw Data (458-66 1)	Raw Data (458-66 1)	Raw Data (458-66 1)	Raw Data (458-66 1)	Raw Data (458-66 1)	Raw Data (458-66 1)	Raw Data (458-66 1)	Raw Data (458-66 1)	Raw Data (458-66 1)	Raw Data (458-66 1)	Raw Data (458-66 1)	Raw Data (458-66 1)
	Time	0 min	0 min 21 s	0 min 42 s	1 min 3 s	1 min 24 s	1 min 45 s	2 min 6 s	2 min 27 s	2 min 48 s	3 min 9 s	3 min 30 s	3 min 51 s	4 min 12 s	4 min 33 s	4 min 54 s	5 min 15 s	5 min 36 s	5 min 57 s	6 min 18 s	6 min 39 s	7 min	7 min 21 s	7 min 42 s	8 min 3 s	8 min 24 s	8 min 45 s	9 min 6 s	9 min 27 s	9 min 48 s	10 min 9 s	10 min 30 s	10 min 51 s	11 min 12 s	11 min 33 s	11 min 54 s	12 min 15 s	12 min 36 s	12 min 57 s	13 min 18 s	13 min 39 s	14 min	14 min 21 s	14 min 42 s	15 min 3 s	15 min 24 s	15 min 45 s	16 min 6 s	16 min 27 s
A03	Sample X1	3932930	3903940	3854460	3780800	3737250	3675250	3594150	3552920	3517650	3444460	3376460	3320050	3273940	3231400	3161630	3118530	3077170	3025270	2985980	2948950	2892060	2855540	2805010	2753350	2725220	2691410	2658790	2611630	2586760	2539380	2517470	2465320	2442440	2403780	2395610	2357180	2308220	2283700	2244620	2245200	2226820	2163730	2138870	2133440	2096720	2084510	2046590	2033020
A04	Sample X2	70	70	120	90	180	220	60	160	160	180	190	240	230	250	190	60	130	110	170	160	90	100	240	30	110	210	290	110	170	40	200	140	170	160	120	220	170	150	100	30	180	140	170	90	70	270	120	90
B03	Sample X3	3950590	3998140	3935100	3827470	3768740	3699030	3661890	3578540	3530990	3482570	3386900	3364960	3306630	3245100	3203250	3154000	3094640	3054190	2993660	2921630	2883170	2837560	2808070	2776400	2720770	2667660	2650110	2610880	2567840	2521350	2504800	2452490	2431110	2387080	2350900	2335280	2300910	2242910	2227460	2205160	2191780	2140360	2120300	2103170	2063440	2052190	2013090	2011820
B04	Sample X4	90	140	120	80	130	150	60	50	80	120	170	180	200	40	220	110	160	90	170	140	120	90	70	70	40	110	200	30	80	60	80	60	100	140	40	320	170	40	110	130	80	130	90	80	150	140	110	120
C03	Sample X5	3562860	3583790	3508290	3506920	3429810	3373630	3330360	3278270	3232930	3183050	3144630	3094700	3050300	2979970	2923750	2895030	2858830	2818940	2776570	2722530	2663770	2649030	2588450	2560050	2521640	2481230	2454130	2418650	2381820	2349030	2307580	2300080	2248770	2235240	2209090	2189160	2149850	2126720	2099210	2078800	2052050	2039580	2002490	1955830	1961520	1924320	1921160	1890850
C04	Sample X6	90	100	120	210	260	130	190	150	110	270	60	140	150	120	160	220	170	130	140	160	90	270	210	40	70	60	60	120	160	100	60	170	90	130	100	80	50	100	170	140	120	140	250	170	230	160	80	90
D03	Sample X7	3720400	3665830	3591580	3567650	3481010	3440050	3348680	3275880	3243530	3204040	3152150	3067930	3011200	3002530	2951890	2889700	2858530	2805700	2758240	2718820	2658970	2631320	2588840	2581830	2508560	2479580	2427600	2397590	2368390	2344360	2295370	2269850	2237390	2210510	2170150	2139950	2117990	2104380	2071840	2040580	2028080	1980040	1974140	1959660	1915060	1893550	1857230	1839800
D04	Sample X8	120	160	190	120	170	150	100	170	40	40	60	170	260	80	310	110	160	90	90	120	230	120	60	100	70	100	100	210	180	80	110	100	110	160	130	340	240	100	170	70	170	140	180	50	70	180	30	160
E03	Sample X9	3577440	3554530	3518500	3480150	3435520	3407890	3364130	3291690	3241650	3173710	3152800	3084650	3052070	2986470	2949210	2886350	2846240	2814310	2769300	2724160	2681100	2656930	2587490	2557220	2541210	2482170	2457040	2421200	2389110	2351320	2324740	2300410	2281250	2253220	2212410	2192950	2148800	2134430	2128270	2085080	2055360	2033510	2017830	1967690	1959710	1923800	1915500	1895540
E04	Sample X10	190	180	140	80	120	140	90	260	130	220	110	110	70	170	30	190	140	130	170	100	150	140	120	140	130	130	50	90	190	90	110	110	210	270	50	170	190	190	160	50	130	60	100	180	100	160	140	110
F03	Sample X11	3541550	3611310	3529910	3509600	3431200	3377120	3300080	3258800	3218600	3130690	3098980	3060350	2994950	2964250	2915040	2862370	2827740	2775560	2735470	2704160	2645580	2610010	2583630	2528760	2502750	2488720	2408260	2406230	2369530	2346210	2302480	2274710	2245790	2204410	2193970	2150670	2114650	2087750	2068290	2075290	2013770	1984080	1977290	1956180	1930620	1883340	1876910	1839570
F04	Sample X12	70	180	180	160	150	130	100	140	220	100	170	80	80	150	130	120	130	160	180	130	120	150	100	180	80	40	220	160	230	210	310	140	200	100	160	110	170	200	140	30	40	100	100	40	200	40	50	150
G03	Sample X13	3631690	3603960	3587210	3523610	3495360	3440850	3378410	3326090	3271890	3236090	3193880	3130080	3088610	3043610	2996510	2951510	2883310	2855940	2815170	2763370	2746940	2704420	2647180	2621920	2594660	2545330	2519840	2482170	2454190	2407060	2377030	2364720	2321750	2286260	2249520	2239930	2198400	2162170	2148030	2125930	2098520	2078030	2038490	2019470	1987610	1973870	1943210	1930190
G04	Sample X14	70	140	170	230	90	130	250	200	140	30	70	170	240	100	210	60	50	60	200	100	140	100	160	210	180	170	160	140	100	180	60	120	180	240	180	140	120	80	260	200	100	290	120	80	70	70	240	80
H03	Sample X15	3562210	3615980	3575740	3537730	3459910	3401200	3362090	3284820	3256770	3192360	3112150	3088500	3022230	2994120	2940920	2900790	2866210	2813470	2769460	2727230	2681680	2667260	2608950	2561600	2530980	2496820	2472060	2426010	2386270	2331280	2312880	2298450	2268980	2219890	2216060	2190610	2160710	2132910	2096110	2069550	2043750	2033660	2005950	1964510	1940010	1921450	1904790	1886730
H04	Sample X16	110	240	130	170	80	90	180	50	90	210	130	160	180	90	120	100	120	180	220	140	280	110	90	430	180	240	120	40	90	130	80	170	60	130	140	140	130	150	50	90	100	110	140	100	40	100	190	180
I03	Sample X17	3605230	3554380	3517360	3477340	3454110	3395560	3353010	3298080	3264990	3214750	3161790	3101700	3065770	3004410	2948720	2930690	2901870	2851090	2825430	2776450	2725890	2690080	2658010	2622880	2590870	2538860	2517010	2478030	2448430	2415090	2384200	2343340	2330940	2284690	2256600	2234410	2209660	2176010	2134540	2097620	2096740	2048770	2033900	2023600	1983040	1966690	1939050	1924470
I04	Sample X18	230	110	220	80	240	210	60	70	140	160	20	90	90	140	200	60	80	200	70	80	100	220	170	230	280	50	60	220	50	110	150	190	110	70	60	120	80	190	130	30	300	120	70	60	70	160	160	140
J03	Sample X19	3363600	3391060	3349630	3330620	3277440	3236330	3176210	3143550	3063090	3059950	2984430	2937890	2893750	2853340	2819110	2765670	2725310	2695470	2645890	2621200	2583320	2542220	2495650	2471110	2440190	2406840	2369300	2339610	2330650	2269060	2246000	2221370	2201010	2164280	2128230	2099030	2072960	2060310	2028370	1986750	1985910	1958160	1909440	1921910	1880270	1848210	1858350	1815210
J04	Sample X20	120	110	70	100	120	190	30	170	100	230	180	180	140	200	200	310	140	230	110	160	170	190	340	120	120	230	60	150	160	80	100	140	160	120	140	110	140	130	110	100	260	70	100	90	120	130	100	320
K03	Sample X21	3598970	3535430	3508050	3455130	3430490	3352140	3316380	3253860	3223190	3144900	3115230	3098890	3042750	3019280	2953820	2943930	2897870	2865210	2812930	2766490	2750310	2674920	2660130	2625130	2595330	2567890	2519780	2483740	2429760	2433710	2385190	2361040	2344020	2295400	2260110	2258310	2217240	2175730	2172170	2137020	2111290	2072540	2073840	2036630	1998700	1986950	1957700	1951270
K04	Sample X22	100	30	70	90	100	40	80	150	180	250	170	70	50	40	180	220	70	60	130	140	130	180	100	130	40	190	150	180	190	230	100	100	30	90	120	180	160	130	170	120	120	340	220	170	190	100	80	80
L03	Sample X23	3454110	3488630	3472220	3416260	3364290	3326480	3276550	3208420	3190970	3125790	3097770	3072940	3022060	2984730	2917810	2904300	2839320	2795540	2763360	2728830	2698800	2643290	2617370	2570000	2533080	2513110	2474410	2458850	2411620	2376340	2345070	2329540	2287450	2267080	2232650	2206640	2160750	2142230	2129760	2099160	2092570	2037470	2010200	1990690	1982070	1960250	1936140	1899090
L04	Sample X24	130	90	130	80	130	160	80	230	130	280	110	260	130	220	80	100	70	90	150	90	150	100	120	210	180	140	120	120	90	180	220	90	60	220	50	180	140	130	100	210	90	210	120	220	120	60	100	120
M03	Sample X25	3507360	3533520	3515760	3461810	3395170	3339320	3325510	3259320	3217210	3123740	3113480	3054680	3022120	2979920	2945970	2907400	2859250	2818210	2782700	2773940	2743370	2698190	2657120	2595480	2581990	2545440	2513010	2492210	2453250	2413320	2390600	2358320	2332370	2314950	2277020	2265890	2212640	2200940	2170390	2135540	2123260	2094660	2065330	2052370	2023190	1998970	1945050	1954650
M04	Sample X26	70	180	170	150	210	160	160	180	230	120	100	110	140	40	70	30	50	140	130	250	80	130	150	230	170	250	170	150	110	180	140	170	250	220	170	110	290	110	150	110	140	60	120	120	250	70	150	30
N03	Sample X27	3365340	3411220	3391370	3358010	3312950	3244700	3219920	3167880	3123160	3093360	3058020	3005050	2970440	2911440	2903380	2863810	2803800	2770340	2728350	2690390	2666710	2629870	2598550	2555250	2531030	2502950	2468630	2451780	2410810	2382260	2340300	2308870	2291330	2232250	2231340	2201150	2182900	2143390	2138940	2104450	2062560	2054250	2030850	2023170	1958880	1957470	1942410	1905790
N04	Sample X28	150	60	110	190	110	30	130	130	150	170	80	90	80	80	90	130	230	150	110	120	50	90	100	60	90	160	50	40	190	220	140	130	120	90	300	50	150	90	110	80	30	230	300	100	100	100	50	150
O03	Sample X29	3485030	3447450	3426000	3387760	3331410	3301770	3248610	3197990	3158540	3132730	3114400	3054690	3023080	2981480	2940030	2901960	2865790	2779420	2762560	2716720	2684830	2656680	2614760	2611460	2551900	2517110	2491180	2449660	2434130	2395670	2376260	2329890	2321200	2290330	2244390	2238670	2214420	2190620	2146080	2119110	2100890	2079870	2040830	2041170	1989590	1972510	1971860	1928890
O04	Sample X30	480	490	700	380	380	410	570	780	270	470	260	170	410	380	430	390	280	570	320	300	170	190	320	110	470	290	410	330	300	390	160	260	380	500	280	320	210	340	310	240	250	240	380	200	200	490	280	190
P03	Sample X31	3412880	3405510	3378770	3319080	3323030	3229120	3211610	3136250	3090850	3053760	3034060	2986410	2938510	2909210	2861720	2818750	2794280	2757300	2728380	2681980	2637490	2603020	2560760	2544840	2520990	2475240	2452880	2392460	2393900	2372910	2326270	2322140	2282280	2239170	2218110	2179630	2148450	2139520	2122930	2094800	2050400	2042170	2016420	2002780	1971850	1946740	1931940	1895490
P04	Sample X32	230	200	150	130	160	110	30	190	150	180	180	170	230	170	180	90	80	60	260	320	100	70	190	170	80	140	210	130	240	180	70	100	80	270	80	80	170	80	60	90	60	40	100	220	70	170	190	70
Data evaluation
nluc em (458-66)				Time (s)
	[3155] (uM)	[2986_4] (uM)	[2835] (uM)	0	20	40	60	80	100	120	140	160	180	200	220	240	260	280	300	320	340	360	380	400	420	440	460	480	500	520	540	560	580	600	620	640	660	680	700	720	740	760	780	800	820	840	860	880	900
A	0.015			3932930	3903940	3854460	3780800	3737250	3675250	3594150	3552920	3517650	3444460	3376460	3320050	3273940	3231400	3161630	3118530	3077170	3025270	2985980	2948950	2892060	2855540	2805010	2753350	2725220	2691410	2658790	2611630	2586760	2539380	2517470	2465320	2442440	2403780	2395610	2357180	2308220	2283700	2244620	2245200	2226820	2163730	2138870	2133440	2096720	2084510
B				3950590	3998140	3935100	3827470	3768740	3699030	3661890	3578540	3530990	3482570	3386900	3364960	3306630	3245100	3203250	3154000	3094640	3054190	2993660	2921630	2883170	2837560	2808070	2776400	2720770	2667660	2650110	2610880	2567840	2521350	2504800	2452490	2431110	2387080	2350900	2335280	2300910	2242910	2227460	2205160	2191780	2140360	2120300	2103170	2063440	2052190
C	0.015	1		3562860	3583790	3508290	3506920	3429810	3373630	3330360	3278270	3232930	3183050	3144630	3094700	3050300	2979970	2923750	2895030	2858830	2818940	2776570	2722530	2663770	2649030	2588450	2560050	2521640	2481230	2454130	2418650	2381820	2349030	2307580	2300080	2248770	2235240	2209090	2189160	2149850	2126720	2099210	2078800	2052050	2039580	2002490	1955830	1961520	1924320
D				3720400	3665830	3591580	3567650	3481010	3440050	3348680	3275880	3243530	3204040	3152150	3067930	3011200	3002530	2951890	2889700	2858530	2805700	2758240	2718820	2658970	2631320	2588840	2581830	2508560	2479580	2427600	2397590	2368390	2344360	2295370	2269850	2237390	2210510	2170150	2139950	2117990	2104380	2071840	2040580	2028080	1980040	1974140	1959660	1915060	1893550
E	0.015	1	2	3577440	3554530	3518500	3480150	3435520	3407890	3364130	3291690	3241650	3173710	3152800	3084650	3052070	2986470	2949210	2886350	2846240	2814310	2769300	2724160	2681100	2656930	2587490	2557220	2541210	2482170	2457040	2421200	2389110	2351320	2324740	2300410	2281250	2253220	2212410	2192950	2148800	2134430	2128270	2085080	2055360	2033510	2017830	1967690	1959710	1923800
F				3541550	3611310	3529910	3509600	3431200	3377120	3300080	3258800	3218600	3130690	3098980	3060350	2994950	2964250	2915040	2862370	2827740	2775560	2735470	2704160	2645580	2610010	2583630	2528760	2502750	2488720	2408260	2406230	2369530	2346210	2302480	2274710	2245790	2204410	2193970	2150670	2114650	2087750	2068290	2075290	2013770	1984080	1977290	1956180	1930620	1883340
G	0.015	1	3.5	3631690	3603960	3587210	3523610	3495360	3440850	3378410	3326090	3271890	3236090	3193880	3130080	3088610	3043610	2996510	2951510	2883310	2855940	2815170	2763370	2746940	2704420	2647180	2621920	2594660	2545330	2519840	2482170	2454190	2407060	2377030	2364720	2321750	2286260	2249520	2239930	2198400	2162170	2148030	2125930	2098520	2078030	2038490	2019470	1987610	1973870
H				3562210	3615980	3575740	3537730	3459910	3401200	3362090	3284820	3256770	3192360	3112150	3088500	3022230	2994120	2940920	2900790	2866210	2813470	2769460	2727230	2681680	2667260	2608950	2561600	2530980	2496820	2472060	2426010	2386270	2331280	2312880	2298450	2268980	2219890	2216060	2190610	2160710	2132910	2096110	2069550	2043750	2033660	2005950	1964510	1940010	1921450
I	0.015	1	6.1	3605230	3554380	3517360	3477340	3454110	3395560	3353010	3298080	3264990	3214750	3161790	3101700	3065770	3004410	2948720	2930690	2901870	2851090	2825430	2776450	2725890	2690080	2658010	2622880	2590870	2538860	2517010	2478030	2448430	2415090	2384200	2343340	2330940	2284690	2256600	2234410	2209660	2176010	2134540	2097620	2096740	2048770	2033900	2023600	1983040	1966690
J				3363600	3391060	3349630	3330620	3277440	3236330	3176210	3143550	3063090	3059950	2984430	2937890	2893750	2853340	2819110	2765670	2725310	2695470	2645890	2621200	2583320	2542220	2495650	2471110	2440190	2406840	2369300	2339610	2330650	2269060	2246000	2221370	2201010	2164280	2128230	2099030	2072960	2060310	2028370	1986750	1985910	1958160	1909440	1921910	1880270	1848210
K	0.015	1	10.6	3598970	3535430	3508050	3455130	3430490	3352140	3316380	3253860	3223190	3144900	3115230	3098890	3042750	3019280	2953820	2943930	2897870	2865210	2812930	2766490	2750310	2674920	2660130	2625130	2595330	2567890	2519780	2483740	2429760	2433710	2385190	2361040	2344020	2295400	2260110	2258310	2217240	2175730	2172170	2137020	2111290	2072540	2073840	2036630	1998700	1986950
L				3454110	3488630	3472220	3416260	3364290	3326480	3276550	3208420	3190970	3125790	3097770	3072940	3022060	2984730	2917810	2904300	2839320	2795540	2763360	2728830	2698800	2643290	2617370	2570000	2533080	2513110	2474410	2458850	2411620	2376340	2345070	2329540	2287450	2267080	2232650	2206640	2160750	2142230	2129760	2099160	2092570	2037470	2010200	1990690	1982070	1960250
M	0.015	1	18.4	3507360	3533520	3515760	3461810	3395170	3339320	3325510	3259320	3217210	3123740	3113480	3054680	3022120	2979920	2945970	2907400	2859250	2818210	2782700	2773940	2743370	2698190	2657120	2595480	2581990	2545440	2513010	2492210	2453250	2413320	2390600	2358320	2332370	2314950	2277020	2265890	2212640	2200940	2170390	2135540	2123260	2094660	2065330	2052370	2023190	1998970
N				3365340	3411220	3391370	3358010	3312950	3244700	3219920	3167880	3123160	3093360	3058020	3005050	2970440	2911440	2903380	2863810	2803800	2770340	2728350	2690390	2666710	2629870	2598550	2555250	2531030	2502950	2468630	2451780	2410810	2382260	2340300	2308870	2291330	2232250	2231340	2201150	2182900	2143390	2138940	2104450	2062560	2054250	2030850	2023170	1958880	1957470
O	0.015	1	32	3485030	3447450	3426000	3387760	3331410	3301770	3248610	3197990	3158540	3132730	3114400	3054690	3023080	2981480	2940030	2901960	2865790	2779420	2762560	2716720	2684830	2656680	2614760	2611460	2551900	2517110	2491180	2449660	2434130	2395670	2376260	2329890	2321200	2290330	2244390	2238670	2214420	2190620	2146080	2119110	2100890	2079870	2040830	2041170	1989590	1972510
P				3412880	3405510	3378770	3319080	3323030	3229120	3211610	3136250	3090850	3053760	3034060	2986410	2938510	2909210	2861720	2818750	2794280	2757300	2728380	2681980	2637490	2603020	2560760	2544840	2520990	2475240	2452880	2392460	2393900	2372910	2326270	2322140	2282280	2239170	2218110	2179630	2148450	2139520	2122930	2094800	2050400	2042170	2016420	2002780	1971850	1946740
nluc em (458-66)				Time (s)
	[3155] (uM)	[2986_4] (uM)	[2794] (uM)	0	20	40	60	80	100	120	140	160	180	200	220	240	260	280	300	320	340	360	380	400	420	440	460	480	500	520	540	560	580	600	620	640	660	680	700	720	740	760	780	800	820	840	860	880	900
A		1		70	70	120	90	180	220	60	160	160	180	190	240	230	250	190	60	130	110	170	160	90	100	240	30	110	210	290	110	170	40	200	140	170	160	120	220	170	150	100	30	180	140	170	90	70	270
B				90	140	120	80	130	150	60	50	80	120	170	180	200	40	220	110	160	90	170	140	120	90	70	70	40	110	200	30	80	60	80	60	100	140	40	320	170	40	110	130	80	130	90	80	150	140
C	buffer only			90	100	120	210	260	130	190	150	110	270	60	140	150	120	160	220	170	130	140	160	90	270	210	40	70	60	60	120	160	100	60	170	90	130	100	80	50	100	170	140	120	140	250	170	230	160
D				120	160	190	120	170	150	100	170	40	40	60	170	260	80	310	110	160	90	90	120	230	120	60	100	70	100	100	210	180	80	110	100	110	160	130	340	240	100	170	70	170	140	180	50	70	180
E			2	190	180	140	80	120	140	90	260	130	220	110	110	70	170	30	190	140	130	170	100	150	140	120	140	130	130	50	90	190	90	110	110	210	270	50	170	190	190	160	50	130	60	100	180	100	160
F				70	180	180	160	150	130	100	140	220	100	170	80	80	150	130	120	130	160	180	130	120	150	100	180	80	40	220	160	230	210	310	140	200	100	160	110	170	200	140	30	40	100	100	40	200	40
G			3.5	70	140	170	230	90	130	250	200	140	30	70	170	240	100	210	60	50	60	200	100	140	100	160	210	180	170	160	140	100	180	60	120	180	240	180	140	120	80	260	200	100	290	120	80	70	70
H				110	240	130	170	80	90	180	50	90	210	130	160	180	90	120	100	120	180	220	140	280	110	90	430	180	240	120	40	90	130	80	170	60	130	140	140	130	150	50	90	100	110	140	100	40	100
I			6.1	230	110	220	80	240	210	60	70	140	160	20	90	90	140	200	60	80	200	70	80	100	220	170	230	280	50	60	220	50	110	150	190	110	70	60	120	80	190	130	30	300	120	70	60	70	160
J				120	110	70	100	120	190	30	170	100	230	180	180	140	200	200	310	140	230	110	160	170	190	340	120	120	230	60	150	160	80	100	140	160	120	140	110	140	130	110	100	260	70	100	90	120	130
K			10.6	100	30	70	90	100	40	80	150	180	250	170	70	50	40	180	220	70	60	130	140	130	180	100	130	40	190	150	180	190	230	100	100	30	90	120	180	160	130	170	120	120	340	220	170	190	100
L				130	90	130	80	130	160	80	230	130	280	110	260	130	220	80	100	70	90	150	90	150	100	120	210	180	140	120	120	90	180	220	90	60	220	50	180	140	130	100	210	90	210	120	220	120	60
M			18.4	70	180	170	150	210	160	160	180	230	120	100	110	140	40	70	30	50	140	130	250	80	130	150	230	170	250	170	150	110	180	140	170	250	220	170	110	290	110	150	110	140	60	120	120	250	70
N				150	60	110	190	110	30	130	130	150	170	80	90	80	80	90	130	230	150	110	120	50	90	100	60	90	160	50	40	190	220	140	130	120	90	300	50	150	90	110	80	30	230	300	100	100	100
O			32	480	490	700	380	380	410	570	780	270	470	260	170	410	380	430	390	280	570	320	300	170	190	320	110	470	290	410	330	300	390	160	260	380	500	280	320	210	340	310	240	250	240	380	200	200	490
P				230	200	150	130	160	110	30	190	150	180	180	170	230	170	180	90	80	60	260	320	100	70	190	170	80	140	210	130	240	180	70	100	80	270	80	80	170	80	60	90	60	40	100	220	70	170
mGL em (528-48)				Time (s)
	[3155] (uM)	[2986_4] (uM)	[2835] (uM)	0	20	40	60	80	100	120	140	160	180	200	220	240	260	280	300	320	340	360	380	400	420	440	460	480	500	520	540	560	580	600	620	640	660	680	700	720	740	760	780	800	820	840	860	880	900
A	0.015			551070	552470	550380	536920	539480	518600	514480	501810	502390	487620	477730	470230	468190	463520	459660	443100	433980	421660	421830	414470	410900	409960	404610	389660	384450	383980	375390	370890	362140	355240	349780	349580	343730	340860	332860	329830	327720	321590	320800	317090	315730	309000	304570	299840	290670	289290
B				555140	568310	553420	544030	534250	523000	505700	500700	505330	493420	484510	461810	459930	449830	453240	440580	430990	435780	415620	412280	407830	401950	391110	386650	380570	376740	376540	368210	355170	351510	353050	345390	332440	334090	332120	326980	323090	319390	311480	300250	299640	313570	298190	289890	290360	284880
C	0.015	1		794800	767820	770500	766270	750720	739040	737480	722860	712770	707450	702530	683630	679170	671460	658350	635870	639000	625010	612390	607020	603570	586360	582460	572410	562010	552650	547500	539450	535090	524380	512700	512930	500550	501240	494130	490000	488360	471720	479300	466880	450770	452220	442150	439810	432150	433000
D				829050	814470	805560	775700	766960	761780	739080	719620	722120	696880	693870	686380	667630	668190	653120	644040	629120	619040	620290	596710	592390	585860	576970	569990	551600	541590	539570	530580	521440	523260	510610	504550	500870	494360	488870	472330	474940	470710	459150	455310	447600	444370	433440	435490	427390	428790
E	0.015	1	2	771890	766520	751780	749230	738800	721540	708550	696480	681470	675100	662820	656810	637130	628300	628060	611580	604220	590960	594650	580400	563900	562800	546670	543360	536220	532780	520720	524220	516240	507220	493150	487380	477980	484630	471690	463890	462950	460290	456470	439640	443570	434570	430720	424000	414890	420320
F				779610	776120	748510	740700	730700	708910	694810	694080	672090	666550	652600	636480	629890	618020	620540	607900	596010	581780	577870	569400	558240	541350	556010	529930	537020	527270	511950	512050	502750	502350	489130	479300	469420	474130	471340	455250	452840	446050	433650	433250	428950	428230	414050	410960	407520	403530
G	0.015	1	3.5	781180	774920	766430	730740	739240	707980	714140	685140	677830	658060	654650	652590	631620	632780	618440	613730	605560	595770	581450	571610	566370	562400	545370	548730	535610	530160	521340	521660	511430	494660	495180	493630	479360	476340	466620	466720	463170	452330	452830	439020	438790	433660	431400	425330	425210	417160
H				780330	762650	750650	736630	717670	701580	686140	676830	649320	654170	631510	625790	621620	611280	597350	595900	579240	571770	564200	558600	553690	541390	527390	520260	515560	505290	503350	502490	493590	490340	475090	465740	470750	461800	460260	459100	439540	439510	432400	425910	425550	423940	417970	400170	398070	394210
I	0.015	1	6.1	767200	743140	717050	704520	691290	687170	661380	661370	647170	634280	627580	618910	600370	594300	583970	579460	567480	554020	552380	544380	534540	524100	514620	506830	499410	495580	491780	484440	480250	467110	464980	457280	453950	451850	445700	438410	425130	428310	423650	416660	414770	409420	406440	392460	398050	390810
J				714180	704730	682750	668870	661850	650430	625530	629640	602060	593270	585920	571470	560790	558930	545370	541200	534410	521560	520780	497550	491800	491930	485280	471900	472490	465930	458940	450410	443890	437860	438510	434750	428780	418030	418910	408760	398700	399730	395520	388380	386140	378300	379480	367820	366400	371410
K	0.015	1	10.6	731070	714300	693960	675540	654200	638880	629900	609810	596630	583520	576020	564080	559780	553500	540100	528780	524690	517990	512330	510660	490440	481900	481330	467870	469880	460490	450970	446680	441600	434030	436060	425300	423160	412340	414080	407870	399610	398570	389160	383420	388170	378340	373110	370560	365860	364040
L				734590	701620	683750	664820	643790	631850	614720	602270	592180	577830	570720	558270	552710	548880	521740	525520	520170	504850	501710	494720	482420	476880	462180	459550	456920	450160	442150	436730	428810	430810	423660	411290	414220	410250	405030	409860	392890	384650	384510	377120	378180	377070	367490	362870	356730	352560
M	0.015	1	18.4	718290	684970	667710	634070	622310	604360	590690	571920	565210	543440	526380	513930	527290	509960	495130	491280	484300	481320	469530	455580	449640	450790	439630	425770	433930	422970	417590	410810	405510	403410	400900	386110	389250	384930	373450	370330	362810	367730	365980	353520	354090	349780	343090	336850	332270	334370
N				690750	682680	649810	633340	605650	595620	575240	568810	557480	541530	522270	519250	509530	496370	488380	481620	474740	466590	463080	448200	447260	446720	427750	423830	414600	411530	417890	407050	389180	392440	386400	383310	384780	373670	368700	361710	360310	351700	348780	353320	347820	342120	338990	330640	333210	317580
O	0.015	1	32	670440	646950	619130	601480	577830	564940	553050	536110	523770	514940	501620	500570	500870	474980	464070	458820	449040	446060	433480	440160	416540	416070	415930	407180	396730	394030	386410	380500	375690	369810	364760	364380	355640	356520	349390	348470	349480	344120	336100	331480	323380	321780	318630	317070	306650	310640
P				684370	663250	628790	594410	581720	568260	544040	533380	520130	503230	503510	488300	476400	475350	455780	455800	449020	434480	433220	432110	418440	413770	405620	404810	397140	387340	381510	373620	370190	363980	363310	361460	350550	349360	344960	335800	338410	333300	333970	320790	322960	315660	312490	309120	302770	302150
mGL em (528-48)				Time (s)
	[3155] (uM)	[2986_4] (uM)	[2794] (uM)	0	20	40	60	80	100	120	140	160	180	200	220	240	260	280	300	320	340	360	380	400	420	440	460	480	500	520	540	560	580	600	620	640	660	680	700	720	740	760	780	800	820	840	860	880	900
A		1		60	70	140	60	60	30	130	80	80	40	50	70	170	80	90	170	60	90	70	30	30	40	120	30	150	80	130	40	80	80	80	30	100	150	50	30	90	180	80	50	40	30	140	80	230	40
B				110	30	90	110	60	110	50	70	30	70	240	30	50	60	30	70	140	60	60	140	80	130	110	110	80	90	70	100	30	90	30	80	120	30	70	90	50	100	90	90	30	30	110	120	70	30
C	buffer only			40	140	130	50	170	90	90	90	50	40	80	70	130	110	80	30	60	40	100	70	130	70	50	120	30	130	100	140	80	30	70	30	100	100	90	70	30	130	100	110	50	140	80	90	80	40
D				140	80	90	190	80	60	30	70	50	120	120	130	50	60	50	160	70	110	40	70	60	70	60	200	30	110	80	120	110	100	110	80	80	30	90	60	100	80	60	160	90	70	90	120	230	30
E			2	70	30	30	160	50	160	70	120	90	30	60	60	120	90	100	150	80	130	30	30	90	50	60	30	100	50	40	60	140	70	110	60	40	80	40	40	40	80	60	70	200	60	90	100	70	30
F				40	90	80	70	170	140	60	130	20	110	70	60	210	30	70	100	60	80	40	70	120	30	50	90	90	120	50	40	40	100	70	70	70	60	30	50	70	60	30	50	100	50	110	50	110	100
G			3.5	90	110	100	120	50	130	30	70	110	90	100	60	100	30	70	180	30	120	110	30	110	100	90	140	60	70	80	30	80	90	40	160	120	70	50	30	100	70	60	80	90	170	240	90	70	60
H				110	50	30	130	110	80	140	90	30	130	80	60	130	30	100	200	170	80	70	210	110	140	160	30	60	40	120	30	40	80	30	90	90	30	40	180	70	110	100	90	260	40	130	60	100	30
I			6.1	190	110	20	260	60	120	70	50	120	40	30	80	120	40	30	60	40	90	70	90	80	40	40	100	80	280	50	120	90	90	30	120	160	100	80	20	40	70	90	40	30	30	120	140	30	30
J				60	50	80	30	120	30	30	30	20	30	220	130	30	90	110	30	30	30	90	50	80	40	50	150	30	50	70	40	40	30	70	110	70	50	130	30	90	70	60	70	30	160	140	90	30	60
K			10.6	30	60	50	80	30	70	110	200	150	30	130	60	70	110	60	30	30	100	80	70	90	70	60	90	60	120	40	30	30	150	70	120	90	150	50	40	50	30	30	100	60	100	50	30	110	70
L				80	40	30	120	70	30	210	70	50	50	50	80	60	80	80	100	30	40	150	90	30	30	110	60	30	120	40	70	70	30	60	70	50	40	40	60	50	30	50	60	70	140	140	40	50	50
M			18.4	60	130	40	200	40	70	90	110	90	130	90	70	70	80	70	60	300	150	40	70	90	40	30	60	40	40	140	30	70	120	40	40	100	40	80	120	110	30	60	70	150	40	110	50	40	80
N				60	100	140	30	90	140	100	110	40	130	170	130	30	40	60	70	100	30	60	100	90	100	80	70	180	90	100	50	70	80	140	30	120	150	90	50	100	30	60	120	30	80	70	70	100	40
O			32	110	30	120	90	150	140	60	200	150	70	160	30	130	320	60	100	170	90	100	120	90	60	130	120	80	80	90	110	90	110	70	70	200	120	110	40	30	90	100	40	180	100	210	40	90	80
P				60	130	30	30	60	70	30	90	30	50	90	30	190	30	70	130	60	50	120	70	40	70	30	70	30	40	100	110	60	40	180	120	110	30	100	20	80	60	140	40	40	60	100	70	60	50
[truncated: 252 more columns]
