# Supplementary material for: The IRE1β-mediated unfolded protein response is repressed by the chaperone AGR2 in mucin producing cells
Source: EMBO J. 2023 Dec 18;43(5):719–53. doi: 10.1038/s44318-023-00014-z (PMC10907699; doi:10.1038/s44318-023-00014-z)
Supplement: Supplementary file 8 — Source Data Fig. 6 [file 44318_2023_14_MOESM8_ESM.zip › Fig 6/C-E/AGR2 C81E/20230216 rep2.xlsx]

## Sheet: evaluation
User: USER
Path: C:\Program Files (x86)\BMG\CLARIOstar\User\Data
Test ID: 238
Test Name: ln327_BRET kinetic
Date: 16/02/2023
Time: 12:04:28
ID1: 20230216 run3
Luminescence
Well	Content	Raw Data (458-66 1)	Raw Data (458-66 1)	Raw Data (458-66 1)	Raw Data (458-66 1)	Raw Data (458-66 1)	Raw Data (458-66 1)	Raw Data (458-66 1)	Raw Data (458-66 1)	Raw Data (458-66 1)	Raw Data (458-66 1)	Raw Data (458-66 1)	Raw Data (458-66 1)	Raw Data (458-66 1)	Raw Data (458-66 1)	Raw Data (458-66 1)	Raw Data (458-66 1)	Raw Data (458-66 1)	Raw Data (458-66 1)	Raw Data (458-66 1)	Raw Data (458-66 1)	Raw Data (458-66 1)	Raw Data (458-66 1)	Raw Data (458-66 1)	Raw Data (458-66 1)	Raw Data (458-66 1)	Raw Data (458-66 1)	Raw Data (458-66 1)	Raw Data (458-66 1)	Raw Data (458-66 1)	Raw Data (458-66 1)	Raw Data (458-66 1)	Raw Data (458-66 1)	Raw Data (458-66 1)	Raw Data (458-66 1)	Raw Data (458-66 1)	Raw Data (458-66 1)	Raw Data (458-66 1)	Raw Data (458-66 1)	Raw Data (458-66 1)	Raw Data (458-66 1)	Raw Data (458-66 1)	Raw Data (458-66 1)	Raw Data (458-66 1)	Raw Data (458-66 1)	Raw Data (458-66 1)	Raw Data (458-66 1)	Raw Data (458-66 1)	Raw Data (458-66 1)
	Time	0 min	0 min 20 s	0 min 40 s	1 min	1 min 20 s	1 min 40 s	2 min	2 min 20 s	2 min 40 s	3 min	3 min 20 s	3 min 40 s	4 min	4 min 20 s	4 min 40 s	5 min	5 min 20 s	5 min 40 s	6 min	6 min 20 s	6 min 40 s	7 min	7 min 20 s	7 min 40 s	8 min	8 min 20 s	8 min 40 s	9 min	9 min 20 s	9 min 40 s	10 min	10 min 20 s	10 min 40 s	11 min	11 min 20 s	11 min 40 s	12 min	12 min 20 s	12 min 40 s	13 min	13 min 20 s	13 min 40 s	14 min	14 min 20 s	14 min 40 s	15 min	15 min 20 s	15 min 40 s
A17	Sample X1	3414430	3436920	3347390	3334010	3287150	3270280	3234120	3175350	3148950	3112210	3094480	3043570	2995960	2942120	2905730	2849150	2809070	2782700	2717300	2682150	2657330	2606750	2599960	2547970	2500190	2475500	2441690	2396140	2370340	2325490	2298590	2304500	2232140	2214410	2188500	2142810	2144420	2103800	2066930	2055250	2056830	2007750	1979140	1958880	1942900	1942800	1897410	1873600
A18	Sample X2	180	90	110	60	130	60	30	40	140	30	70	100	30	30	80	140	70	50	60	70	30	90	80	100	130	60	60	110	80	160	120	40	110	60	130	80	40	100	110	150	50	100	100	40	30	70	140	30
B17	Sample X3	3400670	3365390	3416740	3383060	3326070	3283810	3228540	3198410	3156380	3099350	3072940	3005940	2983090	2930980	2887720	2874740	2835900	2794120	2748220	2708490	2693030	2656440	2613980	2563010	2552270	2494330	2459820	2424770	2407390	2367320	2334890	2317140	2282460	2248410	2223900	2199110	2173290	2123950	2114200	2101640	2062820	2055680	2006720	1994770	1963260	1936050	1929470	1885390
B18	Sample X4	50	30	60	100	60	30	30	60	70	110	90	30	100	30	30	100	30	60	100	140	50	150	40	60	200	140	100	70	90	120	130	30	70	50	140	130	50	70	160	90	100	90	30	70	120	40	40	100
C17	Sample X5	3372850	3425240	3336980	3302250	3282960	3211010	3147030	3099180	3075220	2996690	2957830	2891090	2875210	2819680	2776060	2714810	2684810	2652720	2610750	2563160	2526320	2506540	2453500	2441150	2380170	2351500	2323050	2294240	2274300	2231430	2197560	2157710	2144990	2115080	2087590	2059280	2033930	2026190	1990080	1967520	1935810	1924390	1887470	1882560	1829820	1822500	1814680	1787900
C18	Sample X6	60	160	30	70	40	140	110	30	80	120	200	190	110	50	50	30	120	90	70	30	50	90	120	150	100	230	100	110	130	30	30	80	60	70	70	30	150	160	70	100	80	70	120	230	30	90	50	140
D17	Sample X7	3200980	3234460	3195800	3174470	3133570	3121700	3077240	3024320	2956040	2908330	2867050	2824760	2785540	2740450	2712650	2684310	2635500	2606610	2566830	2545190	2492960	2474920	2439150	2418320	2385440	2358540	2313390	2290430	2265860	2227050	2207910	2158430	2128170	2106190	2093770	2047490	2018780	2007590	2000620	1950540	1925300	1919640	1886130	1868290	1861990	1825950	1794720	1782940
D18	Sample X8	150	40	70	50	30	130	50	120	100	160	100	110	130	110	70	30	90	140	40	70	70	110	40	60	120	100	70	120	70	80	210	80	70	30	90	60	60	60	30	90	150	150	90	50	110	130	30	130
E17	Sample X9	3243820	3262190	3242040	3218760	3147020	3090000	3063600	3021020	2956880	2895610	2880700	2843240	2791210	2746430	2707520	2667530	2635790	2591520	2544010	2529860	2492850	2454830	2437530	2409850	2390740	2347870	2334420	2311050	2274800	2238200	2201870	2189880	2165620	2129080	2101230	2072610	2050960	2031460	2016560	1984620	1944540	1914540	1895570	1889780	1868480	1815760	1808540	1791870
E18	Sample X10	100	140	100	70	90	70	140	40	60	60	110	170	90	40	70	200	110	120	170	140	90	50	90	120	60	50	210	100	110	50	100	140	130	120	50	70	130	30	160	150	90	60	30	60	100	240	110	120
F17	Sample X11	3323360	3347440	3275800	3244580	3195560	3156070	3106030	3047890	3024890	2948770	2920260	2883320	2804970	2780970	2712410	2696200	2662260	2620370	2565390	2561430	2517040	2474500	2458910	2403490	2405280	2368340	2353150	2302720	2285240	2239500	2215830	2187040	2156500	2119820	2081970	2089540	2044820	2018560	2001400	1985640	1939370	1936210	1912440	1886950	1847650	1830780	1800990	1794120
F18	Sample X12	40	100	60	100	100	50	40	40	220	110	30	50	30	70	70	140	100	70	90	80	150	30	60	40	40	60	40	90	230	70	40	100	30	80	70	100	170	130	120	70	100	50	120	30	110	120	60	40
G17	Sample X13	3361990	3246250	3240330	3230390	3192040	3160410	3093740	3065670	3016180	2971690	2936520	2886140	2848920	2803070	2776610	2725360	2694630	2656180	2614880	2581200	2553780	2533680	2490340	2462160	2456550	2406860	2387610	2373050	2347620	2298470	2277490	2283330	2218710	2203540	2189300	2144020	2129750	2103590	2072740	2044750	2007550	1994430	1954650	1945660	1921300	1905000	1875440	1837090
G18	Sample X14	110	100	180	70	60	120	140	40	110	120	110	30	90	130	90	90	80	100	100	60	30	140	190	140	90	190	50	100	80	270	150	60	70	40	110	60	140	130	140	70	90	110	80	30	170	50	210	90
H17	Sample X15	3309820	3324010	3294510	3272310	3230080	3182200	3125120	3080730	3037760	2986180	2946510	2916190	2882020	2824700	2784700	2760440	2711260	2693450	2647030	2608830	2582090	2528100	2504370	2474710	2441430	2404930	2402860	2362890	2334070	2294650	2274250	2249690	2227260	2202690	2153330	2141230	2138160	2078150	2052470	2039780	2017970	2007000	1950130	1943330	1920790	1884430	1874060	1849850
H18	Sample X16	40	40	60	30	60	30	130	30	150	100	50	60	110	150	170	200	120	210	110	40	60	90	260	60	180	210	240	60	300	40	120	150	100	120	30	90	70	170	100	110	40	110	80	80	210	40	50	90
I17	Sample X17	3226960	3160570	3164330	3136690	3089510	3057260	3008880	2959700	2914010	2895600	2829320	2817170	2766270	2722800	2702330	2649690	2613740	2596700	2563220	2528300	2479760	2464900	2456420	2404370	2388480	2360120	2344790	2300310	2276280	2229170	2213460	2204700	2177570	2157120	2135850	2109810	2082180	2053330	2015870	2007710	1961830	1943850	1936230	1910080	1885850	1869750	1850760	1824680
I18	Sample X18	90	110	60	80	140	30	130	40	140	140	40	60	30	90	30	30	80	70	120	40	150	160	130	150	50	110	70	150	200	30	30	240	70	90	320	70	80	100	190	90	210	70	90	150	50	150	180	80
J17	Sample X19	3158870	3244340	3207340	3184510	3130000	3083620	3029670	3000340	2945080	2923570	2858940	2825130	2796100	2734840	2705870	2667910	2639530	2593610	2558200	2534140	2490760	2455780	2441280	2423370	2384660	2373700	2332400	2296500	2277470	2240860	2210900	2162560	2143400	2126140	2086990	2078270	2027070	2020630	2007380	1975550	1940020	1923280	1893890	1878470	1868210	1839640	1812830	1792270
J18	Sample X20	30	90	30	40	140	110	100	40	30	170	90	30	40	140	70	90	80	40	90	130	190	120	70	60	40	30	140	70	190	80	200	80	140	30	90	40	60	70	90	200	120	120	110	50	40	60	100	170
K17	Sample X21	3209870	3194420	3200540	3158960	3137150	3095860	3058000	3024190	2979690	2954410	2899100	2880500	2836390	2794740	2756730	2731380	2688770	2647910	2601780	2573090	2564780	2538430	2509140	2469670	2440980	2418990	2391070	2371990	2329830	2307300	2295370	2270140	2247130	2197540	2199220	2141690	2128320	2087470	2066380	2053250	2019780	1983720	1983600	1921560	1928390	1895200	1876910	1869760
K18	Sample X22	100	210	70	30	100	110	120	130	30	70	30	100	60	70	80	130	160	190	120	60	160	30	30	70	190	120	70	30	30	150	90	60	70	180	100	30	150	70	30	30	40	140	40	30	30	120	110	90
L17	Sample X23	3271260	3256430	3224050	3199360	3163100	3125930	3076950	3034970	3001430	2960410	2938810	2878920	2838710	2782640	2744090	2724700	2697290	2653150	2640370	2624950	2574660	2573770	2533990	2500960	2472730	2445690	2422570	2380290	2357930	2318340	2287400	2262500	2248520	2208860	2183740	2152100	2131080	2090840	2069180	2063070	2046400	2008500	1973910	1955100	1946810	1918740	1912180	1870170
L18	Sample X24	120	80	80	70	80	30	120	30	70	60	30	90	50	30	80	80	90	140	60	150	40	180	100	50	50	30	100	30	230	60	110	30	60	30	30	90	50	40	50	140	30	120	30	100	100	50	100	30
M17	Sample X25	3229980	3266840	3271140	3207490	3168650	3120460	3100290	3060530	3009240	2949320	2933470	2896460	2869870	2819890	2775600	2752790	2750200	2670630	2654560	2592640	2589360	2539800	2538640	2496490	2481410	2432020	2436020	2417530	2378440	2344590	2335210	2292000	2275980	2247490	2205070	2175990	2162750	2134160	2111140	2106160	2082280	2058980	2041190	1989740	1990720	1959490	1924650	1900040
M18	Sample X26	80	60	30	30	70	30	30	230	30	50	30	40	90	270	30	60	190	150	80	40	120	110	100	100	120	80	120	30	80	440	60	110	80	80	40	30	120	100	150	150	30	100	60	60	90	50	70	160
N17	Sample X27	3261800	3306740	3271900	3255740	3197330	3163320	3115620	3097450	3057010	3020210	2994120	2917640	2880760	2858190	2814030	2772650	2731840	2695390	2675140	2643880	2612630	2575960	2536390	2515360	2475660	2460460	2434650	2390380	2345160	2352300	2319940	2263890	2265050	2213170	2206330	2178000	2155900	2115800	2097780	2068130	2047470	2028170	2006140	1972900	1950530	1938170	1923610	1910420
N18	Sample X28	80	60	30	100	100	180	140	40	90	80	90	90	30	140	60	30	100	130	80	30	130	90	140	60	80	140	30	190	130	120	130	30	230	130	60	80	80	140	60	130	120	160	180	40	50	80	80	50
O17	Sample X29	3180730	3166030	3145790	3114150	3074050	3053160	2997010	2960110	2926150	2870830	2854240	2793080	2774730	2731300	2695700	2645470	2628960	2603200	2555080	2532150	2485870	2478280	2448810	2432530	2390540	2363400	2330560	2295470	2273830	2270990	2224340	2194840	2181360	2157510	2142440	2112140	2085740	2058180	2033120	2002620	1972320	1965190	1950650	1947530	1906690	1912980	1869820	1858740
O18	Sample X30	140	110	70	30	30	130	120	80	120	60	70	130	30	90	130	220	30	70	100	40	120	110	60	160	60	110	60	30	110	110	140	30	120	120	40	360	100	70	60	50	140	60	150	30	90	150	80	120
P17	Sample X31	3219710	3245110	3204940	3142120	3123410	3078260	3024470	2989760	2948040	2886940	2861290	2816530	2761380	2715530	2710700	2667280	2660640	2618310	2576980	2579560	2514740	2502120	2477430	2460330	2434090	2398320	2353050	2320200	2310400	2269900	2235350	2225690	2198910	2168340	2176820	2129570	2102200	2085350	2076750	2040470	2018990	1991400	1971440	1947290	1924650	1920520	1896630	1880710
P18	Sample X32	40	60	120	70	130	80	60	60	70	110	170	150	50	40	180	30	160	90	80	50	90	30	80	70	100	60	130	100	90	130	60	30	100	30	140	90	100	90	160	80	40	130	50	140	70	30	70	70
Data evaluation
nluc em (458-66)				Time (s)
	[3155] (uM)	[2986_4] (uM)	[2835] (uM)	0	20	40	60	80	100	120	140	160	180	200	220	240	260	280	300	320	340	360	380	400	420	440	460	480	500	520	540	560	580	600	620	640	660	680	700	720	740	760	780	800	820	840	860	880	900
A	0.015			3414430	3436920	3347390	3334010	3287150	3270280	3234120	3175350	3148950	3112210	3094480	3043570	2995960	2942120	2905730	2849150	2809070	2782700	2717300	2682150	2657330	2606750	2599960	2547970	2500190	2475500	2441690	2396140	2370340	2325490	2298590	2304500	2232140	2214410	2188500	2142810	2144420	2103800	2066930	2055250	2056830	2007750	1979140	1958880	1942900	1942800
B				3400670	3365390	3416740	3383060	3326070	3283810	3228540	3198410	3156380	3099350	3072940	3005940	2983090	2930980	2887720	2874740	2835900	2794120	2748220	2708490	2693030	2656440	2613980	2563010	2552270	2494330	2459820	2424770	2407390	2367320	2334890	2317140	2282460	2248410	2223900	2199110	2173290	2123950	2114200	2101640	2062820	2055680	2006720	1994770	1963260	1936050
C	0.015	1		3372850	3425240	3336980	3302250	3282960	3211010	3147030	3099180	3075220	2996690	2957830	2891090	2875210	2819680	2776060	2714810	2684810	2652720	2610750	2563160	2526320	2506540	2453500	2441150	2380170	2351500	2323050	2294240	2274300	2231430	2197560	2157710	2144990	2115080	2087590	2059280	2033930	2026190	1990080	1967520	1935810	1924390	1887470	1882560	1829820	1822500
D				3200980	3234460	3195800	3174470	3133570	3121700	3077240	3024320	2956040	2908330	2867050	2824760	2785540	2740450	2712650	2684310	2635500	2606610	2566830	2545190	2492960	2474920	2439150	2418320	2385440	2358540	2313390	2290430	2265860	2227050	2207910	2158430	2128170	2106190	2093770	2047490	2018780	2007590	2000620	1950540	1925300	1919640	1886130	1868290	1861990	1825950
E	0.015	1	2	3243820	3262190	3242040	3218760	3147020	3090000	3063600	3021020	2956880	2895610	2880700	2843240	2791210	2746430	2707520	2667530	2635790	2591520	2544010	2529860	2492850	2454830	2437530	2409850	2390740	2347870	2334420	2311050	2274800	2238200	2201870	2189880	2165620	2129080	2101230	2072610	2050960	2031460	2016560	1984620	1944540	1914540	1895570	1889780	1868480	1815760
F				3323360	3347440	3275800	3244580	3195560	3156070	3106030	3047890	3024890	2948770	2920260	2883320	2804970	2780970	2712410	2696200	2662260	2620370	2565390	2561430	2517040	2474500	2458910	2403490	2405280	2368340	2353150	2302720	2285240	2239500	2215830	2187040	2156500	2119820	2081970	2089540	2044820	2018560	2001400	1985640	1939370	1936210	1912440	1886950	1847650	1830780
G	0.015	1	3.47	3361990	3246250	3240330	3230390	3192040	3160410	3093740	3065670	3016180	2971690	2936520	2886140	2848920	2803070	2776610	2725360	2694630	2656180	2614880	2581200	2553780	2533680	2490340	2462160	2456550	2406860	2387610	2373050	2347620	2298470	2277490	2283330	2218710	2203540	2189300	2144020	2129750	2103590	2072740	2044750	2007550	1994430	1954650	1945660	1921300	1905000
H				3309820	3324010	3294510	3272310	3230080	3182200	3125120	3080730	3037760	2986180	2946510	2916190	2882020	2824700	2784700	2760440	2711260	2693450	2647030	2608830	2582090	2528100	2504370	2474710	2441430	2404930	2402860	2362890	2334070	2294650	2274250	2249690	2227260	2202690	2153330	2141230	2138160	2078150	2052470	2039780	2017970	2007000	1950130	1943330	1920790	1884430
I	0.015	1	6.08	3226960	3160570	3164330	3136690	3089510	3057260	3008880	2959700	2914010	2895600	2829320	2817170	2766270	2722800	2702330	2649690	2613740	2596700	2563220	2528300	2479760	2464900	2456420	2404370	2388480	2360120	2344790	2300310	2276280	2229170	2213460	2204700	2177570	2157120	2135850	2109810	2082180	2053330	2015870	2007710	1961830	1943850	1936230	1910080	1885850	1869750
J				3158870	3244340	3207340	3184510	3130000	3083620	3029670	3000340	2945080	2923570	2858940	2825130	2796100	2734840	2705870	2667910	2639530	2593610	2558200	2534140	2490760	2455780	2441280	2423370	2384660	2373700	2332400	2296500	2277470	2240860	2210900	2162560	2143400	2126140	2086990	2078270	2027070	2020630	2007380	1975550	1940020	1923280	1893890	1878470	1868210	1839640
K	0.015	1	10.56	3209870	3194420	3200540	3158960	3137150	3095860	3058000	3024190	2979690	2954410	2899100	2880500	2836390	2794740	2756730	2731380	2688770	2647910	2601780	2573090	2564780	2538430	2509140	2469670	2440980	2418990	2391070	2371990	2329830	2307300	2295370	2270140	2247130	2197540	2199220	2141690	2128320	2087470	2066380	2053250	2019780	1983720	1983600	1921560	1928390	1895200
L				3271260	3256430	3224050	3199360	3163100	3125930	3076950	3034970	3001430	2960410	2938810	2878920	2838710	2782640	2744090	2724700	2697290	2653150	2640370	2624950	2574660	2573770	2533990	2500960	2472730	2445690	2422570	2380290	2357930	2318340	2287400	2262500	2248520	2208860	2183740	2152100	2131080	2090840	2069180	2063070	2046400	2008500	1973910	1955100	1946810	1918740
M	0.015	1	18.36	3229980	3266840	3271140	3207490	3168650	3120460	3100290	3060530	3009240	2949320	2933470	2896460	2869870	2819890	2775600	2752790	2750200	2670630	2654560	2592640	2589360	2539800	2538640	2496490	2481410	2432020	2436020	2417530	2378440	2344590	2335210	2292000	2275980	2247490	2205070	2175990	2162750	2134160	2111140	2106160	2082280	2058980	2041190	1989740	1990720	1959490
N				3261800	3306740	3271900	3255740	3197330	3163320	3115620	3097450	3057010	3020210	2994120	2917640	2880760	2858190	2814030	2772650	2731840	2695390	2675140	2643880	2612630	2575960	2536390	2515360	2475660	2460460	2434650	2390380	2345160	2352300	2319940	2263890	2265050	2213170	2206330	2178000	2155900	2115800	2097780	2068130	2047470	2028170	2006140	1972900	1950530	1938170
O	0.015	1	32	3180730	3166030	3145790	3114150	3074050	3053160	2997010	2960110	2926150	2870830	2854240	2793080	2774730	2731300	2695700	2645470	2628960	2603200	2555080	2532150	2485870	2478280	2448810	2432530	2390540	2363400	2330560	2295470	2273830	2270990	2224340	2194840	2181360	2157510	2142440	2112140	2085740	2058180	2033120	2002620	1972320	1965190	1950650	1947530	1906690	1912980
P				3219710	3245110	3204940	3142120	3123410	3078260	3024470	2989760	2948040	2886940	2861290	2816530	2761380	2715530	2710700	2667280	2660640	2618310	2576980	2579560	2514740	2502120	2477430	2460330	2434090	2398320	2353050	2320200	2310400	2269900	2235350	2225690	2198910	2168340	2176820	2129570	2102200	2085350	2076750	2040470	2018990	1991400	1971440	1947290	1924650	1920520
nluc em (458-66)				Time (s)
	[3155] (uM)	[2986_4] (uM)	[2794] (uM)	0	20	40	60	80	100	120	140	160	180	200	220	240	260	280	300	320	340	360	380	400	420	440	460	480	500	520	540	560	580	600	620	640	660	680	700	720	740	760	780	800	820	840	860	880	900
A		1		180	90	110	60	130	60	30	40	140	30	70	100	30	30	80	140	70	50	60	70	30	90	80	100	130	60	60	110	80	160	120	40	110	60	130	80	40	100	110	150	50	100	100	40	30	70
B				50	30	60	100	60	30	30	60	70	110	90	30	100	30	30	100	30	60	100	140	50	150	40	60	200	140	100	70	90	120	130	30	70	50	140	130	50	70	160	90	100	90	30	70	120	40
C	buffer only			60	160	30	70	40	140	110	30	80	120	200	190	110	50	50	30	120	90	70	30	50	90	120	150	100	230	100	110	130	30	30	80	60	70	70	30	150	160	70	100	80	70	120	230	30	90
D				150	40	70	50	30	130	50	120	100	160	100	110	130	110	70	30	90	140	40	70	70	110	40	60	120	100	70	120	70	80	210	80	70	30	90	60	60	60	30	90	150	150	90	50	110	130
E			2	100	140	100	70	90	70	140	40	60	60	110	170	90	40	70	200	110	120	170	140	90	50	90	120	60	50	210	100	110	50	100	140	130	120	50	70	130	30	160	150	90	60	30	60	100	240
F				40	100	60	100	100	50	40	40	220	110	30	50	30	70	70	140	100	70	90	80	150	30	60	40	40	60	40	90	230	70	40	100	30	80	70	100	170	130	120	70	100	50	120	30	110	120
G			3.47	110	100	180	70	60	120	140	40	110	120	110	30	90	130	90	90	80	100	100	60	30	140	190	140	90	190	50	100	80	270	150	60	70	40	110	60	140	130	140	70	90	110	80	30	170	50
H				40	40	60	30	60	30	130	30	150	100	50	60	110	150	170	200	120	210	110	40	60	90	260	60	180	210	240	60	300	40	120	150	100	120	30	90	70	170	100	110	40	110	80	80	210	40
I			6.08	90	110	60	80	140	30	130	40	140	140	40	60	30	90	30	30	80	70	120	40	150	160	130	150	50	110	70	150	200	30	30	240	70	90	320	70	80	100	190	90	210	70	90	150	50	150
J				30	90	30	40	140	110	100	40	30	170	90	30	40	140	70	90	80	40	90	130	190	120	70	60	40	30	140	70	190	80	200	80	140	30	90	40	60	70	90	200	120	120	110	50	40	60
K			10.56	100	210	70	30	100	110	120	130	30	70	30	100	60	70	80	130	160	190	120	60	160	30	30	70	190	120	70	30	30	150	90	60	70	180	100	30	150	70	30	30	40	140	40	30	30	120
L				120	80	80	70	80	30	120	30	70	60	30	90	50	30	80	80	90	140	60	150	40	180	100	50	50	30	100	30	230	60	110	30	60	30	30	90	50	40	50	140	30	120	30	100	100	50
M			18.36	80	60	30	30	70	30	30	230	30	50	30	40	90	270	30	60	190	150	80	40	120	110	100	100	120	80	120	30	80	440	60	110	80	80	40	30	120	100	150	150	30	100	60	60	90	50
N				80	60	30	100	100	180	140	40	90	80	90	90	30	140	60	30	100	130	80	30	130	90	140	60	80	140	30	190	130	120	130	30	230	130	60	80	80	140	60	130	120	160	180	40	50	80
O			32	140	110	70	30	30	130	120	80	120	60	70	130	30	90	130	220	30	70	100	40	120	110	60	160	60	110	60	30	110	110	140	30	120	120	40	360	100	70	60	50	140	60	150	30	90	150
P				40	60	120	70	130	80	60	60	70	110	170	150	50	40	180	30	160	90	80	50	90	30	80	70	100	60	130	100	90	130	60	30	100	30	140	90	100	90	160	80	40	130	50	140	70	30
mGL em (528-48)				Time (s)
	[3155] (uM)	[2986_4] (uM)	[2835] (uM)	0	20	40	60	80	100	120	140	160	180	200	220	240	260	280	300	320	340	360	380	400	420	440	460	480	500	520	540	560	580	600	620	640	660	680	700	720	740	760	780	800	820	840	860	880	900
A	0.015			495010	475760	479050	473670	469510	464690	457910	452330	439790	432410	436720	428220	423450	413300	414530	397590	401990	397130	392080	377990	381140	369780	364200	358110	355800	346890	344350	334870	335390	338540	327420	319500	323200	316220	305260	307280	306120	299110	302550	293400	289430	284260	287580	274120	271320	268730
B				478580	479530	491850	486940	469980	463940	459710	456380	449880	437890	431700	427770	416110	416490	408040	404420	407050	396400	400160	390260	382550	380000	371960	365990	359530	356450	355010	349220	341060	338830	330000	326810	324900	322130	314020	307420	308960	302100	302290	303020	294240	290170	282700	281440	280050	278710
C	0.015	1		754080	738050	747370	732210	723040	710780	697020	688460	683110	667030	654820	643710	632220	630420	616540	604770	599490	585780	574360	567710	562400	557000	549220	539810	534160	533730	522920	509790	512680	496530	491480	493270	482670	469930	472350	461870	455120	452670	446890	432860	435700	426790	433890	416980	414190	410900
D				722430	713750	721730	704210	704810	685420	679600	671240	656490	641370	636810	630210	615240	608230	604110	595130	589050	590130	571050	569480	562070	560290	548350	538070	544810	528080	520080	503910	504970	491200	502660	488370	478200	474820	470930	469720	459190	453590	450600	438850	439800	428820	417740	424290	416710	412690
E	0.015	1	2	724860	717810	705600	691180	689650	675500	656080	642660	646100	619860	621410	603810	597210	595030	588710	573800	558400	556150	546850	549410	531520	534410	527680	522120	514370	511110	504400	507190	499980	483110	483060	478420	469690	460970	461770	462440	442060	440220	436430	428600	422010	419330	418660	409190	412340	401200
F				733520	727000	714110	705680	690520	674910	665630	652810	655120	644310	621660	619940	608350	594650	592690	578240	573930	559260	553560	556850	544170	534900	528520	524400	517540	509690	500950	504220	488090	486420	474570	471660	466210	464160	456330	444670	443110	439260	430930	434680	425360	417690	414780	412770	408150	400560
G	0.015	1	3.47	726240	704300	697300	685420	678910	664890	654530	645790	622700	624050	612450	604480	598870	574420	571340	569140	555980	548790	548910	537230	531210	524190	520040	507180	511890	502110	496570	497000	492950	481400	475420	472370	472810	466820	453230	457530	449040	440180	429710	425770	421320	419770	414050	410000	401170	398430
H				732850	720130	707120	689840	687420	680580	662790	646000	632930	631200	610770	607030	601050	585550	566910	574770	565350	552850	555370	548250	542350	535420	529430	524260	512480	507680	503090	493640	491530	479200	469840	477320	467530	463800	453970	445580	434290	438340	430960	425640	425490	418880	415100	407480	399350	398490
I	0.015	1	6.08	697380	661390	663160	638900	635690	621750	604230	593760	586030	574130	563250	556200	553540	538700	531700	534840	519360	511940	510140	502030	493070	486180	483820	481480	475910	460320	459120	458710	450430	444270	435750	426820	432250	430430	421780	412420	411730	410480	400510	403560	394370	391600	388070	370900	381890	367590
J				704260	682340	658660	651190	627640	616870	613770	598400	577270	568420	566440	553190	540740	541490	528660	514180	520070	509510	497970	490690	490560	481410	470030	480480	470030	462910	461090	448990	445620	437210	433470	423930	421450	418270	408900	405860	402940	402520	398920	387470	383030	371050	375160	373520	371040	364410
K	0.015	1	10.56	674450	662570	651730	637060	605900	600970	588630	575540	568250	558920	552770	542790	535480	523770	512970	503810	501610	491110	488040	477880	476120	460930	462760	455360	450450	449040	443340	437060	433260	418600	417760	415720	412050	404260	397860	399400	389390	388040	384230	378310	372170	371680	361490	363440	352000	348550
L				710860	676190	659330	634930	615030	609480	586070	581250	565520	560900	548300	534680	516240	520900	513440	503160	501060	491850	491610	487390	476700	475870	467850	449520	450720	443300	449800	441060	425060	431910	422530	419740	409700	416670	401020	392500	397360	382250	381130	379830	372810	371270	371220	359640	360460	355440
M	0.015	1	18.36	689770	656220	619940	609400	592870	567280	565320	542900	534520	520360	514480	501670	493460	482060	482680	464280	459340	453900	452260	437810	435070	437650	428230	422980	417030	410920	408940	404050	404320	393490	387340	389170	377020	373620	372540	364560	361170	358850	350510	347430	339360	343710	338450	336850	327700	327710
N				695820	664080	634080	617560	597250	584590	570080	554540	546560	537150	516710	511970	492940	485640	476750	479850	460010	458040	458440	444100	441880	437000	426420	425660	424440	415960	402080	398790	397920	386100	383930	385710	380010	368160	360430	362470	359290	348230	350980	346190	341970	331130	334890	332660	328550	320940
O	0.015	1	32	640230	605320	587780	551460	549870	532340	518960	500310	497890	476100	461430	466860	451470	437890	443540	427400	421270	421040	413680	400200	393160	385500	382490	373970	372270	370770	370220	365730	364920	354490	351690	345720	341490	336530	332540	335450	324630	317840	319220	319880	317830	311040	307660	301350	298960	298870
P				652840	628670	608220	587240	566460	544210	523580	509820	501110	480460	469710	461910	448580	445750	442240	434010	419700	418480	415330	402800	403920	397080	397100	388160	381050	383130	370580	369530	360890	358390	357170	358270	351450	344590	338400	340480	330580	327810	326780	315450	318740	312760	311760	308760	299390	297060
mGL em (528-48)				Time (s)
	[3155] (uM)	[2986_4] (uM)	[2794] (uM)	0	20	40	60	80	100	120	140	160	180	200	220	240	260	280	300	320	340	360	380	400	420	440	460	480	500	520	540	560	580	600	620	640	660	680	700	720	740	760	780	800	820	840	860	880	900
A		1		70	70	120	40	70	40	30	100	80	60	40	30	30	70	60	30	30	30	50	30	40	50	30	40	70	40	150	30	60	100	60	30	120	50	30	30	70	50	30	30	30	150	40	40	30	80
B				40	60	30	30	50	40	60	60	50	30	60	40	30	80	70	30	90	60	40	30	30	30	30	130	60	70	30	120	80	70	30	30	70	130	70	80	110	100	80	30	70	60	80	80	50	30
C	buffer only			30	60	120	70	60	40	30	60	160	40	100	70	50	30	100	40	30	30	30	80	30	30	60	150	60	60	70	80	90	30	40	90	40	130	90	70	120	30	30	100	60	30	30	80	50	40
D				100	70	30	100	30	60	30	30	30	30	60	100	30	150	40	110	80	30	30	30	60	80	30	110	80	30	60	80	40	70	100	30	30	30	100	30	30	50	140	110	120	120	30	60	70	50
E			2	40	40	40	70	130	110	140	60	100	40	30	50	130	30	30	80	60	50	40	110	30	30	60	70	30	70	40	110	60	60	90	80	30	80	70	70	30	60	40	30	70	70	30	100	40	30
F				30	50	30	170	140	60	100	70	70	70	30	40	110	30	30	90	30	70	30	90	30	70	90	120	70	90	80	100	50	30	100	30	30	30	80	40	30	30	30	30	30	30	40	30	40	90
G			3.47	30	30	120	40	60	30	30	30	30	30	70	30	40	40	70	30	130	30	60	40	100	70	90	80	80	30	70	30	40	60	160	30	40	30	100	30	50	90	40	50	30	30	70	30	30	60
H				90	60	60	40	80	70	30	80	60	140	140	70	30	30	50	140	120	110	30	30	30	80	100	30	30	50	30	30	50	30	80	30	40	30	40	60	100	140	30	30	60	120	90	50	80	30
I			6.08	60	30	30	30	60	40	70	30	30	30	40	30	50	100	80	80	60	110	70	30	130	50	120	40	60	50	120	70	70	60	80	50	30	30	60	50	40	30	30	30	130	40	60	110	30	70
J				40	40	40	180	30	40	50	80	30	100	100	70	70	160	80	100	30	30	200	70	70	30	30	70	30	120	30	30	80	60	120	110	60	60	50	80	30	60	90	110	50	80	30	70	70	40
K			10.56	60	120	40	30	30	110	90	30	30	30	120	70	40	40	80	90	60	80	60	100	40	40	70	30	40	30	90	30	30	30	90	30	70	80	30	50	40	70	30	30	120	70	60	90	60	30
L				40	30	40	60	60	30	70	30	30	50	90	80	90	60	130	110	30	90	30	80	50	40	60	30	60	60	40	60	90	130	30	120	40	40	90	80	30	60	140	50	30	70	30	80	70	30
M			18.36	40	40	150	60	70	40	60	70	90	90	30	90	40	130	30	40	100	80	90	70	40	110	110	50	30	30	120	30	80	200	30	40	40	60	30	80	70	50	80	30	30	60	80	30	30	100
N				80	50	70	30	30	50	80	60	70	40	60	140	30	70	100	70	120	30	110	70	70	80	40	70	60	40	110	60	60	30	30	30	30	100	50	60	30	50	170	90	80	30	60	80	50	50
O			32	90	30	40	60	40	30	30	110	100	110	30	30	100	60	210	40	60	70	140	70	30	90	150	70	30	40	60	40	70	80	60	30	80	90	80	70	30	90	80	130	100	30	70	30	80	70
P				30	40	30	30	70	30	30	30	30	30	30	30	30	80	30	30	60	40	90	30	70	70	30	70	70	40	60	190	60	30	110	40	40	60	80	90	30	30	90	30	110	100	50	140	40	50
[truncated: 252 more columns]
