# Supplementary material for: The IRE1β-mediated unfolded protein response is repressed by the chaperone AGR2 in mucin producing cells
Source: EMBO J. 2023 Dec 18;43(5):719–53. doi: 10.1038/s44318-023-00014-z (PMC10907699; doi:10.1038/s44318-023-00014-z)
Supplement: Supplementary file 8 — Source Data Fig. 6 [file 44318_2023_14_MOESM8_ESM.zip › Fig 6/C-E/AGR2 C81E/20230216 rep3.xlsx]

## Sheet: evaluation
User: USER
Path: C:\Program Files (x86)\BMG\CLARIOstar\User\Data
Test ID: 239
Test Name: ln327_BRET kinetic
Date: 16/02/2023
Time: 12:59:34
ID1: 20230216 run5
Luminescence
Well	Content	Raw Data (458-66 1)	Raw Data (458-66 1)	Raw Data (458-66 1)	Raw Data (458-66 1)	Raw Data (458-66 1)	Raw Data (458-66 1)	Raw Data (458-66 1)	Raw Data (458-66 1)	Raw Data (458-66 1)	Raw Data (458-66 1)	Raw Data (458-66 1)	Raw Data (458-66 1)	Raw Data (458-66 1)	Raw Data (458-66 1)	Raw Data (458-66 1)	Raw Data (458-66 1)	Raw Data (458-66 1)	Raw Data (458-66 1)	Raw Data (458-66 1)	Raw Data (458-66 1)	Raw Data (458-66 1)	Raw Data (458-66 1)	Raw Data (458-66 1)	Raw Data (458-66 1)	Raw Data (458-66 1)	Raw Data (458-66 1)	Raw Data (458-66 1)	Raw Data (458-66 1)	Raw Data (458-66 1)	Raw Data (458-66 1)	Raw Data (458-66 1)	Raw Data (458-66 1)	Raw Data (458-66 1)	Raw Data (458-66 1)	Raw Data (458-66 1)	Raw Data (458-66 1)	Raw Data (458-66 1)	Raw Data (458-66 1)	Raw Data (458-66 1)	Raw Data (458-66 1)	Raw Data (458-66 1)	Raw Data (458-66 1)	Raw Data (458-66 1)	Raw Data (458-66 1)	Raw Data (458-66 1)	Raw Data (458-66 1)	Raw Data (458-66 1)	Raw Data (458-66 1)
	Time	0 min	0 min 20 s	0 min 40 s	1 min	1 min 20 s	1 min 40 s	2 min	2 min 20 s	2 min 40 s	3 min	3 min 20 s	3 min 40 s	4 min	4 min 20 s	4 min 40 s	5 min	5 min 20 s	5 min 40 s	6 min	6 min 20 s	6 min 40 s	7 min	7 min 20 s	7 min 40 s	8 min	8 min 20 s	8 min 40 s	9 min	9 min 20 s	9 min 40 s	10 min	10 min 20 s	10 min 40 s	11 min	11 min 20 s	11 min 40 s	12 min	12 min 20 s	12 min 40 s	13 min	13 min 20 s	13 min 40 s	14 min	14 min 20 s	14 min 40 s	15 min	15 min 20 s	15 min 40 s
A01	Sample X1	2610970	2608080	2544520	2547750	2544960	2536540	2493060	2478730	2461410	2441700	2417840	2360240	2314720	2292480	2251540	2229960	2188660	2188310	2144760	2110890	2071560	2058180	2012540	2006970	1933860	1931080	1910540	1869060	1856280	1809850	1805070	1771810	1754380	1722430	1687370	1667760	1659220	1643140	1612560	1583500	1578940	1551190	1530080	1513580	1493000	1468360	1459940	1436470
A02	Sample X2	60	60	110	70	40	100	90	70	70	30	70	60	40	130	110	30	50	200	90	50	90	90	70	30	100	80	50	120	40	80	40	70	60	110	50	80	60	30	170	40	30	80	130	100	70	30	30	30
B01	Sample X3	2763050	2679850	2609410	2652390	2602260	2581490	2573800	2532900	2528310	2481950	2427710	2371110	2351000	2317180	2267550	2244760	2195750	2177530	2149290	2095770	2071240	2014410	2016220	1961470	1919030	1905510	1872280	1845880	1799910	1778020	1762320	1746270	1711350	1692120	1663400	1660030	1619200	1593440	1578440	1553160	1552320	1498330	1489300	1471420	1450310	1427430	1419380	1408450
B02	Sample X4	100	150	30	60	50	30	60	50	100	70	30	100	110	100	60	80	30	50	80	60	90	30	80	30	70	60	100	40	50	30	70	80	130	80	40	60	90	120	40	40	80	40	30	70	40	80	100	120
C01	Sample X5	2420320	2457650	2430960	2428200	2421700	2387430	2359270	2329530	2316000	2286970	2249940	2216460	2186170	2147350	2112340	2083460	2056330	2011290	1994060	1954870	1936700	1921560	1884720	1843370	1814210	1788590	1760220	1751400	1718800	1681260	1658400	1648690	1628680	1602500	1584360	1552500	1540880	1515620	1511360	1476970	1471330	1450960	1426710	1416160	1397420	1365440	1367030	1331760
C02	Sample X6	50	140	100	60	120	110	40	100	30	30	30	40	80	40	70	150	100	80	60	90	30	150	50	70	90	50	130	120	120	110	80	130	250	90	70	170	90	70	30	90	50	80	30	120	100	130	60	130
D01	Sample X7	2489460	2389290	2434960	2383240	2365210	2355880	2342410	2311080	2261530	2233110	2195890	2147210	2109900	2065310	2044110	2020070	1966760	1959050	1914560	1885570	1861030	1832830	1794730	1784070	1746120	1715880	1705170	1687780	1651000	1629800	1600700	1588900	1570560	1539330	1530580	1497520	1471190	1452270	1436190	1407960	1397430	1384770	1366960	1348070	1325690	1302500	1293960	1273810
D02	Sample X8	90	40	60	30	70	30	30	30	40	50	110	110	110	30	110	30	160	170	70	100	50	90	110	200	90	120	30	60	40	70	30	30	80	50	150	80	150	50	60	60	110	90	90	140	30	100	70	50
E01	Sample X9	2364290	2484600	2481410	2499350	2508030	2467170	2431420	2399360	2375590	2330280	2304550	2272110	2237870	2163690	2166160	2130160	2084420	2049900	2021940	1988110	1961590	1914820	1894740	1852800	1825990	1794760	1782230	1750540	1735450	1702180	1687810	1665950	1625080	1600030	1571850	1566010	1549440	1522920	1498060	1482210	1468720	1450020	1415540	1398880	1390560	1378950	1363190	1343670
E02	Sample X10	120	70	120	80	30	30	90	140	40	60	100	80	50	30	50	200	40	90	80	120	80	30	70	150	80	50	90	120	100	70	100	100	40	120	100	30	90	30	50	110	90	100	50	130	30	210	80	30
F01	Sample X11	2128560	2056600	2098240	2116080	2081900	2076530	2050170	2005690	2008500	1969320	1952700	1898450	1867830	1859090	1820220	1789460	1771090	1741210	1717570	1685980	1647800	1626690	1610470	1600370	1569190	1553630	1517950	1502360	1491020	1471440	1460960	1433950	1410310	1375520	1377710	1368940	1345490	1322220	1310040	1298850	1290490	1265260	1247590	1233420	1207770	1209050	1206460	1183590
F02	Sample X12	130	30	100	60	40	30	110	70	50	40	90	40	110	30	70	30	80	30	140	80	30	80	50	20	80	100	30	60	50	60	80	90	90	40	50	120	60	30	60	90	160	40	80	120	100	50	60	60
G01	Sample X13	2521120	2565010	2542600	2558160	2518040	2495130	2443090	2414850	2355240	2339140	2301540	2269700	2235350	2196490	2166470	2140770	2096550	2076170	2039090	2008920	1975380	1947030	1925590	1899870	1874660	1831990	1808680	1782270	1760920	1729650	1719930	1697730	1660700	1638260	1617450	1603550	1578710	1554570	1538840	1499620	1491980	1479940	1455820	1418760	1411260	1394990	1387120	1363860
G02	Sample X14	70	90	50	60	40	50	80	150	70	30	90	40	130	70	130	70	30	80	40	100	60	70	110	30	30	20	160	30	70	50	90	40	80	110	70	50	30	80	30	80	100	90	70	110	140	30	30	40
H01	Sample X15	2461210	2424370	2441950	2387220	2403250	2346720	2323250	2292560	2250260	2226690	2190560	2138620	2115540	2085240	2050840	2005000	2009860	1978840	1934430	1939220	1909910	1867650	1842310	1805510	1798280	1756670	1748650	1692200	1679060	1646700	1634280	1614080	1584210	1559700	1548920	1506640	1506970	1497240	1474220	1457690	1431320	1408900	1387490	1367860	1356570	1341140	1307340	1307580
H02	Sample X16	120	50	60	110	30	80	60	140	60	60	20	50	80	30	30	80	50	30	110	50	30	130	30	70	100	70	100	30	80	110	50	80	100	70	30	50	150	80	60	90	90	130	100	110	60	70	90	70
I01	Sample X17	2299730	2436760	2515550	2534560	2501390	2500830	2465410	2432810	2392270	2362550	2317170	2273440	2244640	2197560	2184180	2129430	2118880	2085540	2038290	2020080	1964080	1954940	1938680	1903510	1880640	1840670	1814400	1792990	1778980	1749290	1721950	1704420	1684980	1664720	1637080	1609800	1598760	1575750	1545430	1527910	1515520	1485340	1483860	1465180	1444370	1423400	1411590	1401540
I02	Sample X18	20	80	30	140	230	120	50	60	60	50	30	30	80	30	70	80	50	100	30	70	70	30	60	60	60	30	30	110	120	70	120	40	210	40	30	160	60	90	120	60	60	120	180	100	90	80	70	90
J01	Sample X19	2484470	2550140	2586150	2562180	2529160	2483440	2474170	2409720	2374860	2330410	2285680	2257220	2223110	2167320	2140220	2100870	2064260	2057350	2017410	1984130	1962860	1932420	1896740	1870720	1842810	1821910	1805430	1775130	1749940	1732720	1723610	1673030	1643480	1626180	1604510	1586800	1566920	1547290	1530290	1510880	1481300	1475040	1454360	1445740	1405290	1392910	1380670	1366840
J02	Sample X20	120	30	30	110	130	40	30	30	60	120	70	170	100	30	80	100	170	90	30	90	110	90	100	30	70	30	60	60	30	180	30	60	80	90	170	110	80	80	50	30	200	90	30	60	40	70	30	70
K01	Sample X21	2562890	2613820	2610380	2593280	2555840	2507240	2478260	2436600	2387080	2362920	2319440	2304210	2260020	2228160	2194590	2177570	2149690	2132220	2103310	2066060	2045720	2013290	2008160	1968720	1930750	1904390	1881000	1854330	1818210	1800430	1792820	1763130	1739600	1710670	1688310	1651240	1659720	1618500	1598640	1581630	1566570	1546350	1522910	1502890	1490920	1476610	1457730	1435620
K02	Sample X22	90	30	90	50	340	100	110	70	30	30	30	100	50	70	30	30	110	130	100	120	80	50	90	30	30	80	80	60	110	70	60	40	70	100	40	80	50	30	60	60	80	80	100	90	30	30	30	160
L01	Sample X23	2483140	2524020	2556770	2559760	2532010	2490340	2423760	2401600	2371790	2331950	2286000	2243640	2221180	2179070	2141220	2129670	2100830	2054660	2061310	2005730	1966780	1960190	1942570	1904180	1865380	1842310	1835820	1778480	1766450	1745760	1716830	1693310	1665840	1647720	1630360	1621310	1594270	1564290	1546840	1514220	1508170	1494140	1468310	1453230	1438520	1411530	1406730	1378010
L02	Sample X24	100	30	90	70	60	130	120	80	50	90	170	70	140	60	50	80	70	100	160	90	80	30	50	30	40	60	110	80	90	70	80	40	80	130	30	50	90	70	40	110	70	30	90	40	90	60	80	70
M01	Sample X25	2411210	2510730	2535670	2505160	2476620	2453740	2435790	2382850	2347700	2322290	2275300	2234770	2201490	2187410	2159070	2120960	2093310	2074120	2036170	2028480	1998630	1974470	1937200	1917950	1895000	1868340	1858250	1831390	1792420	1776080	1742700	1734300	1699660	1690200	1660860	1642140	1627510	1604910	1574240	1563940	1549160	1521880	1519630	1493610	1484300	1453540	1443300	1427010
M02	Sample X26	60	70	70	30	70	110	60	50	30	80	60	110	40	60	60	100	30	80	30	40	40	90	70	130	50	90	80	40	30	30	120	40	30	170	70	110	100	40	50	70	70	120	110	50	80	200	140	30
N01	Sample X27	2463740	2543990	2542930	2557640	2527870	2491720	2441490	2418800	2374460	2344140	2316860	2263210	2247070	2214220	2177900	2165560	2114040	2080030	2060920	2031520	2036420	2007510	1952680	1928070	1914220	1869690	1861350	1831660	1813830	1781880	1747340	1726170	1729830	1688990	1652420	1635950	1611660	1610960	1585880	1567970	1545650	1530940	1499200	1475910	1463110	1443490	1435560	1394980
N02	Sample X28	610	110	80	60	30	140	80	110	70	120	20	30	70	40	30	120	30	70	60	30	30	70	80	60	70	60	20	60	40	70	70	80	40	40	40	30	50	100	30	40	60	40	80	60	110	70	110	150
O01	Sample X29	2531180	2580650	2576250	2555100	2509370	2499240	2465950	2456070	2429030	2382150	2337710	2311630	2282720	2259780	2224350	2208480	2159620	2130410	2109540	2085340	2065070	2027450	1995110	1977930	1954930	1941440	1911830	1878390	1869170	1848040	1822300	1788880	1782560	1759590	1729690	1712650	1687810	1670160	1669330	1631430	1634670	1602930	1594250	1564680	1540480	1528250	1517840	1506860
O02	Sample X30	50	50	110	130	120	70	40	50	40	40	70	80	50	30	60	80	80	70	90	70	110	40	130	40	60	30	80	60	30	100	60	110	30	150	70	120	100	50	50	30	60	70	30	90	90	80	20	60
P01	Sample X31	2472760	2588580	2617750	2583410	2542040	2498790	2457790	2424970	2378860	2359960	2306950	2259540	2238510	2182350	2164580	2131150	2103730	2065340	2062740	2023420	1982390	1956230	1941670	1915740	1893540	1856160	1823980	1822710	1796520	1769730	1750630	1719900	1699220	1680470	1657010	1616690	1608240	1601300	1573110	1554870	1539210	1506160	1492480	1482230	1454850	1443200	1418790	1390320
P02	Sample X32	470	70	40	60	110	20	30	70	60	120	60	60	30	90	50	30	80	50	30	70	30	80	130	80	30	140	120	60	30	80	30	90	70	60	100	70	110	70	50	80	140	70	40	100	80	160	30	30
Data evaluation
nluc em (458-66)				Time (s)
	[3155] (uM)	[2986_4] (uM)	[2835] (uM)	0	20	40	60	80	100	120	140	160	180	200	220	240	260	280	300	320	340	360	380	400	420	440	460	480	500	520	540	560	580	600	620	640	660	680	700	720	740	760	780	800	820	840	860	880	900
A	0.015			2610970	2608080	2544520	2547750	2544960	2536540	2493060	2478730	2461410	2441700	2417840	2360240	2314720	2292480	2251540	2229960	2188660	2188310	2144760	2110890	2071560	2058180	2012540	2006970	1933860	1931080	1910540	1869060	1856280	1809850	1805070	1771810	1754380	1722430	1687370	1667760	1659220	1643140	1612560	1583500	1578940	1551190	1530080	1513580	1493000	1468360
B				2763050	2679850	2609410	2652390	2602260	2581490	2573800	2532900	2528310	2481950	2427710	2371110	2351000	2317180	2267550	2244760	2195750	2177530	2149290	2095770	2071240	2014410	2016220	1961470	1919030	1905510	1872280	1845880	1799910	1778020	1762320	1746270	1711350	1692120	1663400	1660030	1619200	1593440	1578440	1553160	1552320	1498330	1489300	1471420	1450310	1427430
C	0.015	1		2420320	2457650	2430960	2428200	2421700	2387430	2359270	2329530	2316000	2286970	2249940	2216460	2186170	2147350	2112340	2083460	2056330	2011290	1994060	1954870	1936700	1921560	1884720	1843370	1814210	1788590	1760220	1751400	1718800	1681260	1658400	1648690	1628680	1602500	1584360	1552500	1540880	1515620	1511360	1476970	1471330	1450960	1426710	1416160	1397420	1365440
D				2489460	2389290	2434960	2383240	2365210	2355880	2342410	2311080	2261530	2233110	2195890	2147210	2109900	2065310	2044110	2020070	1966760	1959050	1914560	1885570	1861030	1832830	1794730	1784070	1746120	1715880	1705170	1687780	1651000	1629800	1600700	1588900	1570560	1539330	1530580	1497520	1471190	1452270	1436190	1407960	1397430	1384770	1366960	1348070	1325690	1302500
E	0.015	1	2	2364290	2484600	2481410	2499350	2508030	2467170	2431420	2399360	2375590	2330280	2304550	2272110	2237870	2163690	2166160	2130160	2084420	2049900	2021940	1988110	1961590	1914820	1894740	1852800	1825990	1794760	1782230	1750540	1735450	1702180	1687810	1665950	1625080	1600030	1571850	1566010	1549440	1522920	1498060	1482210	1468720	1450020	1415540	1398880	1390560	1378950
F				2128560	2056600	2098240	2116080	2081900	2076530	2050170	2005690	2008500	1969320	1952700	1898450	1867830	1859090	1820220	1789460	1771090	1741210	1717570	1685980	1647800	1626690	1610470	1600370	1569190	1553630	1517950	1502360	1491020	1471440	1460960	1433950	1410310	1375520	1377710	1368940	1345490	1322220	1310040	1298850	1290490	1265260	1247590	1233420	1207770	1209050
G	0.015	1	3.47	2521120	2565010	2542600	2558160	2518040	2495130	2443090	2414850	2355240	2339140	2301540	2269700	2235350	2196490	2166470	2140770	2096550	2076170	2039090	2008920	1975380	1947030	1925590	1899870	1874660	1831990	1808680	1782270	1760920	1729650	1719930	1697730	1660700	1638260	1617450	1603550	1578710	1554570	1538840	1499620	1491980	1479940	1455820	1418760	1411260	1394990
H				2461210	2424370	2441950	2387220	2403250	2346720	2323250	2292560	2250260	2226690	2190560	2138620	2115540	2085240	2050840	2005000	2009860	1978840	1934430	1939220	1909910	1867650	1842310	1805510	1798280	1756670	1748650	1692200	1679060	1646700	1634280	1614080	1584210	1559700	1548920	1506640	1506970	1497240	1474220	1457690	1431320	1408900	1387490	1367860	1356570	1341140
I	0.015	1	6.08	2299730	2436760	2515550	2534560	2501390	2500830	2465410	2432810	2392270	2362550	2317170	2273440	2244640	2197560	2184180	2129430	2118880	2085540	2038290	2020080	1964080	1954940	1938680	1903510	1880640	1840670	1814400	1792990	1778980	1749290	1721950	1704420	1684980	1664720	1637080	1609800	1598760	1575750	1545430	1527910	1515520	1485340	1483860	1465180	1444370	1423400
J				2484470	2550140	2586150	2562180	2529160	2483440	2474170	2409720	2374860	2330410	2285680	2257220	2223110	2167320	2140220	2100870	2064260	2057350	2017410	1984130	1962860	1932420	1896740	1870720	1842810	1821910	1805430	1775130	1749940	1732720	1723610	1673030	1643480	1626180	1604510	1586800	1566920	1547290	1530290	1510880	1481300	1475040	1454360	1445740	1405290	1392910
K	0.015	1	10.56	2562890	2613820	2610380	2593280	2555840	2507240	2478260	2436600	2387080	2362920	2319440	2304210	2260020	2228160	2194590	2177570	2149690	2132220	2103310	2066060	2045720	2013290	2008160	1968720	1930750	1904390	1881000	1854330	1818210	1800430	1792820	1763130	1739600	1710670	1688310	1651240	1659720	1618500	1598640	1581630	1566570	1546350	1522910	1502890	1490920	1476610
L				2483140	2524020	2556770	2559760	2532010	2490340	2423760	2401600	2371790	2331950	2286000	2243640	2221180	2179070	2141220	2129670	2100830	2054660	2061310	2005730	1966780	1960190	1942570	1904180	1865380	1842310	1835820	1778480	1766450	1745760	1716830	1693310	1665840	1647720	1630360	1621310	1594270	1564290	1546840	1514220	1508170	1494140	1468310	1453230	1438520	1411530
M	0.015	1	18.36	2411210	2510730	2535670	2505160	2476620	2453740	2435790	2382850	2347700	2322290	2275300	2234770	2201490	2187410	2159070	2120960	2093310	2074120	2036170	2028480	1998630	1974470	1937200	1917950	1895000	1868340	1858250	1831390	1792420	1776080	1742700	1734300	1699660	1690200	1660860	1642140	1627510	1604910	1574240	1563940	1549160	1521880	1519630	1493610	1484300	1453540
N				2463740	2543990	2542930	2557640	2527870	2491720	2441490	2418800	2374460	2344140	2316860	2263210	2247070	2214220	2177900	2165560	2114040	2080030	2060920	2031520	2036420	2007510	1952680	1928070	1914220	1869690	1861350	1831660	1813830	1781880	1747340	1726170	1729830	1688990	1652420	1635950	1611660	1610960	1585880	1567970	1545650	1530940	1499200	1475910	1463110	1443490
O	0.015	1	32	2531180	2580650	2576250	2555100	2509370	2499240	2465950	2456070	2429030	2382150	2337710	2311630	2282720	2259780	2224350	2208480	2159620	2130410	2109540	2085340	2065070	2027450	1995110	1977930	1954930	1941440	1911830	1878390	1869170	1848040	1822300	1788880	1782560	1759590	1729690	1712650	1687810	1670160	1669330	1631430	1634670	1602930	1594250	1564680	1540480	1528250
P				2472760	2588580	2617750	2583410	2542040	2498790	2457790	2424970	2378860	2359960	2306950	2259540	2238510	2182350	2164580	2131150	2103730	2065340	2062740	2023420	1982390	1956230	1941670	1915740	1893540	1856160	1823980	1822710	1796520	1769730	1750630	1719900	1699220	1680470	1657010	1616690	1608240	1601300	1573110	1554870	1539210	1506160	1492480	1482230	1454850	1443200
nluc em (458-66)				Time (s)
	[3155] (uM)	[2986_4] (uM)	[2794] (uM)	0	20	40	60	80	100	120	140	160	180	200	220	240	260	280	300	320	340	360	380	400	420	440	460	480	500	520	540	560	580	600	620	640	660	680	700	720	740	760	780	800	820	840	860	880	900
A		1		60	60	110	70	40	100	90	70	70	30	70	60	40	130	110	30	50	200	90	50	90	90	70	30	100	80	50	120	40	80	40	70	60	110	50	80	60	30	170	40	30	80	130	100	70	30
B				100	150	30	60	50	30	60	50	100	70	30	100	110	100	60	80	30	50	80	60	90	30	80	30	70	60	100	40	50	30	70	80	130	80	40	60	90	120	40	40	80	40	30	70	40	80
C	buffer only			50	140	100	60	120	110	40	100	30	30	30	40	80	40	70	150	100	80	60	90	30	150	50	70	90	50	130	120	120	110	80	130	250	90	70	170	90	70	30	90	50	80	30	120	100	130
D				90	40	60	30	70	30	30	30	40	50	110	110	110	30	110	30	160	170	70	100	50	90	110	200	90	120	30	60	40	70	30	30	80	50	150	80	150	50	60	60	110	90	90	140	30	100
E			2	120	70	120	80	30	30	90	140	40	60	100	80	50	30	50	200	40	90	80	120	80	30	70	150	80	50	90	120	100	70	100	100	40	120	100	30	90	30	50	110	90	100	50	130	30	210
F				130	30	100	60	40	30	110	70	50	40	90	40	110	30	70	30	80	30	140	80	30	80	50	20	80	100	30	60	50	60	80	90	90	40	50	120	60	30	60	90	160	40	80	120	100	50
G			3.47	70	90	50	60	40	50	80	150	70	30	90	40	130	70	130	70	30	80	40	100	60	70	110	30	30	20	160	30	70	50	90	40	80	110	70	50	30	80	30	80	100	90	70	110	140	30
H				120	50	60	110	30	80	60	140	60	60	20	50	80	30	30	80	50	30	110	50	30	130	30	70	100	70	100	30	80	110	50	80	100	70	30	50	150	80	60	90	90	130	100	110	60	70
I			6.08	20	80	30	140	230	120	50	60	60	50	30	30	80	30	70	80	50	100	30	70	70	30	60	60	60	30	30	110	120	70	120	40	210	40	30	160	60	90	120	60	60	120	180	100	90	80
J				120	30	30	110	130	40	30	30	60	120	70	170	100	30	80	100	170	90	30	90	110	90	100	30	70	30	60	60	30	180	30	60	80	90	170	110	80	80	50	30	200	90	30	60	40	70
K			10.56	90	30	90	50	340	100	110	70	30	30	30	100	50	70	30	30	110	130	100	120	80	50	90	30	30	80	80	60	110	70	60	40	70	100	40	80	50	30	60	60	80	80	100	90	30	30
L				100	30	90	70	60	130	120	80	50	90	170	70	140	60	50	80	70	100	160	90	80	30	50	30	40	60	110	80	90	70	80	40	80	130	30	50	90	70	40	110	70	30	90	40	90	60
M			18.36	60	70	70	30	70	110	60	50	30	80	60	110	40	60	60	100	30	80	30	40	40	90	70	130	50	90	80	40	30	30	120	40	30	170	70	110	100	40	50	70	70	120	110	50	80	200
N				610	110	80	60	30	140	80	110	70	120	20	30	70	40	30	120	30	70	60	30	30	70	80	60	70	60	20	60	40	70	70	80	40	40	40	30	50	100	30	40	60	40	80	60	110	70
O			32	50	50	110	130	120	70	40	50	40	40	70	80	50	30	60	80	80	70	90	70	110	40	130	40	60	30	80	60	30	100	60	110	30	150	70	120	100	50	50	30	60	70	30	90	90	80
P				470	70	40	60	110	20	30	70	60	120	60	60	30	90	50	30	80	50	30	70	30	80	130	80	30	140	120	60	30	80	30	90	70	60	100	70	110	70	50	80	140	70	40	100	80	160
mGL em (528-48)				Time (s)
	[3155] (uM)	[2986_4] (uM)	[2835] (uM)	0	20	40	60	80	100	120	140	160	180	200	220	240	260	280	300	320	340	360	380	400	420	440	460	480	500	520	540	560	580	600	620	640	660	680	700	720	740	760	780	800	820	840	860	880	900
A	0.015			353120	364930	357730	353910	360380	359480	351180	343070	341370	337440	340390	329940	328910	328280	316310	324160	308680	299350	305450	292700	295070	288040	281690	277860	277590	263970	266950	259540	264900	257630	255340	251790	246090	241390	242720	241930	234450	225420	227950	226790	217460	214370	218320	206690	207270	209810
B				390560	363190	367300	359300	367420	361960	357020	360050	348510	344250	342540	333680	329180	325300	315870	313680	305660	300150	297040	294030	290600	284490	273860	270880	274790	260650	257010	262350	251040	250900	250800	241610	243330	235910	234570	225160	226520	226380	224240	216620	209930	211240	206160	206400	202830	208440
C	0.015	1		526870	535080	532080	527600	529050	527090	513380	514690	502640	490700	491190	481550	472760	472340	464510	451200	446800	443790	437270	431120	423640	413100	414380	400470	395650	388420	394160	381910	381000	376290	367360	356960	352330	356850	346930	346630	336340	332250	328060	326460	325060	323910	319220	315790	302150	293850
D				540930	530720	531260	521720	509750	515710	501490	504300	491510	477880	481640	471200	457210	455520	440680	438280	425040	419780	419820	412820	408300	399520	391390	389980	382010	385960	379880	367920	350970	356960	356550	348800	344210	336110	335740	323580	330480	316360	310460	310450	311360	302140	298070	296150	292260	288600
E	0.015	1	2	540890	523040	532930	532350	527110	523620	508070	503850	500090	489350	487000	473740	464240	461810	459260	450640	446260	433910	417650	414490	410010	406060	402920	396970	395430	383660	373720	377980	361230	358920	358400	357630	354630	342320	331900	333760	326170	322050	317270	315610	308790	304320	298350	296600	292960	292600
F				444780	448000	436150	447770	445790	427610	431070	414530	406950	405110	392410	390120	383340	385950	377990	370300	366950	357070	352780	349290	342950	337210	335000	328810	326610	318330	316780	314840	310090	300940	298580	293790	297190	290600	288690	282820	283240	277800	278360	265210	265490	273420	257550	255330	252670	253670
G	0.015	1	3.47	554610	543400	535510	535010	520950	522210	512370	490790	478950	474980	465000	462190	461600	443390	442620	433600	430340	429550	425050	406370	408750	395150	390160	387130	376710	374330	372700	362900	366860	352960	351770	340060	343460	334740	331260	327200	324260	321010	314660	314370	306920	305640	295060	292550	292430	286850
H				527100	518900	514050	506500	495390	488060	480460	466780	456900	448620	448930	433970	429040	424610	411730	416360	409060	398200	396610	390520	385700	380000	371140	361910	358240	352040	348030	342800	334600	335200	333880	328320	325410	321800	315840	309760	306950	306390	300750	288170	292750	286200	280510	284490	273640	271830
I	0.015	1	6.08	518620	517620	513580	506190	501680	499170	484040	482610	469240	464670	445210	444990	439040	429180	423070	406030	409510	398190	392090	382550	388650	382090	373650	368460	355150	356880	352720	345980	346250	344980	331310	330320	323090	325270	315820	316310	307610	308990	302440	299200	297530	296350	291570	280480	278740	283540
J				540790	541340	548720	521200	508100	502950	488550	475390	465140	454080	441850	436400	434210	416470	410370	412240	405580	392340	391640	381330	378680	376320	364350	368020	354650	353610	347830	346730	343240	339560	325390	326390	312500	318390	311700	302640	301940	293430	297900	288050	288330	286260	282520	283620	280330	272450
K	0.015	1	10.56	538610	524500	515160	493830	496750	475250	462980	466150	446810	434660	432240	420500	410250	402010	400060	395650	386020	382720	383960	373560	365700	362250	355370	351720	339640	338880	335940	331250	334280	322870	314550	311530	311360	302870	305700	301930	294760	292450	291380	281510	277740	278190	274250	268480	269960	261260
L				524290	525350	515480	496200	484590	470720	463520	442960	434350	429460	414840	405940	401930	396910	392980	387240	382560	373530	365490	365120	358140	346330	340220	343570	340050	326940	328480	321540	317610	312800	297130	304220	301430	292040	292920	282560	281260	279410	277350	268800	272180	266660	265080	259790	253230	251900
M	0.015	1	18.36	504470	490790	486500	465860	454010	442370	428360	413390	407220	395920	383880	381060	375620	364880	364240	354610	354290	340170	335900	336100	334900	325920	323990	316880	306530	307230	304620	301470	297100	291650	282210	283370	284680	275940	270030	272250	264170	263000	257060	261390	255380	251070	242560	244300	248060	241980
N				521530	504760	504110	479630	472420	451980	438490	431670	411810	404070	405150	382690	382950	375050	365390	361380	356950	353310	342270	333610	337520	328850	328130	324570	311640	308220	301340	300700	295990	290580	289130	284600	275360	272010	274670	272110	263920	259720	256970	258670	253910	250670	243530	240710	242120	234220
O	0.015	1	32	507480	498600	474810	454920	443770	431850	419440	409420	400500	393370	379870	372300	365860	359670	356170	348610	345650	334240	340340	328850	321700	320980	307310	313450	310340	301360	300460	294240	292320	283450	280430	276850	278930	272030	266540	259800	263870	254190	255870	252610	251050	253710	245590	247510	237930	235720
P				529970	512030	494100	473130	445140	430510	421010	407060	389270	380650	369420	371090	365150	354110	346480	344360	332280	329330	318880	318770	318620	307820	307120	304910	289280	294190	288650	278460	280630	274650	270330	271280	257430	263320	252180	252380	248170	240660	244420	239990	240810	231810	233760	228460	223620	224530
mGL em (528-48)				Time (s)
	[3155] (uM)	[2986_4] (uM)	[2794] (uM)	0	20	40	60	80	100	120	140	160	180	200	220	240	260	280	300	320	340	360	380	400	420	440	460	480	500	520	540	560	580	600	620	640	660	680	700	720	740	760	780	800	820	840	860	880	900
A		1		90	70	70	40	30	50	30	30	50	50	50	30	30	30	80	30	50	30	90	70	40	30	30	30	30	70	60	30	70	50	70	30	90	40	60	100	30	30	30	50	40	70	30	30	40	30
B				120	100	30	30	30	90	30	60	40	60	80	30	30	40	30	30	30	60	40	30	80	160	70	50	40	80	30	40	30	60	70	40	30	60	80	50	30	30	70	140	70	90	30	50	80	30
C	buffer only			60	50	60	30	70	30	50	80	30	30	30	40	30	70	30	40	70	40	30	40	30	90	70	30	20	30	50	30	60	40	110	50	40	30	30	30	30	100	30	30	50	30	40	30	90	30
D				140	30	120	30	30	110	80	30	70	30	70	80	40	60	90	30	80	50	50	30	30	30	30	30	30	30	30	40	50	40	30	60	100	40	30	70	60	30	50	50	30	30	70	70	30	30
E			2	30	30	150	40	30	40	50	120	30	30	30	30	40	80	30	30	60	30	40	30	30	90	50	50	30	20	30	30	30	60	50	70	30	60	50	30	30	30	130	40	40	30	50	30	30	40
F				30	30	60	30	30	30	50	70	30	50	30	40	80	30	30	30	30	30	30	40	30	30	60	30	90	30	30	70	30	40	60	60	80	90	70	50	30	40	80	30	30	30	60	110	70	80
G			3.47	30	40	30	30	30	30	60	40	30	30	40	30	30	40	70	30	60	80	30	30	70	30	30	30	80	30	80	40	40	30	70	30	50	80	40	40	120	40	140	30	30	60	60	40	40	40
H				60	30	80	30	30	30	60	30	40	100	60	70	80	30	50	30	70	100	30	40	40	70	30	50	40	50	30	50	50	30	30	50	80	110	30	110	70	30	60	90	30	40	50	40	30	70
I			6.08	60	30	30	60	50	60	60	60	30	110	80	70	70	90	60	40	30	80	50	60	30	150	30	30	60	30	80	80	30	70	70	30	50	30	60	70	40	60	30	60	30	30	30	40	80	90
J				50	60	110	100	70	30	60	30	50	40	30	30	40	30	60	30	70	50	40	30	60	30	110	30	30	60	30	60	60	30	40	30	60	30	40	30	40	60	30	40	50	80	40	40	30	30
K			10.56	90	30	110	30	40	30	30	30	30	60	40	40	30	30	60	40	30	50	30	70	30	80	70	70	50	30	90	30	30	60	30	30	30	40	30	100	70	100	90	70	60	40	60	70	130	30
L				70	30	60	90	40	30	30	30	40	50	40	30	50	60	30	40	30	30	70	50	40	30	130	160	30	30	30	30	60	50	30	30	30	100	30	40	30	40	30	40	30	60	40	230	70	40
M			18.36	30	30	60	60	120	80	40	30	70	50	50	70	50	30	70	60	60	40	30	60	50	50	70	20	30	30	120	30	60	60	30	30	30	80	140	70	30	30	30	60	30	30	30	40	30	30
N				100	40	120	80	30	30	60	80	60	60	30	70	60	30	90	30	70	30	40	30	100	30	40	60	50	30	30	90	80	90	30	30	30	70	30	30	30	40	80	80	70	30	70	40	80	30
O			32	40	70	70	40	30	80	30	40	40	30	30	100	30	30	40	30	60	30	30	40	30	30	30	40	180	50	70	50	30	30	30	70	30	30	30	60	100	30	30	30	30	50	40	30	30	30
P				60	30	40	70	70	120	40	30	100	30	120	30	30	30	30	30	70	30	30	30	30	30	30	90	30	80	50	30	80	50	60	30	40	30	90	80	60	140	30	30	100	30	40	40	120	30
[truncated: 252 more columns]
