# Supplementary material for: The IRE1β-mediated unfolded protein response is repressed by the chaperone AGR2 in mucin producing cells
Source: EMBO J. 2023 Dec 18;43(5):719–53. doi: 10.1038/s44318-023-00014-z (PMC10907699; doi:10.1038/s44318-023-00014-z)
Supplement: Supplementary file 8 — Source Data Fig. 6 [file 44318_2023_14_MOESM8_ESM.zip › Fig 6/C-E/AGR2 C81S/20230328 rep2.xlsx]

## Sheet: evaluation
User: USER
Path: C:\Program Files (x86)\BMG\CLARIOstar\User\Data
Test ID: 325
Test Name: ln327_BRET kinetic
Date: 28/03/2023
Time: 12:19:17
ID1: 20230328 run3
Luminescence
Well	Content	Raw Data (458-66 1)	Raw Data (458-66 1)	Raw Data (458-66 1)	Raw Data (458-66 1)	Raw Data (458-66 1)	Raw Data (458-66 1)	Raw Data (458-66 1)	Raw Data (458-66 1)	Raw Data (458-66 1)	Raw Data (458-66 1)	Raw Data (458-66 1)	Raw Data (458-66 1)	Raw Data (458-66 1)	Raw Data (458-66 1)	Raw Data (458-66 1)	Raw Data (458-66 1)	Raw Data (458-66 1)	Raw Data (458-66 1)	Raw Data (458-66 1)	Raw Data (458-66 1)	Raw Data (458-66 1)	Raw Data (458-66 1)	Raw Data (458-66 1)	Raw Data (458-66 1)	Raw Data (458-66 1)	Raw Data (458-66 1)	Raw Data (458-66 1)	Raw Data (458-66 1)	Raw Data (458-66 1)	Raw Data (458-66 1)	Raw Data (458-66 1)	Raw Data (458-66 1)	Raw Data (458-66 1)	Raw Data (458-66 1)	Raw Data (458-66 1)	Raw Data (458-66 1)	Raw Data (458-66 1)	Raw Data (458-66 1)	Raw Data (458-66 1)	Raw Data (458-66 1)	Raw Data (458-66 1)	Raw Data (458-66 1)	Raw Data (458-66 1)	Raw Data (458-66 1)	Raw Data (458-66 1)	Raw Data (458-66 1)	Raw Data (458-66 1)	Raw Data (458-66 1)
	Time	0 min	0 min 20 s	0 min 40 s	1 min	1 min 20 s	1 min 40 s	2 min	2 min 20 s	2 min 40 s	3 min	3 min 20 s	3 min 40 s	4 min	4 min 20 s	4 min 40 s	5 min	5 min 20 s	5 min 40 s	6 min	6 min 20 s	6 min 40 s	7 min	7 min 20 s	7 min 40 s	8 min	8 min 20 s	8 min 40 s	9 min	9 min 20 s	9 min 40 s	10 min	10 min 20 s	10 min 40 s	11 min	11 min 20 s	11 min 40 s	12 min	12 min 20 s	12 min 40 s	13 min	13 min 20 s	13 min 40 s	14 min	14 min 20 s	14 min 40 s	15 min	15 min 20 s	15 min 40 s
A03	Sample X1	3452530	3287290	3364560	3480560	3394190	3341450	3283240	3253820	3188160	3093990	3075660	3036350	2970220	2927650	2879620	2828750	2798920	2720790	2675240	2633320	2606530	2563490	2513110	2492430	2429070	2401150	2351940	2320050	2292320	2254650	2207540	2182860	2133390	2118570	2091300	2046390	2014470	1993570	1969490	1929950	1902660	1881550	1846090	1820740	1806030	1765560	1745160	1721550
A04	Sample X2	170	230	170	230	170	90	60	60	120	40	120	30	180	50	30	120	90	80	130	170	40	150	110	90	100	150	150	150	60	100	160	140	40	200	110	130	180	140	60	200	60	60	110	110	240	230	30	170
B03	Sample X3	3302640	3445120	3407450	3414510	3365570	3285560	3260960	3193560	3159580	3087380	2996220	2955670	2896120	2837550	2781810	2739360	2683950	2634170	2592790	2545230	2521650	2441870	2402660	2374500	2340680	2291960	2274490	2224400	2176080	2144190	2112690	2068090	2047850	2030860	1970680	1966290	1921550	1877370	1858430	1826200	1804540	1775140	1756180	1734940	1706340	1669070	1660080	1636360
B04	Sample X4	70	100	140	110	60	150	60	100	110	50	220	70	200	130	40	130	140	120	60	210	110	180	60	130	60	110	40	120	160	170	300	160	170	130	80	180	130	40	70	210	90	60	130	50	120	290	240	140
C03	Sample X5	2936300	2908650	2976660	2979520	2936410	2879690	2894710	2884980	2867990	2790970	2780970	2742040	2722210	2701260	2645750	2599500	2566090	2521880	2480540	2445770	2388450	2328550	2324650	2261910	2224130	2202720	2163780	2143130	2084980	2074890	2027960	2002250	1956470	1946960	1894340	1890580	1851910	1806800	1803330	1762650	1737290	1727330	1693930	1665940	1644090	1635880	1593740	1575830
C04	Sample X6	60	140	110	110	150	110	80	70	150	80	110	80	170	290	110	120	180	140	130	80	130	80	120	170	90	80	120	120	100	290	180	240	110	140	100	180	130	130	100	250	140	60	310	190	150	120	280	30
D03	Sample X7	3007770	3054300	2993980	3001650	2982310	2951650	2948090	2901460	2872800	2840120	2785400	2754640	2698630	2677840	2607140	2580460	2563410	2489780	2455070	2424120	2408630	2342190	2308010	2276530	2236340	2201570	2158950	2124420	2100850	2059380	2049750	2000370	1971670	1921420	1923850	1880630	1859530	1818600	1785730	1776360	1747610	1747850	1714080	1682170	1654660	1637260	1619690	1586860
D04	Sample X8	150	140	240	170	110	40	90	120	120	110	180	200	150	70	50	290	110	120	160	110	120	60	160	190	160	150	150	160	40	120	160	150	180	240	160	270	190	70	90	250	130	50	150	100	130	40	40	40
E03	Sample X9	2921130	2909740	2915760	2946530	2944080	2935590	2917890	2912100	2886260	2853200	2849200	2818660	2793040	2722960	2705670	2669780	2645530	2609260	2576960	2520130	2462480	2428760	2386570	2339570	2311430	2279180	2248400	2194900	2154780	2133020	2102360	2068460	2040600	2010530	1975500	1938540	1909030	1896740	1869750	1831020	1806170	1774570	1750410	1714140	1689370	1689760	1658770	1627010
E04	Sample X10	70	150	40	170	250	130	100	110	130	90	110	90	180	100	40	80	90	140	160	100	220	190	120	60	370	120	130	80	60	70	120	170	160	300	170	80	150	110	90	80	120	90	240	30	180	270	90	50
F03	Sample X11	2956210	3050840	3031050	3015520	3022900	3023390	3009840	2943720	2928460	2870170	2834340	2800590	2760790	2718910	2683700	2648640	2614950	2577160	2538030	2474670	2459290	2404570	2383700	2332650	2305460	2271260	2219530	2176650	2142550	2117750	2081480	2053470	2012530	1996290	1953440	1938720	1918300	1881620	1847330	1834860	1777580	1775960	1744610	1713110	1669930	1663420	1648180	1627220
F04	Sample X12	150	130	80	150	160	90	90	120	180	160	70	70	200	160	60	100	100	120	50	130	160	80	190	160	170	160	140	130	140	150	150	180	100	120	150	80	200	100	40	70	270	120	260	150	40	330	110	290
G03	Sample X13	2979760	2989750	3105000	3083220	3090510	3089130	3057490	3036490	2997480	2957110	2910080	2886570	2839820	2781060	2744470	2702730	2656290	2645670	2584540	2514950	2499950	2440590	2412210	2398300	2346260	2307590	2277950	2220060	2196080	2179470	2151180	2124930	2088850	2056650	2010130	1983810	1959650	1919290	1890660	1861100	1848150	1810820	1784270	1771600	1747350	1702320	1697010	1665120
G04	Sample X14	140	190	110	280	90	170	210	80	110	200	80	30	200	80	180	250	250	160	100	270	70	220	130	390	170	120	140	90	200	200	170	300	100	240	110	160	160	260	30	60	140	110	220	70	140	150	150	110
H03	Sample X15	3020270	3087810	3058500	3088130	3111870	3054600	3021890	2998270	2956270	2926360	2878480	2832670	2810920	2726770	2731200	2688320	2645460	2588750	2551450	2493150	2470900	2446640	2380890	2360910	2308340	2273960	2215140	2199400	2161950	2137110	2108520	2081000	2030540	2005860	1992770	1941080	1924090	1882940	1848960	1826620	1795060	1774990	1754170	1715000	1711790	1660040	1650110	1630940
H04	Sample X16	70	70	70	90	150	130	100	190	130	130	30	110	100	120	140	60	90	70	120	130	60	100	160	190	120	130	90	70	50	170	150	100	120	270	100	110	130	200	80	40	140	190	180	140	240	160	120	140
I03	Sample X17	2820720	2876250	2906640	2914860	2924220	2939760	2902270	2883120	2864050	2812190	2797280	2764840	2719490	2707060	2680150	2612890	2575910	2525090	2503220	2453170	2418010	2359640	2329010	2299690	2271240	2226780	2210620	2175640	2132000	2087970	2088790	2026040	2012420	1975450	1939180	1922650	1901220	1869040	1837100	1819030	1792590	1758270	1737580	1706550	1703280	1660370	1650420	1618220
I04	Sample X18	560	300	350	340	430	140	130	120	320	360	200	460	170	590	360	260	220	380	240	280	280	160	310	310	260	530	300	90	270	370	280	360	390	500	210	200	380	270	200	280	240	390	260	310	170	270	240	170
J03	Sample X19	3075920	3049030	3052610	3109450	3076810	3054470	3028220	2974800	2954100	2902440	2851430	2821200	2756830	2736190	2686410	2646220	2572690	2552800	2517350	2468100	2434890	2401050	2346020	2305060	2274600	2248290	2214060	2178500	2117280	2117150	2065500	2031920	1990640	1966200	1945830	1917020	1870510	1874010	1813990	1789250	1755460	1724740	1719200	1683190	1661950	1628650	1618440	1597740
J04	Sample X20	60	110	170	130	60	30	70	140	60	60	100	210	50	150	80	240	150	110	110	130	150	150	100	110	160	170	30	100	150	240	120	110	180	240	250	120	170	200	220	80	30	150	170	90	60	100	190	30
K03	Sample X21	2899830	2970760	2964130	3001040	2989620	2952880	2945450	2914390	2895000	2843260	2795030	2742320	2682900	2672210	2623040	2561580	2515220	2465450	2429120	2376600	2340720	2303830	2269720	2231350	2173140	2143430	2120000	2086960	2061610	2014940	1992710	1965710	1924760	1885640	1864790	1840330	1810250	1786700	1755310	1728950	1695020	1663890	1667710	1610930	1610210	1572790	1559660	1534720
K04	Sample X22	190	90	40	70	180	140	320	90	180	120	270	30	140	200	260	150	260	220	180	70	80	40	260	150	130	30	140	250	110	90	100	40	120	120	80	110	220	180	170	90	180	240	130	100	70	230	110	150
L03	Sample X23	3032160	2961630	2989910	3046230	2983860	2991140	2958900	2926410	2871880	2856910	2787440	2770430	2705710	2679780	2644940	2617510	2566890	2534100	2483370	2467690	2454520	2406820	2373730	2325640	2315930	2262590	2227050	2201200	2186350	2152930	2117890	2062180	2040900	2015270	1977060	1947830	1917620	1873670	1855920	1843620	1802510	1781880	1753820	1730550	1703460	1660150	1655930	1630690
L04	Sample X24	180	50	140	160	250	220	120	50	120	130	60	120	100	120	150	160	90	190	90	130	40	170	190	190	120	130	60	140	130	210	40	180	150	170	40	160	190	240	130	120	40	110	230	120	50	160	140	130
M03	Sample X25	2939500	3025870	3108540	3091470	3066380	3054360	3003020	2967380	2941480	2924360	2885030	2840150	2809740	2780560	2739150	2707520	2669800	2640160	2568210	2545500	2489710	2454730	2419370	2377030	2345080	2309320	2252260	2222360	2197590	2140670	2116280	2083770	2054790	2041380	1998050	1964760	1944450	1907310	1876550	1843060	1826420	1803340	1777430	1757080	1745660	1707250	1676980	1651680
M04	Sample X26	160	30	40	120	70	70	110	320	70	100	120	170	160	280	210	90	110	90	150	130	140	30	120	200	130	60	110	70	160	140	120	130	160	150	70	40	40	70	100	190	170	110	120	70	50	60	230	210
N03	Sample X27	3088230	3081000	3168410	3157560	3125670	3094950	3048100	2990130	2965160	2910690	2879540	2836040	2805120	2736130	2714730	2671720	2604610	2573000	2537640	2500700	2482380	2418290	2384520	2345310	2327790	2304930	2271780	2242770	2209190	2182560	2146140	2114190	2079640	2041530	2006900	1995770	1964910	1925100	1893340	1882830	1842600	1832970	1792830	1774730	1757500	1727220	1691510	1673170
N04	Sample X28	80	190	40	90	130	110	60	260	120	60	120	160	40	110	120	200	90	140	130	30	210	60	30	60	220	120	150	70	170	130	100	110	90	120	310	120	90	300	190	230	60	100	80	150	240	190	150	120
O03	Sample X29	3070620	3121200	3172620	3139890	3103080	3069810	3056900	3003380	2947590	2926980	2888760	2846970	2810280	2764340	2744070	2693920	2663950	2632110	2615650	2566590	2518980	2515150	2449990	2406330	2352920	2336930	2292250	2282850	2235450	2206140	2170580	2127660	2104490	2074060	2045540	2010270	1975240	1947310	1913100	1905760	1870430	1839180	1831150	1796730	1776000	1743260	1707630	1708260
O04	Sample X30	150	100	220	60	140	130	90	70	60	130	100	310	160	190	190	180	80	170	140	50	180	130	270	220	110	120	90	210	100	120	70	220	220	80	130	160	180	30	90	70	30	310	230	60	70	100	150	70
P03	Sample X31	3169170	3219760	3282600	3260090	3236300	3227370	3156850	3104860	3058480	3010510	2942690	2892250	2837220	2796840	2755450	2715840	2646170	2617950	2575590	2557350	2510910	2457530	2434020	2398250	2372180	2336490	2314720	2269420	2220560	2182340	2173720	2127830	2100380	2079690	2044050	2004700	1989040	1939020	1940140	1900470	1875530	1853670	1819630	1785130	1777510	1758700	1718320	1712460
P04	Sample X32	140	60	200	140	150	70	90	210	140	80	230	120	40	110	170	170	130	90	160	160	80	270	50	30	80	50	50	140	110	60	80	90	140	120	100	220	40	90	170	40	120	120	90	300	210	60	110	120
Data evaluation
nluc em (458-66)				Time (s)
	[3155] (uM)	[2986_4] (uM)	[2795] (uM)	0	20	40	60	80	100	120	140	160	180	200	220	240	260	280	300	320	340	360	380	400	420	440	460	480	500	520	540	560	580	600	620	640	660	680	700	720	740	760	780	800	820	840	860	880	900
A	0.015			3452530	3287290	3364560	3480560	3394190	3341450	3283240	3253820	3188160	3093990	3075660	3036350	2970220	2927650	2879620	2828750	2798920	2720790	2675240	2633320	2606530	2563490	2513110	2492430	2429070	2401150	2351940	2320050	2292320	2254650	2207540	2182860	2133390	2118570	2091300	2046390	2014470	1993570	1969490	1929950	1902660	1881550	1846090	1820740	1806030	1765560
B				3302640	3445120	3407450	3414510	3365570	3285560	3260960	3193560	3159580	3087380	2996220	2955670	2896120	2837550	2781810	2739360	2683950	2634170	2592790	2545230	2521650	2441870	2402660	2374500	2340680	2291960	2274490	2224400	2176080	2144190	2112690	2068090	2047850	2030860	1970680	1966290	1921550	1877370	1858430	1826200	1804540	1775140	1756180	1734940	1706340	1669070
C	0.015	1		2936300	2908650	2976660	2979520	2936410	2879690	2894710	2884980	2867990	2790970	2780970	2742040	2722210	2701260	2645750	2599500	2566090	2521880	2480540	2445770	2388450	2328550	2324650	2261910	2224130	2202720	2163780	2143130	2084980	2074890	2027960	2002250	1956470	1946960	1894340	1890580	1851910	1806800	1803330	1762650	1737290	1727330	1693930	1665940	1644090	1635880
D				3007770	3054300	2993980	3001650	2982310	2951650	2948090	2901460	2872800	2840120	2785400	2754640	2698630	2677840	2607140	2580460	2563410	2489780	2455070	2424120	2408630	2342190	2308010	2276530	2236340	2201570	2158950	2124420	2100850	2059380	2049750	2000370	1971670	1921420	1923850	1880630	1859530	1818600	1785730	1776360	1747610	1747850	1714080	1682170	1654660	1637260
E	0.015	1	2.8	2921130	2909740	2915760	2946530	2944080	2935590	2917890	2912100	2886260	2853200	2849200	2818660	2793040	2722960	2705670	2669780	2645530	2609260	2576960	2520130	2462480	2428760	2386570	2339570	2311430	2279180	2248400	2194900	2154780	2133020	2102360	2068460	2040600	2010530	1975500	1938540	1909030	1896740	1869750	1831020	1806170	1774570	1750410	1714140	1689370	1689760
F				2956210	3050840	3031050	3015520	3022900	3023390	3009840	2943720	2928460	2870170	2834340	2800590	2760790	2718910	2683700	2648640	2614950	2577160	2538030	2474670	2459290	2404570	2383700	2332650	2305460	2271260	2219530	2176650	2142550	2117750	2081480	2053470	2012530	1996290	1953440	1938720	1918300	1881620	1847330	1834860	1777580	1775960	1744610	1713110	1669930	1663420
G	0.015	1	3.96	2979760	2989750	3105000	3083220	3090510	3089130	3057490	3036490	2997480	2957110	2910080	2886570	2839820	2781060	2744470	2702730	2656290	2645670	2584540	2514950	2499950	2440590	2412210	2398300	2346260	2307590	2277950	2220060	2196080	2179470	2151180	2124930	2088850	2056650	2010130	1983810	1959650	1919290	1890660	1861100	1848150	1810820	1784270	1771600	1747350	1702320
H				3020270	3087810	3058500	3088130	3111870	3054600	3021890	2998270	2956270	2926360	2878480	2832670	2810920	2726770	2731200	2688320	2645460	2588750	2551450	2493150	2470900	2446640	2380890	2360910	2308340	2273960	2215140	2199400	2161950	2137110	2108520	2081000	2030540	2005860	1992770	1941080	1924090	1882940	1848960	1826620	1795060	1774990	1754170	1715000	1711790	1660040
I	0.015	1	5.64	2820720	2876250	2906640	2914860	2924220	2939760	2902270	2883120	2864050	2812190	2797280	2764840	2719490	2707060	2680150	2612890	2575910	2525090	2503220	2453170	2418010	2359640	2329010	2299690	2271240	2226780	2210620	2175640	2132000	2087970	2088790	2026040	2012420	1975450	1939180	1922650	1901220	1869040	1837100	1819030	1792590	1758270	1737580	1706550	1703280	1660370
J				3075920	3049030	3052610	3109450	3076810	3054470	3028220	2974800	2954100	2902440	2851430	2821200	2756830	2736190	2686410	2646220	2572690	2552800	2517350	2468100	2434890	2401050	2346020	2305060	2274600	2248290	2214060	2178500	2117280	2117150	2065500	2031920	1990640	1966200	1945830	1917020	1870510	1874010	1813990	1789250	1755460	1724740	1719200	1683190	1661950	1628650
K	0.015	1	7.96	2899830	2970760	2964130	3001040	2989620	2952880	2945450	2914390	2895000	2843260	2795030	2742320	2682900	2672210	2623040	2561580	2515220	2465450	2429120	2376600	2340720	2303830	2269720	2231350	2173140	2143430	2120000	2086960	2061610	2014940	1992710	1965710	1924760	1885640	1864790	1840330	1810250	1786700	1755310	1728950	1695020	1663890	1667710	1610930	1610210	1572790
L				3032160	2961630	2989910	3046230	2983860	2991140	2958900	2926410	2871880	2856910	2787440	2770430	2705710	2679780	2644940	2617510	2566890	2534100	2483370	2467690	2454520	2406820	2373730	2325640	2315930	2262590	2227050	2201200	2186350	2152930	2117890	2062180	2040900	2015270	1977060	1947830	1917620	1873670	1855920	1843620	1802510	1781880	1753820	1730550	1703460	1660150
M	0.015	1	11.28	2939500	3025870	3108540	3091470	3066380	3054360	3003020	2967380	2941480	2924360	2885030	2840150	2809740	2780560	2739150	2707520	2669800	2640160	2568210	2545500	2489710	2454730	2419370	2377030	2345080	2309320	2252260	2222360	2197590	2140670	2116280	2083770	2054790	2041380	1998050	1964760	1944450	1907310	1876550	1843060	1826420	1803340	1777430	1757080	1745660	1707250
N				3088230	3081000	3168410	3157560	3125670	3094950	3048100	2990130	2965160	2910690	2879540	2836040	2805120	2736130	2714730	2671720	2604610	2573000	2537640	2500700	2482380	2418290	2384520	2345310	2327790	2304930	2271780	2242770	2209190	2182560	2146140	2114190	2079640	2041530	2006900	1995770	1964910	1925100	1893340	1882830	1842600	1832970	1792830	1774730	1757500	1727220
O	0.015	1	16	3070620	3121200	3172620	3139890	3103080	3069810	3056900	3003380	2947590	2926980	2888760	2846970	2810280	2764340	2744070	2693920	2663950	2632110	2615650	2566590	2518980	2515150	2449990	2406330	2352920	2336930	2292250	2282850	2235450	2206140	2170580	2127660	2104490	2074060	2045540	2010270	1975240	1947310	1913100	1905760	1870430	1839180	1831150	1796730	1776000	1743260
P				3169170	3219760	3282600	3260090	3236300	3227370	3156850	3104860	3058480	3010510	2942690	2892250	2837220	2796840	2755450	2715840	2646170	2617950	2575590	2557350	2510910	2457530	2434020	2398250	2372180	2336490	2314720	2269420	2220560	2182340	2173720	2127830	2100380	2079690	2044050	2004700	1989040	1939020	1940140	1900470	1875530	1853670	1819630	1785130	1777510	1758700
nluc em (458-66)				Time (s)
	[3155] (uM)	[2986_4] (uM)	[2795] (uM)	0	20	40	60	80	100	120	140	160	180	200	220	240	260	280	300	320	340	360	380	400	420	440	460	480	500	520	540	560	580	600	620	640	660	680	700	720	740	760	780	800	820	840	860	880	900
A		1		170	230	170	230	170	90	60	60	120	40	120	30	180	50	30	120	90	80	130	170	40	150	110	90	100	150	150	150	60	100	160	140	40	200	110	130	180	140	60	200	60	60	110	110	240	230
B				70	100	140	110	60	150	60	100	110	50	220	70	200	130	40	130	140	120	60	210	110	180	60	130	60	110	40	120	160	170	300	160	170	130	80	180	130	40	70	210	90	60	130	50	120	290
C	buffer only			60	140	110	110	150	110	80	70	150	80	110	80	170	290	110	120	180	140	130	80	130	80	120	170	90	80	120	120	100	290	180	240	110	140	100	180	130	130	100	250	140	60	310	190	150	120
D				150	140	240	170	110	40	90	120	120	110	180	200	150	70	50	290	110	120	160	110	120	60	160	190	160	150	150	160	40	120	160	150	180	240	160	270	190	70	90	250	130	50	150	100	130	40
E			2.8	70	150	40	170	250	130	100	110	130	90	110	90	180	100	40	80	90	140	160	100	220	190	120	60	370	120	130	80	60	70	120	170	160	300	170	80	150	110	90	80	120	90	240	30	180	270
F				150	130	80	150	160	90	90	120	180	160	70	70	200	160	60	100	100	120	50	130	160	80	190	160	170	160	140	130	140	150	150	180	100	120	150	80	200	100	40	70	270	120	260	150	40	330
G			3.96	140	190	110	280	90	170	210	80	110	200	80	30	200	80	180	250	250	160	100	270	70	220	130	390	170	120	140	90	200	200	170	300	100	240	110	160	160	260	30	60	140	110	220	70	140	150
H				70	70	70	90	150	130	100	190	130	130	30	110	100	120	140	60	90	70	120	130	60	100	160	190	120	130	90	70	50	170	150	100	120	270	100	110	130	200	80	40	140	190	180	140	240	160
I			5.64	560	300	350	340	430	140	130	120	320	360	200	460	170	590	360	260	220	380	240	280	280	160	310	310	260	530	300	90	270	370	280	360	390	500	210	200	380	270	200	280	240	390	260	310	170	270
J				60	110	170	130	60	30	70	140	60	60	100	210	50	150	80	240	150	110	110	130	150	150	100	110	160	170	30	100	150	240	120	110	180	240	250	120	170	200	220	80	30	150	170	90	60	100
K			7.96	190	90	40	70	180	140	320	90	180	120	270	30	140	200	260	150	260	220	180	70	80	40	260	150	130	30	140	250	110	90	100	40	120	120	80	110	220	180	170	90	180	240	130	100	70	230
L				180	50	140	160	250	220	120	50	120	130	60	120	100	120	150	160	90	190	90	130	40	170	190	190	120	130	60	140	130	210	40	180	150	170	40	160	190	240	130	120	40	110	230	120	50	160
M			11.28	160	30	40	120	70	70	110	320	70	100	120	170	160	280	210	90	110	90	150	130	140	30	120	200	130	60	110	70	160	140	120	130	160	150	70	40	40	70	100	190	170	110	120	70	50	60
N				80	190	40	90	130	110	60	260	120	60	120	160	40	110	120	200	90	140	130	30	210	60	30	60	220	120	150	70	170	130	100	110	90	120	310	120	90	300	190	230	60	100	80	150	240	190
O			16	150	100	220	60	140	130	90	70	60	130	100	310	160	190	190	180	80	170	140	50	180	130	270	220	110	120	90	210	100	120	70	220	220	80	130	160	180	30	90	70	30	310	230	60	70	100
P				140	60	200	140	150	70	90	210	140	80	230	120	40	110	170	170	130	90	160	160	80	270	50	30	80	50	50	140	110	60	80	90	140	120	100	220	40	90	170	40	120	120	90	300	210	60
mGL em (528-48)				Time (s)
	[3155] (uM)	[2986_4] (uM)	[2795] (uM)	0	20	40	60	80	100	120	140	160	180	200	220	240	260	280	300	320	340	360	380	400	420	440	460	480	500	520	540	560	580	600	620	640	660	680	700	720	740	760	780	800	820	840	860	880	900
A	0.015			475220	466790	464630	480450	469720	466840	453780	439810	440020	426260	409630	417250	412980	396420	398320	388950	379430	375590	365500	360460	361650	350420	344450	336170	333520	324710	318940	318810	305720	306170	298080	291000	294840	284570	281580	275170	274330	265570	266060	263990	259460	258170	252520	245340	235700	241830
B				462170	463210	467330	460970	461890	446710	439040	434480	416380	415590	409040	404730	398540	380470	379960	373980	365590	359600	347400	349210	331770	333110	324450	318400	311920	319450	302690	300170	295740	283880	279260	291720	278620	274290	268080	269930	263130	259140	251360	250800	243190	238850	236460	237170	230390	229670
C	0.015	1		595010	592770	599010	593520	580940	577090	583210	574760	566620	573000	555630	557040	549660	535520	534940	525730	512620	510650	487130	492360	483370	480410	464180	453960	442960	438990	439170	431170	418560	405660	406720	399270	393510	387570	385890	378020	369420	358000	361720	360530	352070	348860	347400	340600	332920	332660
D				610460	602530	607710	610380	599080	594160	592230	577720	578840	565070	557680	551050	538500	536460	531650	523220	512590	501650	495620	486330	477380	465240	469090	454720	450740	445380	430410	429440	420320	421890	418480	407690	391610	388300	388770	377550	369450	371460	362590	355320	349770	342930	337990	340460	336790	324610
E	0.015	1	2.8	556040	555930	554840	547560	536160	540750	533310	520540	516070	513900	508500	493550	488740	479760	469590	460770	461960	446770	445760	438110	430710	423670	412420	412080	398480	398410	387570	387970	378920	369570	362810	363520	348820	346400	340410	339370	334810	327370	326830	312540	316950	314370	304020	295120	300060	288800
F				604210	586340	572320	557610	563940	561170	540330	535290	521520	511890	497880	504790	491590	482040	469590	461800	454970	453640	435350	428590	417270	423660	409750	405580	398530	386960	385070	380350	378910	367830	367530	353310	350100	351430	341620	338060	326560	318760	313270	319270	312080	305070	302220	299110	293410	287690
G	0.015	1	3.96	567000	580140	580360	576920	562280	549310	541260	529960	514640	507860	502580	486500	484560	472440	459030	445780	441440	437170	425850	414610	414240	407950	403710	402450	388130	385530	378950	362810	364340	362060	348570	349380	340010	335650	333720	329080	322030	316080	312040	310230	306060	309240	293700	294890	293780	282260
H				614900	591990	584110	577390	560480	548260	540310	523440	508980	503270	493440	486350	475210	464870	458360	449910	442840	435720	428610	420090	414360	409080	401010	388330	382590	383190	373250	372930	357570	353660	351260	341470	339520	338150	330520	324600	317790	312270	303550	304050	305760	297540	292830	289680	283500	281520
I	0.015	1	5.64	546350	544370	539530	525980	526420	504840	491350	488350	483670	470570	461080	456350	450890	440480	436660	421300	420400	403120	397950	392890	386850	377340	375060	367700	358310	357080	350530	344970	344160	327350	332360	323320	314620	312200	308090	309130	304380	296090	293690	287290	282920	282000	279300	269640	267780	269330
J				603400	578330	575610	565810	544370	533010	508770	497850	490690	482440	477730	465890	450710	443520	429040	427160	420240	405790	408970	394470	380630	372830	375920	367940	365250	352930	349770	346180	341710	331670	329880	321200	322020	311240	308270	298060	300960	289650	283750	281270	282090	278030	267320	262950	262000	259920
K	0.015	1	7.96	560410	537390	535730	521650	511930	502120	485710	482350	468540	463000	441810	438900	425820	407320	403620	396770	388290	368410	376010	366300	353660	360460	344580	336410	330780	323000	320660	318140	312670	308110	302310	302830	296940	283020	285270	275920	270770	268020	265850	261840	255050	251130	246400	245220	239690	234830
L				560840	552210	545440	538960	518960	504230	496170	483210	470520	458810	443730	435390	430670	424820	418790	411050	404090	391210	393880	380040	380220	369510	365160	359750	357350	346390	338190	332370	332960	331100	320230	320680	306350	303160	294250	303430	289410	284530	285950	277820	269650	261510	268170	266370	255310	246300
M	0.015	1	11.28	554330	562050	545720	537360	521790	501510	493010	482430	469520	467850	451180	441590	434360	419400	418740	410640	404750	399990	394550	386900	372800	367570	367590	349220	346400	337760	329440	329490	323540	322560	317840	306490	299840	299870	291820	286000	278710	283240	275590	271110	270250	269910	261100	258100	254440	247190
N				577840	578560	565730	552990	530180	517420	507820	486670	465810	469250	447810	444190	427300	415040	414070	407410	397590	385090	386620	382910	367740	369820	362190	352080	357100	349180	334870	331630	329590	323060	317020	310970	306030	301840	297830	298340	285630	278220	278020	279670	265350	264900	262450	263510	255870	255650
O	0.015	1	16	569390	566740	540830	532180	519700	506540	489240	474440	468420	454020	440450	437030	425810	416450	409730	412990	404510	391450	393190	380450	372370	367780	361500	351080	343470	347460	334170	328740	328380	321460	316490	307560	303980	301740	295780	289250	285020	283420	276920	274180	268140	266060	262770	262840	264140	249130
P				603050	588060	577400	550980	530230	521040	512640	486600	471230	461750	454970	437110	421760	420350	412650	403670	395850	388350	384120	380460	371160	361340	359660	346260	345720	334300	336070	328950	321030	318710	315030	304610	305050	301330	299000	293440	285140	286860	282650	276610	274440	265190	261410	264960	252820	246260
mGL em (528-48)				Time (s)
	[3155] (uM)	[2986_4] (uM)	[2795] (uM)	0	20	40	60	80	100	120	140	160	180	200	220	240	260	280	300	320	340	360	380	400	420	440	460	480	500	520	540	560	580	600	620	640	660	680	700	720	740	760	780	800	820	840	860	880	900
A		1		60	40	60	30	100	70	100	40	50	160	90	60	120	30	130	60	210	110	50	60	130	40	60	80	80	40	30	30	140	30	60	110	40	120	40	40	60	100	60	40	60	30	160	30	60	40
B				140	40	60	30	30	120	70	90	60	100	60	110	80	60	130	80	50	80	40	90	120	90	70	80	30	70	100	50	100	120	140	30	50	50	80	40	50	150	80	50	70	110	100	90	40	30
C	buffer only			120	110	70	100	70	40	80	190	130	100	80	30	90	50	110	120	40	90	70	80	110	130	110	190	100	70	80	60	90	160	60	40	90	30	70	80	50	90	30	30	60	40	90	50	70	50
D				90	40	80	80	110	50	80	130	70	40	60	40	100	80	30	140	90	30	40	30	130	40	30	90	200	100	140	140	180	30	80	60	120	30	100	160	70	100	30	110	50	70	120	90	40	120
E			2.8	200	70	100	90	50	240	30	100	70	40	40	90	50	70	220	30	40	80	80	30	100	30	40	40	70	40	70	70	60	50	120	70	40	130	60	60	80	130	60	150	50	90	30	40	50	80
F				30	100	40	70	90	40	80	70	60	40	30	130	100	80	70	40	30	70	90	30	70	40	80	40	30	90	90	80	40	80	40	130	100	40	80	30	130	90	40	210	100	40	60	100	110	30
G			3.96	130	50	40	80	130	160	70	40	90	110	30	80	30	70	120	90	140	60	40	40	140	30	70	90	40	60	90	40	150	140	110	100	40	140	40	160	140	100	70	50	60	30	60	120	40	40
H				140	60	140	30	30	60	30	30	80	80	50	130	250	70	50	60	80	40	110	90	110	100	90	30	30	50	140	50	40	210	40	110	70	290	100	40	60	40	130	40	130	70	40	40	40	130
I			5.64	150	60	40	90	110	40	40	40	30	160	70	40	160	40	50	130	130	40	110	100	40	30	80	120	120	60	60	70	40	30	110	40	70	140	60	30	70	100	110	140	100	40	40	130	170	110
J				30	30	40	180	220	30	180	30	110	110	100	80	30	40	140	110	110	40	70	200	140	130	30	30	140	120	50	30	160	210	60	80	60	100	160	70	70	60	70	30	40	60	120	60	70	70
K			7.96	60	120	30	80	70	60	70	60	40	150	60	60	40	80	110	110	140	80	30	40	40	150	40	170	40	60	60	110	140	110	130	30	60	70	70	80	60	70	150	40	100	40	100	80	140	100
L				110	90	140	40	80	30	40	90	40	130	100	80	40	80	90	70	50	110	30	60	30	110	60	70	40	70	40	90	30	100	90	70	40	70	80	30	30	30	70	30	40	40	190	60	70	120
M			11.28	110	60	30	100	70	30	160	80	60	150	90	60	90	100	40	110	60	130	100	50	70	100	130	70	100	40	110	80	90	70	30	90	70	60	130	40	100	80	110	40	180	30	80	40	70	40
N				80	50	40	80	30	40	80	30	30	50	50	40	50	50	60	80	110	90	70	40	60	30	30	40	90	50	180	50	120	110	110	90	80	80	140	40	80	70	30	40	60	80	50	80	40	60
O			16	120	70	100	100	120	90	40	60	90	130	160	130	100	80	50	50	70	120	70	100	100	90	150	90	110	30	40	180	130	40	90	90	40	30	70	240	40	70	90	110	80	110	90	270	130	30
P				100	110	30	70	50	40	80	210	90	40	30	80	150	40	40	60	40	90	40	30	120	30	70	110	70	40	40	60	40	100	50	110	70	90	120	150	100	40	40	80	60	100	40	120	60	110
[truncated: 152 more columns]
