# Supplementary material for: The IRE1β-mediated unfolded protein response is repressed by the chaperone AGR2 in mucin producing cells
Source: EMBO J. 2023 Dec 18;43(5):719–53. doi: 10.1038/s44318-023-00014-z (PMC10907699; doi:10.1038/s44318-023-00014-z)
Supplement: Supplementary file 8 — Source Data Fig. 6 [file 44318_2023_14_MOESM8_ESM.zip › Fig 6/C-E/AGR2 wt/20230306 rep1.xlsx]

## Sheet: evaluation
User: USER
Path: C:\Program Files (x86)\BMG\CLARIOstar\User\Data
Test ID: 271
Test Name: ln327_BRET kinetic
Date: 06/03/2023
Time: 09:51:08
ID1: 20230306 run1
Luminescence
Well	Content	Raw Data (458-66 1)	Raw Data (458-66 1)	Raw Data (458-66 1)	Raw Data (458-66 1)	Raw Data (458-66 1)	Raw Data (458-66 1)	Raw Data (458-66 1)	Raw Data (458-66 1)	Raw Data (458-66 1)	Raw Data (458-66 1)	Raw Data (458-66 1)	Raw Data (458-66 1)	Raw Data (458-66 1)	Raw Data (458-66 1)	Raw Data (458-66 1)	Raw Data (458-66 1)	Raw Data (458-66 1)	Raw Data (458-66 1)	Raw Data (458-66 1)	Raw Data (458-66 1)	Raw Data (458-66 1)	Raw Data (458-66 1)	Raw Data (458-66 1)	Raw Data (458-66 1)	Raw Data (458-66 1)	Raw Data (458-66 1)	Raw Data (458-66 1)	Raw Data (458-66 1)	Raw Data (458-66 1)	Raw Data (458-66 1)	Raw Data (458-66 1)	Raw Data (458-66 1)	Raw Data (458-66 1)	Raw Data (458-66 1)	Raw Data (458-66 1)	Raw Data (458-66 1)	Raw Data (458-66 1)	Raw Data (458-66 1)	Raw Data (458-66 1)	Raw Data (458-66 1)	Raw Data (458-66 1)	Raw Data (458-66 1)	Raw Data (458-66 1)	Raw Data (458-66 1)	Raw Data (458-66 1)	Raw Data (458-66 1)	Raw Data (458-66 1)	Raw Data (458-66 1)
	Time	0 min	0 min 15 s	0 min 30 s	0 min 45 s	1 min	1 min 15 s	1 min 30 s	1 min 45 s	2 min	2 min 15 s	2 min 30 s	2 min 45 s	3 min	3 min 15 s	3 min 30 s	3 min 45 s	4 min	4 min 15 s	4 min 30 s	4 min 45 s	5 min	5 min 15 s	5 min 30 s	5 min 45 s	6 min	6 min 15 s	6 min 30 s	6 min 45 s	7 min	7 min 15 s	7 min 30 s	7 min 45 s	8 min	8 min 15 s	8 min 30 s	8 min 45 s	9 min	9 min 15 s	9 min 30 s	9 min 45 s	10 min	10 min 15 s	10 min 30 s	10 min 45 s	11 min	11 min 15 s	11 min 30 s	11 min 45 s
A09	Sample X1	2979180	2954190	2939720	2855110	2805440	2812320	2782430	2746700	2731670	2684750	2615350	2589630	2572860	2521110	2490370	2451110	2417590	2396500	2379330	2327250	2296840	2280280	2254290	2224120	2200930	2167080	2132800	2097800	2084100	2086300	2055610	2017480	1996830	1979330	1947520	1925930	1920240	1897600	1868100	1855270	1846880	1822380	1805770	1780540	1768690	1737980	1709360	1700600
A10	Sample X17	50	90	120	160	70	90	80	200	100	80	150	70	90	130	230	290	160	30	80	80	90	90	130	110	40	140	180	150	220	130	120	150	110	80	140	210	180	210	60	120	230	230	170	40	130	80	200	180
B09	Sample X2	2760890	2712740	2774770	2788540	2794650	2762540	2762240	2728420	2685190	2660190	2624850	2585640	2541950	2509890	2473260	2441120	2419880	2379090	2340040	2320190	2281740	2255400	2244110	2205780	2188250	2148710	2119670	2091180	2073630	2050600	2038260	1981940	1966470	1933290	1930870	1908840	1868900	1864200	1849630	1805080	1780160	1781140	1750520	1732970	1717170	1708370	1679470	1679450
B10	Sample X18	140	100	50	120	30	250	140	110	170	80	70	130	110	180	130	50	90	210	160	80	180	200	70	130	90	210	110	240	80	200	100	130	70	90	190	100	200	110	160	80	150	130	90	120	30	170	80	120
C09	Sample X3	2937670	2993300	2968150	2930050	2927500	2863870	2882630	2824230	2796680	2760650	2725690	2695090	2633560	2608430	2579120	2538570	2510720	2500130	2479530	2448150	2414650	2377090	2348680	2342980	2329770	2290850	2262310	2231730	2207790	2183050	2173790	2123130	2110270	2107060	2067560	2048200	2038500	2001480	1980080	1977040	1954450	1917300	1909480	1887740	1870530	1852010	1832820	1798410
C10	Sample X19	80	100	60	130	60	110	90	60	230	180	190	150	110	330	220	100	100	180	170	150	170	190	190	100	120	160	160	170	90	160	50	270	100	140	50	140	150	30	280	160	100	200	210	210	60	130	120	220
D09	Sample X4	2854100	3010580	2974790	2970310	2988890	2920440	2899880	2855200	2815510	2784370	2751970	2712230	2665540	2626520	2611000	2563520	2522340	2495340	2480720	2436600	2417140	2388490	2357420	2325250	2290610	2273820	2258980	2213420	2190410	2157670	2132990	2117470	2086310	2050050	2043840	2013620	1976370	1970010	1933930	1924720	1916250	1907070	1858850	1839500	1827270	1800660	1796770	1769220
D10	Sample X20	140	110	210	140	150	140	100	60	190	120	70	220	150	80	160	160	190	170	70	220	170	380	150	150	70	120	60	210	270	90	130	100	70	30	100	180	130	230	210	230	70	60	130	110	240	220	50	160
E09	Sample X5	2997090	2999960	2982200	2946360	2929660	2900250	2896910	2845030	2819060	2793770	2752090	2718710	2688060	2671920	2627760	2603310	2562180	2533210	2512150	2479320	2458070	2431610	2402720	2372970	2349960	2344930	2295750	2269540	2253540	2229150	2195060	2176480	2176350	2134160	2111050	2093840	2088620	2054000	2025840	2016000	1981750	1980640	1943220	1928010	1904170	1885750	1867610	1863700
E10	Sample X21	2683580	2703970	2724150	2725500	2695200	2696850	2680640	2671870	2642290	2630100	2601380	2561950	2557460	2542700	2532150	2493900	2511040	2507310	2481300	2456640	2444480	2436100	2403170	2385860	2351740	2326780	2304750	2250410	2255820	2221710	2187910	2172420	2153450	2108410	2104210	2081660	2045250	2049210	2019460	1994990	1992430	1959510	1948380	1926040	1907330	1893790	1879350	1842180
F09	Sample X6	2994320	3067090	3044900	3057380	3011140	2955510	2941920	2896560	2848920	2826570	2789330	2755380	2735630	2692910	2650790	2606230	2599290	2557420	2515500	2477040	2466980	2460550	2417260	2365510	2336760	2323590	2295470	2268680	2257190	2217090	2204510	2170110	2170820	2128680	2111270	2070900	2052350	2022000	2028390	1993210	1967670	1951830	1938790	1916760	1893710	1875410	1882430	1822510
F10	Sample X22	2658100	2647100	2630960	2610800	2582700	2570270	2577080	2542690	2506730	2494480	2457780	2454860	2449850	2417630	2407530	2401620	2339050	2339050	2322210	2298940	2289880	2254530	2224250	2201330	2172670	2134960	2131280	2096780	2072060	2063000	2038920	2021210	2010880	1974550	1952890	1929030	1912890	1903980	1889470	1869620	1852400	1835800	1809060	1783650	1756990	1754510	1749280	1715900
G09	Sample X7	2947070	3053340	2997940	2966830	2950380	2915960	2904530	2863340	2843160	2814890	2784550	2738670	2718300	2679880	2666090	2624700	2599280	2566350	2537050	2523030	2476510	2475990	2440460	2416800	2395680	2370090	2348350	2322040	2291180	2273020	2241000	2213620	2189700	2175810	2149060	2135420	2122430	2104120	2053530	2057240	2038770	1999450	1990320	1973180	1958360	1935240	1890420	1903740
G10	Sample X23	170	160	90	170	230	140	120	210	160	250	120	150	60	130	150	110	90	30	120	150	130	150	140	200	100	160	70	160	220	300	180	130	310	100	90	150	70	120	110	40	140	200	160	180	250	120	210	140
H09	Sample X8	3043280	3098540	3020050	3056970	3010350	2966580	2947740	2908630	2881880	2848680	2822240	2754330	2723960	2698200	2668760	2641200	2618090	2577110	2532870	2527540	2501070	2438160	2433680	2418180	2388070	2359050	2332770	2300980	2265600	2249280	2230820	2191120	2180400	2155260	2134170	2113120	2099380	2040830	2017430	2011110	1986530	1992650	1967800	1932280	1925240	1911820	1894490	1867210
H10	Sample X24	40	80	110	80	150	230	90	90	130	120	90	90	90	190	80	30	100	180	90	80	180	140	180	100	50	70	290	40	220	220	320	200	160	60	30	250	70	150	110	180	160	80	130	180	260	110	90	240
I09	Sample X9	2993760	3043450	2999860	2992880	2968200	2959650	2899340	2859900	2823560	2797170	2779930	2756200	2746760	2712810	2669360	2662330	2644130	2599850	2594650	2548920	2524140	2486610	2479610	2434600	2417150	2386550	2361670	2329700	2315950	2290910	2262820	2236290	2209560	2177060	2168440	2141200	2129820	2095290	2081760	2048810	2052950	2014750	1987290	1969300	1949660	1935910	1928790	1880100
J09	Sample X10	2988960	2961250	3001710	3014430	3013200	3019030	2965110	2913560	2868470	2830600	2790020	2765920	2711470	2678250	2640090	2619190	2578990	2549150	2509760	2492240	2463120	2439420	2422020	2392400	2333720	2335520	2303750	2272000	2235610	2228330	2213840	2169660	2161020	2119970	2090510	2091290	2049190	2015830	1997120	1975590	1966530	1926840	1936530	1904990	1875080	1861500	1835780	1811280
K09	Sample X11	3108780	3023400	3013440	2986880	2967970	2937960	2917150	2881630	2852190	2830770	2790580	2769830	2766930	2736120	2696440	2687650	2642850	2615740	2588450	2563130	2520250	2508910	2478380	2441110	2412300	2388080	2371270	2348140	2333920	2299460	2271180	2255930	2233510	2213250	2187010	2153380	2137200	2114580	2108850	2074180	2061360	2045330	2008860	1985360	1976880	1958890	1944770	1920300
L09	Sample X12	3033720	2953360	3063220	3009740	2961930	2960110	2907040	2897300	2869210	2815190	2805860	2758610	2718510	2688840	2661800	2628020	2592670	2553260	2525540	2510740	2457180	2432860	2411340	2392320	2376360	2328190	2314840	2297000	2278560	2213790	2206590	2186790	2165940	2148520	2112220	2085790	2053650	2051700	2022950	1989880	1985960	1965840	1924100	1931250	1893940	1873380	1859640	1838590
M09	Sample X13	2936010	2914230	2942090	2951370	2943650	2912130	2899870	2880220	2865570	2828170	2813750	2767820	2732170	2708490	2684680	2640200	2617270	2580890	2546680	2507460	2486890	2464990	2439980	2423550	2387000	2372640	2316580	2304540	2297560	2260940	2225480	2201530	2173350	2160740	2137600	2108880	2093210	2060180	2061620	2027880	2018280	2009880	1949870	1952280	1927460	1906160	1885100	1871570
N09	Sample X14	3064010	3011420	3123690	3057200	3033450	2976920	2931920	2886840	2863290	2828160	2792600	2768320	2707650	2673600	2628110	2611070	2579860	2548310	2524370	2487480	2456400	2433330	2426060	2374960	2377760	2313990	2302710	2264770	2251090	2229300	2213060	2186500	2148940	2152940	2115470	2092060	2056680	2034250	2022790	2019510	1967760	1946410	1932770	1914210	1883830	1868800	1856080	1835540
O09	Sample X15	3151350	3156780	3116880	3104290	3072630	3057670	3050670	2992420	2944800	2911270	2871040	2866230	2800480	2770290	2754670	2712490	2690250	2659250	2614880	2602460	2557120	2531580	2525750	2482620	2477230	2437710	2398760	2383060	2356730	2318240	2310130	2281880	2276130	2233670	2226980	2203360	2182620	2149130	2125940	2107890	2073940	2062310	2037510	2026050	2000180	1986750	1963230	1931140
P09	Sample X16	3060510	3053770	3049900	3034890	3039310	2974660	2961470	2896100	2838660	2792340	2776170	2715490	2709440	2670860	2627900	2605410	2571680	2527410	2491270	2473160	2444890	2372610	2368560	2332850	2295710	2283840	2238960	2214590	2219500	2162520	2144160	2119920	2112110	2066300	2049320	2010510	2021010	1963160	1953860	1905210	1913750	1883430	1869160	1859050	1824150	1798700	1760990	1744920
Data evaluation
nluc em (458-66)				Time (s)
	[3155] (uM)	[2986_2] (uM)	[2794] (uM)	0	15	30	45	60	75	90	105	120	135	150	165	180	195	210	225	240	255	270	285	300	315	330	345	360	375	390	405	420	435	450	465	480	495	510	525	540	555	570	585	600	615	630	645	660	675
A	0.015	1		2979180	2954190	2939720	2855110	2805440	2812320	2782430	2746700	2731670	2684750	2615350	2589630	2572860	2521110	2490370	2451110	2417590	2396500	2379330	2327250	2296840	2280280	2254290	2224120	2200930	2167080	2132800	2097800	2084100	2086300	2055610	2017480	1996830	1979330	1947520	1925930	1920240	1897600	1868100	1855270	1846880	1822380	1805770	1780540	1768690	1737980
B				2760890	2712740	2774770	2788540	2794650	2762540	2762240	2728420	2685190	2660190	2624850	2585640	2541950	2509890	2473260	2441120	2419880	2379090	2340040	2320190	2281740	2255400	2244110	2205780	2188250	2148710	2119670	2091180	2073630	2050600	2038260	1981940	1966470	1933290	1930870	1908840	1868900	1864200	1849630	1805080	1780160	1781140	1750520	1732970	1717170	1708370
C	0.015	1	2	2937670	2993300	2968150	2930050	2927500	2863870	2882630	2824230	2796680	2760650	2725690	2695090	2633560	2608430	2579120	2538570	2510720	2500130	2479530	2448150	2414650	2377090	2348680	2342980	2329770	2290850	2262310	2231730	2207790	2183050	2173790	2123130	2110270	2107060	2067560	2048200	2038500	2001480	1980080	1977040	1954450	1917300	1909480	1887740	1870530	1852010
D				2854100	3010580	2974790	2970310	2988890	2920440	2899880	2855200	2815510	2784370	2751970	2712230	2665540	2626520	2611000	2563520	2522340	2495340	2480720	2436600	2417140	2388490	2357420	2325250	2290610	2273820	2258980	2213420	2190410	2157670	2132990	2117470	2086310	2050050	2043840	2013620	1976370	1970010	1933930	1924720	1916250	1907070	1858850	1839500	1827270	1800660
E	0.015	1	2.8	2997090	2999960	2982200	2946360	2929660	2900250	2896910	2845030	2819060	2793770	2752090	2718710	2688060	2671920	2627760	2603310	2562180	2533210	2512150	2479320	2458070	2431610	2402720	2372970	2349960	2344930	2295750	2269540	2253540	2229150	2195060	2176480	2176350	2134160	2111050	2093840	2088620	2054000	2025840	2016000	1981750	1980640	1943220	1928010	1904170	1885750
F				2994320	3067090	3044900	3057380	3011140	2955510	2941920	2896560	2848920	2826570	2789330	2755380	2735630	2692910	2650790	2606230	2599290	2557420	2515500	2477040	2466980	2460550	2417260	2365510	2336760	2323590	2295470	2268680	2257190	2217090	2204510	2170110	2170820	2128680	2111270	2070900	2052350	2022000	2028390	1993210	1967670	1951830	1938790	1916760	1893710	1875410
G	0.015	1	3.8	2947070	3053340	2997940	2966830	2950380	2915960	2904530	2863340	2843160	2814890	2784550	2738670	2718300	2679880	2666090	2624700	2599280	2566350	2537050	2523030	2476510	2475990	2440460	2416800	2395680	2370090	2348350	2322040	2291180	2273020	2241000	2213620	2189700	2175810	2149060	2135420	2122430	2104120	2053530	2057240	2038770	1999450	1990320	1973180	1958360	1935240
H				3043280	3098540	3020050	3056970	3010350	2966580	2947740	2908630	2881880	2848680	2822240	2754330	2723960	2698200	2668760	2641200	2618090	2577110	2532870	2527540	2501070	2438160	2433680	2418180	2388070	2359050	2332770	2300980	2265600	2249280	2230820	2191120	2180400	2155260	2134170	2113120	2099380	2040830	2017430	2011110	1986530	1992650	1967800	1932280	1925240	1911820
I	0.015	1	5.3	2993760	3043450	2999860	2992880	2968200	2959650	2899340	2859900	2823560	2797170	2779930	2756200	2746760	2712810	2669360	2662330	2644130	2599850	2594650	2548920	2524140	2486610	2479610	2434600	2417150	2386550	2361670	2329700	2315950	2290910	2262820	2236290	2209560	2177060	2168440	2141200	2129820	2095290	2081760	2048810	2052950	2014750	1987290	1969300	1949660	1935910
J				2988960	2961250	3001710	3014430	3013200	3019030	2965110	2913560	2868470	2830600	2790020	2765920	2711470	2678250	2640090	2619190	2578990	2549150	2509760	2492240	2463120	2439420	2422020	2392400	2333720	2335520	2303750	2272000	2235610	2228330	2213840	2169660	2161020	2119970	2090510	2091290	2049190	2015830	1997120	1975590	1966530	1926840	1936530	1904990	1875080	1861500
K	0.015	1	7.3	3108780	3023400	3013440	2986880	2967970	2937960	2917150	2881630	2852190	2830770	2790580	2769830	2766930	2736120	2696440	2687650	2642850	2615740	2588450	2563130	2520250	2508910	2478380	2441110	2412300	2388080	2371270	2348140	2333920	2299460	2271180	2255930	2233510	2213250	2187010	2153380	2137200	2114580	2108850	2074180	2061360	2045330	2008860	1985360	1976880	1958890
L				3033720	2953360	3063220	3009740	2961930	2960110	2907040	2897300	2869210	2815190	2805860	2758610	2718510	2688840	2661800	2628020	2592670	2553260	2525540	2510740	2457180	2432860	2411340	2392320	2376360	2328190	2314840	2297000	2278560	2213790	2206590	2186790	2165940	2148520	2112220	2085790	2053650	2051700	2022950	1989880	1985960	1965840	1924100	1931250	1893940	1873380
M	0.015	1	10.1	2936010	2914230	2942090	2951370	2943650	2912130	2899870	2880220	2865570	2828170	2813750	2767820	2732170	2708490	2684680	2640200	2617270	2580890	2546680	2507460	2486890	2464990	2439980	2423550	2387000	2372640	2316580	2304540	2297560	2260940	2225480	2201530	2173350	2160740	2137600	2108880	2093210	2060180	2061620	2027880	2018280	2009880	1949870	1952280	1927460	1906160
N				3064010	3011420	3123690	3057200	3033450	2976920	2931920	2886840	2863290	2828160	2792600	2768320	2707650	2673600	2628110	2611070	2579860	2548310	2524370	2487480	2456400	2433330	2426060	2374960	2377760	2313990	2302710	2264770	2251090	2229300	2213060	2186500	2148940	2152940	2115470	2092060	2056680	2034250	2022790	2019510	1967760	1946410	1932770	1914210	1883830	1868800
O	0.015	1	14	3151350	3156780	3116880	3104290	3072630	3057670	3050670	2992420	2944800	2911270	2871040	2866230	2800480	2770290	2754670	2712490	2690250	2659250	2614880	2602460	2557120	2531580	2525750	2482620	2477230	2437710	2398760	2383060	2356730	2318240	2310130	2281880	2276130	2233670	2226980	2203360	2182620	2149130	2125940	2107890	2073940	2062310	2037510	2026050	2000180	1986750
P				3060510	3053770	3049900	3034890	3039310	2974660	2961470	2896100	2838660	2792340	2776170	2715490	2709440	2670860	2627900	2605410	2571680	2527410	2491270	2473160	2444890	2372610	2368560	2332850	2295710	2283840	2238960	2214590	2219500	2162520	2144160	2119920	2112110	2066300	2049320	2010510	2021010	1963160	1953860	1905210	1913750	1883430	1869160	1859050	1824150	1798700
nluc em (458-66)				Time (s)
	[3155] (uM)	[2986_2] (uM)	[2794] (uM)	0	15	30	45	60	75	90	105	120	135	150	165	180	195	210	225	240	255	270	285	300	315	330	345	360	375	390	405	420	435	450	465	480	495	510	525	540	555	570	585	600	615	630	645	660	675
A		1		50	90	120	160	70	90	80	200	100	80	150	70	90	130	230	290	160	30	80	80	90	90	130	110	40	140	180	150	220	130	120	150	110	80	140	210	180	210	60	120	230	230	170	40	130	80
B				140	100	50	120	30	250	140	110	170	80	70	130	110	180	130	50	90	210	160	80	180	200	70	130	90	210	110	240	80	200	100	130	70	90	190	100	200	110	160	80	150	130	90	120	30	170
C	buffer only			80	100	60	130	60	110	90	60	230	180	190	150	110	330	220	100	100	180	170	150	170	190	190	100	120	160	160	170	90	160	50	270	100	140	50	140	150	30	280	160	100	200	210	210	60	130
D				140	110	210	140	150	140	100	60	190	120	70	220	150	80	160	160	190	170	70	220	170	380	150	150	70	120	60	210	270	90	130	100	70	30	100	180	130	230	210	230	70	60	130	110	240	220
E	0.015			2683580	2703970	2724150	2725500	2695200	2696850	2680640	2671870	2642290	2630100	2601380	2561950	2557460	2542700	2532150	2493900	2511040	2507310	2481300	2456640	2444480	2436100	2403170	2385860	2351740	2326780	2304750	2250410	2255820	2221710	2187910	2172420	2153450	2108410	2104210	2081660	2045250	2049210	2019460	1994990	1992430	1959510	1948380	1926040	1907330	1893790
F				2658100	2647100	2630960	2610800	2582700	2570270	2577080	2542690	2506730	2494480	2457780	2454860	2449850	2417630	2407530	2401620	2339050	2339050	2322210	2298940	2289880	2254530	2224250	2201330	2172670	2134960	2131280	2096780	2072060	2063000	2038920	2021210	2010880	1974550	1952890	1929030	1912890	1903980	1889470	1869620	1852400	1835800	1809060	1783650	1756990	1754510
G			14	170	160	90	170	230	140	120	210	160	250	120	150	60	130	150	110	90	30	120	150	130	150	140	200	100	160	70	160	220	300	180	130	310	100	90	150	70	120	110	40	140	200	160	180	250	120
H				40	80	110	80	150	230	90	90	130	120	90	90	90	190	80	30	100	180	90	80	180	140	180	100	50	70	290	40	220	220	320	200	160	60	30	250	70	150	110	180	160	80	130	180	260	110
mGL em (528-48)				Time (s)
	[3155] (uM)	[2986_2] (uM)	[2794] (uM)	0	15	30	45	60	75	90	105	120	135	150	165	180	195	210	225	240	255	270	285	300	315	330	345	360	375	390	405	420	435	450	465	480	495	510	525	540	555	570	585	600	615	630	645	660	675
A	0.015			581820	577450	573200	557620	554070	545100	548410	544410	530390	524950	512150	511050	504340	501860	496600	481000	481430	468480	472770	464430	446190	454800	442450	442770	425250	439020	426990	420770	419330	411920	405690	407290	400730	396320	385240	378670	377460	373360	372070	366720	368630	363000	352110	351250	350920	343870
B				531950	537350	546430	555540	545460	546370	536530	534920	524280	519780	509630	507760	502320	492010	486700	486010	471270	473370	459020	442500	446940	444450	437680	431760	427730	418840	422240	411570	400340	405390	400210	388160	382300	383130	379930	371030	370170	364890	358120	359310	349270	346940	351090	344070	339880	335150
C	0.015	1	2	574390	581750	569900	547070	553880	536490	524150	521860	519610	494290	492150	486280	483990	474930	458040	448860	447490	446560	434420	428990	433290	420020	410490	407650	400620	394260	387850	388160	384070	376770	376650	367050	359630	363820	360090	351110	348140	349420	342530	339520	334950	331100	322860	322840	322610	321020
D				580290	600780	571620	567940	565310	554700	538520	537400	521690	505820	502040	498830	484380	483880	462760	473630	446420	440800	436370	434710	421250	418890	410620	409470	406760	400480	383820	396000	381440	370980	370920	365790	358260	356880	356510	347540	345750	339220	339040	328730	327220	328160	321660	317270	310780	311800
E	0.015	1	2.8	576360	569590	556140	553600	535960	538420	520570	517620	509120	495450	491540	487610	468540	460420	462340	443480	440270	435080	427410	416140	416200	408730	401490	398550	397510	389440	384740	376180	377580	369770	362550	359450	357460	344300	350030	346930	339740	332720	329350	327710	328890	320580	315840	319060	309830	313000
F				585900	574930	584090	584810	553330	550020	533880	523300	513470	509680	493600	490170	473030	462850	455730	454530	446690	437820	436130	426880	418540	411060	406880	394790	398270	389640	383280	385180	373090	371210	356670	362920	355390	353730	352450	343570	334040	330520	334680	329250	317030	323940	319120	311410	308740	301910
G	0.015	1	3.8	590180	572530	553050	543150	533830	523130	521240	507470	484860	480150	475640	465700	462180	450370	435150	434140	427120	427880	423560	415350	401680	405410	396310	386840	388300	377340	371820	372030	364250	358440	358840	353590	349000	344030	339430	334470	329010	335250	319290	321930	316480	307460	315020	304520	303820	306350
H				588880	578420	565360	563330	549270	534960	521610	517380	505790	491290	487770	472100	473640	448350	445080	440770	431660	428070	417890	411580	402590	403990	394400	385930	382650	378080	362690	367050	363370	357010	353540	343490	341610	335660	339770	330280	330960	323940	314650	310630	317630	307880	303800	297290	285960	295920
I	0.015	1	5.3	559550	548390	534500	519080	502420	480820	476210	471410	452980	447700	437340	425100	433920	419450	415660	401620	407430	389440	387320	386990	375790	375180	364800	364670	351220	352430	339770	336660	343810	338480	333150	332600	323680	316960	322090	316280	304590	304780	300820	300290	294250	293240	289790	286280	284000	272130
J				544690	539830	535640	527540	515810	497660	491140	479040	460090	457360	443930	431420	423500	412150	404760	401790	390100	377780	377670	375220	360190	361130	355570	348880	346770	339940	340960	336210	320530	328860	318970	309390	312570	308410	299610	306610	297910	291630	283910	283370	286570	281130	272520	278980	269420	269220
K	0.015	1	7.3	567900	544420	516790	504510	487900	478820	467180	463260	445510	442230	418800	427160	423690	408550	407830	398660	395530	387000	385000	370080	374800	366140	361100	358170	351460	348000	344900	345270	332040	334960	331580	331220	320510	318250	314900	310650	308040	306000	293210	294960	292080	292620	282240	282410	281760	276280
L				563160	555830	531390	510500	500230	484770	470010	465970	448990	441560	430830	417930	417140	406250	397650	393440	381890	378590	374230	369990	362410	360360	351830	342350	343260	338870	328910	326550	327540	318850	324290	308840	313610	306610	303660	299750	294420	291070	291040	290410	280830	284880	275450	276930	265240	263870
M	0.015	1	10.1	537760	526890	506310	499640	483390	481910	465360	454070	455050	434690	429850	427660	413010	405110	401610	396790	388220	376270	373620	367870	364110	353210	352910	353460	348080	342450	337020	329510	331640	329460	320310	318620	307560	311440	311760	303060	295030	299010	296270	289960	279960	284060	275910	269020	274770	273100
N				575500	548620	542390	516200	499440	483780	471380	456800	445580	433470	424680	421870	412890	403200	394400	383710	376800	378160	362140	369820	358800	349700	353740	343220	343360	337310	330550	323500	321560	322260	312570	311610	309760	305280	302140	301070	300500	292020	280670	284190	277360	282420	277270	271810	268020	262090
O	0.015	1	14	560900	539850	524330	509400	492050	481810	459020	455420	442380	434210	426130	420710	417000	401250	396770	397280	389660	395040	382080	375330	374390	365830	356250	350050	362460	350580	349730	338840	340420	338150	323390	331780	322170	315940	310710	311810	303510	309930	298670	299190	292110	294340	292140	285800	285210	279730
P				544130	529180	522980	495530	481620	477080	456440	438140	431030	423250	410380	395550	392560	385060	376850	370630	365670	363630	356430	352150	348110	338090	337710	330530	325570	322960	321800	317950	313170	310870	296370	300590	295490	288580	285830	286470	284470	276770	276050	270010	265160	263330	262590	256030	253260	251920
mGL em (528-48)				Time (s)
	[3155] (uM)	[2986_2] (uM)	[2794] (uM)	0	15	30	45	60	75	90	105	120	135	150	165	180	195	210	225	240	255	270	285	300	315	330	345	360	375	390	405	420	435	450	465	480	495	510	525	540	555	570	585	600	615	630	645	660	675
A		1		40	80	110	150	120	160	140	70	150	80	40	130	70	30	80	50	30	120	50	180	80	170	110	60	60	60	100	60	40	150	160	30	110	100	100	90	100	70	70	80	40	120	110	90	30	70
B				290	170	60	40	140	30	40	30	80	50	70	30	190	80	100	90	90	30	150	30	30	60	40	30	70	90	110	110	70	30	140	30	70	100	80	220	40	70	60	60	70	50	50	50	40	100
C	buffer only			130	50	120	70	70	80	140	140	70	60	30	130	90	100	110	90	60	110	80	70	50	30	30	60	100	70	100	30	160	30	70	60	230	110	60	120	70	30	110	90	80	80	70	170	90	40
D				160	40	130	60	30	50	70	80	60	110	60	30	40	150	210	60	120	150	150	40	30	30	70	80	180	160	70	40	70	30	90	140	30	70	170	30	100	120	150	130	60	80	70	30	80	60
E	0.015			366070	370060	365490	376420	368650	373910	368640	371760	364750	361540	353950	360540	349920	346300	350090	352710	348610	344780	343010	331990	339020	335160	329270	322690	319650	321230	320140	315150	310500	304260	300500	293510	294810	289300	287660	286320	282530	283230	281580	279430	274280	264520	261980	262400	257730	257970
F				357300	365510	356990	356560	357690	351870	341050	358750	346950	338590	344730	340120	334060	329900	337260	327480	325810	321480	314590	318070	317820	302940	307680	296510	300810	291570	289380	293470	285630	283200	271450	282780	275050	270420	270600	267010	262620	257100	255330	259970	246490	244970	249610	252620	241930	246760
G			14	30	30	90	60	90	20	30	70	30	80	40	80	110	130	70	100	40	30	70	180	70	60	30	120	90	60	80	60	70	190	150	90	30	70	130	80	150	80	70	100	70	110	100	80	30	30
H				150	50	30	70	80	120	100	70	30	100	190	70	50	200	60	90	70	150	50	30	50	110	30	60	130	120	80	40	30	90	70	70	130	30	90	190	50	60	40	70	40	30	80	40	240	50
[truncated: 252 more columns]
