# Supplementary material for: The IRE1β-mediated unfolded protein response is repressed by the chaperone AGR2 in mucin producing cells
Source: EMBO J. 2023 Dec 18;43(5):719–53. doi: 10.1038/s44318-023-00014-z (PMC10907699; doi:10.1038/s44318-023-00014-z)
Supplement: Supplementary file 8 — Source Data Fig. 6 [file 44318_2023_14_MOESM8_ESM.zip › Fig 6/C-E/AGR2 wt/20230306 rep2.xlsx]

## Sheet: evaluation
User: USER
Path: C:\Program Files (x86)\BMG\CLARIOstar\User\Data
Test ID: 276
Test Name: ln327_BRET kinetic
Date: 06/03/2023
Time: 13:47:22
ID1: 20230306 run3
Luminescence
Well	Content	Raw Data (458-66 1)	Raw Data (458-66 1)	Raw Data (458-66 1)	Raw Data (458-66 1)	Raw Data (458-66 1)	Raw Data (458-66 1)	Raw Data (458-66 1)	Raw Data (458-66 1)	Raw Data (458-66 1)	Raw Data (458-66 1)	Raw Data (458-66 1)	Raw Data (458-66 1)	Raw Data (458-66 1)	Raw Data (458-66 1)	Raw Data (458-66 1)	Raw Data (458-66 1)	Raw Data (458-66 1)	Raw Data (458-66 1)	Raw Data (458-66 1)	Raw Data (458-66 1)	Raw Data (458-66 1)	Raw Data (458-66 1)	Raw Data (458-66 1)	Raw Data (458-66 1)	Raw Data (458-66 1)	Raw Data (458-66 1)	Raw Data (458-66 1)	Raw Data (458-66 1)	Raw Data (458-66 1)	Raw Data (458-66 1)	Raw Data (458-66 1)	Raw Data (458-66 1)	Raw Data (458-66 1)	Raw Data (458-66 1)	Raw Data (458-66 1)	Raw Data (458-66 1)	Raw Data (458-66 1)	Raw Data (458-66 1)	Raw Data (458-66 1)	Raw Data (458-66 1)	Raw Data (458-66 1)	Raw Data (458-66 1)	Raw Data (458-66 1)	Raw Data (458-66 1)	Raw Data (458-66 1)	Raw Data (458-66 1)	Raw Data (458-66 1)	Raw Data (458-66 1)
	Time	0 min	0 min 15 s	0 min 30 s	0 min 45 s	1 min	1 min 15 s	1 min 30 s	1 min 45 s	2 min	2 min 15 s	2 min 30 s	2 min 45 s	3 min	3 min 15 s	3 min 30 s	3 min 45 s	4 min	4 min 15 s	4 min 30 s	4 min 45 s	5 min	5 min 15 s	5 min 30 s	5 min 45 s	6 min	6 min 15 s	6 min 30 s	6 min 45 s	7 min	7 min 15 s	7 min 30 s	7 min 45 s	8 min	8 min 15 s	8 min 30 s	8 min 45 s	9 min	9 min 15 s	9 min 30 s	9 min 45 s	10 min	10 min 15 s	10 min 30 s	10 min 45 s	11 min	11 min 15 s	11 min 30 s	11 min 45 s
A11	Sample X1	3087770	3095810	3062190	2996790	2959580	2949480	2900880	2843410	2809430	2781370	2750230	2716950	2660860	2617210	2597190	2548530	2521100	2470080	2449490	2401060	2374210	2341320	2331080	2289840	2256610	2222380	2184470	2159040	2150980	2108400	2075330	2072410	2040430	2016300	1994670	1957200	1941150	1923660	1910800	1881230	1861050	1833910	1816840	1789160	1790520	1750550	1730790	1719900
A12	Sample X17	120	60	120	70	210	30	220	110	40	110	170	160	170	80	40	70	210	70	140	170	260	80	130	70	110	120	200	120	100	150	120	110	230	180	90	60	140	170	200	200	110	70	90	170	200	160	80	110
B11	Sample X2	3240590	3100490	3070520	3044860	3023280	2999120	2977370	2937720	2876550	2821080	2774720	2731310	2681920	2657470	2621690	2589770	2557230	2516540	2491240	2471260	2419570	2377910	2362390	2334250	2301250	2275540	2230980	2211700	2206270	2180200	2148990	2138760	2105200	2076540	2060490	2036540	2021980	1991320	1992110	1952470	1906870	1904960	1889710	1874840	1849020	1838890	1809670	1781000
B12	Sample X18	150	100	40	120	180	80	170	140	80	110	280	210	170	130	110	160	100	40	260	180	150	70	90	250	120	30	130	100	200	210	140	200	80	60	70	150	30	170	130	80	210	110	90	280	130	50	160	200
C11	Sample X3	3330010	3276450	3253360	3190190	3146020	3133820	3090210	3042780	3022890	2985950	2918690	2890060	2882040	2830020	2804610	2734810	2730140	2713330	2690170	2660850	2614220	2580480	2570110	2531260	2502930	2460010	2441800	2419790	2390270	2371530	2352630	2320600	2295370	2267500	2244380	2228250	2182170	2157010	2163030	2123590	2119760	2079890	2067600	2038700	2006670	2007640	1983880	1961200
C12	Sample X19	200	100	90	40	80	260	190	190	110	40	140	190	250	110	90	40	230	260	120	120	250	100	160	120	90	100	30	320	70	180	140	180	120	60	50	80	110	110	70	130	220	170	130	120	200	140	80	70
D11	Sample X4	3140410	3157920	3168010	3154410	3130490	3077070	3065530	3007030	2996000	2941020	2879250	2844450	2797640	2770280	2737840	2682550	2659110	2634710	2605980	2559190	2541310	2490590	2490050	2447200	2404490	2382440	2357050	2339520	2308950	2262310	2254580	2233680	2217950	2186780	2153500	2130360	2122930	2102530	2067790	2040770	2009930	2000970	1976980	1955540	1930260	1921820	1899410	1881160
D12	Sample X20	190	90	190	250	160	70	50	90	110	310	130	80	130	240	50	40	120	130	120	60	110	120	130	70	160	170	70	30	90	40	210	70	190	50	50	140	150	70	140	140	30	100	150	60	380	60	50	140
E11	Sample X5	3400430	3323580	3284730	3227720	3215920	3186280	3093290	3073110	3066310	3028260	2985230	2962850	2909970	2871320	2842800	2812240	2775240	2745880	2701770	2662500	2657100	2613510	2588590	2545230	2507990	2481560	2458430	2453910	2410350	2403130	2357220	2347550	2325330	2305350	2256420	2241030	2215080	2179040	2165420	2136410	2119990	2107280	2081120	2042640	2038690	2012640	1998050	1973570
E12	Sample X21	2835590	2997810	3025550	3053060	3041690	3022760	2963230	2929260	2893310	2859040	2813490	2783180	2728620	2691160	2653430	2633430	2595220	2542070	2539490	2517580	2486160	2437140	2418450	2390150	2347330	2342180	2309350	2283780	2253910	2244220	2214830	2184470	2172200	2117520	2112270	2087370	2064120	2046060	2017570	1988670	1993640	1956000	1934580	1927450	1903560	1891840	1859940	1865770
F11	Sample X6	3255990	3276640	3228790	3179620	3136410	3098110	3049090	3007790	2968060	2920680	2863680	2852930	2798030	2776890	2730270	2697090	2643160	2625920	2612670	2573470	2519030	2510490	2480230	2447890	2415560	2397010	2345280	2327340	2296390	2268180	2242450	2224790	2207360	2156150	2141470	2122830	2131470	2077250	2070410	2053940	2027990	2002550	1975840	1973310	1938120	1931200	1903110	1882910
F12	Sample X22	3066190	3049240	3066220	3069360	3023020	2986540	2965230	2928980	2910370	2872600	2830800	2783730	2765060	2733660	2700560	2677520	2646260	2616240	2570530	2533110	2522920	2484300	2470030	2412640	2383030	2374270	2344120	2311250	2299250	2251360	2224550	2191300	2173200	2157190	2150250	2111290	2094560	2082500	2036480	2016380	1989280	1990650	1973180	1947010	1919570	1900080	1883370	1874900
G11	Sample X7	3475200	3374380	3337680	3271860	3245000	3226410	3174580	3127600	3095290	3040010	3017130	3005370	2964100	2919510	2888060	2865250	2809170	2773220	2758750	2706200	2661450	2632330	2624750	2589500	2557240	2534050	2484360	2473520	2446670	2424290	2401390	2361730	2335930	2294900	2299590	2279200	2245640	2224030	2200900	2175910	2135200	2136380	2124060	2114970	2065800	2039380	2020290	2015060
G12	Sample X23	110	90	140	230	170	230	180	180	110	170	110	240	220	130	110	90	160	300	120	120	100	180	50	240	60	60	230	100	120	150	60	210	110	120	60	270	120	90	290	60	50	180	90	150	100	220	270	90
H11	Sample X8	3195420	3343460	3255110	3236100	3185540	3134670	3088080	3063580	3000370	2971830	2923860	2875430	2852950	2814200	2765630	2732110	2705910	2652440	2613320	2587590	2542280	2511330	2491140	2457580	2419450	2401630	2364300	2327630	2301820	2305690	2264220	2249270	2211780	2179480	2160180	2128460	2096320	2097660	2064740	2060410	2031400	1988760	1962210	1965290	1930670	1934730	1898810	1868450
H12	Sample X24	110	220	300	50	220	80	100	150	90	130	220	80	80	70	190	80	200	90	100	80	60	40	90	210	80	100	110	160	60	180	120	190	130	70	100	130	180	30	240	110	160	80	150	80	80	30	50	160
I11	Sample X9	3350460	3309730	3277970	3279970	3225870	3184560	3141980	3116190	3079240	3041270	2994610	2960910	2932890	2898270	2847390	2812240	2786270	2740560	2707900	2680790	2658170	2644270	2579270	2556070	2550950	2514270	2489600	2470620	2440620	2405510	2393420	2373880	2331850	2310390	2277790	2269690	2234720	2226350	2222700	2193530	2151950	2142700	2119460	2076720	2092930	2055690	2039200	1999620
J11	Sample X10	3108440	3199040	3221990	3206070	3188430	3123720	3097470	3064990	3005920	2957120	2938340	2870990	2843260	2799370	2753710	2726850	2675490	2658250	2619610	2579500	2554760	2526880	2468980	2451020	2433240	2419070	2360380	2339110	2311110	2289350	2266840	2246640	2233120	2200410	2160170	2149460	2133630	2100730	2083090	2066010	2033300	2011370	1989450	1974210	1954250	1923400	1928400	1875630
K11	Sample X11	3384790	3364920	3369460	3366740	3313630	3263880	3226180	3181680	3133190	3106130	3063290	3019630	2984800	2942450	2890490	2850780	2825910	2791480	2757230	2728610	2686850	2660670	2645830	2604260	2580080	2548280	2517800	2518920	2468030	2448710	2420320	2409830	2371340	2345710	2330340	2306710	2268580	2239410	2232760	2203340	2182730	2178170	2144270	2113500	2106200	2072060	2063780	2024710
L11	Sample X12	3309530	3302960	3238100	3240430	3221350	3186400	3125000	3056270	3039210	3002670	2942820	2912850	2846670	2837670	2790140	2766890	2718840	2677040	2639340	2597000	2574250	2569240	2527060	2479700	2469820	2444330	2395890	2369850	2362790	2331670	2274570	2284390	2260450	2224850	2198790	2165950	2153190	2130220	2112780	2082820	2057180	2046270	2028020	2010360	1981160	1962770	1934460	1921170
M11	Sample X13	3246450	3229140	3218620	3226790	3214960	3217370	3181600	3153380	3123800	3116670	3077050	3024110	3004220	2941250	2939900	2892910	2854820	2826010	2795340	2764310	2726240	2685070	2664790	2656090	2611650	2589190	2559850	2519330	2508220	2470710	2445920	2407160	2405100	2356700	2328930	2309800	2287760	2282190	2233890	2225880	2212720	2177550	2154480	2141790	2113680	2089200	2083660	2046330
N11	Sample X14	3226470	3215190	3218470	3191480	3167650	3116210	3103340	3074620	3057860	3007950	2954690	2920990	2881530	2856580	2802410	2780870	2727020	2704970	2666850	2638810	2601050	2572500	2541200	2527480	2477060	2447910	2426200	2393140	2378410	2360790	2339870	2291870	2270630	2233440	2235960	2203720	2175830	2150220	2133700	2105130	2067210	2078370	2049050	2023430	2014360	1974030	1951610	1932280
O11	Sample X15	3326450	3311740	3299700	3277120	3239230	3194560	3172910	3105630	3067920	3052270	3021850	2956700	2910190	2874940	2841440	2808770	2781170	2760610	2717820	2706100	2667480	2647380	2596760	2571590	2564330	2538040	2483390	2457470	2445310	2403570	2398480	2379600	2342830	2322560	2289050	2259070	2238820	2232020	2193640	2156780	2151920	2144500	2101920	2091190	2070770	2064160	2047500	2024030
P11	Sample X16	3374000	3310650	3296130	3279900	3220540	3180990	3107420	3081490	3039680	2992570	2935750	2909730	2892040	2835990	2809810	2771410	2732710	2698800	2675720	2650780	2602790	2560490	2544520	2515570	2514170	2461820	2449700	2431770	2375110	2362820	2342070	2322800	2286480	2259460	2251750	2212740	2185320	2173100	2138090	2114710	2109000	2085470	2055650	2051130	2014290	1994300	1989900	1975080
Data evaluation
nluc em (458-66)				Time (s)
	[3155] (uM)	[2986_2] (uM)	[2794] (uM)	0	15	30	45	60	75	90	105	120	135	150	165	180	195	210	225	240	255	270	285	300	315	330	345	360	375	390	405	420	435	450	465	480	495	510	525	540	555	570	585	600	615	630	645	660	675
A	0.015	1		3087770	3095810	3062190	2996790	2959580	2949480	2900880	2843410	2809430	2781370	2750230	2716950	2660860	2617210	2597190	2548530	2521100	2470080	2449490	2401060	2374210	2341320	2331080	2289840	2256610	2222380	2184470	2159040	2150980	2108400	2075330	2072410	2040430	2016300	1994670	1957200	1941150	1923660	1910800	1881230	1861050	1833910	1816840	1789160	1790520	1750550
B				3240590	3100490	3070520	3044860	3023280	2999120	2977370	2937720	2876550	2821080	2774720	2731310	2681920	2657470	2621690	2589770	2557230	2516540	2491240	2471260	2419570	2377910	2362390	2334250	2301250	2275540	2230980	2211700	2206270	2180200	2148990	2138760	2105200	2076540	2060490	2036540	2021980	1991320	1992110	1952470	1906870	1904960	1889710	1874840	1849020	1838890
C	0.015	1	2.8	3330010	3276450	3253360	3190190	3146020	3133820	3090210	3042780	3022890	2985950	2918690	2890060	2882040	2830020	2804610	2734810	2730140	2713330	2690170	2660850	2614220	2580480	2570110	2531260	2502930	2460010	2441800	2419790	2390270	2371530	2352630	2320600	2295370	2267500	2244380	2228250	2182170	2157010	2163030	2123590	2119760	2079890	2067600	2038700	2006670	2007640
D				3140410	3157920	3168010	3154410	3130490	3077070	3065530	3007030	2996000	2941020	2879250	2844450	2797640	2770280	2737840	2682550	2659110	2634710	2605980	2559190	2541310	2490590	2490050	2447200	2404490	2382440	2357050	2339520	2308950	2262310	2254580	2233680	2217950	2186780	2153500	2130360	2122930	2102530	2067790	2040770	2009930	2000970	1976980	1955540	1930260	1921820
E	0.015	1	3.8	3400430	3323580	3284730	3227720	3215920	3186280	3093290	3073110	3066310	3028260	2985230	2962850	2909970	2871320	2842800	2812240	2775240	2745880	2701770	2662500	2657100	2613510	2588590	2545230	2507990	2481560	2458430	2453910	2410350	2403130	2357220	2347550	2325330	2305350	2256420	2241030	2215080	2179040	2165420	2136410	2119990	2107280	2081120	2042640	2038690	2012640
F				3255990	3276640	3228790	3179620	3136410	3098110	3049090	3007790	2968060	2920680	2863680	2852930	2798030	2776890	2730270	2697090	2643160	2625920	2612670	2573470	2519030	2510490	2480230	2447890	2415560	2397010	2345280	2327340	2296390	2268180	2242450	2224790	2207360	2156150	2141470	2122830	2131470	2077250	2070410	2053940	2027990	2002550	1975840	1973310	1938120	1931200
G	0.015	1	5.3	3475200	3374380	3337680	3271860	3245000	3226410	3174580	3127600	3095290	3040010	3017130	3005370	2964100	2919510	2888060	2865250	2809170	2773220	2758750	2706200	2661450	2632330	2624750	2589500	2557240	2534050	2484360	2473520	2446670	2424290	2401390	2361730	2335930	2294900	2299590	2279200	2245640	2224030	2200900	2175910	2135200	2136380	2124060	2114970	2065800	2039380
H				3195420	3343460	3255110	3236100	3185540	3134670	3088080	3063580	3000370	2971830	2923860	2875430	2852950	2814200	2765630	2732110	2705910	2652440	2613320	2587590	2542280	2511330	2491140	2457580	2419450	2401630	2364300	2327630	2301820	2305690	2264220	2249270	2211780	2179480	2160180	2128460	2096320	2097660	2064740	2060410	2031400	1988760	1962210	1965290	1930670	1934730
I	0.015	1	7.3	3350460	3309730	3277970	3279970	3225870	3184560	3141980	3116190	3079240	3041270	2994610	2960910	2932890	2898270	2847390	2812240	2786270	2740560	2707900	2680790	2658170	2644270	2579270	2556070	2550950	2514270	2489600	2470620	2440620	2405510	2393420	2373880	2331850	2310390	2277790	2269690	2234720	2226350	2222700	2193530	2151950	2142700	2119460	2076720	2092930	2055690
J				3108440	3199040	3221990	3206070	3188430	3123720	3097470	3064990	3005920	2957120	2938340	2870990	2843260	2799370	2753710	2726850	2675490	2658250	2619610	2579500	2554760	2526880	2468980	2451020	2433240	2419070	2360380	2339110	2311110	2289350	2266840	2246640	2233120	2200410	2160170	2149460	2133630	2100730	2083090	2066010	2033300	2011370	1989450	1974210	1954250	1923400
K	0.015	1	10.1	3384790	3364920	3369460	3366740	3313630	3263880	3226180	3181680	3133190	3106130	3063290	3019630	2984800	2942450	2890490	2850780	2825910	2791480	2757230	2728610	2686850	2660670	2645830	2604260	2580080	2548280	2517800	2518920	2468030	2448710	2420320	2409830	2371340	2345710	2330340	2306710	2268580	2239410	2232760	2203340	2182730	2178170	2144270	2113500	2106200	2072060
L				3309530	3302960	3238100	3240430	3221350	3186400	3125000	3056270	3039210	3002670	2942820	2912850	2846670	2837670	2790140	2766890	2718840	2677040	2639340	2597000	2574250	2569240	2527060	2479700	2469820	2444330	2395890	2369850	2362790	2331670	2274570	2284390	2260450	2224850	2198790	2165950	2153190	2130220	2112780	2082820	2057180	2046270	2028020	2010360	1981160	1962770
M	0.015	1	14	3246450	3229140	3218620	3226790	3214960	3217370	3181600	3153380	3123800	3116670	3077050	3024110	3004220	2941250	2939900	2892910	2854820	2826010	2795340	2764310	2726240	2685070	2664790	2656090	2611650	2589190	2559850	2519330	2508220	2470710	2445920	2407160	2405100	2356700	2328930	2309800	2287760	2282190	2233890	2225880	2212720	2177550	2154480	2141790	2113680	2089200
N				3226470	3215190	3218470	3191480	3167650	3116210	3103340	3074620	3057860	3007950	2954690	2920990	2881530	2856580	2802410	2780870	2727020	2704970	2666850	2638810	2601050	2572500	2541200	2527480	2477060	2447910	2426200	2393140	2378410	2360790	2339870	2291870	2270630	2233440	2235960	2203720	2175830	2150220	2133700	2105130	2067210	2078370	2049050	2023430	2014360	1974030
O	0.015	1	19.3	3326450	3311740	3299700	3277120	3239230	3194560	3172910	3105630	3067920	3052270	3021850	2956700	2910190	2874940	2841440	2808770	2781170	2760610	2717820	2706100	2667480	2647380	2596760	2571590	2564330	2538040	2483390	2457470	2445310	2403570	2398480	2379600	2342830	2322560	2289050	2259070	2238820	2232020	2193640	2156780	2151920	2144500	2101920	2091190	2070770	2064160
P				3374000	3310650	3296130	3279900	3220540	3180990	3107420	3081490	3039680	2992570	2935750	2909730	2892040	2835990	2809810	2771410	2732710	2698800	2675720	2650780	2602790	2560490	2544520	2515570	2514170	2461820	2449700	2431770	2375110	2362820	2342070	2322800	2286480	2259460	2251750	2212740	2185320	2173100	2138090	2114710	2109000	2085470	2055650	2051130	2014290	1994300
nluc em (458-66)				Time (s)
	[3155] (uM)	[2986_2] (uM)	[2794] (uM)	0	15	30	45	60	75	90	105	120	135	150	165	180	195	210	225	240	255	270	285	300	315	330	345	360	375	390	405	420	435	450	465	480	495	510	525	540	555	570	585	600	615	630	645	660	675
A		1		120	60	120	70	210	30	220	110	40	110	170	160	170	80	40	70	210	70	140	170	260	80	130	70	110	120	200	120	100	150	120	110	230	180	90	60	140	170	200	200	110	70	90	170	200	160
B				150	100	40	120	180	80	170	140	80	110	280	210	170	130	110	160	100	40	260	180	150	70	90	250	120	30	130	100	200	210	140	200	80	60	70	150	30	170	130	80	210	110	90	280	130	50
C	buffer only			200	100	90	40	80	260	190	190	110	40	140	190	250	110	90	40	230	260	120	120	250	100	160	120	90	100	30	320	70	180	140	180	120	60	50	80	110	110	70	130	220	170	130	120	200	140
D				190	90	190	250	160	70	50	90	110	310	130	80	130	240	50	40	120	130	120	60	110	120	130	70	160	170	70	30	90	40	210	70	190	50	50	140	150	70	140	140	30	100	150	60	380	60
E	0.015			2835590	2997810	3025550	3053060	3041690	3022760	2963230	2929260	2893310	2859040	2813490	2783180	2728620	2691160	2653430	2633430	2595220	2542070	2539490	2517580	2486160	2437140	2418450	2390150	2347330	2342180	2309350	2283780	2253910	2244220	2214830	2184470	2172200	2117520	2112270	2087370	2064120	2046060	2017570	1988670	1993640	1956000	1934580	1927450	1903560	1891840
F				3066190	3049240	3066220	3069360	3023020	2986540	2965230	2928980	2910370	2872600	2830800	2783730	2765060	2733660	2700560	2677520	2646260	2616240	2570530	2533110	2522920	2484300	2470030	2412640	2383030	2374270	2344120	2311250	2299250	2251360	2224550	2191300	2173200	2157190	2150250	2111290	2094560	2082500	2036480	2016380	1989280	1990650	1973180	1947010	1919570	1900080
G			19.3	110	90	140	230	170	230	180	180	110	170	110	240	220	130	110	90	160	300	120	120	100	180	50	240	60	60	230	100	120	150	60	210	110	120	60	270	120	90	290	60	50	180	90	150	100	220
H				110	220	300	50	220	80	100	150	90	130	220	80	80	70	190	80	200	90	100	80	60	40	90	210	80	100	110	160	60	180	120	190	130	70	100	130	180	30	240	110	160	80	150	80	80	30
mGL em (528-48)				Time (s)
	[3155] (uM)	[2986_2] (uM)	[2794] (uM)	0	15	30	45	60	75	90	105	120	135	150	165	180	195	210	225	240	255	270	285	300	315	330	345	360	375	390	405	420	435	450	465	480	495	510	525	540	555	570	585	600	615	630	645	660	675
A	0.015			612480	610000	603230	597720	589600	581520	573490	557240	557790	548280	540070	545530	531670	522390	519130	502540	503510	493250	488900	478480	470140	468830	461290	447680	447270	445600	437090	439710	426460	421780	416880	409290	409490	405130	393150	394520	386600	380040	383950	367330	373900	368130	358380	360170	359220	350160
B				630550	622590	610950	605160	608240	604330	599160	580690	570510	572720	566930	538010	536560	538770	518440	517470	504070	501580	488170	488390	480890	475180	475860	472130	468090	450680	445630	444900	440690	439860	435590	423980	413060	415240	413860	412380	401560	401400	395520	385860	382760	376700	376310	378590	373190	366090
C	0.015	1	2.8	633490	622400	614630	601230	585850	578930	563290	551910	546060	533280	522650	518000	508370	494570	501400	484440	476040	468760	464570	467260	454770	445980	435490	433980	431790	420400	413590	408820	398380	401350	394370	398410	384590	381730	382110	372630	373640	368580	362210	350330	353330	341800	346120	341330	341540	332010
D				629950	633730	616240	606060	595150	576070	563820	557870	545590	536540	516160	512830	502390	487770	486760	477170	473480	461720	454510	445660	440660	432710	424220	422440	412800	409900	404880	389930	395560	391950	378620	373150	373180	370160	356290	356220	354940	347080	347890	347220	337860	336920	336580	327110	321670	317490
E	0.015	1	3.8	646360	631040	625690	607000	590950	569690	567590	553330	540580	521650	515140	513850	499750	484740	481770	471160	468760	464800	449530	449220	442090	434400	423550	425300	415180	406900	398960	402440	388110	395670	380100	380290	372710	374920	365790	358690	349960	354390	348080	342160	338070	336180	335140	328440	333320	322740
F				658740	641280	618370	589160	586350	573840	548090	543370	523210	518160	501870	488320	485970	467050	463670	456410	444690	451460	437900	425610	420670	419510	406340	393740	393730	384070	388290	382320	373780	364640	364290	356970	358510	352810	350810	340430	339030	339520	332200	327700	318960	320090	317110	309130	307610	305400
G	0.015	1	5.3	651930	634360	605010	592400	585450	575000	558640	536970	532330	517100	502800	504510	494770	477220	473580	461440	453010	445420	435930	435630	426530	417260	413410	409970	402380	399500	397370	385790	375960	379280	372210	367070	366660	355790	352360	351920	355790	343130	336470	331720	337680	334740	324720	320140	319300	313650
H				643130	632200	617490	599790	578520	565830	551360	535660	529750	515560	503470	494220	480030	466270	455310	442190	442160	426270	426510	417010	409490	393900	396880	380570	384120	371880	370780	359340	362760	355600	349050	339360	340840	342880	330480	324160	330480	323220	314420	306900	313200	305890	301400	302510	296880	294490
I	0.015	1	7.3	602980	599700	579750	556690	551850	527770	511340	495810	497160	480600	472690	462250	449340	451320	428340	432120	421650	412610	408530	403290	394930	385720	385730	389600	381390	371990	369210	371440	357800	352830	345830	352150	345290	339780	335360	331740	328980	327320	328610	322940	314660	313160	307970	302770	303000	300330
J				613800	604840	581110	563800	544140	529300	511620	490050	487090	479650	456370	451600	434580	435120	418410	410520	407130	402590	388160	378470	374990	374020	375020	356710	353160	348200	344780	346560	340230	334630	329110	318340	321190	318550	317660	314850	308210	305640	303970	296340	296120	291730	292870	283610	279010	279020
K	0.015	1	10.1	605560	598920	571350	564140	543210	523050	525060	498640	500410	485770	472460	463350	452620	440570	431790	428280	423900	414840	408500	399990	399050	390240	383300	387650	375800	373680	375790	366970	362010	352710	354210	350790	341260	336280	339610	325610	330670	331760	330540	323550	317610	315350	308140	307170	299570	301510
L				624590	594750	578900	557470	541410	525310	508120	489320	475860	464260	460380	448030	436140	425430	418960	411750	402050	397600	389610	378850	385570	383970	371570	360930	360130	359430	349900	343140	342570	338110	332580	331500	320780	320700	310450	307010	310000	306730	308380	300570	294720	293600	295280	286420	278720	277640
M	0.015	1	14	580160	560010	537930	534360	518240	525060	508710	495690	486150	471280	471010	455830	450460	438070	431410	430490	423220	418340	407170	401520	394970	393150	388390	387460	375220	369480	367750	365500	362050	358810	353190	347180	350160	341140	345510	335610	328960	329440	327240	325050	320330	319110	306250	302540	304090	299000
N				616280	599410	570590	542280	523160	506950	483560	485760	471700	460210	454240	447140	429740	424530	415740	414040	406080	397470	389990	386500	385310	381710	369430	361810	361840	352380	358300	345770	339770	346810	333980	325060	328960	325000	323720	314940	311970	313830	303250	307550	307030	295340	296210	290270	289910	290300
O	0.015	1	19.3	577110	562230	541570	522170	511540	503270	483030	471920	467930	452390	449770	438050	434480	431670	426730	410370	403180	400540	397810	388410	381870	387080	372440	374770	365610	358570	358970	351780	350860	348750	342670	342160	332880	329860	328200	321390	323790	316190	318890	319580	313200	311310	305990	300150	295770	292850
P				614720	592150	577530	536160	527380	513570	496690	481140	470020	459190	443710	443520	435330	421320	413830	411380	398980	390610	399660	381850	379750	378620	369390	355320	356270	361850	355070	343800	343280	346000	341910	338210	323420	326130	316730	321290	311030	316820	299060	301100	301620	300820	294840	293650	295910	286860
mGL em (528-48)				Time (s)
	[3155] (uM)	[2986_2] (uM)	[2794] (uM)	0	15	30	45	60	75	90	105	120	135	150	165	180	195	210	225	240	255	270	285	300	315	330	345	360	375	390	405	420	435	450	465	480	495	510	525	540	555	570	585	600	615	630	645	660	675
A		1		120	80	140	150	60	60	50	70	110	30	90	30	30	30	110	40	50	70	140	60	30	60	90	50	30	80	90	60	50	70	30	60	70	110	90	100	30	80	70	70	40	30	60	50	100	130
B				30	30	50	100	50	90	40	50	30	70	40	80	100	110	80	70	70	90	100	100	30	100	30	100	40	90	40	60	30	30	30	30	100	150	100	30	60	130	120	30	170	40	40	40	30	70
C	buffer only			30	240	90	40	30	100	70	110	190	60	30	60	60	40	80	50	80	30	40	60	110	30	40	70	100	70	60	110	60	30	60	60	110	40	90	60	30	140	80	30	70	140	30	90	110	30
D				30	120	60	40	40	50	40	110	60	30	70	80	30	80	60	70	40	40	30	110	40	70	120	30	30	30	40	70	70	30	30	70	60	100	70	60	30	50	30	80	80	90	30	30	70	80
E	0.015			416150	415660	424270	423640	422330	420160	413570	401670	408280	398060	388580	378860	372330	374450	370670	366160	366200	349960	345870	359390	344060	336960	337600	331770	329090	321180	325260	322330	312860	316190	307870	303990	304050	303300	291630	289190	292230	282190	281660	278360	272740	278890	265270	268620	264200	262860
F				417940	427990	431930	423480	427560	413130	411430	401840	403130	400060	398770	388440	377880	379660	379600	368180	367340	363160	361070	354610	350590	344600	341230	340480	331900	324280	330770	316470	314860	317530	311660	309060	305490	304590	288680	295280	291130	286080	286960	276880	275630	277140	271200	265560	265480	265020
G			19.3	60	280	60	110	100	160	30	30	150	30	100	70	30	30	130	80	160	50	130	140	100	40	150	100	140	70	40	30	80	100	90	30	80	150	140	30	110	90	60	30	130	80	120	170	30	110
H				30	30	70	70	40	30	70	100	70	30	40	40	30	60	40	30	180	50	150	40	40	30	70	40	60	80	60	70	30	30	40	60	70	40	30	30	30	80	30	50	80	50	120	150	70	70
[truncated: 252 more columns]
