# Supplementary material for: The IRE1β-mediated unfolded protein response is repressed by the chaperone AGR2 in mucin producing cells
Source: EMBO J. 2023 Dec 18;43(5):719–53. doi: 10.1038/s44318-023-00014-z (PMC10907699; doi:10.1038/s44318-023-00014-z)
Supplement: Supplementary file 8 — Source Data Fig. 6 [file 44318_2023_14_MOESM8_ESM.zip › Fig 6/C-E/AGR2 wt/20230306 rep3.xlsx]

## Sheet: evaluation
User: USER
Path: C:\Program Files (x86)\BMG\CLARIOstar\User\Data
Test ID: 280
Test Name: ln327_BRET kinetic
Date: 06/03/2023
Time: 15:38:22
ID1: 20230306 run5
Luminescence
Well	Content	Raw Data (458-66 1)	Raw Data (458-66 1)	Raw Data (458-66 1)	Raw Data (458-66 1)	Raw Data (458-66 1)	Raw Data (458-66 1)	Raw Data (458-66 1)	Raw Data (458-66 1)	Raw Data (458-66 1)	Raw Data (458-66 1)	Raw Data (458-66 1)	Raw Data (458-66 1)	Raw Data (458-66 1)	Raw Data (458-66 1)	Raw Data (458-66 1)	Raw Data (458-66 1)	Raw Data (458-66 1)	Raw Data (458-66 1)	Raw Data (458-66 1)	Raw Data (458-66 1)	Raw Data (458-66 1)	Raw Data (458-66 1)	Raw Data (458-66 1)	Raw Data (458-66 1)	Raw Data (458-66 1)	Raw Data (458-66 1)	Raw Data (458-66 1)	Raw Data (458-66 1)	Raw Data (458-66 1)	Raw Data (458-66 1)	Raw Data (458-66 1)	Raw Data (458-66 1)	Raw Data (458-66 1)	Raw Data (458-66 1)	Raw Data (458-66 1)	Raw Data (458-66 1)	Raw Data (458-66 1)	Raw Data (458-66 1)	Raw Data (458-66 1)	Raw Data (458-66 1)	Raw Data (458-66 1)	Raw Data (458-66 1)	Raw Data (458-66 1)	Raw Data (458-66 1)	Raw Data (458-66 1)	Raw Data (458-66 1)	Raw Data (458-66 1)	Raw Data (458-66 1)
	Time	0 min	0 min 15 s	0 min 30 s	0 min 45 s	1 min	1 min 15 s	1 min 30 s	1 min 45 s	2 min	2 min 15 s	2 min 30 s	2 min 45 s	3 min	3 min 15 s	3 min 30 s	3 min 45 s	4 min	4 min 15 s	4 min 30 s	4 min 45 s	5 min	5 min 15 s	5 min 30 s	5 min 45 s	6 min	6 min 15 s	6 min 30 s	6 min 45 s	7 min	7 min 15 s	7 min 30 s	7 min 45 s	8 min	8 min 15 s	8 min 30 s	8 min 45 s	9 min	9 min 15 s	9 min 30 s	9 min 45 s	10 min	10 min 15 s	10 min 30 s	10 min 45 s	11 min	11 min 15 s	11 min 30 s	11 min 45 s
A13	Sample X1	2856150	2914650	2952350	2961110	2948510	2933010	2899910	2866780	2826530	2797380	2767630	2718360	2676400	2645540	2619170	2584560	2536080	2500590	2476350	2450900	2400150	2383270	2357600	2343010	2309720	2265660	2249020	2217770	2189690	2158660	2168110	2103870	2101500	2079690	2049910	2026980	1987840	1989520	1961720	1944610	1920360	1902960	1874780	1859510	1840120	1818380	1803030	1795290
A14	Sample X17	110	130	120	130	190	80	80	140	110	60	260	110	200	200	140	80	220	30	80	40	90	90	100	100	100	80	30	110	70	100	150	40	310	170	100	60	220	220	150	60	150	160	160	70	110	240	130	140
B13	Sample X2	2822360	2868990	2866080	2869120	2856850	2820530	2820210	2761120	2790910	2732170	2712820	2677980	2642770	2594940	2556750	2525980	2497900	2464140	2428120	2405280	2380270	2322020	2296990	2259270	2253860	2216580	2185360	2148390	2129940	2102460	2092590	2054450	2004780	1999220	1981010	1951550	1917550	1908200	1863380	1865060	1830620	1833630	1812860	1776300	1762150	1749760	1735200	1708310
B14	Sample X18	110	150	170	30	210	170	100	30	180	70	240	40	130	30	130	90	160	130	100	100	50	200	160	110	70	110	80	160	130	170	120	320	200	80	80	60	100	80	170	210	80	150	30	70	90	80	60	50
C13	Sample X3	2937980	2933500	2992400	2996910	2979440	2967330	2919200	2870680	2839470	2827970	2770320	2759040	2708310	2668330	2648340	2628150	2579990	2570200	2528180	2493310	2458720	2438300	2399560	2383570	2355020	2323030	2315570	2275500	2239640	2207750	2193010	2168550	2146550	2121050	2104340	2082450	2057850	2045940	2029170	1991840	1971740	1951510	1941810	1913300	1899820	1887240	1877360	1843490
C14	Sample X19	170	60	170	150	40	120	70	170	40	150	50	90	90	140	80	220	30	150	80	210	170	210	210	140	90	30	170	90	40	130	80	60	160	120	90	40	140	70	160	130	80	100	30	50	190	160	160	110
D13	Sample X4	2875020	3008140	3012200	2993160	2998440	2981840	2922330	2901430	2874550	2854390	2815890	2771940	2762360	2719250	2683930	2642210	2616160	2570890	2555230	2530110	2494520	2458570	2439650	2396870	2348800	2343300	2293650	2300190	2263840	2235570	2209750	2177810	2168950	2138670	2112450	2078410	2063670	2052380	2030060	1996580	1971820	1950350	1939150	1912340	1892110	1880780	1874850	1841610
D14	Sample X20	70	30	110	110	80	160	130	90	120	110	80	150	60	140	180	110	80	210	60	60	130	90	150	170	140	150	60	170	130	120	30	130	100	130	170	130	170	170	180	140	60	80	40	130	150	80	260	160
E13	Sample X5	2993690	3029040	3055650	3048170	3032770	3012230	3002190	2952080	2923980	2876310	2838630	2819310	2787420	2747660	2712820	2670070	2658720	2608200	2562820	2543600	2517860	2515650	2475390	2433290	2429850	2386780	2351030	2330370	2314540	2301170	2261440	2237470	2228360	2197020	2173450	2125840	2121210	2108400	2096150	2068220	2045710	2024640	2003940	1991630	1972080	1959630	1936170	1908940
E14	Sample X21	3221430	3184910	3215980	3189150	3153090	3116700	3081760	3012690	2977480	2946260	2900420	2871350	2838960	2794260	2768880	2707700	2676820	2636720	2610110	2577740	2553370	2525320	2479740	2446070	2406070	2381050	2359200	2336760	2312010	2266330	2254560	2235440	2220260	2209060	2159540	2132740	2136960	2109880	2091480	2065950	2041330	2011020	1991640	1963420	1954860	1945080	1924550	1904830
F13	Sample X6	2901000	3015430	3037940	3066190	3035040	3022860	2999970	2950440	2904850	2850360	2813110	2781470	2741740	2733100	2679570	2660190	2624780	2591100	2550890	2526480	2497720	2462860	2437200	2403120	2371080	2348630	2316950	2294520	2270310	2258390	2222560	2210890	2171150	2146420	2138010	2127280	2076600	2046630	2049520	2016350	2000850	1967030	1959850	1943080	1932880	1909430	1892880	1853730
F14	Sample X22	3180810	3125530	3121100	3100200	3095510	3094140	3079850	3046000	3037870	3022130	2978200	2955910	2931100	2892670	2850070	2827660	2791300	2743990	2709250	2673600	2672210	2644010	2608720	2567910	2539930	2518450	2492370	2460300	2445530	2409960	2390720	2367500	2319820	2303370	2288000	2248690	2234960	2206780	2186900	2188450	2152560	2133270	2125640	2099080	2072400	2041740	2032220	2003240
G13	Sample X7	3186290	3174670	3206740	3178920	3141610	3114340	3091930	3069580	3030780	2988750	2946260	2909380	2860060	2834090	2808060	2769040	2740550	2684210	2656230	2656600	2611250	2560690	2546270	2516540	2485030	2443030	2425450	2401100	2363190	2346230	2340240	2288330	2278350	2250690	2231390	2192050	2179780	2149120	2137110	2103640	2097630	2068890	2045300	2010690	1984460	1983240	1959950	1944580
G14	Sample X23	160	60	190	140	310	190	90	210	240	110	130	120	150	70	120	210	40	150	70	60	140	120	30	210	70	110	150	150	60	200	50	120	120	130	50	80	130	50	40	260	170	70	110	90	80	130	220	170
H13	Sample X8	3147850	3216320	3248580	3218750	3149780	3099640	3036680	3018560	2991920	2941670	2911860	2872810	2820380	2796880	2778290	2728280	2698910	2663720	2622580	2589270	2561720	2518820	2500530	2464900	2428430	2425310	2389600	2346670	2318750	2292070	2263790	2251560	2217640	2207930	2175920	2156170	2132670	2104790	2081750	2059510	2050400	2030660	2000240	1966060	1949800	1940480	1918940	1909970
H14	Sample X24	60	170	60	80	60	110	40	150	130	190	150	180	160	90	210	60	140	160	80	230	80	240	160	150	70	60	130	110	150	250	110	150	30	240	140	200	80	60	90	140	90	110	70	120	140	110	190	160
I13	Sample X9	2924580	2994860	3002290	2991810	3000770	2946380	2940620	2900750	2882110	2855050	2820170	2814650	2762360	2754310	2727780	2706650	2686470	2651580	2621370	2599150	2567020	2541740	2500900	2468320	2438210	2425130	2401890	2361970	2318460	2297850	2267260	2235010	2223910	2189860	2157790	2160660	2130900	2109880	2076840	2062910	2036680	2018130	1993900	1973550	1969830	1932390	1919340	1898430
J13	Sample X10	2923050	2959070	2991150	2951130	2921740	2907850	2879540	2828780	2805710	2789490	2739340	2711860	2683640	2667020	2634590	2603820	2579110	2526600	2506440	2471880	2465600	2441260	2396490	2375730	2357690	2342750	2292550	2265060	2249170	2214240	2210250	2158940	2141760	2125330	2093130	2070810	2068110	2052380	2030910	1984430	1983540	1936460	1922980	1923930	1884020	1879700	1857650	1850210
K13	Sample X11	3072860	3093130	3145060	3138190	3102510	3103960	3102490	3043530	2995320	2975250	2927200	2906600	2864650	2834400	2801470	2756980	2734860	2704150	2664140	2628850	2596880	2584170	2532210	2491240	2461330	2445240	2406000	2384730	2379010	2347200	2318490	2309700	2254620	2228510	2209180	2189420	2163130	2130300	2123570	2094200	2084340	2044210	2031460	2004290	1990020	1970160	1946970	1928430
L13	Sample X12	2883470	2993500	2983350	3006170	2983150	2997330	2962360	2934800	2894870	2839330	2807430	2784980	2751120	2726180	2680370	2634490	2596670	2599010	2549130	2504670	2479270	2448650	2448380	2415340	2386530	2345110	2308260	2310320	2268170	2259250	2236110	2193110	2172010	2133450	2143140	2103720	2078230	2068960	2029790	2026150	1986070	1966580	1950420	1924150	1892310	1889330	1868940	1847140
M13	Sample X13	2970390	3028800	3077510	3080190	3077080	3058940	3045550	2992730	2970890	2937390	2899690	2876080	2842380	2833010	2766610	2741100	2725950	2677250	2657830	2599300	2571670	2566590	2511570	2511830	2471380	2452970	2429400	2394430	2355130	2329490	2322510	2289210	2245900	2230330	2215570	2205250	2171940	2136360	2104680	2110510	2086820	2052340	2056010	2014750	2005900	1962170	1965760	1955330
N13	Sample X14	3025890	3001020	3025790	3051150	3020440	2983550	2978690	2933590	2908290	2868280	2804290	2767120	2737750	2724230	2678570	2624870	2606010	2573530	2532900	2520050	2473260	2440000	2410330	2390030	2386370	2344880	2317440	2300630	2253170	2203100	2216010	2180370	2151760	2150820	2104130	2084270	2087620	2048680	2036160	2015410	1979260	1982380	1941300	1936680	1903090	1879820	1855090	1849450
O13	Sample X15	3008840	3138640	3187360	3206350	3144860	3132210	3070690	3030820	2974530	2975100	2927660	2886270	2842820	2820250	2781630	2754540	2723990	2681790	2656170	2635250	2586540	2567030	2535690	2501350	2463970	2443370	2425570	2410120	2372600	2331330	2331330	2287780	2260210	2237600	2206820	2205400	2176690	2146050	2126710	2095830	2072500	2043930	2037090	2004900	1987280	1977480	1940890	1917110
P13	Sample X16	3168650	3153430	3161010	3142310	3110130	3081550	3079510	3043390	3004840	2976970	2936780	2903100	2875370	2809190	2787170	2745020	2705470	2667240	2652110	2616770	2575250	2546410	2514800	2503180	2448700	2433540	2411620	2384490	2348550	2315030	2276870	2279360	2232090	2200890	2196160	2172910	2139440	2119270	2093480	2081930	2049300	2032850	1983900	1976530	1952970	1939630	1910830	1899340
Data evaluation
nluc em (458-66)				Time (s)
	[3155] (uM)	[2986_2] (uM)	[2794] (uM)	0	15	30	45	60	75	90	105	120	135	150	165	180	195	210	225	240	255	270	285	300	315	330	345	360	375	390	405	420	435	450	465	480	495	510	525	540	555	570	585	600	615	630	645	660	675
A	0.015	1		2856150	2914650	2952350	2961110	2948510	2933010	2899910	2866780	2826530	2797380	2767630	2718360	2676400	2645540	2619170	2584560	2536080	2500590	2476350	2450900	2400150	2383270	2357600	2343010	2309720	2265660	2249020	2217770	2189690	2158660	2168110	2103870	2101500	2079690	2049910	2026980	1987840	1989520	1961720	1944610	1920360	1902960	1874780	1859510	1840120	1818380
B				2822360	2868990	2866080	2869120	2856850	2820530	2820210	2761120	2790910	2732170	2712820	2677980	2642770	2594940	2556750	2525980	2497900	2464140	2428120	2405280	2380270	2322020	2296990	2259270	2253860	2216580	2185360	2148390	2129940	2102460	2092590	2054450	2004780	1999220	1981010	1951550	1917550	1908200	1863380	1865060	1830620	1833630	1812860	1776300	1762150	1749760
C	0.015	1	2.8	2937980	2933500	2992400	2996910	2979440	2967330	2919200	2870680	2839470	2827970	2770320	2759040	2708310	2668330	2648340	2628150	2579990	2570200	2528180	2493310	2458720	2438300	2399560	2383570	2355020	2323030	2315570	2275500	2239640	2207750	2193010	2168550	2146550	2121050	2104340	2082450	2057850	2045940	2029170	1991840	1971740	1951510	1941810	1913300	1899820	1887240
D				2875020	3008140	3012200	2993160	2998440	2981840	2922330	2901430	2874550	2854390	2815890	2771940	2762360	2719250	2683930	2642210	2616160	2570890	2555230	2530110	2494520	2458570	2439650	2396870	2348800	2343300	2293650	2300190	2263840	2235570	2209750	2177810	2168950	2138670	2112450	2078410	2063670	2052380	2030060	1996580	1971820	1950350	1939150	1912340	1892110	1880780
E	0.015	1	3.8	2993690	3029040	3055650	3048170	3032770	3012230	3002190	2952080	2923980	2876310	2838630	2819310	2787420	2747660	2712820	2670070	2658720	2608200	2562820	2543600	2517860	2515650	2475390	2433290	2429850	2386780	2351030	2330370	2314540	2301170	2261440	2237470	2228360	2197020	2173450	2125840	2121210	2108400	2096150	2068220	2045710	2024640	2003940	1991630	1972080	1959630
F				2901000	3015430	3037940	3066190	3035040	3022860	2999970	2950440	2904850	2850360	2813110	2781470	2741740	2733100	2679570	2660190	2624780	2591100	2550890	2526480	2497720	2462860	2437200	2403120	2371080	2348630	2316950	2294520	2270310	2258390	2222560	2210890	2171150	2146420	2138010	2127280	2076600	2046630	2049520	2016350	2000850	1967030	1959850	1943080	1932880	1909430
G	0.015	1	5.3	3186290	3174670	3206740	3178920	3141610	3114340	3091930	3069580	3030780	2988750	2946260	2909380	2860060	2834090	2808060	2769040	2740550	2684210	2656230	2656600	2611250	2560690	2546270	2516540	2485030	2443030	2425450	2401100	2363190	2346230	2340240	2288330	2278350	2250690	2231390	2192050	2179780	2149120	2137110	2103640	2097630	2068890	2045300	2010690	1984460	1983240
H				3147850	3216320	3248580	3218750	3149780	3099640	3036680	3018560	2991920	2941670	2911860	2872810	2820380	2796880	2778290	2728280	2698910	2663720	2622580	2589270	2561720	2518820	2500530	2464900	2428430	2425310	2389600	2346670	2318750	2292070	2263790	2251560	2217640	2207930	2175920	2156170	2132670	2104790	2081750	2059510	2050400	2030660	2000240	1966060	1949800	1940480
I	0.015	1	7.3	2924580	2994860	3002290	2991810	3000770	2946380	2940620	2900750	2882110	2855050	2820170	2814650	2762360	2754310	2727780	2706650	2686470	2651580	2621370	2599150	2567020	2541740	2500900	2468320	2438210	2425130	2401890	2361970	2318460	2297850	2267260	2235010	2223910	2189860	2157790	2160660	2130900	2109880	2076840	2062910	2036680	2018130	1993900	1973550	1969830	1932390
J				2923050	2959070	2991150	2951130	2921740	2907850	2879540	2828780	2805710	2789490	2739340	2711860	2683640	2667020	2634590	2603820	2579110	2526600	2506440	2471880	2465600	2441260	2396490	2375730	2357690	2342750	2292550	2265060	2249170	2214240	2210250	2158940	2141760	2125330	2093130	2070810	2068110	2052380	2030910	1984430	1983540	1936460	1922980	1923930	1884020	1879700
K	0.015	1	10.1	3072860	3093130	3145060	3138190	3102510	3103960	3102490	3043530	2995320	2975250	2927200	2906600	2864650	2834400	2801470	2756980	2734860	2704150	2664140	2628850	2596880	2584170	2532210	2491240	2461330	2445240	2406000	2384730	2379010	2347200	2318490	2309700	2254620	2228510	2209180	2189420	2163130	2130300	2123570	2094200	2084340	2044210	2031460	2004290	1990020	1970160
L				2883470	2993500	2983350	3006170	2983150	2997330	2962360	2934800	2894870	2839330	2807430	2784980	2751120	2726180	2680370	2634490	2596670	2599010	2549130	2504670	2479270	2448650	2448380	2415340	2386530	2345110	2308260	2310320	2268170	2259250	2236110	2193110	2172010	2133450	2143140	2103720	2078230	2068960	2029790	2026150	1986070	1966580	1950420	1924150	1892310	1889330
M	0.015	1	14	2970390	3028800	3077510	3080190	3077080	3058940	3045550	2992730	2970890	2937390	2899690	2876080	2842380	2833010	2766610	2741100	2725950	2677250	2657830	2599300	2571670	2566590	2511570	2511830	2471380	2452970	2429400	2394430	2355130	2329490	2322510	2289210	2245900	2230330	2215570	2205250	2171940	2136360	2104680	2110510	2086820	2052340	2056010	2014750	2005900	1962170
N				3025890	3001020	3025790	3051150	3020440	2983550	2978690	2933590	2908290	2868280	2804290	2767120	2737750	2724230	2678570	2624870	2606010	2573530	2532900	2520050	2473260	2440000	2410330	2390030	2386370	2344880	2317440	2300630	2253170	2203100	2216010	2180370	2151760	2150820	2104130	2084270	2087620	2048680	2036160	2015410	1979260	1982380	1941300	1936680	1903090	1879820
O	0.015	1	19.3	3008840	3138640	3187360	3206350	3144860	3132210	3070690	3030820	2974530	2975100	2927660	2886270	2842820	2820250	2781630	2754540	2723990	2681790	2656170	2635250	2586540	2567030	2535690	2501350	2463970	2443370	2425570	2410120	2372600	2331330	2331330	2287780	2260210	2237600	2206820	2205400	2176690	2146050	2126710	2095830	2072500	2043930	2037090	2004900	1987280	1977480
P				3168650	3153430	3161010	3142310	3110130	3081550	3079510	3043390	3004840	2976970	2936780	2903100	2875370	2809190	2787170	2745020	2705470	2667240	2652110	2616770	2575250	2546410	2514800	2503180	2448700	2433540	2411620	2384490	2348550	2315030	2276870	2279360	2232090	2200890	2196160	2172910	2139440	2119270	2093480	2081930	2049300	2032850	1983900	1976530	1952970	1939630
nluc em (458-66)				Time (s)
	[3155] (uM)	[2986_2] (uM)	[2794] (uM)	0	15	30	45	60	75	90	105	120	135	150	165	180	195	210	225	240	255	270	285	300	315	330	345	360	375	390	405	420	435	450	465	480	495	510	525	540	555	570	585	600	615	630	645	660	675
A		1		110	130	120	130	190	80	80	140	110	60	260	110	200	200	140	80	220	30	80	40	90	90	100	100	100	80	30	110	70	100	150	40	310	170	100	60	220	220	150	60	150	160	160	70	110	240
B				110	150	170	30	210	170	100	30	180	70	240	40	130	30	130	90	160	130	100	100	50	200	160	110	70	110	80	160	130	170	120	320	200	80	80	60	100	80	170	210	80	150	30	70	90	80
C	buffer only			170	60	170	150	40	120	70	170	40	150	50	90	90	140	80	220	30	150	80	210	170	210	210	140	90	30	170	90	40	130	80	60	160	120	90	40	140	70	160	130	80	100	30	50	190	160
D				70	30	110	110	80	160	130	90	120	110	80	150	60	140	180	110	80	210	60	60	130	90	150	170	140	150	60	170	130	120	30	130	100	130	170	130	170	170	180	140	60	80	40	130	150	80
E	0.015			3221430	3184910	3215980	3189150	3153090	3116700	3081760	3012690	2977480	2946260	2900420	2871350	2838960	2794260	2768880	2707700	2676820	2636720	2610110	2577740	2553370	2525320	2479740	2446070	2406070	2381050	2359200	2336760	2312010	2266330	2254560	2235440	2220260	2209060	2159540	2132740	2136960	2109880	2091480	2065950	2041330	2011020	1991640	1963420	1954860	1945080
F				3180810	3125530	3121100	3100200	3095510	3094140	3079850	3046000	3037870	3022130	2978200	2955910	2931100	2892670	2850070	2827660	2791300	2743990	2709250	2673600	2672210	2644010	2608720	2567910	2539930	2518450	2492370	2460300	2445530	2409960	2390720	2367500	2319820	2303370	2288000	2248690	2234960	2206780	2186900	2188450	2152560	2133270	2125640	2099080	2072400	2041740
G			19.3	160	60	190	140	310	190	90	210	240	110	130	120	150	70	120	210	40	150	70	60	140	120	30	210	70	110	150	150	60	200	50	120	120	130	50	80	130	50	40	260	170	70	110	90	80	130
H				60	170	60	80	60	110	40	150	130	190	150	180	160	90	210	60	140	160	80	230	80	240	160	150	70	60	130	110	150	250	110	150	30	240	140	200	80	60	90	140	90	110	70	120	140	110
mGL em (528-48)				Time (s)
	[3155] (uM)	[2986_2] (uM)	[2794] (uM)	0	15	30	45	60	75	90	105	120	135	150	165	180	195	210	225	240	255	270	285	300	315	330	345	360	375	390	405	420	435	450	465	480	495	510	525	540	555	570	585	600	615	630	645	660	675
A	0.015			576560	584030	592060	590320	582900	576840	577880	571360	571790	559590	550890	548250	542520	530820	521760	514070	501120	498650	493480	491650	484120	474660	465690	458870	454630	454590	445930	446630	440620	432420	422410	424420	415420	407270	409230	411380	402000	403880	391260	392900	383230	382720	371740	380880	365990	362380
B				570090	579770	569430	575640	566360	561320	561100	547910	543500	538680	536330	532600	521800	510680	505410	504010	494000	489020	484190	479410	470180	457950	460510	447140	442930	436130	439580	432910	415910	423890	409600	407890	399580	395920	394970	388000	382160	376960	370360	371850	366580	371170	358280	355630	344800	346110
C	0.015	1	2.8	572830	578910	576410	582160	563330	544420	541700	537210	517380	510760	496160	492410	490050	475800	465570	464690	449330	448160	438030	438180	432280	423210	411400	405030	402610	397410	400230	393090	381320	379670	380170	373730	365450	358350	362150	352950	346210	346260	344730	340450	338770	336170	328330	320590	321960	319820
D				595400	588360	578270	569400	568150	557720	543220	541960	523640	517160	508880	496640	492080	484650	482710	461530	456010	456040	444720	436330	431810	421770	416210	405040	401730	393760	397060	394180	384560	388750	374310	372950	368480	360940	360480	351850	347600	341170	339140	335040	333500	338160	322530	323630	320680	315900
E	0.015	1	3.8	583790	580700	576810	573570	559190	551260	533970	532500	526140	506640	502940	487350	484970	470350	459250	447350	443880	433690	429880	422390	416720	416680	407980	393120	398980	394050	381940	380000	376270	369750	363130	357830	364560	355810	354830	350430	341300	344670	338720	334420	333970	329180	316110	315210	316640	314810
F				578370	574510	582680	577580	572040	547230	544150	528800	516060	503490	489080	484110	475000	461660	464000	448720	437700	431310	431370	412120	411270	404800	402950	389000	383320	383650	376600	376230	369530	364200	358430	355440	357630	350480	336230	335830	338190	321970	329710	326040	318280	314980	314450	307790	303120	304660
G	0.015	1	5.3	610420	605370	599580	580740	573560	559770	546930	532940	523600	507020	492970	491240	478440	475330	469050	450390	441350	440500	427090	422500	417790	412740	404850	403650	388520	383540	378760	374560	366800	360150	360440	354450	351530	347240	342770	336190	340500	331520	330110	325370	325680	316850	315370	311540	313470	311380
H				635330	622630	607450	594690	573600	555700	537470	528590	514150	510410	491620	479830	475900	460250	450020	442860	440180	421070	422310	411900	407300	396160	395870	388620	388290	381730	371510	364270	354330	351770	347890	349670	344150	343190	330920	333410	322730	321110	315480	316570	306110	308130	305290	307420	302580	293240
I	0.015	1	7.3	558880	541170	528210	518830	505140	491650	482520	472510	459810	454310	443070	440940	430040	429990	420470	407520	404490	400930	393560	395520	381990	375150	367290	362990	358190	359850	355370	352360	346240	336990	333550	329940	327630	316810	318730	320610	310860	310520	305800	297090	294600	288460	288110	284980	280390	279740
J				571990	550050	530490	523370	489570	482290	469960	460220	448160	443990	433010	420530	417320	412130	397510	399170	383990	377820	375900	375820	364070	350870	351690	352750	340100	334990	342650	330590	327940	321170	322160	318520	311510	308570	305490	304980	302810	296250	290370	290640	287670	277510	277510	276990	276410	272850
K	0.015	1	10.1	562350	555570	556370	526890	520690	506400	488190	482530	469780	464410	447230	439020	432860	420480	414840	411620	407420	398080	390270	391570	379210	377590	366340	358420	356710	351860	353920	345360	339780	345230	337040	335300	330320	323290	315890	315380	307950	313260	303300	304520	295270	290760	293700	282880	285350	286260
L				558120	547750	523330	509080	498200	486160	472560	463220	458680	439110	430470	420900	415130	404420	404850	391730	380750	381410	380760	373750	365370	359040	357060	349420	351100	339760	339320	328220	327330	323820	318870	314030	320270	311950	297620	301410	298910	294530	289700	293380	287720	282480	282790	272600	272770	268260
M	0.015	1	14	539570	532890	525640	514690	501890	484300	479220	467530	454620	451180	444000	435270	426990	417010	413640	402160	400750	394170	388260	391440	377070	374710	368600	362950	361750	348100	353650	340520	341250	338980	336080	329690	330510	323430	319380	318660	317080	306190	310760	300500	299760	296640	289240	285390	286110	288500
N				549590	535920	527750	510250	488060	486610	461100	455920	446060	434060	424980	413350	408010	398280	396830	389290	378880	372930	369300	370960	359430	358110	344530	346510	343790	339690	335540	324600	323660	317560	326230	316080	308650	305230	294310	301890	298640	293140	284340	284350	285290	284410	280570	272500	270730	267250
O	0.015	1	19.3	547170	550290	538610	519270	501200	485700	478740	461780	448680	448070	427550	431760	418780	414880	407300	402970	395960	386990	389630	385100	370930	368400	367680	360890	352060	352410	345850	347880	336860	345430	330200	326080	319530	317780	314660	312540	307440	304560	298560	299980	295320	293760	293750	291810	287520	278980
P				560730	547160	528450	520420	504520	482520	480320	457860	456490	442530	434700	430120	421080	410600	402490	409450	395320	389380	375850	373610	368900	368410	363800	356180	353570	346200	340780	341930	336960	329050	326520	321740	320900	318280	309780	306390	303880	310040	296210	294810	294020	287640	283510	280520	279910	273960
mGL em (528-48)				Time (s)
	[3155] (uM)	[2986_2] (uM)	[2794] (uM)	0	15	30	45	60	75	90	105	120	135	150	165	180	195	210	225	240	255	270	285	300	315	330	345	360	375	390	405	420	435	450	465	480	495	510	525	540	555	570	585	600	615	630	645	660	675
A		1		90	50	80	30	40	70	30	80	40	30	120	110	40	90	30	30	190	40	90	60	50	130	140	70	80	60	80	120	100	80	40	120	110	180	30	50	80	60	150	70	40	90	40	90	140	40
B				60	80	30	100	70	50	130	40	30	80	190	40	60	140	30	90	160	30	130	60	120	80	70	110	60	30	110	80	30	60	80	60	30	40	80	30	180	130	90	40	90	70	90	60	120	90
C	buffer only			80	50	100	70	80	90	100	30	130	80	30	90	90	30	30	30	30	80	80	50	70	60	60	50	30	40	60	100	30	60	90	30	80	70	60	100	30	60	40	140	30	100	150	90	70	50
D				80	100	100	30	130	120	50	70	70	40	70	40	60	80	30	60	40	80	30	110	30	110	170	80	40	110	200	80	40	60	40	50	150	60	30	60	50	150	40	50	60	60	90	70	70	40
E	0.015			449960	445830	451620	439570	439760	432870	429260	421540	417950	412830	406950	401080	391940	399560	380920	383500	375570	372980	352950	363390	355700	347270	347450	337530	333100	328020	329830	326360	321380	320500	316500	312480	308650	303330	297280	297230	294210	291360	296150	284010	283030	281620	276040	272420	274570	273680
F				439010	440870	435330	435280	430270	434560	432020	428660	432260	416020	423900	414980	405640	405940	399030	398000	389010	391720	385020	380850	372670	369080	364490	357110	358120	357390	352740	338130	344910	338120	331830	332230	324780	324810	328680	312790	321740	309400	305390	299630	302420	293460	292700	298430	291870	280850
G			19.3	90	30	100	100	30	210	80	80	30	70	70	120	60	50	70	60	120	80	60	100	80	90	80	30	30	140	40	90	90	50	70	130	60	60	60	70	30	80	110	30	120	40	80	60	40	30
H				60	100	30	30	120	30	80	30	120	60	110	50	80	70	50	70	30	100	60	110	70	70	30	70	140	60	70	30	40	30	130	30	80	40	40	70	90	60	40	70	70	60	80	60	120	90
[truncated: 252 more columns]
