# Supplementary material for: The IRE1β-mediated unfolded protein response is repressed by the chaperone AGR2 in mucin producing cells
Source: EMBO J. 2023 Dec 18;43(5):719–53. doi: 10.1038/s44318-023-00014-z (PMC10907699; doi:10.1038/s44318-023-00014-z)
Supplement: Supplementary file 8 — Source Data Fig. 6 [file 44318_2023_14_MOESM8_ESM.zip › Fig 6/C-E/Unlabelled IRE1b LD competitor/20230301 rep1.xlsx]

## Sheet: Table All Cycles
User: USER
Path: C:\Program Files (x86)\BMG\CLARIOstar\User\Data
Test ID: 259
Test Name: ln327_BRET kinetic
Date: 01/03/2023
Time: 10:26:05
ID1: 20230301 run1
Luminescence
Well	Content	Raw Data (458-66 1)	Raw Data (458-66 1)	Raw Data (458-66 1)	Raw Data (458-66 1)	Raw Data (458-66 1)	Raw Data (458-66 1)	Raw Data (458-66 1)	Raw Data (458-66 1)	Raw Data (458-66 1)	Raw Data (458-66 1)	Raw Data (458-66 1)	Raw Data (458-66 1)	Raw Data (458-66 1)	Raw Data (458-66 1)	Raw Data (458-66 1)	Raw Data (458-66 1)	Raw Data (458-66 1)	Raw Data (458-66 1)	Raw Data (458-66 1)	Raw Data (458-66 1)	Raw Data (458-66 1)	Raw Data (458-66 1)	Raw Data (458-66 1)	Raw Data (458-66 1)	Raw Data (458-66 1)	Raw Data (458-66 1)	Raw Data (458-66 1)	Raw Data (458-66 1)	Raw Data (458-66 1)	Raw Data (458-66 1)	Raw Data (458-66 1)	Raw Data (458-66 1)	Raw Data (458-66 1)	Raw Data (458-66 1)	Raw Data (458-66 1)	Raw Data (458-66 1)	Raw Data (458-66 1)	Raw Data (458-66 1)	Raw Data (458-66 1)	Raw Data (458-66 1)	Raw Data (458-66 1)	Raw Data (458-66 1)	Raw Data (458-66 1)	Raw Data (458-66 1)	Raw Data (458-66 1)	Raw Data (458-66 1)	Raw Data (458-66 1)	Raw Data (458-66 1)
	Time	0 min	0 min 14 s	0 min 28 s	0 min 42 s	0 min 56 s	1 min 10 s	1 min 24 s	1 min 38 s	1 min 52 s	2 min 6 s	2 min 20 s	2 min 34 s	2 min 48 s	3 min 2 s	3 min 16 s	3 min 30 s	3 min 44 s	3 min 58 s	4 min 12 s	4 min 26 s	4 min 40 s	4 min 54 s	5 min 8 s	5 min 22 s	5 min 36 s	5 min 50 s	6 min 4 s	6 min 18 s	6 min 32 s	6 min 46 s	7 min	7 min 14 s	7 min 28 s	7 min 42 s	7 min 56 s	8 min 10 s	8 min 24 s	8 min 38 s	8 min 52 s	9 min 6 s	9 min 20 s	9 min 34 s	9 min 48 s	10 min 2 s	10 min 16 s	10 min 30 s	10 min 44 s	10 min 58 s
A07	Sample X1	3701590	3639070	3595860	3553690	3537890	3486090	3436940	3391120	3338370	3295220	3283080	3218870	3188230	3124940	3078950	3047470	2999280	2975200	2938050	2908670	2868130	2841200	2801680	2776870	2745310	2732330	2693970	2646030	2633250	2601160	2562850	2523520	2513110	2459770	2462070	2437710	2426740	2383100	2359740	2349240	2321230	2309020	2280250	2253790	2264040	2221250	2173200	2160230
A08	Sample X17	30	170	40	100	30	230	170	40	30	140	240	60	200	150	70	210	70	250	170	120	70	110	80	40	120	130	130	110	240	100	140	180	80	180	110	30	50	50	80	110	180	90	260	80	150	100	180	180
B07	Sample X2	3716500	3692980	3651460	3568130	3528560	3525420	3473930	3403240	3364670	3309980	3265200	3223360	3185250	3148950	3093880	3062830	2999660	2982520	2956050	2926130	2872180	2846140	2812030	2783960	2744630	2723790	2702340	2674080	2633820	2604440	2577780	2535660	2533580	2476240	2476980	2444380	2418530	2385290	2377570	2333170	2322580	2307660	2268160	2249310	2240240	2207860	2204800	2165830
B08	Sample X18	250	150	260	90	150	300	190	140	100	140	60	120	120	200	250	220	150	170	80	230	270	190	160	190	80	160	150	250	110	110	200	160	150	90	160	70	150	130	70	160	220	120	160	30	180	140	220	90
C07	Sample X3	3471790	3449680	3411500	3368250	3312410	3301070	3255630	3211340	3175410	3115790	3071360	3030360	2995600	2961930	2930630	2888830	2864690	2792680	2787060	2743620	2713830	2661800	2652520	2610750	2612260	2577780	2534470	2495740	2479240	2450920	2416930	2396570	2348910	2356640	2326290	2311420	2296610	2254100	2213790	2206040	2192140	2166550	2150730	2116200	2121560	2091610	2071210	2052960
C08	Sample X19	190	160	250	30	60	80	140	150	200	100	70	150	190	100	280	140	150	150	90	190	240	180	280	150	130	190	150	140	90	180	200	90	150	110	130	160	160	100	120	130	80	120	30	200	130	30	650	100
D07	Sample X4	3461100	3427610	3357910	3347820	3318550	3270880	3224600	3187510	3149470	3102020	3043570	2990890	2974700	2929910	2891630	2844360	2841620	2792850	2732890	2694180	2681650	2658550	2619580	2591340	2565370	2522780	2493890	2464130	2451180	2421270	2386280	2371680	2324760	2320120	2281840	2267130	2251790	2213580	2202230	2185330	2146280	2144750	2121820	2094470	2050970	2060510	2028610	2014960
D08	Sample X20	170	100	190	260	80	220	170	100	210	300	260	210	110	250	130	220	260	190	190	110	150	150	120	110	150	220	130	150	160	140	110	190	280	100	290	160	110	200	210	180	90	140	170	210	150	120	70	150
E07	Sample X5	3486300	3480800	3442640	3400560	3363240	3321440	3294850	3245880	3181290	3174590	3130080	3087560	3057280	2997000	2944080	2953570	2910320	2875220	2835210	2808420	2759400	2721740	2693530	2668500	2646340	2603990	2599630	2550910	2521120	2493620	2459820	2444370	2410820	2399010	2358060	2342410	2317710	2290930	2256860	2234950	2217740	2202080	2164400	2144990	2116450	2097120	2088650	2052000
F07	Sample X6	3395470	3390500	3350440	3305090	3272360	3217300	3172200	3152240	3095100	3030090	3016530	2988350	2954060	2894440	2883570	2815050	2818060	2774890	2750350	2720490	2688570	2666740	2609630	2592310	2564230	2532100	2510330	2498950	2447670	2425190	2402990	2382880	2367600	2336650	2297320	2292610	2240990	2234200	2204990	2186410	2164740	2152570	2107450	2105370	2087750	2062370	2047000	1999510
G07	Sample X7	3404590	3395020	3367560	3354430	3312120	3270430	3230340	3196170	3183140	3129460	3079560	3049310	3037440	3002270	2956710	2930450	2873210	2849700	2833720	2798720	2766710	2762140	2739710	2688150	2687720	2665740	2621720	2583530	2554890	2514630	2482740	2473220	2454490	2413600	2400380	2360060	2348830	2317190	2293380	2266070	2237170	2222210	2196160	2172750	2144320	2136990	2119860	2100480
H07	Sample X8	3498620	3433580	3397550	3364830	3334310	3287820	3217090	3188630	3167640	3072660	3064670	3020110	3003970	2957440	2913640	2891700	2837540	2829340	2791160	2749880	2722340	2676460	2673750	2633930	2597300	2578860	2549830	2521430	2491220	2474760	2434940	2422580	2385790	2366250	2345920	2324140	2296600	2285220	2254530	2223450	2209640	2187840	2151890	2141970	2125730	2102940	2084550	2055900
I07	Sample X9	3264730	3255020	3191870	3166030	3132670	3092600	3067750	3026560	2974530	2974900	2943030	2902920	2870320	2838510	2823950	2796070	2777420	2730440	2687470	2660520	2633880	2631580	2597680	2572450	2534900	2491830	2471830	2461530	2431120	2385340	2391350	2361690	2331490	2325610	2285580	2257330	2249230	2224740	2188250	2180810	2169970	2126930	2112810	2097570	2055550	2069850	2036510	2026480
J07	Sample X10	3032830	3077480	3042690	2991380	2971370	2929400	2920800	2861030	2834310	2825590	2770690	2734150	2715710	2687930	2640480	2627130	2604290	2568040	2538390	2500590	2496460	2469030	2438700	2412780	2394560	2364610	2346280	2318210	2299310	2253540	2238310	2244510	2200970	2190110	2178690	2127180	2111680	2107830	2092130	2046970	2046090	2011180	2009140	1987390	1958440	1952100	1925260	1909410
K07	Sample X11	3407600	3422340	3395870	3346130	3308150	3280380	3274680	3193920	3170220	3145680	3127590	3092780	3032890	3011110	2996940	2948130	2929970	2900850	2882790	2832360	2799870	2782910	2732510	2693080	2683600	2662220	2645700	2604110	2561730	2536100	2522360	2486440	2457260	2452370	2419610	2392250	2359670	2344800	2316070	2298600	2280840	2243650	2227220	2231780	2194150	2153930	2146640	2136650
L07	Sample X12	3435510	3342190	3303300	3253200	3201460	3151650	3122710	3081670	3041530	3005690	2973480	2976750	2901220	2872880	2854440	2806980	2763530	2749310	2740060	2699000	2666220	2641830	2603740	2597000	2544560	2523360	2519570	2481050	2459110	2422230	2389590	2391110	2374830	2341080	2321630	2280200	2271420	2251310	2233050	2191970	2182760	2183870	2151310	2122930	2112440	2079820	2044960	2044100
M07	Sample X13	3561160	3536960	3505220	3479180	3449340	3409880	3397910	3351600	3317330	3274790	3242120	3203600	3171110	3169190	3147340	3104320	3052260	3024400	2982280	2967070	2918260	2899610	2865500	2818190	2798950	2772500	2758050	2708480	2710450	2649720	2609870	2613120	2577930	2563730	2557940	2501800	2479590	2446660	2406270	2408180	2369740	2336950	2334590	2316300	2294010	2272500	2241760	2219130
N07	Sample X14	3483700	3436280	3398830	3371020	3366580	3329660	3268950	3224730	3198710	3179540	3121920	3065810	3050570	3021710	2967870	2964500	2931280	2868400	2858580	2830020	2795550	2767850	2745210	2698060	2682950	2662150	2635410	2606860	2586980	2552010	2545800	2503620	2469540	2452040	2407550	2388330	2388980	2358620	2317460	2318310	2283240	2265830	2233740	2193930	2200380	2183640	2150240	2131990
O07	Sample X15	3637280	3600610	3601620	3570820	3534830	3480260	3478900	3403570	3378620	3310890	3283210	3216120	3169920	3151560	3124060	3066790	3049510	3003040	2985940	2949500	2913820	2858520	2848330	2811390	2791710	2725310	2719240	2681510	2677870	2616720	2621310	2596390	2570940	2537900	2520280	2484290	2463860	2421530	2419060	2385500	2356240	2332130	2320770	2281380	2253900	2239310	2225700	2199740
P07	Sample X16	3607320	3546910	3530890	3451740	3407680	3360660	3336120	3294600	3241900	3215510	3162110	3145190	3088750	3049710	2991960	2970720	2959840	2910550	2869350	2824750	2801960	2752990	2738770	2714820	2668330	2665240	2620230	2598330	2569580	2536710	2523050	2489050	2454490	2440880	2412040	2374180	2351840	2323960	2294540	2273500	2260430	2240320	2211580	2204680	2160020	2130510	2108000	2111730
Data evaluation
nluc em (458-66)				Time (s)
	[3155] (uM)	[2986_2] (uM)	[2796] (uM)	0	14	28	42	56	70	84	98	112	126	140	154	168	182	196	210	224	238	252	266	280	294	308	322	336	350	364	378	392	406	420	434	448	462	476	490	504	518	532	546	560	574	588	602	616	630
A	0.015			3701590	3639070	3595860	3553690	3537890	3486090	3436940	3391120	3338370	3295220	3283080	3218870	3188230	3124940	3078950	3047470	2999280	2975200	2938050	2908670	2868130	2841200	2801680	2776870	2745310	2732330	2693970	2646030	2633250	2601160	2562850	2523520	2513110	2459770	2462070	2437710	2426740	2383100	2359740	2349240	2321230	2309020	2280250	2253790	2264040	2221250
B				3716500	3692980	3651460	3568130	3528560	3525420	3473930	3403240	3364670	3309980	3265200	3223360	3185250	3148950	3093880	3062830	2999660	2982520	2956050	2926130	2872180	2846140	2812030	2783960	2744630	2723790	2702340	2674080	2633820	2604440	2577780	2535660	2533580	2476240	2476980	2444380	2418530	2385290	2377570	2333170	2322580	2307660	2268160	2249310	2240240	2207860
C	0.015	1		3471790	3449680	3411500	3368250	3312410	3301070	3255630	3211340	3175410	3115790	3071360	3030360	2995600	2961930	2930630	2888830	2864690	2792680	2787060	2743620	2713830	2661800	2652520	2610750	2612260	2577780	2534470	2495740	2479240	2450920	2416930	2396570	2348910	2356640	2326290	2311420	2296610	2254100	2213790	2206040	2192140	2166550	2150730	2116200	2121560	2091610
D				3461100	3427610	3357910	3347820	3318550	3270880	3224600	3187510	3149470	3102020	3043570	2990890	2974700	2929910	2891630	2844360	2841620	2792850	2732890	2694180	2681650	2658550	2619580	2591340	2565370	2522780	2493890	2464130	2451180	2421270	2386280	2371680	2324760	2320120	2281840	2267130	2251790	2213580	2202230	2185330	2146280	2144750	2121820	2094470	2050970	2060510
E	0.015	1	0.8	3486300	3480800	3442640	3400560	3363240	3321440	3294850	3245880	3181290	3174590	3130080	3087560	3057280	2997000	2944080	2953570	2910320	2875220	2835210	2808420	2759400	2721740	2693530	2668500	2646340	2603990	2599630	2550910	2521120	2493620	2459820	2444370	2410820	2399010	2358060	2342410	2317710	2290930	2256860	2234950	2217740	2202080	2164400	2144990	2116450	2097120
F				3395470	3390500	3350440	3305090	3272360	3217300	3172200	3152240	3095100	3030090	3016530	2988350	2954060	2894440	2883570	2815050	2818060	2774890	2750350	2720490	2688570	2666740	2609630	2592310	2564230	2532100	2510330	2498950	2447670	2425190	2402990	2382880	2367600	2336650	2297320	2292610	2240990	2234200	2204990	2186410	2164740	2152570	2107450	2105370	2087750	2062370
G	0.015	1	1.3	3404590	3395020	3367560	3354430	3312120	3270430	3230340	3196170	3183140	3129460	3079560	3049310	3037440	3002270	2956710	2930450	2873210	2849700	2833720	2798720	2766710	2762140	2739710	2688150	2687720	2665740	2621720	2583530	2554890	2514630	2482740	2473220	2454490	2413600	2400380	2360060	2348830	2317190	2293380	2266070	2237170	2222210	2196160	2172750	2144320	2136990
H				3498620	3433580	3397550	3364830	3334310	3287820	3217090	3188630	3167640	3072660	3064670	3020110	3003970	2957440	2913640	2891700	2837540	2829340	2791160	2749880	2722340	2676460	2673750	2633930	2597300	2578860	2549830	2521430	2491220	2474760	2434940	2422580	2385790	2366250	2345920	2324140	2296600	2285220	2254530	2223450	2209640	2187840	2151890	2141970	2125730	2102940
I	0.015	1	2	3264730	3255020	3191870	3166030	3132670	3092600	3067750	3026560	2974530	2974900	2943030	2902920	2870320	2838510	2823950	2796070	2777420	2730440	2687470	2660520	2633880	2631580	2597680	2572450	2534900	2491830	2471830	2461530	2431120	2385340	2391350	2361690	2331490	2325610	2285580	2257330	2249230	2224740	2188250	2180810	2169970	2126930	2112810	2097570	2055550	2069850
J				3032830	3077480	3042690	2991380	2971370	2929400	2920800	2861030	2834310	2825590	2770690	2734150	2715710	2687930	2640480	2627130	2604290	2568040	2538390	2500590	2496460	2469030	2438700	2412780	2394560	2364610	2346280	2318210	2299310	2253540	2238310	2244510	2200970	2190110	2178690	2127180	2111680	2107830	2092130	2046970	2046090	2011180	2009140	1987390	1958440	1952100
K	0.015	1	3.2	3407600	3422340	3395870	3346130	3308150	3280380	3274680	3193920	3170220	3145680	3127590	3092780	3032890	3011110	2996940	2948130	2929970	2900850	2882790	2832360	2799870	2782910	2732510	2693080	2683600	2662220	2645700	2604110	2561730	2536100	2522360	2486440	2457260	2452370	2419610	2392250	2359670	2344800	2316070	2298600	2280840	2243650	2227220	2231780	2194150	2153930
L				3435510	3342190	3303300	3253200	3201460	3151650	3122710	3081670	3041530	3005690	2973480	2976750	2901220	2872880	2854440	2806980	2763530	2749310	2740060	2699000	2666220	2641830	2603740	2597000	2544560	2523360	2519570	2481050	2459110	2422230	2389590	2391110	2374830	2341080	2321630	2280200	2271420	2251310	2233050	2191970	2182760	2183870	2151310	2122930	2112440	2079820
M	0.015	1	5	3561160	3536960	3505220	3479180	3449340	3409880	3397910	3351600	3317330	3274790	3242120	3203600	3171110	3169190	3147340	3104320	3052260	3024400	2982280	2967070	2918260	2899610	2865500	2818190	2798950	2772500	2758050	2708480	2710450	2649720	2609870	2613120	2577930	2563730	2557940	2501800	2479590	2446660	2406270	2408180	2369740	2336950	2334590	2316300	2294010	2272500
N				3483700	3436280	3398830	3371020	3366580	3329660	3268950	3224730	3198710	3179540	3121920	3065810	3050570	3021710	2967870	2964500	2931280	2868400	2858580	2830020	2795550	2767850	2745210	2698060	2682950	2662150	2635410	2606860	2586980	2552010	2545800	2503620	2469540	2452040	2407550	2388330	2388980	2358620	2317460	2318310	2283240	2265830	2233740	2193930	2200380	2183640
O	0.015	1	8	3637280	3600610	3601620	3570820	3534830	3480260	3478900	3403570	3378620	3310890	3283210	3216120	3169920	3151560	3124060	3066790	3049510	3003040	2985940	2949500	2913820	2858520	2848330	2811390	2791710	2725310	2719240	2681510	2677870	2616720	2621310	2596390	2570940	2537900	2520280	2484290	2463860	2421530	2419060	2385500	2356240	2332130	2320770	2281380	2253900	2239310
P				3607320	3546910	3530890	3451740	3407680	3360660	3336120	3294600	3241900	3215510	3162110	3145190	3088750	3049710	2991960	2970720	2959840	2910550	2869350	2824750	2801960	2752990	2738770	2714820	2668330	2665240	2620230	2598330	2569580	2536710	2523050	2489050	2454490	2440880	2412040	2374180	2351840	2323960	2294540	2273500	2260430	2240320	2211580	2204680	2160020	2130510
nluc em (458-66)				Time (s)
	[3155] (uM)	[2986_2] (uM)	[2796] (uM)	0	14	28	42	56	70	84	98	112	126	140	154	168	182	196	210	224	238	252	266	280	294	308	322	336	350	364	378	392	406	420	434	448	462	476	490	504	518	532	546	560	574	588	602	616	630
A		1		30	170	40	100	30	230	170	40	30	140	240	60	200	150	70	210	70	250	170	120	70	110	80	40	120	130	130	110	240	100	140	180	80	180	110	30	50	50	80	110	180	90	260	80	150	100
B				250	150	260	90	150	300	190	140	100	140	60	120	120	200	250	220	150	170	80	230	270	190	160	190	80	160	150	250	110	110	200	160	150	90	160	70	150	130	70	160	220	120	160	30	180	140
C	buffer only			190	160	250	30	60	80	140	150	200	100	70	150	190	100	280	140	150	150	90	190	240	180	280	150	130	190	150	140	90	180	200	90	150	110	130	160	160	100	120	130	80	120	30	200	130	30
D				170	100	190	260	80	220	170	100	210	300	260	210	110	250	130	220	260	190	190	110	150	150	120	110	150	220	130	150	160	140	110	190	280	100	290	160	110	200	210	180	90	140	170	210	150	120
mGL em (528-48)				Time (s)
	[3155] (uM)	[2986_2] (uM)	[2796] (uM)	0	14	28	42	56	70	84	98	112	126	140	154	168	182	196	210	224	238	252	266	280	294	308	322	336	350	364	378	392	406	420	434	448	462	476	490	504	518	532	546	560	574	588	602	616	630
A	0.015			514540	499540	494920	495230	489590	483460	473170	475050	465650	458510	453900	446820	437020	436600	427690	417060	420450	416170	410670	403690	401930	393750	396790	383420	382510	380550	375720	369910	367790	363330	363640	351940	355930	342090	348000	342940	340610	327220	323400	323780	318850	319870	316440	314240	311440	309240
B				513300	518780	517140	492820	494950	484980	480630	482510	472320	461540	462100	454260	449320	436970	433430	425830	420880	418950	409110	407550	400860	391940	392520	381410	380900	375800	369820	369370	356390	357050	354500	351820	351270	352470	338180	334240	337680	330240	321520	326610	319820	311750	312650	312030	304080	309370
C	0.015	1		686610	672720	668560	660620	659070	650460	645550	625570	620000	613800	605520	600300	583890	581700	566980	569670	569260	549520	535720	534490	535640	526450	522930	515790	509380	505630	499830	496110	491250	484720	477150	469060	463350	463580	459920	449200	450590	442330	441340	436730	434990	439310	422470	415490	416390	416820
D				680770	665200	655200	658230	644030	636840	626200	619560	614270	611060	595600	587660	583670	575740	565900	557620	556220	550120	535080	527250	521890	524940	518450	506290	508090	500630	490440	491020	482050	472600	475730	466610	471070	459590	455700	444370	444720	431880	432980	430690	432450	413900	419790	421410	404190	412900
E	0.015	1	0.8	640450	621110	624770	599100	586190	590540	579210	565570	554150	549440	532900	533940	519610	513550	504480	500910	500730	490950	477770	476960	462980	467050	457620	449730	442340	439520	441990	429160	424460	418430	411460	413400	405500	403880	399340	392310	390450	384970	380640	377430	374850	363490	360470	360650	350580	352990
F				627010	606550	596210	587740	579730	577000	559630	550350	540810	531070	522520	513380	508810	503200	487820	489760	472820	479880	470890	463660	449920	446430	442670	437890	432790	422990	425140	423990	411660	412540	396940	396910	398680	391770	382920	377070	374650	378890	367170	363610	363490	354050	353820	353830	355220	338860
G	0.015	1	1.3	612600	600230	589300	582890	574020	550970	550100	541080	532130	521910	516600	502760	506450	486580	481730	482560	477070	466730	463820	454630	453050	447090	445260	436240	433020	426540	424520	409930	408190	410250	401730	394700	393730	388380	386280	376240	365220	367310	363710	360990	357560	356480	352040	353920	347000	339350
H				624730	608590	586560	590960	570420	560830	549820	539350	536340	511780	511690	501450	493900	490340	479900	475240	470370	461380	450250	446960	445160	442220	428710	434500	429260	413860	413340	411610	404540	401220	388230	391180	382220	390140	377540	370290	371380	365820	367850	362550	351260	351630	345950	340180	335870	334850
I	0.015	1	2	567980	559390	547590	538480	529230	519370	510850	505880	493950	490160	485450	472940	461850	460090	451910	448150	435520	432130	424990	422820	424510	414540	416930	403490	404190	392700	384470	390760	379240	385150	378740	367610	372000	359500	355530	359090	350560	334900	343230	332430	333120	335260	327980	326660	315130	316930
J				551270	536370	523750	507930	493370	485130	477340	474590	469530	460480	449190	441560	431930	431380	420380	422210	414440	411300	396720	401660	386300	387580	386880	388010	376030	368640	366280	365520	355600	351070	347550	349950	345910	332930	334710	325400	333650	331990	327570	321760	316740	315540	310150	308030	312110	302200
K	0.015	1	3.2	590630	576810	568640	559830	553850	539830	538510	528510	511980	505830	504820	486310	481090	482620	466920	463250	461680	453390	456040	443950	429240	437540	426770	416350	416920	407640	399970	401980	394190	388920	388440	380170	381340	369740	371660	360160	358270	357200	351280	346850	348280	344350	338400	337420	334910	331440
L				606000	569140	565020	545300	531250	520000	501480	504890	495740	487080	471450	474090	461710	452790	442780	433180	436650	431320	428080	419700	412140	405670	405690	401260	395040	394540	384330	380910	380950	373610	370390	358530	360650	366050	353000	346610	350080	342670	344740	335320	330350	330820	323280	323750	318800	318050
M	0.015	1	5	602980	598820	587490	581430	568440	563740	548490	534190	540210	516990	514190	503470	500130	491580	480220	477130	473390	466870	449240	451690	448610	447020	430480	430460	431460	416340	414040	403510	405330	395360	393810	393160	383660	379950	375210	369730	369410	367480	366890	354790	350970	349420	345300	340790	340980	338130
N				602190	578200	576490	561530	545020	528440	529350	520980	513790	498650	499120	485400	480600	475810	462880	456990	449210	441940	431640	429580	426360	419430	415740	405540	405920	402480	400790	391350	386880	388420	367750	377220	368000	362090	365890	354260	358570	351390	345640	341280	344570	334580	325330	325730	324330	319170
O	0.015	1	8	617150	611450	596600	589280	571440	557390	555110	539030	531120	521540	513790	500630	495670	481310	474990	472410	465000	453670	451870	439490	430620	427180	422240	417010	412140	404190	405350	397620	390780	390160	383580	384900	379160	372770	368570	362870	362240	352320	348930	351340	346670	343110	339100	336800	330640	329200
P				615850	595860	576030	561870	553070	545920	530200	519690	509720	492970	491620	484880	467950	464930	458040	455130	446150	438880	436390	426370	417730	410310	409130	406990	398430	390430	384370	383220	376190	379960	371870	366970	363660	355240	351360	343700	342460	335130	338710	337410	326160	326660	314240	315000	318560	308680
mGL em (528-48)				Time (s)
	[3155] (uM)	[2986_2] (uM)	[2796] (uM)	0	14	28	42	56	70	84	98	112	126	140	154	168	182	196	210	224	238	252	266	280	294	308	322	336	350	364	378	392	406	420	434	448	462	476	490	504	518	532	546	560	574	588	602	616	630
A		1		30	150	40	200	70	40	30	60	40	110	150	30	70	90	60	110	120	160	100	70	60	70	200	60	60	80	40	30	100	110	70	30	60	30	80	80	70	30	40	70	70	90	30	60	30	100
B				80	50	70	150	40	60	90	60	60	120	90	60	70	90	70	30	60	30	90	90	770	50	120	90	140	30	30	90	70	90	80	110	70	70	30	130	100	30	140	30	190	50	80	70	150	90
C	buffer only			70	80	70	60	70	140	50	60	30	50	60	140	80	70	30	110	110	90	40	40	40	90	30	160	110	130	130	70	70	60	40	40	30	60	80	130	90	160	40	90	60	30	180	90	190	70
D				70	30	140	80	50	100	80	30	30	50	30	110	70	100	130	60	70	130	60	50	60	170	120	30	80	120	70	60	70	90	50	30	30	80	100	100	80	40	140	80	70	150	50	60	80	130
[truncated: 252 more columns]
