# Supplementary material for: The IRE1β-mediated unfolded protein response is repressed by the chaperone AGR2 in mucin producing cells
Source: EMBO J. 2023 Dec 18;43(5):719–53. doi: 10.1038/s44318-023-00014-z (PMC10907699; doi:10.1038/s44318-023-00014-z)
Supplement: Supplementary file 8 — Source Data Fig. 6 [file 44318_2023_14_MOESM8_ESM.zip › Fig 6/C-E/Unlabelled IRE1b LD competitor/20230314 rep2.xlsx]

## Sheet: Table All Cycles
User: USER
Path: C:\Program Files (x86)\BMG\CLARIOstar\User\Data
Test ID: 300
Test Name: ln327_BRET kinetic
Date: 14/03/2023
Time: 10:26:52
ID1: 20230314 run1
Luminescence
Well	Content	Raw Data (458-66 1)	Raw Data (458-66 1)	Raw Data (458-66 1)	Raw Data (458-66 1)	Raw Data (458-66 1)	Raw Data (458-66 1)	Raw Data (458-66 1)	Raw Data (458-66 1)	Raw Data (458-66 1)	Raw Data (458-66 1)	Raw Data (458-66 1)	Raw Data (458-66 1)	Raw Data (458-66 1)	Raw Data (458-66 1)	Raw Data (458-66 1)	Raw Data (458-66 1)	Raw Data (458-66 1)	Raw Data (458-66 1)	Raw Data (458-66 1)	Raw Data (458-66 1)	Raw Data (458-66 1)	Raw Data (458-66 1)	Raw Data (458-66 1)	Raw Data (458-66 1)	Raw Data (458-66 1)	Raw Data (458-66 1)	Raw Data (458-66 1)	Raw Data (458-66 1)	Raw Data (458-66 1)	Raw Data (458-66 1)	Raw Data (458-66 1)	Raw Data (458-66 1)	Raw Data (458-66 1)	Raw Data (458-66 1)	Raw Data (458-66 1)	Raw Data (458-66 1)	Raw Data (458-66 1)	Raw Data (458-66 1)	Raw Data (458-66 1)	Raw Data (458-66 1)	Raw Data (458-66 1)	Raw Data (458-66 1)	Raw Data (458-66 1)	Raw Data (458-66 1)	Raw Data (458-66 1)	Raw Data (458-66 1)	Raw Data (458-66 1)	Raw Data (458-66 1)
	Time	0 min	0 min 14 s	0 min 28 s	0 min 42 s	0 min 56 s	1 min 10 s	1 min 24 s	1 min 38 s	1 min 52 s	2 min 6 s	2 min 20 s	2 min 34 s	2 min 48 s	3 min 2 s	3 min 16 s	3 min 30 s	3 min 44 s	3 min 58 s	4 min 12 s	4 min 26 s	4 min 40 s	4 min 54 s	5 min 8 s	5 min 22 s	5 min 36 s	5 min 50 s	6 min 4 s	6 min 18 s	6 min 32 s	6 min 46 s	7 min	7 min 14 s	7 min 28 s	7 min 42 s	7 min 56 s	8 min 10 s	8 min 24 s	8 min 38 s	8 min 52 s	9 min 6 s	9 min 20 s	9 min 34 s	9 min 48 s	10 min 2 s	10 min 16 s	10 min 30 s	10 min 44 s	10 min 58 s
A15	Sample X1	3509130	3511610	3524490	3526380	3479100	3495000	3442320	3433220	3396760	3371090	3334960	3335980	3295780	3272970	3248270	3199920	3183700	3175170	3146250	3093570	3059690	3058320	3048610	2993640	2983820	2945110	2927380	2910100	2878300	2849550	2836410	2823240	2771820	2749180	2741000	2710440	2681350	2682800	2636550	2621850	2609770	2590940	2559300	2545540	2528840	2512380	2481930	2457510
A16	Sample X17	130	190	90	120	180	160	130	150	190	30	250	90	130	200	120	150	130	160	230	100	120	140	290	90	60	170	130	130	120	160	160	150	160	90	190	250	190	120	110	90	380	240	40	240	210	80	270	60
B15	Sample X2	3231570	3287500	3317120	3293090	3288010	3254540	3242420	3252590	3170120	3140250	3098580	3072710	3050200	3014240	2959400	2928240	2893380	2855570	2855140	2829470	2790560	2736520	2718330	2687570	2664800	2672630	2617270	2604180	2567110	2556980	2536000	2497890	2497400	2459110	2442620	2435060	2383570	2364090	2362040	2337980	2304820	2299020	2276400	2248990	2217440	2207330	2174520	2178900
B16	Sample X18	180	130	150	100	150	140	190	180	200	170	100	200	140	170	90	160	170	130	70	260	80	130	280	220	280	30	130	100	240	100	180	90	90	160	140	140	250	80	180	90	170	80	80	120	80	250	120	110
C15	Sample X3	3142400	3158620	3174120	3150360	3137600	3107500	3095430	3050260	3027890	3028980	2973360	2965960	2929130	2931280	2898250	2866340	2832570	2831470	2794980	2772710	2745260	2713150	2686550	2678080	2645090	2631320	2599330	2583630	2554390	2527670	2522730	2516890	2482330	2468750	2435480	2409800	2398130	2379460	2363730	2343450	2319890	2291820	2269990	2256630	2239240	2224710	2203090	2185890
C16	Sample X19	250	100	40	140	220	190	90	120	300	130	150	200	110	160	140	190	80	150	230	150	130	70	220	150	100	150	50	220	30	190	330	210	140	100	210	170	190	180	170	150	230	140	60	190	250	180	30	150
D15	Sample X4	3093200	3142660	3174060	3204210	3202200	3184310	3135990	3087670	3071330	3033450	3027220	2982630	2935300	2907140	2909650	2869830	2817800	2802500	2778780	2751180	2732220	2686340	2656510	2615630	2602600	2584540	2554000	2529110	2510470	2467530	2456730	2449700	2424140	2401290	2377940	2346240	2312850	2314610	2275450	2267690	2264050	2226160	2193750	2182410	2184780	2163840	2125050	2105930
D16	Sample X20	100	200	120	140	160	210	270	160	200	240	200	180	90	340	310	230	150	260	80	120	160	210	60	170	160	240	270	120	130	210	230	230	80	210	230	130	270	210	230	140	180	110	200	100	40	230	110	30
E15	Sample X5	3178940	3238430	3256070	3259330	3258240	3228840	3231740	3175180	3139170	3145160	3121360	3101770	3060530	3033310	2990180	2989840	2955920	2920100	2910910	2881960	2858360	2843340	2807420	2789940	2739020	2734310	2721630	2697100	2679920	2631350	2620450	2600980	2591490	2558880	2551870	2532820	2500840	2484210	2455430	2453080	2423050	2403570	2387130	2375660	2340280	2335270	2322320	2274290
E16	Sample X21	320	170	200	90	190	290	110	100	160	150	290	190	190	220	210	230	230	140	100	90	250	170	260	100	280	160	130	150	180	250	240	250	210	140	120	250	110	340	130	230	170	110	220	100	220	140	160	180
F15	Sample X6	3105710	3200430	3212580	3244810	3235050	3208880	3197160	3159820	3128450	3065350	3058510	3025550	2998880	2992130	2928830	2928760	2867590	2848070	2832850	2790810	2775060	2753720	2729730	2678890	2675780	2633280	2611170	2578370	2581190	2518100	2542400	2498570	2465380	2436560	2417710	2388290	2376100	2352620	2342790	2325790	2285010	2254320	2253030	2220410	2215370	2196060	2190340	2160680
F16	Sample X22	110	140	250	150	280	180	170	100	140	310	150	160	360	130	80	120	100	220	140	140	290	240	50	140	190	270	140	220	260	480	130	190	70	310	160	250	90	100	210	120	170	220	70	170	80	190	400	100
G15	Sample X7	2870370	2900860	2873190	2864980	2865900	2849230	2839550	2833470	2796600	2771820	2761580	2739830	2711430	2704980	2637960	2650410	2599010	2570200	2573930	2503290	2468690	2460070	2440610	2413420	2406040	2378010	2348630	2325580	2314300	2296440	2253280	2229110	2220260	2206530	2191060	2183570	2148620	2097520	2111100	2091820	2063850	2059140	2037380	2022110	1992630	1966030	1973270	1948430
H15	Sample X8	3023940	2998210	3102850	3119160	3112670	3082330	3074890	3016510	2993230	2993780	2938470	2871710	2867320	2838490	2823010	2771790	2729390	2699330	2680160	2653040	2602350	2594590	2593990	2533210	2523630	2504440	2488810	2442530	2413000	2405490	2359270	2345000	2328480	2286790	2262070	2270500	2241780	2215820	2185810	2177370	2137130	2136800	2102630	2087530	2071390	2058060	2034480	2001770
I15	Sample X9	3029650	3021270	2992900	2996780	2978770	2953810	2946330	2902190	2883640	2880980	2842580	2787140	2773430	2750880	2741560	2712010	2670370	2653610	2610960	2587340	2603710	2562180	2516190	2501190	2467960	2468180	2443230	2391240	2385540	2343890	2315290	2312840	2292520	2255920	2252450	2216750	2183850	2191840	2158900	2141800	2104980	2110900	2077420	2066670	2044500	2022630	2017570	1988540
J15	Sample X10	3019960	2991930	3003250	2984130	2967620	2911970	2900780	2872750	2843240	2843700	2789280	2760290	2716850	2699740	2687960	2653070	2637210	2608570	2590160	2551870	2531130	2504520	2494820	2449730	2423440	2396190	2366150	2362550	2336870	2314960	2275100	2259480	2235750	2204180	2198900	2155630	2131420	2119310	2094680	2083680	2055020	2023900	2013940	1996310	1981150	1955900	1949260	1918580
K15	Sample X11	3020910	3009340	3045710	3070950	3088790	3057020	3032730	2995370	2962360	2931720	2902770	2865170	2863180	2791200	2764940	2737830	2710330	2724040	2647910	2615270	2615500	2595850	2566220	2518130	2506520	2454320	2434930	2428890	2392570	2358330	2338450	2334600	2302260	2284180	2262730	2227850	2218770	2188570	2172410	2153830	2124690	2110820	2073610	2065510	2047160	2034730	2039860	1990300
L15	Sample X12	3247000	3202160	3215440	3188810	3146820	3141320	3108570	3069930	3014340	2985380	2970510	2933330	2900800	2875220	2848640	2830650	2805880	2758460	2734990	2698520	2688460	2651190	2599270	2578500	2541640	2550820	2487870	2451440	2453650	2422000	2395100	2386570	2368750	2327330	2286610	2305450	2249000	2228020	2208530	2187650	2185570	2141200	2137970	2104610	2095860	2062180	2047560	2026580
M15	Sample X13	3041520	3081710	3113890	3151530	3131210	3123880	3099940	3053260	3040890	3026130	2973820	2919040	2923260	2871370	2851180	2799900	2799850	2760790	2718720	2684840	2667760	2628770	2616330	2596520	2580540	2528110	2495600	2465070	2453070	2435710	2414320	2371960	2353330	2322380	2316070	2277880	2262780	2244260	2229520	2187220	2185630	2160580	2127040	2113350	2097380	2075760	2067470	2036300
N15	Sample X14	2998550	3129010	3111070	3125980	3128270	3134110	3117740	3111040	3094490	3059410	3035010	2972800	2935670	2917650	2902250	2849990	2829120	2796420	2763640	2749650	2709010	2682770	2655300	2616120	2612980	2593650	2553350	2511210	2489450	2452750	2451150	2426940	2399380	2361550	2340620	2325680	2303110	2269520	2255470	2226900	2212790	2207610	2185430	2141890	2119460	2095630	2082660	2066480
O15	Sample X15	3194590	3250620	3294500	3308730	3266060	3273050	3212830	3203440	3165640	3164400	3105400	3043750	3045250	2993210	2985170	2966510	2927240	2877370	2829020	2823070	2768700	2752320	2716650	2697160	2658290	2643570	2605370	2573630	2557090	2526600	2515130	2488330	2454180	2431700	2399770	2386250	2369130	2328600	2333070	2286400	2287250	2264910	2230440	2198800	2212490	2156790	2142940	2125090
P15	Sample X16	3345000	3378600	3353080	3339060	3317780	3279670	3226420	3190310	3162760	3132690	3109700	3066750	3026050	2995280	2967280	2920570	2875140	2859640	2818590	2784480	2776630	2724360	2694580	2672000	2659820	2603350	2589850	2562760	2560010	2530190	2485770	2446670	2444000	2430750	2400950	2371910	2357730	2328740	2315490	2293770	2262040	2235410	2225290	2198700	2167840	2147510	2149270	2122400
Data evaluation
nluc em (458-66)				Time (s)
	[3155] (uM)	[2986_2] (uM)	[2796] (uM)	0	14	28	42	56	70	84	98	112	126	140	154	168	182	196	210	224	238	252	266	280	294	308	322	336	350	364	378	392	406	420	434	448	462	476	490	504	518	532	546	560	574	588	602	616	630
A	0.015			3509130	3511610	3524490	3526380	3479100	3495000	3442320	3433220	3396760	3371090	3334960	3335980	3295780	3272970	3248270	3199920	3183700	3175170	3146250	3093570	3059690	3058320	3048610	2993640	2983820	2945110	2927380	2910100	2878300	2849550	2836410	2823240	2771820	2749180	2741000	2710440	2681350	2682800	2636550	2621850	2609770	2590940	2559300	2545540	2528840	2512380
B				3231570	3287500	3317120	3293090	3288010	3254540	3242420	3252590	3170120	3140250	3098580	3072710	3050200	3014240	2959400	2928240	2893380	2855570	2855140	2829470	2790560	2736520	2718330	2687570	2664800	2672630	2617270	2604180	2567110	2556980	2536000	2497890	2497400	2459110	2442620	2435060	2383570	2364090	2362040	2337980	2304820	2299020	2276400	2248990	2217440	2207330
C	0.015	1		3142400	3158620	3174120	3150360	3137600	3107500	3095430	3050260	3027890	3028980	2973360	2965960	2929130	2931280	2898250	2866340	2832570	2831470	2794980	2772710	2745260	2713150	2686550	2678080	2645090	2631320	2599330	2583630	2554390	2527670	2522730	2516890	2482330	2468750	2435480	2409800	2398130	2379460	2363730	2343450	2319890	2291820	2269990	2256630	2239240	2224710
D				3093200	3142660	3174060	3204210	3202200	3184310	3135990	3087670	3071330	3033450	3027220	2982630	2935300	2907140	2909650	2869830	2817800	2802500	2778780	2751180	2732220	2686340	2656510	2615630	2602600	2584540	2554000	2529110	2510470	2467530	2456730	2449700	2424140	2401290	2377940	2346240	2312850	2314610	2275450	2267690	2264050	2226160	2193750	2182410	2184780	2163840
E	0.015	1	0.8	3178940	3238430	3256070	3259330	3258240	3228840	3231740	3175180	3139170	3145160	3121360	3101770	3060530	3033310	2990180	2989840	2955920	2920100	2910910	2881960	2858360	2843340	2807420	2789940	2739020	2734310	2721630	2697100	2679920	2631350	2620450	2600980	2591490	2558880	2551870	2532820	2500840	2484210	2455430	2453080	2423050	2403570	2387130	2375660	2340280	2335270
F				3105710	3200430	3212580	3244810	3235050	3208880	3197160	3159820	3128450	3065350	3058510	3025550	2998880	2992130	2928830	2928760	2867590	2848070	2832850	2790810	2775060	2753720	2729730	2678890	2675780	2633280	2611170	2578370	2581190	2518100	2542400	2498570	2465380	2436560	2417710	2388290	2376100	2352620	2342790	2325790	2285010	2254320	2253030	2220410	2215370	2196060
G	0.015	1	1.3	2870370	2900860	2873190	2864980	2865900	2849230	2839550	2833470	2796600	2771820	2761580	2739830	2711430	2704980	2637960	2650410	2599010	2570200	2573930	2503290	2468690	2460070	2440610	2413420	2406040	2378010	2348630	2325580	2314300	2296440	2253280	2229110	2220260	2206530	2191060	2183570	2148620	2097520	2111100	2091820	2063850	2059140	2037380	2022110	1992630	1966030
H				3023940	2998210	3102850	3119160	3112670	3082330	3074890	3016510	2993230	2993780	2938470	2871710	2867320	2838490	2823010	2771790	2729390	2699330	2680160	2653040	2602350	2594590	2593990	2533210	2523630	2504440	2488810	2442530	2413000	2405490	2359270	2345000	2328480	2286790	2262070	2270500	2241780	2215820	2185810	2177370	2137130	2136800	2102630	2087530	2071390	2058060
I	0.015	1	2	3029650	3021270	2992900	2996780	2978770	2953810	2946330	2902190	2883640	2880980	2842580	2787140	2773430	2750880	2741560	2712010	2670370	2653610	2610960	2587340	2603710	2562180	2516190	2501190	2467960	2468180	2443230	2391240	2385540	2343890	2315290	2312840	2292520	2255920	2252450	2216750	2183850	2191840	2158900	2141800	2104980	2110900	2077420	2066670	2044500	2022630
J				3019960	2991930	3003250	2984130	2967620	2911970	2900780	2872750	2843240	2843700	2789280	2760290	2716850	2699740	2687960	2653070	2637210	2608570	2590160	2551870	2531130	2504520	2494820	2449730	2423440	2396190	2366150	2362550	2336870	2314960	2275100	2259480	2235750	2204180	2198900	2155630	2131420	2119310	2094680	2083680	2055020	2023900	2013940	1996310	1981150	1955900
K	0.015	1	3.2	3020910	3009340	3045710	3070950	3088790	3057020	3032730	2995370	2962360	2931720	2902770	2865170	2863180	2791200	2764940	2737830	2710330	2724040	2647910	2615270	2615500	2595850	2566220	2518130	2506520	2454320	2434930	2428890	2392570	2358330	2338450	2334600	2302260	2284180	2262730	2227850	2218770	2188570	2172410	2153830	2124690	2110820	2073610	2065510	2047160	2034730
L				3247000	3202160	3215440	3188810	3146820	3141320	3108570	3069930	3014340	2985380	2970510	2933330	2900800	2875220	2848640	2830650	2805880	2758460	2734990	2698520	2688460	2651190	2599270	2578500	2541640	2550820	2487870	2451440	2453650	2422000	2395100	2386570	2368750	2327330	2286610	2305450	2249000	2228020	2208530	2187650	2185570	2141200	2137970	2104610	2095860	2062180
M	0.015	1	5	3041520	3081710	3113890	3151530	3131210	3123880	3099940	3053260	3040890	3026130	2973820	2919040	2923260	2871370	2851180	2799900	2799850	2760790	2718720	2684840	2667760	2628770	2616330	2596520	2580540	2528110	2495600	2465070	2453070	2435710	2414320	2371960	2353330	2322380	2316070	2277880	2262780	2244260	2229520	2187220	2185630	2160580	2127040	2113350	2097380	2075760
N				2998550	3129010	3111070	3125980	3128270	3134110	3117740	3111040	3094490	3059410	3035010	2972800	2935670	2917650	2902250	2849990	2829120	2796420	2763640	2749650	2709010	2682770	2655300	2616120	2612980	2593650	2553350	2511210	2489450	2452750	2451150	2426940	2399380	2361550	2340620	2325680	2303110	2269520	2255470	2226900	2212790	2207610	2185430	2141890	2119460	2095630
O	0.015	1	8	3194590	3250620	3294500	3308730	3266060	3273050	3212830	3203440	3165640	3164400	3105400	3043750	3045250	2993210	2985170	2966510	2927240	2877370	2829020	2823070	2768700	2752320	2716650	2697160	2658290	2643570	2605370	2573630	2557090	2526600	2515130	2488330	2454180	2431700	2399770	2386250	2369130	2328600	2333070	2286400	2287250	2264910	2230440	2198800	2212490	2156790
P				3345000	3378600	3353080	3339060	3317780	3279670	3226420	3190310	3162760	3132690	3109700	3066750	3026050	2995280	2967280	2920570	2875140	2859640	2818590	2784480	2776630	2724360	2694580	2672000	2659820	2603350	2589850	2562760	2560010	2530190	2485770	2446670	2444000	2430750	2400950	2371910	2357730	2328740	2315490	2293770	2262040	2235410	2225290	2198700	2167840	2147510
nluc em (458-66)				Time (s)
	[3155] (uM)	[2986_2] (uM)	[2796] (uM)	0	14	28	42	56	70	84	98	112	126	140	154	168	182	196	210	224	238	252	266	280	294	308	322	336	350	364	378	392	406	420	434	448	462	476	490	504	518	532	546	560	574	588	602	616	630
A		1		130	190	90	120	180	160	130	150	190	30	250	90	130	200	120	150	130	160	230	100	120	140	290	90	60	170	130	130	120	160	160	150	160	90	190	250	190	120	110	90	380	240	40	240	210	80
B				180	130	150	100	150	140	190	180	200	170	100	200	140	170	90	160	170	130	70	260	80	130	280	220	280	30	130	100	240	100	180	90	90	160	140	140	250	80	180	90	170	80	80	120	80	250
C	buffer only			250	100	40	140	220	190	90	120	300	130	150	200	110	160	140	190	80	150	230	150	130	70	220	150	100	150	50	220	30	190	330	210	140	100	210	170	190	180	170	150	230	140	60	190	250	180
D				100	200	120	140	160	210	270	160	200	240	200	180	90	340	310	230	150	260	80	120	160	210	60	170	160	240	270	120	130	210	230	230	80	210	230	130	270	210	230	140	180	110	200	100	40	230
mGL em (528-48)				Time (s)
	[3155] (uM)	[2986_2] (uM)	[2796] (uM)	0	14	28	42	56	70	84	98	112	126	140	154	168	182	196	210	224	238	252	266	280	294	308	322	336	350	364	378	392	406	420	434	448	462	476	490	504	518	532	546	560	574	588	602	616	630
A	0.015			485810	494850	488910	496880	504040	491320	485620	480860	478330	477600	464780	468070	465220	454820	453560	447950	447210	440710	441280	438270	437160	430430	430710	431140	412270	417400	410080	416670	405540	402360	402380	394390	389260	393880	384920	378010	381050	371950	370740	364180	368290	368140	361940	358680	353350	348800
B				434060	453390	462770	458220	455930	458970	453670	447050	438810	439670	431050	426860	419900	410040	409900	405500	411220	393770	391250	386990	384500	386210	376870	372230	369160	367730	361510	361170	362040	353790	349160	353680	345370	340590	334930	330800	323610	330250	322530	323370	315770	321960	317370	315270	297870	300860
C	0.015	1		662240	648710	653590	649580	651630	656250	643990	635890	635560	625130	621400	609630	610790	606830	605900	601450	611160	584590	584240	584370	573970	563030	558490	559170	560900	548030	556860	545960	538520	539640	526060	525850	516140	514790	513070	509860	515530	497990	498240	493360	487770	483840	480230	483040	468780	470480
D				642600	662380	677410	667430	680800	679310	653710	657960	640310	638340	637540	622860	610790	610460	604390	609780	593300	587690	582950	571000	569540	559770	557400	548160	554120	542160	541010	532120	520360	524760	519750	514950	516720	501540	501570	494090	499050	489820	478170	479850	486610	471980	467180	465190	458900	459730
E	0.015	1	0.8	679370	675120	655410	647870	649130	643050	630360	623310	613380	608390	599570	587560	588040	574270	577900	571410	563800	557090	554240	557740	533130	536950	533010	522960	512780	519410	513750	513440	500050	501860	491410	489130	488620	482770	481850	477750	470860	460160	470840	457710	451080	450620	444220	441560	444250	440190
F				642580	666080	666290	663160	639150	640730	629580	615450	610600	600040	593110	581290	571080	570950	569020	547190	547190	543620	529280	527980	510340	516750	504170	498710	495430	491810	489790	488870	477770	469110	473110	464350	455820	457020	455780	442670	436060	434480	434980	431070	424540	425200	418400	413410	411640	402380
G	0.015	1	1.3	594460	578590	568540	561490	554770	545330	542010	526850	518840	519870	505620	495710	494340	487450	478480	476440	470190	471310	450550	446410	443320	438290	435470	425500	423770	427890	408250	405600	408140	398400	398480	392000	386340	383870	380100	371670	367640	370720	360210	365940	355950	355050	352730	350980	349010	345120
H				620970	623380	627790	623750	611120	592810	585780	578870	564540	560360	544930	530410	531460	520110	502980	501250	492850	491520	488470	471370	470480	467200	454490	455180	444410	443540	442360	433130	430660	423120	424340	409580	416330	406170	397300	393810	393150	387430	390710	387000	376450	375170	367280	368770	363640	360980
I	0.015	1	2	613540	606490	586620	581550	571750	552110	540980	533330	530940	512090	506310	499990	494290	492840	484860	476530	468120	462810	449270	455300	450110	444250	434800	421770	424820	412580	414070	410640	407540	406430	396170	389810	386770	385600	381640	375560	375050	373780	366920	363680	358670	351970	357390	342870	347830	342550
J				615840	599410	597570	584060	560790	555710	533200	532420	517260	523820	502310	493910	478600	480250	473100	472520	462570	459310	454460	430470	442360	433370	429080	414840	406210	404520	407390	395680	394820	393870	387150	385330	383010	371100	372960	361590	368860	355620	356230	349910	342450	333720	342750	337710	334960	333690
K	0.015	1	3.2	608880	610430	597630	596420	573420	566600	547600	542520	533100	522350	512820	498830	492700	478060	480080	472400	464570	449950	452210	438030	434080	430230	422480	419120	412640	405290	403570	401580	396730	391600	394320	382830	380840	381320	370350	367870	356870	360570	354530	348630	347360	348690	336820	340770	336690	323280
L				666220	637350	630640	614500	599820	583450	568310	556710	541690	528440	522890	512390	501190	487770	486360	476640	474830	463190	465010	454430	446800	444010	437180	427140	425810	417970	410440	408260	399970	393980	399270	388890	391770	380230	382700	370960	367260	354970	361130	355770	354410	346920	344740	342200	341120	327950
M	0.015	1	5	604410	607920	596480	579340	583050	554340	561030	550200	532130	519090	510390	500100	493820	479760	468960	474990	466480	452710	447470	441090	426870	421620	424230	424090	409540	401810	402380	395660	389080	388390	373030	377920	373800	365530	364480	366560	354170	359420	357260	343670	343830	347170	335650	335080	330060	329840
N				625220	625800	616260	592910	593130	570510	569860	560000	550010	521490	517140	518720	505260	488610	484680	478410	470860	455400	461610	450530	443470	430350	430380	423190	420380	410380	412910	400310	404080	402310	395360	391060	380560	371380	376320	366630	356410	367090	356850	351690	351030	344510	347070	339610	337080	330300
O	0.015	1	8	631210	632240	624950	611810	596860	576340	561670	556900	556760	536260	527630	506510	502820	497000	484860	479050	467160	465210	456020	445370	439890	436830	433380	419270	412290	411880	410600	407550	404130	398650	387370	384480	379930	376710	380710	372680	373760	363660	353960	352400	346460	345960	338660	341020	338250	336920
P				681980	653300	646600	622920	616630	596570	576650	563980	555540	535340	529880	518600	505370	507110	485270	475420	472270	464960	452180	445820	437040	428490	418040	421840	412720	409110	410100	406730	388670	395690	384840	382850	375200	376990	375070	359810	361140	354220	354870	348550	343810	350160	343060	331480	336280	333520
mGL em (528-48)				Time (s)
	[3155] (uM)	[2986_2] (uM)	[2796] (uM)	0	14	28	42	56	70	84	98	112	126	140	154	168	182	196	210	224	238	252	266	280	294	308	322	336	350	364	378	392	406	420	434	448	462	476	490	504	518	532	546	560	574	588	602	616	630
A		1		160	80	110	50	140	120	140	50	30	90	40	120	110	50	100	150	40	30	90	150	70	70	80	60	60	90	70	170	60	100	110	60	70	160	60	80	130	80	190	160	160	60	160	90	100	180
B				40	110	70	80	80	120	150	40	40	80	140	70	90	60	50	70	100	100	110	70	70	40	90	30	80	80	120	80	70	50	60	70	120	30	120	110	30	80	110	40	150	110	120	30	100	100
C	buffer only			90	70	80	130	100	40	90	40	120	70	110	60	100	150	90	90	80	110	40	30	140	40	40	150	70	60	40	110	120	160	30	180	100	110	30	340	100	80	70	100	90	80	80	60	70	100
D				100	90	40	110	60	40	70	100	30	90	90	60	70	90	130	40	250	40	60	170	180	90	120	110	60	40	60	130	90	40	80	80	30	160	50	60	100	60	50	110	230	40	100	120	150	100
[truncated: 252 more columns]
