# Supplementary material for: The IRE1β-mediated unfolded protein response is repressed by the chaperone AGR2 in mucin producing cells
Source: EMBO J. 2023 Dec 18;43(5):719–53. doi: 10.1038/s44318-023-00014-z (PMC10907699; doi:10.1038/s44318-023-00014-z)
Supplement: Supplementary file 8 — Source Data Fig. 6 [file 44318_2023_14_MOESM8_ESM.zip › Fig 6/C-E/Unlabelled IRE1b LD competitor/20230314 rep3.xlsx]

## Sheet: Table All Cycles
User: USER
Path: C:\Program Files (x86)\BMG\CLARIOstar\User\Data
Test ID: 302
Test Name: ln327_BRET kinetic
Date: 14/03/2023
Time: 12:14:26
ID1: 20230314 run3
Luminescence
Well	Content	Raw Data (458-66 1)	Raw Data (458-66 1)	Raw Data (458-66 1)	Raw Data (458-66 1)	Raw Data (458-66 1)	Raw Data (458-66 1)	Raw Data (458-66 1)	Raw Data (458-66 1)	Raw Data (458-66 1)	Raw Data (458-66 1)	Raw Data (458-66 1)	Raw Data (458-66 1)	Raw Data (458-66 1)	Raw Data (458-66 1)	Raw Data (458-66 1)	Raw Data (458-66 1)	Raw Data (458-66 1)	Raw Data (458-66 1)	Raw Data (458-66 1)	Raw Data (458-66 1)	Raw Data (458-66 1)	Raw Data (458-66 1)	Raw Data (458-66 1)	Raw Data (458-66 1)	Raw Data (458-66 1)	Raw Data (458-66 1)	Raw Data (458-66 1)	Raw Data (458-66 1)	Raw Data (458-66 1)	Raw Data (458-66 1)	Raw Data (458-66 1)	Raw Data (458-66 1)	Raw Data (458-66 1)	Raw Data (458-66 1)	Raw Data (458-66 1)	Raw Data (458-66 1)	Raw Data (458-66 1)	Raw Data (458-66 1)	Raw Data (458-66 1)	Raw Data (458-66 1)	Raw Data (458-66 1)	Raw Data (458-66 1)	Raw Data (458-66 1)	Raw Data (458-66 1)	Raw Data (458-66 1)	Raw Data (458-66 1)	Raw Data (458-66 1)	Raw Data (458-66 1)
	Time	0 min	0 min 14 s	0 min 28 s	0 min 42 s	0 min 56 s	1 min 10 s	1 min 24 s	1 min 38 s	1 min 52 s	2 min 6 s	2 min 20 s	2 min 34 s	2 min 48 s	3 min 2 s	3 min 16 s	3 min 30 s	3 min 44 s	3 min 58 s	4 min 12 s	4 min 26 s	4 min 40 s	4 min 54 s	5 min 8 s	5 min 22 s	5 min 36 s	5 min 50 s	6 min 4 s	6 min 18 s	6 min 32 s	6 min 46 s	7 min	7 min 14 s	7 min 28 s	7 min 42 s	7 min 56 s	8 min 10 s	8 min 24 s	8 min 38 s	8 min 52 s	9 min 6 s	9 min 20 s	9 min 34 s	9 min 48 s	10 min 2 s	10 min 16 s	10 min 30 s	10 min 44 s	10 min 58 s
A17	Sample X1	3065760	3060060	2989920	3009060	3004090	3012320	3038710	2997620	2980540	2959460	2924800	2889190	2865160	2830600	2799020	2760280	2719440	2696140	2650690	2612700	2568070	2566850	2512920	2489680	2466020	2428410	2398170	2370920	2335470	2322590	2289460	2267730	2224700	2218060	2172860	2151110	2146490	2138550	2114200	2090790	2057810	2032420	2020910	1987480	1965490	1969770	1939700	1924200
A18	Sample X17	230	140	130	110	80	150	120	190	260	180	100	50	160	130	240	120	70	160	120	30	80	140	50	60	320	370	130	110	140	210	110	140	160	190	340	180	240	50	60	60	110	70	110	120	170	60	110	40
B17	Sample X2	2888250	2987920	3024510	3027430	3008140	2992900	2979270	2930640	2916220	2921520	2900240	2872030	2856720	2820370	2804790	2791310	2750360	2738950	2699820	2681410	2635210	2608700	2582080	2544690	2515120	2469120	2464960	2439200	2400640	2362180	2327510	2304590	2278920	2251000	2216280	2191850	2173580	2180360	2135690	2097740	2096570	2087490	2056100	2036580	1999200	1977170	1969520	1922090
B18	Sample X18	110	190	90	80	130	110	100	100	110	70	230	110	160	90	110	50	260	150	230	310	50	110	110	120	320	160	150	250	240	90	120	150	220	290	180	190	100	110	110	140	210	80	170	60	200	170	40	160
C17	Sample X3	2906150	2951130	3015770	3039650	2996250	3005920	2954230	2941860	2918750	2886540	2843550	2814710	2777700	2747750	2725020	2685450	2654960	2639960	2599540	2551060	2548020	2510640	2469180	2445400	2426060	2393650	2352270	2320380	2290950	2274940	2245710	2211720	2197360	2161230	2150180	2125270	2100310	2079360	2051380	2035010	2006350	1977710	1973620	1948500	1927030	1901740	1883130	1862960
C18	Sample X19	1270	1290	1520	1080	1010	1290	1170	960	1500	1450	1110	1540	1140	740	900	1000	1150	1220	990	1080	1270	980	760	1260	1260	840	1110	710	1110	1460	1190	1070	910	1470	1140	1050	880	910	940	720	1180	940	640	910	950	970	1090	660
D17	Sample X4	2844530	2975210	3002250	3018950	2992140	2979840	2948150	2962070	2904630	2893910	2840870	2821320	2817050	2812850	2795590	2758160	2696100	2700920	2662640	2626960	2593960	2597480	2540680	2519680	2477280	2438030	2424660	2404000	2374170	2328410	2301030	2277950	2264090	2227710	2203370	2172450	2131900	2123940	2087340	2071220	2056600	2034040	2005530	1992270	1943920	1944780	1943220	1894950
D18	Sample X20	930	1140	1300	1060	1040	1310	1130	1510	1280	1050	790	1390	1070	1170	1210	1370	1150	1230	990	1140	1350	1430	1450	1100	1210	1250	1270	1040	1070	900	980	1240	1010	1370	1040	860	960	910	1030	740	910	1320	810	980	1090	1060	590	680
E17	Sample X5	3003840	3095910	3069330	3014240	3000080	2972190	2942720	2937320	2917000	2879090	2877030	2836650	2813660	2818960	2769220	2784790	2743590	2725590	2702640	2669240	2621710	2610410	2559260	2549480	2509760	2472020	2450570	2408820	2391690	2357740	2323820	2296460	2270330	2229210	2208170	2199250	2172830	2172460	2130130	2092970	2060760	2082350	2034690	2019780	2004010	1998980	1960930	1941730
E18	Sample X21	90	100	130	70	200	110	110	160	90	70	50	140	50	130	140	160	160	80	200	80	160	120	130	80	60	70	90	120	100	180	30	140	110	180	110	240	120	100	280	150	110	200	80	180	160	250	90	110
F17	Sample X6	3035740	3095020	3105780	3101300	3084010	3046960	3038580	3038210	2989000	2988800	2955570	2918660	2905030	2856880	2818080	2794230	2804100	2745080	2733040	2701450	2670820	2652120	2634080	2596260	2564640	2523960	2500150	2479670	2428980	2423650	2379260	2341610	2310830	2285670	2270750	2246960	2222330	2190390	2170520	2149530	2129970	2100600	2075910	2055460	2039770	2013710	2001100	1967910
F18	Sample X22	190	50	250	170	120	150	30	160	130	140	170	110	70	130	150	240	140	190	150	260	260	190	200	200	140	350	150	110	250	70	130	60	70	150	60	170	60	180	50	70	150	210	140	100	60	120	150	40
G17	Sample X7	2834600	2955740	2991020	2987610	2966810	2965800	2955520	2930970	2909900	2888460	2869110	2849790	2816450	2798570	2770250	2760970	2692020	2687160	2668370	2651820	2603930	2584460	2543620	2513570	2461500	2449940	2417930	2368780	2359610	2338920	2318620	2276680	2262960	2210860	2205110	2190760	2153940	2125690	2101610	2085410	2071520	2045550	2026550	2020050	1970930	1959050	1937380	1922650
H17	Sample X8	3100230	3168590	3159160	3129860	3112250	3100350	3093950	3039030	3007520	2985620	2977270	2928560	2903840	2872460	2837440	2826090	2787700	2752440	2714370	2687120	2655210	2621060	2598450	2567910	2503250	2478950	2464570	2435540	2402240	2363750	2343670	2287690	2290920	2277170	2218700	2215480	2185880	2172390	2130620	2115450	2098880	2070730	2056460	2034110	2007260	1974470	1958490	1927840
I17	Sample X9	2833770	2894670	2925550	2933490	2930620	2942640	2932050	2923770	2906860	2886930	2869140	2870360	2827950	2811310	2792820	2756440	2712320	2688090	2650020	2612070	2615640	2559870	2531860	2500440	2472790	2451510	2430030	2405560	2356380	2336060	2282530	2281260	2244730	2246780	2182600	2182810	2146780	2132880	2094580	2089150	2066940	2034630	2030860	2008100	1977440	1961820	1930990	1912830
J17	Sample X10	3099200	3155130	3128910	3096340	3087610	3086720	3062840	3039470	2999160	2985440	2951080	2938690	2914100	2863690	2844680	2786550	2785550	2758940	2703560	2696570	2641090	2604170	2580530	2544380	2501060	2505870	2436750	2415560	2399830	2370120	2329870	2331160	2290250	2271840	2236070	2203650	2178460	2142950	2135980	2118810	2095100	2086390	2048550	2029300	2006730	2001220	1972680	1943130
K17	Sample X11	3169740	3220730	3206750	3169620	3146650	3109940	3116250	3087520	3080300	3061280	2997710	2979290	2963440	2926020	2914660	2881710	2876790	2833530	2819240	2757320	2728070	2704430	2673040	2646230	2622550	2576220	2555200	2484540	2464590	2440930	2413200	2375270	2357690	2327220	2304690	2267030	2240890	2221180	2188990	2174480	2156000	2133410	2106320	2080270	2063170	2035220	2034280	1989750
L17	Sample X12	3228220	3249910	3230500	3191990	3173270	3135080	3137000	3087990	3047510	3026020	2985950	2957570	2956510	2921830	2869490	2851380	2818290	2796850	2771960	2721470	2685150	2674570	2613430	2589800	2560510	2530720	2488770	2445770	2425880	2402630	2369540	2361240	2323700	2299030	2264390	2261000	2230600	2191260	2186390	2160200	2107540	2108940	2085790	2063410	2049410	2028160	1986220	1958760
M17	Sample X13	3140740	3243110	3216850	3271150	3256270	3231430	3194870	3169670	3145230	3107160	3077960	3065800	3020480	2985010	2962110	2892000	2869270	2839530	2825030	2766660	2717680	2695500	2679560	2645150	2601170	2572580	2559710	2506400	2487840	2454980	2445690	2416470	2389670	2345250	2341050	2318500	2281410	2251290	2223540	2202520	2189590	2164240	2138820	2100260	2083400	2056840	2050470	2036800
N17	Sample X14	3284990	3279030	3290760	3298770	3273950	3264830	3236480	3198070	3151130	3108350	3114220	3056770	3020300	3005430	2969650	2912070	2884600	2832980	2813700	2780730	2769830	2737850	2694360	2650340	2627390	2588880	2550650	2545690	2471980	2463470	2457190	2392910	2381960	2364610	2318550	2289000	2287050	2243830	2200270	2188740	2171420	2139100	2124500	2098260	2067480	2057400	2013980	1995240
O17	Sample X15	3237670	3321610	3348760	3357130	3323660	3299470	3268970	3253740	3220220	3176740	3142640	3132320	3040170	3020010	2995260	2957000	2905030	2879250	2864620	2805820	2780270	2749310	2702370	2670500	2652010	2614720	2580380	2543880	2527890	2494960	2464890	2453950	2421960	2394930	2348990	2335450	2312050	2280700	2267100	2238560	2207780	2191640	2177630	2138340	2121810	2091040	2083560	2052190
P17	Sample X16	3501320	3515780	3488380	3471740	3444500	3423640	3403230	3352900	3337320	3256160	3230960	3232780	3161330	3151770	3094180	3043040	3020500	2988220	2933060	2913740	2862070	2831020	2798360	2762860	2697550	2681940	2648320	2622180	2596920	2575490	2536550	2501550	2487600	2430440	2415640	2362090	2353300	2326850	2307720	2276130	2242870	2218160	2200870	2180660	2148560	2129010	2111750	2075040
Data evaluation
nluc em (458-66)				Time (s)
	[3155] (uM)	[2986_2] (uM)	[2796] (uM)	0	14	28	42	56	70	84	98	112	126	140	154	168	182	196	210	224	238	252	266	280	294	308	322	336	350	364	378	392	406	420	434	448	462	476	490	504	518	532	546	560	574	588	602	616	630
A	0.015			3065760	3060060	2989920	3009060	3004090	3012320	3038710	2997620	2980540	2959460	2924800	2889190	2865160	2830600	2799020	2760280	2719440	2696140	2650690	2612700	2568070	2566850	2512920	2489680	2466020	2428410	2398170	2370920	2335470	2322590	2289460	2267730	2224700	2218060	2172860	2151110	2146490	2138550	2114200	2090790	2057810	2032420	2020910	1987480	1965490	1969770
B				2888250	2987920	3024510	3027430	3008140	2992900	2979270	2930640	2916220	2921520	2900240	2872030	2856720	2820370	2804790	2791310	2750360	2738950	2699820	2681410	2635210	2608700	2582080	2544690	2515120	2469120	2464960	2439200	2400640	2362180	2327510	2304590	2278920	2251000	2216280	2191850	2173580	2180360	2135690	2097740	2096570	2087490	2056100	2036580	1999200	1977170
C	0.015	1		2906150	2951130	3015770	3039650	2996250	3005920	2954230	2941860	2918750	2886540	2843550	2814710	2777700	2747750	2725020	2685450	2654960	2639960	2599540	2551060	2548020	2510640	2469180	2445400	2426060	2393650	2352270	2320380	2290950	2274940	2245710	2211720	2197360	2161230	2150180	2125270	2100310	2079360	2051380	2035010	2006350	1977710	1973620	1948500	1927030	1901740
D				2844530	2975210	3002250	3018950	2992140	2979840	2948150	2962070	2904630	2893910	2840870	2821320	2817050	2812850	2795590	2758160	2696100	2700920	2662640	2626960	2593960	2597480	2540680	2519680	2477280	2438030	2424660	2404000	2374170	2328410	2301030	2277950	2264090	2227710	2203370	2172450	2131900	2123940	2087340	2071220	2056600	2034040	2005530	1992270	1943920	1944780
E	0.015	1	0.8	3003840	3095910	3069330	3014240	3000080	2972190	2942720	2937320	2917000	2879090	2877030	2836650	2813660	2818960	2769220	2784790	2743590	2725590	2702640	2669240	2621710	2610410	2559260	2549480	2509760	2472020	2450570	2408820	2391690	2357740	2323820	2296460	2270330	2229210	2208170	2199250	2172830	2172460	2130130	2092970	2060760	2082350	2034690	2019780	2004010	1998980
F				3035740	3095020	3105780	3101300	3084010	3046960	3038580	3038210	2989000	2988800	2955570	2918660	2905030	2856880	2818080	2794230	2804100	2745080	2733040	2701450	2670820	2652120	2634080	2596260	2564640	2523960	2500150	2479670	2428980	2423650	2379260	2341610	2310830	2285670	2270750	2246960	2222330	2190390	2170520	2149530	2129970	2100600	2075910	2055460	2039770	2013710
G	0.015	1	1.3	2834600	2955740	2991020	2987610	2966810	2965800	2955520	2930970	2909900	2888460	2869110	2849790	2816450	2798570	2770250	2760970	2692020	2687160	2668370	2651820	2603930	2584460	2543620	2513570	2461500	2449940	2417930	2368780	2359610	2338920	2318620	2276680	2262960	2210860	2205110	2190760	2153940	2125690	2101610	2085410	2071520	2045550	2026550	2020050	1970930	1959050
H				3100230	3168590	3159160	3129860	3112250	3100350	3093950	3039030	3007520	2985620	2977270	2928560	2903840	2872460	2837440	2826090	2787700	2752440	2714370	2687120	2655210	2621060	2598450	2567910	2503250	2478950	2464570	2435540	2402240	2363750	2343670	2287690	2290920	2277170	2218700	2215480	2185880	2172390	2130620	2115450	2098880	2070730	2056460	2034110	2007260	1974470
I	0.015	1	2	2833770	2894670	2925550	2933490	2930620	2942640	2932050	2923770	2906860	2886930	2869140	2870360	2827950	2811310	2792820	2756440	2712320	2688090	2650020	2612070	2615640	2559870	2531860	2500440	2472790	2451510	2430030	2405560	2356380	2336060	2282530	2281260	2244730	2246780	2182600	2182810	2146780	2132880	2094580	2089150	2066940	2034630	2030860	2008100	1977440	1961820
J				3099200	3155130	3128910	3096340	3087610	3086720	3062840	3039470	2999160	2985440	2951080	2938690	2914100	2863690	2844680	2786550	2785550	2758940	2703560	2696570	2641090	2604170	2580530	2544380	2501060	2505870	2436750	2415560	2399830	2370120	2329870	2331160	2290250	2271840	2236070	2203650	2178460	2142950	2135980	2118810	2095100	2086390	2048550	2029300	2006730	2001220
K	0.015	1	3.2	3169740	3220730	3206750	3169620	3146650	3109940	3116250	3087520	3080300	3061280	2997710	2979290	2963440	2926020	2914660	2881710	2876790	2833530	2819240	2757320	2728070	2704430	2673040	2646230	2622550	2576220	2555200	2484540	2464590	2440930	2413200	2375270	2357690	2327220	2304690	2267030	2240890	2221180	2188990	2174480	2156000	2133410	2106320	2080270	2063170	2035220
L				3228220	3249910	3230500	3191990	3173270	3135080	3137000	3087990	3047510	3026020	2985950	2957570	2956510	2921830	2869490	2851380	2818290	2796850	2771960	2721470	2685150	2674570	2613430	2589800	2560510	2530720	2488770	2445770	2425880	2402630	2369540	2361240	2323700	2299030	2264390	2261000	2230600	2191260	2186390	2160200	2107540	2108940	2085790	2063410	2049410	2028160
M	0.015	1	5	3140740	3243110	3216850	3271150	3256270	3231430	3194870	3169670	3145230	3107160	3077960	3065800	3020480	2985010	2962110	2892000	2869270	2839530	2825030	2766660	2717680	2695500	2679560	2645150	2601170	2572580	2559710	2506400	2487840	2454980	2445690	2416470	2389670	2345250	2341050	2318500	2281410	2251290	2223540	2202520	2189590	2164240	2138820	2100260	2083400	2056840
N				3284990	3279030	3290760	3298770	3273950	3264830	3236480	3198070	3151130	3108350	3114220	3056770	3020300	3005430	2969650	2912070	2884600	2832980	2813700	2780730	2769830	2737850	2694360	2650340	2627390	2588880	2550650	2545690	2471980	2463470	2457190	2392910	2381960	2364610	2318550	2289000	2287050	2243830	2200270	2188740	2171420	2139100	2124500	2098260	2067480	2057400
O	0.015	1	8	3237670	3321610	3348760	3357130	3323660	3299470	3268970	3253740	3220220	3176740	3142640	3132320	3040170	3020010	2995260	2957000	2905030	2879250	2864620	2805820	2780270	2749310	2702370	2670500	2652010	2614720	2580380	2543880	2527890	2494960	2464890	2453950	2421960	2394930	2348990	2335450	2312050	2280700	2267100	2238560	2207780	2191640	2177630	2138340	2121810	2091040
P				3501320	3515780	3488380	3471740	3444500	3423640	3403230	3352900	3337320	3256160	3230960	3232780	3161330	3151770	3094180	3043040	3020500	2988220	2933060	2913740	2862070	2831020	2798360	2762860	2697550	2681940	2648320	2622180	2596920	2575490	2536550	2501550	2487600	2430440	2415640	2362090	2353300	2326850	2307720	2276130	2242870	2218160	2200870	2180660	2148560	2129010
nluc em (458-66)				Time (s)
	[3155] (uM)	[2986_2] (uM)	[2796] (uM)	0	14	28	42	56	70	84	98	112	126	140	154	168	182	196	210	224	238	252	266	280	294	308	322	336	350	364	378	392	406	420	434	448	462	476	490	504	518	532	546	560	574	588	602	616	630
A		1		230	140	130	110	80	150	120	190	260	180	100	50	160	130	240	120	70	160	120	30	80	140	50	60	320	370	130	110	140	210	110	140	160	190	340	180	240	50	60	60	110	70	110	120	170	60
B				110	190	90	80	130	110	100	100	110	70	230	110	160	90	110	50	260	150	230	310	50	110	110	120	320	160	150	250	240	90	120	150	220	290	180	190	100	110	110	140	210	80	170	60	200	170
C			8	1270	1290	1520	1080	1010	1290	1170	960	1500	1450	1110	1540	1140	740	900	1000	1150	1220	990	1080	1270	980	760	1260	1260	840	1110	710	1110	1460	1190	1070	910	1470	1140	1050	880	910	940	720	1180	940	640	910	950	970
D				930	1140	1300	1060	1040	1310	1130	1510	1280	1050	790	1390	1070	1170	1210	1370	1150	1230	990	1140	1350	1430	1450	1100	1210	1250	1270	1040	1070	900	980	1240	1010	1370	1040	860	960	910	1030	740	910	1320	810	980	1090	1060
E	buffer only			90	100	130	70	200	110	110	160	90	70	50	140	50	130	140	160	160	80	200	80	160	120	130	80	60	70	90	120	100	180	30	140	110	180	110	240	120	100	280	150	110	200	80	180	160	250
F				190	50	250	170	120	150	30	160	130	140	170	110	70	130	150	240	140	190	150	260	260	190	200	200	140	350	150	110	250	70	130	60	70	150	60	170	60	180	50	70	150	210	140	100	60	120
mGL em (528-48)				Time (s)
	[3155] (uM)	[2986_2] (uM)	[2796] (uM)	0	14	28	42	56	70	84	98	112	126	140	154	168	182	196	210	224	238	252	266	280	294	308	322	336	350	364	378	392	406	420	434	448	462	476	490	504	518	532	546	560	574	588	602	616	630
A	0.015			411240	410320	405800	409020	411560	410090	422320	413840	406140	401150	395810	397740	392760	390090	388440	376220	371270	368100	359400	359390	354470	345950	347990	340180	331670	334720	323460	319420	325550	314790	316750	309340	309160	297740	297210	299730	293400	291660	289610	281700	283790	275760	274510	281030	278880	265610
B				410710	420330	423100	420370	417480	405760	407900	405660	400620	393450	398910	396980	389280	390380	391830	381310	382720	380440	369440	369850	357050	360130	352800	354060	338350	337400	337870	332600	330060	325620	320940	316970	326980	309100	309030	304700	300380	296050	294710	291070	290970	287600	278220	276100	272110	269440
C	0.015	1		606270	612080	625530	624270	621760	626220	613610	607720	600250	583410	582360	578700	572140	566770	554010	564450	549870	548590	533070	534460	522850	511660	518850	501780	499100	487740	481010	485570	473670	469280	464580	465790	456260	453960	436730	449460	440960	424300	420860	427180	410040	412570	404030	404140	399180	401280
D				606400	618120	624170	630760	616200	610990	601670	608690	588200	592260	593780	581720	573050	577180	571880	569580	561330	546490	542570	536210	538020	529550	522020	516180	515420	508380	494810	496120	491630	487220	473400	471760	462110	453570	456650	448790	442650	439260	433900	428790	421270	414160	413350	415130	411870	397940
E	0.015	1	0.8	629750	628300	612670	601170	586790	577260	576600	563630	559930	549890	543190	539290	531190	521280	521840	526060	520380	514060	512910	499310	496510	478670	483100	463790	460820	454880	457360	443180	443110	436510	429800	425140	423480	408000	406890	409760	404690	398170	392850	386330	378000	380600	369270	368470	370360	358610
F				617070	631510	618660	612030	612270	612660	593490	588680	579650	567280	568160	553250	549270	546860	536790	531060	524760	514960	514940	498740	501650	501530	489890	488040	481100	471880	471020	461910	460000	456620	445710	434150	425720	422940	426510	410640	411660	405020	400760	400560	393430	388170	384820	375610	364370	362200
G	0.015	1	1.3	594610	603430	591110	577820	580650	561940	559250	551470	540180	538360	528230	521350	512450	505900	503960	496960	500860	493480	477350	472940	466120	458600	454180	445830	432850	434020	418250	414570	410010	407050	404930	399830	399330	391830	387160	383810	380970	370260	373070	357640	362320	357760	353210	348040	350140	344230
H				653470	643340	638650	625600	609540	599880	593470	577170	562470	561190	545950	540410	534030	524230	515310	516590	504050	497040	491780	479410	483050	465900	460480	451810	453540	440730	430070	430590	423340	417110	409050	404930	401530	400390	390160	380730	387890	372870	370360	364270	369210	360710	361590	356920	349370	345740
I	0.015	1	2	579040	577940	586590	581490	558550	559040	545380	544290	542750	520030	519170	524980	514250	500630	487000	489590	481230	470930	468350	448220	443750	445370	440250	432440	427530	412430	408350	408930	395540	398620	389970	394600	384210	375450	376100	372480	363660	358720	357670	353530	353380	342810	339170	333740	333460	328900
J				639740	639750	620770	604600	589030	575970	570490	567570	555890	544430	545060	518700	517490	497620	502710	500470	491220	479970	468260	460610	457400	442160	437140	442080	428530	425690	423680	412440	405750	394720	396440	392720	387790	384720	382110	372860	370300	364120	358290	360880	355600	350630	352470	338920	337420	323200
K	0.015	1	3.2	645050	624880	615260	606420	580200	570800	556090	551920	541420	536220	530380	521710	506160	507250	501700	492070	480230	479740	475980	460100	459520	446140	442060	438310	429550	421940	417730	404730	408920	402030	398800	384520	378930	381300	373080	370740	353780	356140	353510	355690	349950	346330	334150	330580	334250	330930
L				651820	638630	626880	609590	595910	582020	560920	547160	546640	529200	521100	513920	511290	494380	493890	483840	482790	473760	461290	454490	447920	442610	439810	425840	417930	415890	405160	401630	401200	394840	395570	378820	376540	372380	365320	356680	357200	357620	349430	352310	343110	333150	337610	329560	326940	327590
M	0.015	1	5	628400	630490	607070	608110	604150	578410	569530	556230	547050	529630	526950	512970	509310	500290	485280	489740	471980	460510	460600	440290	439940	426000	428660	417880	416810	409650	399950	396560	399740	388400	388590	382560	376660	369440	361060	361310	359520	351040	349320	349440	335120	336000	332410	327710	333750	327150
N				659320	651400	643720	627920	608940	585750	579390	556580	551680	543260	521770	509380	502510	496020	490960	483100	476470	454690	453210	446000	439860	441390	429430	424390	418280	409920	406160	397810	397570	385680	379190	380890	371080	370380	364000	360570	345750	349100	340570	343630	333150	329720	328170	321180	322590	313700
O	0.015	1	8	647650	639940	637060	616000	580550	590140	571490	562520	546480	526290	523210	510200	503670	491620	479100	467110	468770	455400	447620	445650	426450	423890	420790	412300	415310	409720	401540	389740	380980	379250	373920	368790	368290	368150	365010	357320	351750	353360	339720	341240	339490	334170	331500	329940	323640	315660
P				706720	674340	663810	637630	625070	607620	587340	573850	568520	555620	531480	522980	516440	509190	498340	482420	484120	477300	471070	455370	450100	436070	440130	428770	428570	415620	411380	412380	405510	393040	389920	377680	381470	373420	367770	364120	357270	353330	350300	346040	346470	341640	332460	328400	328180	327680
mGL em (528-48)				Time (s)
	[3155] (uM)	[2986_2] (uM)	[2796] (uM)	0	14	28	42	56	70	84	98	112	126	140	154	168	182	196	210	224	238	252	266	280	294	308	322	336	350	364	378	392	406	420	434	448	462	476	490	504	518	532	546	560	574	588	602	616	630
A		1		80	70	40	60	30	40	40	100	60	140	70	70	110	190	70	80	150	80	60	40	30	40	80	30	120	30	40	70	40	100	50	80	30	60	210	130	120	160	70	60	60	130	60	50	70	140
B				50	40	90	140	100	50	70	100	70	30	120	70	40	90	60	60	40	60	90	30	80	60	60	130	40	40	40	130	130	70	130	90	150	40	30	70	110	70	30	80	80	110	30	150	70	50
C			8	230	220	120	170	170	240	160	230	170	280	270	220	120	110	150	100	210	110	250	220	180	320	310	240	60	210	150	150	70	190	140	230	180	280	290	180	50	200	160	150	300	80	180	70	220	190
D				90	330	190	250	160	180	420	200	160	220	180	300	130	220	80	270	100	90	150	250	110	280	130	100	280	430	240	120	220	130	350	260	80	330	220	300	100	290	140	270	110	230	110	250	130	200
E	buffer only			110	130	30	120	30	40	110	120	70	80	40	70	80	40	60	90	80	40	90	90	100	80	70	110	120	30	90	100	120	100	70	40	60	80	70	160	150	110	120	30	100	210	90	70	110	40
F				120	100	60	60	30	90	250	80	60	40	110	30	70	60	40	100	60	90	40	60	90	60	70	30	80	40	150	110	60	30	170	130	120	100	30	30	160	50	30	30	150	110	30	130	40	40
[truncated: 252 more columns]
