# Supplementary material for: The IRE1β-mediated unfolded protein response is repressed by the chaperone AGR2 in mucin producing cells
Source: EMBO J. 2023 Dec 18;43(5):719–53. doi: 10.1038/s44318-023-00014-z (PMC10907699; doi:10.1038/s44318-023-00014-z)
Supplement: Supplementary file 9 — Source Data Fig. 7 [file 44318_2023_14_MOESM9_ESM.zip]

Archive with 123 entries (95 files):
- Fig 7/.DS_Store
- Fig 7/A/
- Fig 7/A/.DS_Store
- Fig 7/A/20210928 IRE1b_a AGR2 low high rep1/
- Fig 7/A/20210928 IRE1b_a AGR2 low high rep1/Specimen_001_1_ AGR2 low ut_001.fcs
- Fig 7/A/20210928 IRE1b_a AGR2 low high rep1/Specimen_001_2_ AGR2 low Tm_002.fcs
- Fig 7/A/20210928 IRE1b_a AGR2 low high rep1/Specimen_001_3_AGR2 low Tg_003.fcs
- Fig 7/A/20210928 IRE1b_a AGR2 low high rep1/Specimen_001_4_ AGR2 high ut_004.fcs
- Fig 7/A/20210928 IRE1b_a AGR2 low high rep1/Specimen_001_5_AGR2 high Tm_005.fcs
- Fig 7/A/20210928 IRE1b_a AGR2 low high rep1/Specimen_001_6_AGR2 high Tg_006.fcs
- Fig 7/A/20210930 IRE1b_a AGR2 low high rep2/
- Fig 7/A/20210930 IRE1b_a AGR2 low high rep2/Specimen_001_1_ AGR2 low ut_001.fcs
- Fig 7/A/20210930 IRE1b_a AGR2 low high rep2/Specimen_001_2_ AGR2 low Tm_002.fcs
- Fig 7/A/20210930 IRE1b_a AGR2 low high rep2/Specimen_001_3_AGR2 low Tg_003.fcs
- Fig 7/A/20210930 IRE1b_a AGR2 low high rep2/Specimen_001_4_ AGR2 high ut_004.fcs
- Fig 7/A/20210930 IRE1b_a AGR2 low high rep2/Specimen_001_5_AGR2 high Tm_005.fcs
- Fig 7/A/20210930 IRE1b_a AGR2 low high rep2/Specimen_001_6_AGR2 high Tg_006.fcs
- Fig 7/A/20211008 IRE1b_a AGR2 low high rep3/
- Fig 7/A/20211008 IRE1b_a AGR2 low high rep3/Specimen_001_1_ AGR2 low ut_001.fcs
- Fig 7/A/20211008 IRE1b_a AGR2 low high rep3/Specimen_001_2_ AGR2 low Tm_002.fcs
- Fig 7/A/20211008 IRE1b_a AGR2 low high rep3/Specimen_001_3_AGR2 low Tg_003.fcs
- Fig 7/A/20211008 IRE1b_a AGR2 low high rep3/Specimen_001_4_ AGR2 high ut_004.fcs
- Fig 7/A/20211008 IRE1b_a AGR2 low high rep3/Specimen_001_5_AGR2 high Tm_005.fcs
- Fig 7/A/20211008 IRE1b_a AGR2 low high rep3/Specimen_001_6_AGR2 high Tg_006.fcs
- Fig 7/A/README.xlsx
- Fig 7/B/
- Fig 7/B/.DS_Store
- Fig 7/B/dLD/
- Fig 7/B/dLD/.DS_Store
- Fig 7/B/dLD/20200626 Rep1/
- Fig 7/B/dLD/20200626 Rep1/Specimen_001_dLD ut +Tg_003.fcs
- Fig 7/B/dLD/20200626 Rep1/Specimen_001_dLD ut +Tm_002.fcs
- Fig 7/B/dLD/20200626 Rep1/Specimen_001_dLD ut ut_001.fcs
- Fig 7/B/dLD/20200710 Rep2/
- Fig 7/B/dLD/20200710 Rep2/Specimen_001_dLD ut +Tg_003.fcs
- Fig 7/B/dLD/20200710 Rep2/Specimen_001_dLD ut +Tm_002.fcs
- Fig 7/B/dLD/20200710 Rep2/Specimen_001_dLD ut ut_001.fcs
- Fig 7/B/dLD/20220715 Rep3/
- Fig 7/B/dLD/20220715 Rep3/Specimen_001_1_dLD15 ut_001.fcs
- Fig 7/B/dLD/20220715 Rep3/Specimen_001_4_dLD15 +Tm_004.fcs
- Fig 7/B/dLD/20220715 Rep3/Specimen_001_7_dLD15 +Tg_007.fcs
- Fig 7/B/IRE1a_a/
- Fig 7/B/IRE1a_a/.DS_Store
- Fig 7/B/IRE1a_a/20200707 Rep2/
- Fig 7/B/IRE1a_a/20200707 Rep2/Specimen_001_12_IRE1a ut_012.fcs
- Fig 7/B/IRE1a_a/20200707 Rep2/Specimen_001_13_IRE1a Tm_013.fcs
- Fig 7/B/IRE1a_a/20200707 Rep2/Specimen_001_14_IRE1a Tg_014.fcs
- Fig 7/B/IRE1a_a/20200710 Rep3/
- Fig 7/B/IRE1a_a/20200710 Rep3/Specimen_001_IRE1a ut +Tg_006.fcs
- Fig 7/B/IRE1a_a/20200710 Rep3/Specimen_001_IRE1a ut +Tm_005.fcs
- Fig 7/B/IRE1a_a/20200710 Rep3/Specimen_001_IRE1a ut ut_004.fcs
- Fig 7/B/IRE1a_a/2020626 Rep1/
- Fig 7/B/IRE1a_a/2020626 Rep1/Specimen_001_IRE1a FLAG wt ut +Tm_010.fcs
- Fig 7/B/IRE1a_a/2020626 Rep1/Specimen_001_IRE1a FLAG wt ut ut_004.fcs
- Fig 7/B/IRE1a_a/2020626 Rep1/Specimen_001_IRE1b FLAG wt +Tg_029.fcs
- Fig 7/B/IRE1b_a;AGR2+/
- Fig 7/B/IRE1b_a;AGR2+/.DS_Store
- Fig 7/B/IRE1b_a;AGR2+/20210928 Rep1/
- Fig 7/B/IRE1b_a;AGR2+/20210928 Rep1/Specimen_001_1_ AGR2 low ut_001.fcs
- Fig 7/B/IRE1b_a;AGR2+/20210928 Rep1/Specimen_001_2_ AGR2 low Tm_002.fcs
- Fig 7/B/IRE1b_a;AGR2+/20210928 Rep1/Specimen_001_3_AGR2 low Tg_003.fcs
- Fig 7/B/IRE1b_a;AGR2+/20210930 Rep2/
- Fig 7/B/IRE1b_a;AGR2+/20210930 Rep2/Specimen_001_1_ AGR2 low ut_001.fcs
- Fig 7/B/IRE1b_a;AGR2+/20210930 Rep2/Specimen_001_2_ AGR2 low Tm_002.fcs
- Fig 7/B/IRE1b_a;AGR2+/20210930 Rep2/Specimen_001_3_AGR2 low Tg_003.fcs
- Fig 7/B/IRE1b_a;AGR2+/20211008 Rep3/
- Fig 7/B/IRE1b_a;AGR2+/20211008 Rep3/Specimen_001_1_ AGR2 low ut_001.fcs
- Fig 7/B/IRE1b_a;AGR2+/20211008 Rep3/Specimen_001_2_ AGR2 low Tm_002.fcs
- Fig 7/B/IRE1b_a;AGR2+/20211008 Rep3/Specimen_001_3_AGR2 low Tg_003.fcs
- Fig 7/B/IRE1b_a;AGR2++/
- Fig 7/B/IRE1b_a;AGR2++/.DS_Store
- Fig 7/B/IRE1b_a;AGR2++/20210928 Rep1/
- Fig 7/B/IRE1b_a;AGR2++/20210928 Rep1/.DS_Store
- Fig 7/B/IRE1b_a;AGR2++/20210928 Rep1/Specimen_001_4_ AGR2 high ut_004.fcs
- Fig 7/B/IRE1b_a;AGR2++/20210928 Rep1/Specimen_001_5_AGR2 high Tm_005.fcs
- Fig 7/B/IRE1b_a;AGR2++/20210928 Rep1/Specimen_001_6_AGR2 high Tg_006.fcs
- Fig 7/B/IRE1b_a;AGR2++/20210930 Rep2/
- Fig 7/B/IRE1b_a;AGR2++/20210930 Rep2/Specimen_001_4_ AGR2 high ut_004.fcs
- Fig 7/B/IRE1b_a;AGR2++/20210930 Rep2/Specimen_001_5_AGR2 high Tm_005.fcs
- Fig 7/B/IRE1b_a;AGR2++/20210930 Rep2/Specimen_001_6_AGR2 high Tg_006.fcs
- Fig 7/B/IRE1b_a;AGR2++/20211008 Rep3/
- Fig 7/B/IRE1b_a;AGR2++/20211008 Rep3/Specimen_001_4_ AGR2 high ut_004.fcs
- Fig 7/B/IRE1b_a;AGR2++/20211008 Rep3/Specimen_001_5_AGR2 high Tm_005.fcs
- Fig 7/B/IRE1b_a;AGR2++/20211008 Rep3/Specimen_001_6_AGR2 high Tg_006.fcs
- Fig 7/B/README.xlsx
- Fig 7/C+D/
- Fig 7/C+D/.DS_Store
- Fig 7/C+D/20210707_IRE1a_a MUC2s rep1/
- Fig 7/C+D/20210707_IRE1a_a MUC2s rep1/.DS_Store
- Fig 7/C+D/20210707_IRE1a_a MUC2s rep1/Specimen_001_15_IRE1a 1314 ut_015.fcs
- Fig 7/C+D/20210707_IRE1a_a MUC2s rep1/Specimen_001_17_IRE1a 2804 ut_017.fcs
- Fig 7/C+D/20210707_IRE1a_a MUC2s rep1/Specimen_001_19_IRE1a 2805 ut_019.fcs
- Fig 7/C+D/20210707_IRE1a_a MUC2s rep1/Specimen_001_21_IRE1a 2947 ut_021.fcs
- Fig 7/C+D/20210722_IRE1a_a MUC2s rep2/
- Fig 7/C+D/20210722_IRE1a_a MUC2s rep2/Specimen_001_16_NK3 1314 ut_016.fcs
- Fig 7/C+D/20210722_IRE1a_a MUC2s rep2/Specimen_001_18_NK3 2804 ut_018.fcs
- Fig 7/C+D/20210722_IRE1a_a MUC2s rep2/Specimen_001_19_NK3 2805 ut_019.fcs
- Fig 7/C+D/20210722_IRE1a_a MUC2s rep2/Specimen_001_21_NK3 2947 ut_021.fcs
- Fig 7/C+D/20210731 IRE1b_a AGR2 low MUC2s rep1/
- Fig 7/C+D/20210731 IRE1b_a AGR2 low MUC2s rep1/.DS_Store
- Fig 7/C+D/20210731 IRE1b_a AGR2 low MUC2s rep1/Specimen_001_2_IRE1b 1314 ut_002.fcs
- Fig 7/C+D/20210731 IRE1b_a AGR2 low MUC2s rep1/Specimen_001_3_IRE1b 2804 ut_003.fcs
- Fig 7/C+D/20210731 IRE1b_a AGR2 low MUC2s rep1/Specimen_001_4_IRE1b 2805 ut_004.fcs
- Fig 7/C+D/20210731 IRE1b_a AGR2 low MUC2s rep1/Specimen_001_6_IRE1b 2947 ut_006.fcs
- Fig 7/C+D/20210808 IRE1a_a MUC2s rep3/
- Fig 7/C+D/20210808 IRE1a_a MUC2s rep3/Specimen_001_13_IRE1a 1314_013.fcs
- Fig 7/C+D/20210808 IRE1a_a MUC2s rep3/Specimen_001_15_IRE1a 2804_015.fcs
- Fig 7/C+D/20210808 IRE1a_a MUC2s rep3/Specimen_001_16_IRE1a 2947_016.fcs
- Fig 7/C+D/20210808 IRE1a_a MUC2s rep3/Specimen_001_4_IRE1b 1314 ut_004.fcs
- Fig 7/C+D/20210808 IRE1a_a MUC2s rep3/Specimen_001_6_IRE1b 2804_006.fcs
- Fig 7/C+D/20210808 IRE1a_a MUC2s rep3/Specimen_001_9_IRE1b 2951 new_009.fcs
- Fig 7/C+D/20210913 IRE1b_a AGR2 low MUC2s rep2/
- Fig 7/C+D/20210913 IRE1b_a AGR2 low MUC2s rep2/Specimen_001_2_IRE1b 1314 ut_002.fcs
- Fig 7/C+D/20210913 IRE1b_a AGR2 low MUC2s rep2/Specimen_001_3_IRE1b 2804 ut_003.fcs
- Fig 7/C+D/20210913 IRE1b_a AGR2 low MUC2s rep2/Specimen_001_4_IRE1b 2805 ut_004.fcs
- Fig 7/C+D/20210913 IRE1b_a AGR2 low MUC2s rep2/Specimen_001_9_IRE1b 2947 ut_009.fcs
- Fig 7/C+D/20210924_IRE1b_a AGR2 low MUC2s rep3/
- Fig 7/C+D/20210924_IRE1b_a AGR2 low MUC2s rep3/Specimen_001_16_IRE1a 2947_016.fcs
- Fig 7/C+D/20210924_IRE1b_a AGR2 low MUC2s rep3/Specimen_001_2_ AGR2 low 1314_002.fcs
- Fig 7/C+D/20210924_IRE1b_a AGR2 low MUC2s rep3/Specimen_001_3_ AGR2 low 2804_003.fcs
- Fig 7/C+D/20210924_IRE1b_a AGR2 low MUC2s rep3/Specimen_001_4_AGR2 low 2805_004.fcs
- Fig 7/C+D/quantification IRE1b a MUC2.pzfx
- Fig 7/C+D/README.xlsx
