# Supplementary material for: The IRE1β-mediated unfolded protein response is repressed by the chaperone AGR2 in mucin producing cells
Source: EMBO J. 2023 Dec 18;43(5):719–53. doi: 10.1038/s44318-023-00014-z (PMC10907699; doi:10.1038/s44318-023-00014-z)
Supplement: Supplementary file 9 — Source Data Fig. 7 [file 44318_2023_14_MOESM9_ESM.zip › Fig 7/A/README.xlsx]

## Sheet: Flow cytometry
Figure Panel	Name	Date of Exp	FCS file name rep1	FCS file name rep2	FCS file name rep3
Fig 7A	IRE1b/a AGR2 low ut	Rep1: 20210928 Rep2: 20210930 Rep3: 20211008	Specimen_001_1_ AGR2 low ut_001.fcs	Specimen_001_1_ AGR2 low ut_001.fcs	Specimen_001_1_ AGR2 low ut_001.fcs
	IRE1b/a AGR2 low Tm		Specimen_001_2_ AGR2 low Tm_002.fcs	Specimen_001_2_ AGR2 low Tm_002.fcs	Specimen_001_2_ AGR2 low Tm_002.fcs
	IRE1b/a AGR2 low Tg		Specimen_001_3_AGR2 low Tg_003.fcs	Specimen_001_3_AGR2 low Tg_003.fcs	Specimen_001_3_AGR2 low Tg_003.fcs
	IRE1b/a AGR2 high ut		Specimen_001_4_ AGR2 high ut_004.fcs	Specimen_001_4_ AGR2 high ut_004.fcs	Specimen_001_4_ AGR2 high ut_004.fcs
	IRE1b/a AGR2 high Tm		Specimen_001_5_AGR2 high Tm_005.fcs	Specimen_001_5_AGR2 high Tm_005.fcs	Specimen_001_5_AGR2 high Tm_005.fcs
	IRE1b/a AGR2 high Tg		Specimen_001_6_AGR2 high Tg_006.fcs	Specimen_001_6_AGR2 high Tg_006.fcs	Specimen_001_6_AGR2 high Tg_006.fcs
Note:	populations depicted in the figure were gated for live cells and singlets
