# Supplementary material for: The IRE1β-mediated unfolded protein response is repressed by the chaperone AGR2 in mucin producing cells
Source: EMBO J. 2023 Dec 18;43(5):719–53. doi: 10.1038/s44318-023-00014-z (PMC10907699; doi:10.1038/s44318-023-00014-z)
Supplement: Supplementary file 9 — Source Data Fig. 7 [file 44318_2023_14_MOESM9_ESM.zip › Fig 7/B/README.xlsx]

## Sheet: Flow cytometry
Figure Panel	Name	FCS file name rep1	FCS file name rep2	FCS file name rep3
Fig 7B	dLD ut	Specimen_001_dLD ut ut_001.fcs	Specimen_001_dLD ut ut_001.fcs	Specimen_001_1_dLD15 ut_001.fcs
	IRE1 a/a ut	Specimen_001_IRE1a FLAG wt ut ut_004.fcs	Specimen_001_12_IRE1a ut_012.fcs	Specimen_001_IRE1a ut ut_004.fcs
	IRE1 b/a; AGR2 + ut	Specimen_001_1_ AGR2 low ut_001.fcs	Specimen_001_1_ AGR2 low ut_001.fcs	Specimen_001_1_ AGR2 low ut_001.fcs
	IRE1 b/a; AGR2 ++ ut	Specimen_001_4_ AGR2 high ut_004.fcs	Specimen_001_4_ AGR2 high ut_004.fcs	Specimen_001_4_ AGR2 high ut_004.fcs
	dLD +Tm	Specimen_001_dLD ut +Tm_002.fcs	Specimen_001_dLD ut +Tm_002.fcs	Specimen_001_4_dLD15 +Tm_004.fcs
	IRE1 a/a +Tm	Specimen_001_IRE1a FLAG wt ut +Tm_010.fcs	Specimen_001_13_IRE1a Tm_013.fcs	Specimen_001_IRE1a ut +Tm_005.fcs
	IRE1 b/a; AGR2 + Tm	Specimen_001_2_ AGR2 low Tm_002.fcs	Specimen_001_2_ AGR2 low Tm_002.fcs	Specimen_001_2_ AGR2 low Tm_002.fcs
	IRE1 b/a; AGR2 ++ +Tm	Specimen_001_5_AGR2 high Tm_005.fcs	Specimen_001_5_AGR2 high Tm_005.fcs	Specimen_001_5_AGR2 high Tm_005.fcs
	dLD +Tg	Specimen_001_dLD ut +Tg_003.fcs	Specimen_001_dLD ut +Tg_003.fcs	Specimen_001_7_dLD15 +Tg_007.fcs
	IRE1 a/a +Tg	Specimen_001_IRE1b FLAG wt +Tg_029.fcs	Specimen_001_14_IRE1a Tg_014.fcs	Specimen_001_IRE1a ut +Tg_006.fcs
	IRE1 b/a; AGR2 + Tg	Specimen_001_3_AGR2 low Tg_003.fcs	Specimen_001_3_AGR2 low Tg_003.fcs	Specimen_001_3_AGR2 low Tg_003.fcs
	IRE1 b/a; AGR2 ++ +Tg	Specimen_001_6_AGR2 high Tg_006.fcs	Specimen_001_6_AGR2 high Tg_006.fcs	Specimen_001_6_AGR2 high Tg_006.fcs
Note:	populations depicted in the figure were gated for live cells and singlets
For quantification: Median GFP and Turquoise level were extracted from populations
