# Supplementary material for: The IRE1β-mediated unfolded protein response is repressed by the chaperone AGR2 in mucin producing cells
Source: EMBO J. 2023 Dec 18;43(5):719–53. doi: 10.1038/s44318-023-00014-z (PMC10907699; doi:10.1038/s44318-023-00014-z)
Supplement: Supplementary file 9 — Source Data Fig. 7 [file 44318_2023_14_MOESM9_ESM.zip › Fig 7/C+D/README.xlsx]

## Sheet: Flow cytometry
Figure Panel	Name	Date of Exp	FCS file name rep1	FCS file name rep2	FCS file name rep3
Fig 7C	IRE1b/a AGR2 low empty v.	Rep1: 20210731 Rep2: 20210913 Rep3: 20210924	Specimen_001_2_IRE1b 1314 ut_002.fcs	Specimen_001_2_IRE1b 1314 ut_002.fcs	Specimen_001_2_ AGR2 low 1314_002.fcs
	IRE1b/a AGR2 low N-MUC2 (21-1259)		Specimen_001_4_IRE1b 2805 ut_004.fcs	Specimen_001_4_IRE1b 2805 ut_004.fcs	Specimen_001_3_ AGR2 low 2805_003.fcs
	IRE1b/a AGR2 low N-MUC2 (21-1397)		Specimen_001_3_IRE1b 2804 ut_003.fcs	Specimen_001_3_IRE1b 2804 ut_003.fcs	Specimen_001_4_AGR2 low 2804_004.fcs
	IRE1b/a AGR2 low C-MUC2 (4198-6178)		Specimen_001_6_IRE1b 2947 ut_006.fcs	Specimen_001_9_IRE1b 2947 ut_009.fcs	Specimen_001_7_IRE1b 2947_007.fcs
	IRE1a/a AGR2 low empty v.	Rep1: 20210707 Rep2: 20210722 Rep3: 20210808	Specimen_001_15_IRE1a 1314 ut_015.fcs	Specimen_001_16_NK3 1314 ut_016.fcs	Specimen_001_13_IRE1a 1314_013.fcs
	IRE1a/a AGR2 low N-MUC2 (21-1259)		Specimen_001_19_IRE1a 2805 ut_019.fcs	Specimen_001_19_NK3 2805 ut_019.fcs
	IRE1a/a AGR2 low N-MUC2 (21-1397)		Specimen_001_17_IRE1a 2804 ut_017.fcs	Specimen_001_18_NK3 2804 ut_018.fcs	Specimen_001_15_IRE1a 2804_015.fcs
	IRE1a/a AGR2 low C-MUC2 (4198-6178)		Specimen_001_21_IRE1a 2947 ut_021.fcs	Specimen_001_21_NK3 2947 ut_021.fcs	Specimen_001_16_IRE1a 2947_016.fcs
Note:	populations depicted in the figure were gated for live cells and singlets
