# Supplementary material for: The IRE1β-mediated unfolded protein response is repressed by the chaperone AGR2 in mucin producing cells
Source: EMBO J. 2023 Dec 18;43(5):719–53. doi: 10.1038/s44318-023-00014-z (PMC10907699; doi:10.1038/s44318-023-00014-z)
Supplement: Supplementary file 10 — Source Data Fig. 8 [file 44318_2023_14_MOESM10_ESM.zip]

Archive with 20 entries (17 files):
- Fig 8/.DS_Store
- Fig 8/B/
- Fig 8/B/Gel annotation.pptx
- Fig 8/B/IRE1a.tif
- Fig 8/B/IRE1aa.tif
- Fig 8/B/IRE1aa_repeat.tif
- Fig 8/B/IRE1ab.tif
- Fig 8/B/IRE1ab_repeat.tif
- Fig 8/B/XBP1 splicing analysis.pzfx
- Fig 8/B/XBP1 splicing quantification.xlsx
- Fig 8/C/
- Fig 8/C/admin_2023-02-12 11-30-52_CT041959 -  Quantification Cq Results.csv
- Fig 8/C/admin_2023-02-12 14-47-56_CT041959 -  Quantification Cq Results.csv
- Fig 8/C/Annotated qPCR data.xlsx
- Fig 8/C/RIDD analysis 4u8c.pzfx
- Fig 8/D/
- Fig 8/D/admin_2023-02-15 11-41-48_CT041959 -  Quantification Cq Results.csv
- Fig 8/D/admin_2023-02-16 11-58-43_CT041959 -  Quantification Cq Results.csv
- Fig 8/D/Annotated qPCR data heat map.xlsx
- Fig 8/D/RIDD target 4u8c heat map analysis.pdf
