# Supplementary material for: The IRE1β-mediated unfolded protein response is repressed by the chaperone AGR2 in mucin producing cells
Source: EMBO J. 2023 Dec 18;43(5):719–53. doi: 10.1038/s44318-023-00014-z (PMC10907699; doi:10.1038/s44318-023-00014-z)
Supplement: Supplementary file 10 — Source Data Fig. 8 [file 44318_2023_14_MOESM10_ESM.zip › Fig 8/B/XBP1 splicing quantification.xlsx]

## Sheet: Sheet1
quantified with origin lab
quantified with imageJ
			I hybrid	I unspliced	I spliced	% XBP1 S	average	SD	SEM
⍺	rep1	ut WT	6462.95	9182.71	2406.92	31.2332	32.4155	1.40683	0.812236
		2h Tm WT	7004.27	8256.77	4058.25	39.1339	41.7945	3.26274	1.88374
		4h Tm WT	2108.17	1285.31	16083.5	87.9889	88.2176	0.315041	0.181889
		6h Tm WT	523.15		16929.2	98.5012	97.0045	1.32107	0.762719
		8h Tm WT	1359.92		18727.4	96.615	96.7766	0.177305	0.102367
		16h Tm WT	7050.92	4064.88	11512.8	66.4569	81.8457	14.9988	8.65958
	rep2	ut WT	7000.96	10024.9	3458.26	33.9714
		2h Tm WT	8019.08	7863.99	5877.21	45.4348
		4h Tm WT	2104.02	1498.73	17808.6	88.087
		6h Tm WT	1832.63		21081.2	96.001
		8h Tm WT	1467.8		21104.1	96.7486
		16h Tm WT	3991.15	1859.31	16379.2	82.6588
	rep3	ut WT	7176.68	10831.5	3210.51	32.0418
		2h Tm WT	7695.5	8665.42	4781.48	40.8148
		4h Tm WT	1918.39	1439.85	17643.5	88.5769
		6h Tm WT	1649.04		21983.9	96.5111
		8h Tm WT	1439.92		22291.8	96.9663
		16h Tm WT	491.441		6375.04	96.4214
			I hybrid	I unspliced	I spliced	% XBP1S	average	SD	SEM
⍺/⍺ 38	rep1	ut	4957.48	3002.41	8736.69	67.172	68.8227	3.4024	1.96437
		2h Tm	1935.62	1499.54	5190.26	71.3945	71.0622	3.46609	2.00115
		4h Tm	1462.16	0	14912.1	95.5352	89.2059	10.0065	5.77726
		6h Tm	897.971	0	12556.3	96.6629	96.4949	0.307625	0.177607
		8h Tm	1517.87	0	20320	96.5247	89.3125	12.1494	7.01448
		16h Tm	902.603	0	19456.6	97.7833	95.2173	2.8722	1.65826
	rep2	ut	5611.89	3502.92	9751.73	66.5606
		2h Tm	4526.31	2918.74	8470.8	67.4419
		4h Tm	1611.28	0	12808.7	94.413
		6h Tm	1485.34	0	17753.8	96.1398
		8h Tm	1480.46	0	17633.8	96.1273
		16h Tm	1561.99	0	16831.1	95.7539
	rep3	ut	4933.22	2876.74	11788.3	72.7356
		2h Tm	4239.1	2511.78	11305.1	74.3502
		4h Tm	8458.24	1261.85	14869.6	77.6696
		6h Tm	1258.04	0	17699.1	96.6819
		8h Tm	5447.95	3046.48	14853.9	75.2854
		16h Tm	5303.34		28324.2	92.1146	run on separate gel as there was no amplificationin first run
			I hybrid	I unspliced	I spliced	% XBP1S	average	SD	SEM
133	rep1	ut	5441.6	8466.27	3507.4	35.7629	41.36	9.23926	5.33429
		2h Tm	7057.3	8054.48	4803.03	41.8366	46.9867	11.4383	6.60393
		4h Tm	6925.03	3921.39	9342.53	63.426	66.177	3.14387	1.81512
		6h Tm	1224.31	5339.83	23919.9	80.4751	79.8264	8.28861	4.78543
		8h Tm	5168.05	2817.06	14346.1	75.8137	82.5345	10.7525	6.20794
		16h Tm	5163.59	2344.35	15381.9	78.4789	73.7941	4.21988	2.43635
	rep2	ut	7634.09	10468.9	4321.44	36.293
		2h Tm	7733.42	9255.59	4533.12	39.0288
		4h Tm	7136.78	4201.89	11184.7	65.5013
		6h Tm	6254.15	3674.3	13714.1	71.2325
		8h Tm	6040.57	2764.94	16188.9	76.8539
		16h Tm	7052.97	3719.81	15685.6	72.6125
	rep3	ut	7651.01	6478.11	7347.57	52.0242
		2h Tm	7369.62	5035.01	9446.65	60.0947
		4h Tm	6191.24	4098.74	13378.7	69.6038
		6h Tm	3338.28	1038.61	17766.2	87.7716
		8h Tm	2241.08	0	19885.7	94.9358
		16h Tm	6725.95	3931.49	13895.6	70.291
