# Supplementary material for: The IRE1β-mediated unfolded protein response is repressed by the chaperone AGR2 in mucin producing cells
Source: EMBO J. 2023 Dec 18;43(5):719–53. doi: 10.1038/s44318-023-00014-z (PMC10907699; doi:10.1038/s44318-023-00014-z)
Supplement: Supplementary file 10 — Source Data Fig. 8 [file 44318_2023_14_MOESM10_ESM.zip › Fig 8/C/admin_2023-02-12 11-30-52_CT041959 - Quantification Cq Results.csv]

	Well	Fluor	Target	Content	Sample	Biological Set Name	Cq	Cq Mean	Cq Std. Dev	Starting Quantity (SQ)	Log Starting Quantity	SQ Mean	SQ Std. Dev	Set Point	Well Note
	A01	SYBR	Scara3	Unkn			27.4533367721413	27.4533367721413	0	NaN	NaN	NaN	0	60
	A02	SYBR	Scara3	Unkn			27.4390541839995	27.4390541839995	0	NaN	NaN	NaN	0	60
	A03	SYBR	Scara3	Unkn			27.3542317620328	27.3542317620328	0	NaN	NaN	NaN	0	60
	A04	SYBR	Scara3	Unkn			28.0106234789974	28.0106234789974	0	NaN	NaN	NaN	0	60
	A05	SYBR	Scara3	Unkn			28.0060279848749	28.0060279848749	0	NaN	NaN	NaN	0	60
	A06	SYBR	Scara3	Unkn			27.8093006097595	27.8093006097595	0	NaN	NaN	NaN	0	60
	A07	SYBR	Scara3	Unkn			29.8817519278046	29.8817519278046	0	NaN	NaN	NaN	0	60
	A08	SYBR	Scara3	Unkn			29.6549157721914	29.6549157721914	0	NaN	NaN	NaN	0	60
	A09	SYBR	Scara3	Unkn			30.0228522050218	30.0228522050218	0	NaN	NaN	NaN	0	60
	A10	SYBR	Scara3	Unkn			27.6144407745558	27.6144407745558	0	NaN	NaN	NaN	0	60
	A11	SYBR	Scara3	Unkn			27.631609409984	27.631609409984	0	NaN	NaN	NaN	0	60
	A12	SYBR	Scara3	Unkn			27.5293253495411	27.5293253495411	0	NaN	NaN	NaN	0	60
	A13	SYBR	Rpl27	Unkn			17.7713398334927	17.7713398334927	0	NaN	NaN	NaN	0	60
	A14	SYBR	Rpl27	Unkn			17.4799233136612	17.4799233136612	0	NaN	NaN	NaN	0	60
	A15	SYBR	Rpl27	Unkn			17.5871269677112	17.5871269677112	0	NaN	NaN	NaN	0	60
	A16	SYBR	Rpl27	Unkn			17.1095332687599	17.1095332687599	0	NaN	NaN	NaN	0	60
	A17	SYBR	Rpl27	Unkn			17.1227787803909	17.1227787803909	0	NaN	NaN	NaN	0	60
	A18	SYBR	Rpl27	Unkn			17.0346395167903	17.0346395167903	0	NaN	NaN	NaN	0	60
	A19	SYBR	Rpl27	Unkn			17.6197906099495	17.6197906099495	0	NaN	NaN	NaN	0	60
	A20	SYBR	Rpl27	Unkn			17.6011850766502	17.6011850766502	0	NaN	NaN	NaN	0	60
	A21	SYBR	Rpl27	Unkn			17.5725778332096	17.5725778332096	0	NaN	NaN	NaN	0	60
	A22	SYBR	Rpl27	Unkn			18.3057215486544	18.3057215486544	0	NaN	NaN	NaN	0	60
	A23	SYBR	Rpl27	Unkn			18.5618747927783	18.5618747927783	0	NaN	NaN	NaN	0	60
	A24	SYBR	Rpl27	Unkn			18.4857986245571	18.4857986245571	0	NaN	NaN	NaN	0	60
	B01	SYBR	Scara3	NRT			NaN	0	0	NaN	NaN	0	0	60
	B02	SYBR	Scara3	NRT			NaN	0	0	NaN	NaN	0	0	60
	B03	SYBR	Scara3	NRT			NaN	0	0	NaN	NaN	0	0	60
	B04	SYBR	Scara3	NRT			NaN	0	0	NaN	NaN	0	0	60
	B05	SYBR	Scara3	NRT			NaN	0	0	NaN	NaN	0	0	60
	B06	SYBR	Scara3	NRT			NaN	0	0	NaN	NaN	0	0	60
	B07	SYBR	Scara3	NRT			NaN	0	0	NaN	NaN	0	0	60
	B08	SYBR	Scara3	NRT			NaN	0	0	NaN	NaN	0	0	60
	B09	SYBR	Scara3	NRT			NaN	0	0	NaN	NaN	0	0	60
	B10	SYBR	Scara3	NRT			NaN	0	0	NaN	NaN	0	0	60
	B11	SYBR	Scara3	NRT			NaN	0	0	NaN	NaN	0	0	60
	B12	SYBR	Scara3	NRT			NaN	0	0	NaN	NaN	0	0	60
	B13	SYBR	Rpl27	NRT			NaN	0	0	NaN	NaN	0	0	60
	B14	SYBR	Rpl27	NRT			NaN	0	0	NaN	NaN	0	0	60
	B15	SYBR	Rpl27	NRT			NaN	0	0	NaN	NaN	0	0	60
	B16	SYBR	Rpl27	NRT			NaN	0	0	NaN	NaN	0	0	60
	B17	SYBR	Rpl27	NRT			NaN	0	0	NaN	NaN	0	0	60
	B18	SYBR	Rpl27	NRT			NaN	0	0	NaN	NaN	0	0	60
	B19	SYBR	Rpl27	NRT			NaN	0	0	NaN	NaN	0	0	60
	B20	SYBR	Rpl27	NRT			NaN	0	0	NaN	NaN	0	0	60
	B21	SYBR	Rpl27	NRT			NaN	0	0	NaN	NaN	0	0	60
	B22	SYBR	Rpl27	NRT			NaN	0	0	NaN	NaN	0	0	60
	B23	SYBR	Rpl27	NRT			NaN	0	0	NaN	NaN	0	0	60
	B24	SYBR	Rpl27	NRT			37.5700893789544	37.5700893789544	0	NaN	NaN	NaN	0	60
	C01	SYBR	Scara3	Unkn			27.7899455742572	27.7899455742572	0	NaN	NaN	NaN	0	60
	C02	SYBR	Scara3	Unkn			27.6680620716322	27.6680620716322	0	NaN	NaN	NaN	0	60
	C03	SYBR	Scara3	Unkn			27.7721943339189	27.7721943339189	0	NaN	NaN	NaN	0	60
	C04	SYBR	Scara3	Unkn			27.56316456693	27.56316456693	0	NaN	NaN	NaN	0	60
	C05	SYBR	Scara3	Unkn			27.5161283328408	27.5161283328408	0	NaN	NaN	NaN	0	60
	C06	SYBR	Scara3	Unkn			27.5089798730747	27.5089798730747	0	NaN	NaN	NaN	0	60
	C07	SYBR	Scara3	Unkn			29.3240856205327	29.3240856205327	0	NaN	NaN	NaN	0	60
	C08	SYBR	Scara3	Unkn			29.4601810202901	29.4601810202901	0	NaN	NaN	NaN	0	60
	C09	SYBR	Scara3	Unkn			29.3049730219195	29.3049730219195	0	NaN	NaN	NaN	0	60
	C10	SYBR	Scara3	Unkn			27.4101894632332	27.4101894632332	0	NaN	NaN	NaN	0	60
	C11	SYBR	Scara3	Unkn			27.3482947495706	27.3482947495706	0	NaN	NaN	NaN	0	60
	C12	SYBR	Scara3	Unkn			27.1750309226304	27.1750309226304	0	NaN	NaN	NaN	0	60
	C13	SYBR	Rpl27	Unkn			17.7449035779441	17.7449035779441	0	NaN	NaN	NaN	0	60
	C14	SYBR	Rpl27	Unkn			17.6520140230437	17.6520140230437	0	NaN	NaN	NaN	0	60
	C15	SYBR	Rpl27	Unkn			17.8659925072651	17.8659925072651	0	NaN	NaN	NaN	0	60
	C16	SYBR	Rpl27	Unkn			17.1672799818373	17.1672799818373	0	NaN	NaN	NaN	0	60
	C17	SYBR	Rpl27	Unkn			17.1789497007985	17.1789497007985	0	NaN	NaN	NaN	0	60
	C18	SYBR	Rpl27	Unkn			17.1502572402588	17.1502572402588	0	NaN	NaN	NaN	0	60
	C19	SYBR	Rpl27	Unkn			17.5145356111104	17.5145356111104	0	NaN	NaN	NaN	0	60
	C20	SYBR	Rpl27	Unkn			17.4252227735555	17.4252227735555	0	NaN	NaN	NaN	0	60
	C21	SYBR	Rpl27	Unkn			17.6250434136617	17.6250434136617	0	NaN	NaN	NaN	0	60
	C22	SYBR	Rpl27	Unkn			17.8952236335489	17.8952236335489	0	NaN	NaN	NaN	0	60
	C23	SYBR	Rpl27	Unkn			18.0572021641719	18.0572021641719	0	NaN	NaN	NaN	0	60
	C24	SYBR	Rpl27	Unkn			17.9415868857199	17.9415868857199	0	NaN	NaN	NaN	0	60
	D01	SYBR	Scara3	NRT			NaN	0	0	NaN	NaN	0	0	60
	D02	SYBR	Scara3	NRT			NaN	0	0	NaN	NaN	0	0	60
	D03	SYBR	Scara3	NRT			NaN	0	0	NaN	NaN	0	0	60
	D04	SYBR	Scara3	NRT			38.3165806715938	38.3165806715938	0	NaN	NaN	NaN	0	60
	D05	SYBR	Scara3	NRT			38.2354162693285	38.2354162693285	0	NaN	NaN	NaN	0	60
	D06	SYBR	Scara3	NRT			NaN	0	0	NaN	NaN	0	0	60
	D07	SYBR	Scara3	NRT			NaN	0	0	NaN	NaN	0	0	60
	D08	SYBR	Scara3	NRT			NaN	0	0	NaN	NaN	0	0	60
	D09	SYBR	Scara3	NRT			NaN	0	0	NaN	NaN	0	0	60
	D10	SYBR	Scara3	NRT			NaN	0	0	NaN	NaN	0	0	60
	D11	SYBR	Scara3	NRT			39.1189744727115	39.1189744727115	0	NaN	NaN	NaN	0	60
	D12	SYBR	Scara3	NRT			NaN	0	0	NaN	NaN	0	0	60
	D13	SYBR	Rpl27	NRT			NaN	0	0	NaN	NaN	0	0	60
	D14	SYBR	Rpl27	NRT			NaN	0	0	NaN	NaN	0	0	60
	D15	SYBR	Rpl27	NRT			NaN	0	0	NaN	NaN	0	0	60
	D16	SYBR	Rpl27	NRT			NaN	0	0	NaN	NaN	0	0	60
	D17	SYBR	Rpl27	NRT			NaN	0	0	NaN	NaN	0	0	60
	D18	SYBR	Rpl27	NRT			NaN	0	0	NaN	NaN	0	0	60
	D19	SYBR	Rpl27	NRT			NaN	0	0	NaN	NaN	0	0	60
	D20	SYBR	Rpl27	NRT			NaN	0	0	NaN	NaN	0	0	60
	D21	SYBR	Rpl27	NRT			NaN	0	0	NaN	NaN	0	0	60
	D22	SYBR	Rpl27	NRT			NaN	0	0	NaN	NaN	0	0	60
	D23	SYBR	Rpl27	NRT			NaN	0	0	NaN	NaN	0	0	60
	D24	SYBR	Rpl27	NRT			NaN	0	0	NaN	NaN	0	0	60
	E01	SYBR	Scara3	Unkn			28.4124053736821	28.4124053736821	0	NaN	NaN	NaN	0	60
	E02	SYBR	Scara3	Unkn			28.5813131298895	28.5813131298895	0	NaN	NaN	NaN	0	60
	E03	SYBR	Scara3	Unkn			28.7178134483979	28.7178134483979	0	NaN	NaN	NaN	0	60
	E04	SYBR	Scara3	Unkn			28.7781702802969	28.7781702802969	0	NaN	NaN	NaN	0	60
	E05	SYBR	Scara3	Unkn			28.4384054330519	28.4384054330519	0	NaN	NaN	NaN	0	60
	E06	SYBR	Scara3	Unkn			28.6958179795513	28.6958179795513	0	NaN	NaN	NaN	0	60
	E07	SYBR	Scara3	Unkn			29.9878306515887	29.9878306515887	0	NaN	NaN	NaN	0	60
	E08	SYBR	Scara3	Unkn			29.905597253448	29.905597253448	0	NaN	NaN	NaN	0	60
	E09	SYBR	Scara3	Unkn			30.0998123036351	30.0998123036351	0	NaN	NaN	NaN	0	60
	E10	SYBR	Scara3	Unkn			28.2286950792503	28.2286950792503	0	NaN	NaN	NaN	0	60
	E11	SYBR	Scara3	Unkn			28.1067985381536	28.1067985381536	0	NaN	NaN	NaN	0	60
	E12	SYBR	Scara3	Unkn			28.1848178779069	28.1848178779069	0	NaN	NaN	NaN	0	60
	E13	SYBR	Rpl27	Unkn			20.677332771998	20.677332771998	0	NaN	NaN	NaN	0	60
	E14	SYBR	Rpl27	Unkn			20.8062796395697	20.8062796395697	0	NaN	NaN	NaN	0	60
	E15	SYBR	Rpl27	Unkn			20.7165317271092	20.7165317271092	0	NaN	NaN	NaN	0	60
	E16	SYBR	Rpl27	Unkn			20.6331003567843	20.6331003567843	0	NaN	NaN	NaN	0	60
	E17	SYBR	Rpl27	Unkn			20.4837255530864	20.4837255530864	0	NaN	NaN	NaN	0	60
	E18	SYBR	Rpl27	Unkn			20.6373153042945	20.6373153042945	0	NaN	NaN	NaN	0	60
	E19	SYBR	Rpl27	Unkn			20.4833728661366	20.4833728661366	0	NaN	NaN	NaN	0	60
	E20	SYBR	Rpl27	Unkn			20.4368830983999	20.4368830983999	0	NaN	NaN	NaN	0	60
	E21	SYBR	Rpl27	Unkn			20.413971751248	20.413971751248	0	NaN	NaN	NaN	0	60
	E22	SYBR	Rpl27	Unkn			20.7037275675333	20.7037275675333	0	NaN	NaN	NaN	0	60
	E23	SYBR	Rpl27	Unkn			20.7323766823621	20.7323766823621	0	NaN	NaN	NaN	0	60
	E24	SYBR	Rpl27	Unkn			20.7932862485466	20.7932862485466	0	NaN	NaN	NaN	0	60
	F01	SYBR	Scara3	NRT			NaN	0	0	NaN	NaN	0	0	60
	F02	SYBR	Scara3	NRT			NaN	0	0	NaN	NaN	0	0	60
	F03	SYBR	Scara3	NRT			NaN	0	0	NaN	NaN	0	0	60
	F04	SYBR	Scara3	NRT			NaN	0	0	NaN	NaN	0	0	60
	F05	SYBR	Scara3	NRT			NaN	0	0	NaN	NaN	0	0	60
	F06	SYBR	Scara3	NRT			NaN	0	0	NaN	NaN	0	0	60
	F07	SYBR	Scara3	NRT			NaN	0	0	NaN	NaN	0	0	60
	F08	SYBR	Scara3	NRT			NaN	0	0	NaN	NaN	0	0	60
	F09	SYBR	Scara3	NRT			NaN	0	0	NaN	NaN	0	0	60
	F10	SYBR	Scara3	NRT			NaN	0	0	NaN	NaN	0	0	60
	F11	SYBR	Scara3	NRT			NaN	0	0	NaN	NaN	0	0	60
	F12	SYBR	Scara3	NRT			NaN	0	0	NaN	NaN	0	0	60
	F13	SYBR	Rpl27	NRT			NaN	0	0	NaN	NaN	0	0	60
	F14	SYBR	Rpl27	NRT			NaN	0	0	NaN	NaN	0	0	60
	F15	SYBR	Rpl27	NRT			NaN	0	0	NaN	NaN	0	0	60
	F16	SYBR	Rpl27	NRT			NaN	0	0	NaN	NaN	0	0	60
	F17	SYBR	Rpl27	NRT			NaN	0	0	NaN	NaN	0	0	60
	F18	SYBR	Rpl27	NRT			NaN	0	0	NaN	NaN	0	0	60
	F19	SYBR	Rpl27	NRT			NaN	0	0	NaN	NaN	0	0	60
	F20	SYBR	Rpl27	NRT			NaN	0	0	NaN	NaN	0	0	60
	F21	SYBR	Rpl27	NRT			NaN	0	0	NaN	NaN	0	0	60
	F22	SYBR	Rpl27	NRT			NaN	0	0	NaN	NaN	0	0	60
	F23	SYBR	Rpl27	NRT			NaN	0	0	NaN	NaN	0	0	60
	F24	SYBR	Rpl27	NRT			NaN	0	0	NaN	NaN	0	0	60
	G01	SYBR	Scara3	Unkn			27.9410909716159	27.9410909716159	0	NaN	NaN	NaN	0	60
	G02	SYBR	Scara3	Unkn			27.8953187626744	27.8953187626744	0	NaN	NaN	NaN	0	60
	G03	SYBR	Scara3	Unkn			28.0514807983242	28.0514807983242	0	NaN	NaN	NaN	0	60
	G04	SYBR	Scara3	Unkn			27.7729040408546	27.7729040408546	0	NaN	NaN	NaN	0	60
	G05	SYBR	Scara3	Unkn			28.1305203768414	28.1305203768414	0	NaN	NaN	NaN	0	60
	G06	SYBR	Scara3	Unkn			28.0522255779679	28.0522255779679	0	NaN	NaN	NaN	0	60
	G07	SYBR	Scara3	Unkn			29.5238242578722	29.5238242578722	0	NaN	NaN	NaN	0	60
	G08	SYBR	Scara3	Unkn			29.7199906786575	29.7199906786575	0	NaN	NaN	NaN	0	60
	G09	SYBR	Scara3	Unkn			29.6684276108272	29.6684276108272	0	NaN	NaN	NaN	0	60
	G10	SYBR	Scara3	Unkn			28.1657886899666	28.1657886899666	0	NaN	NaN	NaN	0	60
	G11	SYBR	Scara3	Unkn			28.2329269697472	28.2329269697472	0	NaN	NaN	NaN	0	60
	G12	SYBR	Scara3	Unkn			28.1470292463392	28.1470292463392	0	NaN	NaN	NaN	0	60
	G13	SYBR	Rpl27	Unkn			21.192767653829	21.192767653829	0	NaN	NaN	NaN	0	60
	G14	SYBR	Rpl27	Unkn			21.2502620614636	21.2502620614636	0	NaN	NaN	NaN	0	60
	G15	SYBR	Rpl27	Unkn			21.1622249235475	21.1622249235475	0	NaN	NaN	NaN	0	60
	G16	SYBR	Rpl27	Unkn			21.1379525342074	21.1379525342074	0	NaN	NaN	NaN	0	60
	G17	SYBR	Rpl27	Unkn			21.0133432780534	21.0133432780534	0	NaN	NaN	NaN	0	60
	G18	SYBR	Rpl27	Unkn			21.077234714011	21.077234714011	0	NaN	NaN	NaN	0	60
	G19	SYBR	Rpl27	Unkn			21.2791972630266	21.2791972630266	0	NaN	NaN	NaN	0	60
	G20	SYBR	Rpl27	Unkn			21.135602837515	21.135602837515	0	NaN	NaN	NaN	0	60
	G21	SYBR	Rpl27	Unkn			21.1411433720795	21.1411433720795	0	NaN	NaN	NaN	0	60
	G22	SYBR	Rpl27	Unkn			21.303500194977	21.303500194977	0	NaN	NaN	NaN	0	60
	G23	SYBR	Rpl27	Unkn			21.3691432245051	21.3691432245051	0	NaN	NaN	NaN	0	60
	G24	SYBR	Rpl27	Unkn			21.3975573273366	21.3975573273366	0	NaN	NaN	NaN	0	60
	H01	SYBR	Scara3	NRT			NaN	0	0	NaN	NaN	0	0	60
	H02	SYBR	Scara3	NRT			NaN	0	0	NaN	NaN	0	0	60
	H03	SYBR	Scara3	NRT			NaN	0	0	NaN	NaN	0	0	60
	H04	SYBR	Scara3	NRT			NaN	0	0	NaN	NaN	0	0	60
	H05	SYBR	Scara3	NRT			NaN	0	0	NaN	NaN	0	0	60
	H06	SYBR	Scara3	NRT			NaN	0	0	NaN	NaN	0	0	60
	H07	SYBR	Scara3	NRT			NaN	0	0	NaN	NaN	0	0	60
	H08	SYBR	Scara3	NRT			NaN	0	0	NaN	NaN	0	0	60
	H09	SYBR	Scara3	NRT			NaN	0	0	NaN	NaN	0	0	60
	H10	SYBR	Scara3	NRT			NaN	0	0	NaN	NaN	0	0	60
	H11	SYBR	Scara3	NRT			NaN	0	0	NaN	NaN	0	0	60
	H12	SYBR	Scara3	NRT			NaN	0	0	NaN	NaN	0	0	60
	H13	SYBR	Rpl27	NRT			NaN	0	0	NaN	NaN	0	0	60
	H14	SYBR	Rpl27	NRT			NaN	0	0	NaN	NaN	0	0	60
	H15	SYBR	Rpl27	NRT			NaN	0	0	NaN	NaN	0	0	60
	H16	SYBR	Rpl27	NRT			NaN	0	0	NaN	NaN	0	0	60
	H17	SYBR	Rpl27	NRT			NaN	0	0	NaN	NaN	0	0	60
	H18	SYBR	Rpl27	NRT			NaN	0	0	NaN	NaN	0	0	60
	H19	SYBR	Rpl27	NRT			NaN	0	0	NaN	NaN	0	0	60
	H20	SYBR	Rpl27	NRT			NaN	0	0	NaN	NaN	0	0	60
	H21	SYBR	Rpl27	NRT			NaN	0	0	NaN	NaN	0	0	60
	H22	SYBR	Rpl27	NRT			36.2825673368819	36.2825673368819	0	NaN	NaN	NaN	0	60
	H23	SYBR	Rpl27	NRT			38.6017231270046	38.6017231270046	0	NaN	NaN	NaN	0	60
	H24	SYBR	Rpl27	NRT			35.3507269130497	35.3507269130497	0	NaN	NaN	NaN	0	60
	I01	SYBR	Scara3	Unkn			27.5399171151543	27.5399171151543	0	NaN	NaN	NaN	0	60
	I02	SYBR	Scara3	Unkn			27.8329789650416	27.8329789650416	0	NaN	NaN	NaN	0	60
	I03	SYBR	Scara3	Unkn			27.5732472273088	27.5732472273088	0	NaN	NaN	NaN	0	60
	I04	SYBR	Scara3	Unkn			28.1881237741722	28.1881237741722	0	NaN	NaN	NaN	0	60
	I05	SYBR	Scara3	Unkn			28.0061303060719	28.0061303060719	0	NaN	NaN	NaN	0	60
	I06	SYBR	Scara3	Unkn			28.0740688335943	28.0740688335943	0	NaN	NaN	NaN	0	60
	I07	SYBR	Scara3	Unkn			29.6698363201513	29.6698363201513	0	NaN	NaN	NaN	0	60
	I08	SYBR	Scara3	Unkn			29.7447810752372	29.7447810752372	0	NaN	NaN	NaN	0	60
	I09	SYBR	Scara3	Unkn			29.5403215029264	29.5403215029264	0	NaN	NaN	NaN	0	60
	I10	SYBR	Scara3	Unkn			27.5431231268026	27.5431231268026	0	NaN	NaN	NaN	0	60
	I11	SYBR	Scara3	Unkn			27.6080975962765	27.6080975962765	0	NaN	NaN	NaN	0	60
	I12	SYBR	Scara3	Unkn			27.9604760425898	27.9604760425898	0	NaN	NaN	NaN	0	60
	I13	SYBR	Rpl27	Unkn			20.4371043473944	20.4371043473944	0	NaN	NaN	NaN	0	60
	I14	SYBR	Rpl27	Unkn			20.6172426399823	20.6172426399823	0	NaN	NaN	NaN	0	60
	I15	SYBR	Rpl27	Unkn			20.4915590357905	20.4915590357905	0	NaN	NaN	NaN	0	60
	I16	SYBR	Rpl27	Unkn			20.6149601473887	20.6149601473887	0	NaN	NaN	NaN	0	60
	I17	SYBR	Rpl27	Unkn			20.5235778526286	20.5235778526286	0	NaN	NaN	NaN	0	60
	I18	SYBR	Rpl27	Unkn			20.5940775954802	20.5940775954802	0	NaN	NaN	NaN	0	60
	I19	SYBR	Rpl27	Unkn			20.3729287729601	20.3729287729601	0	NaN	NaN	NaN	0	60
	I20	SYBR	Rpl27	Unkn			20.5587569204844	20.5587569204844	0	NaN	NaN	NaN	0	60
	I21	SYBR	Rpl27	Unkn			20.3007774065341	20.3007774065341	0	NaN	NaN	NaN	0	60
	I22	SYBR	Rpl27	Unkn			21.0360562403484	21.0360562403484	0	NaN	NaN	NaN	0	60
	I23	SYBR	Rpl27	Unkn			20.6813502532495	20.6813502532495	0	NaN	NaN	NaN	0	60
	I24	SYBR	Rpl27	Unkn			20.9809039133677	20.9809039133677	0	NaN	NaN	NaN	0	60
	J01	SYBR	Scara3	NRT			NaN	0	0	NaN	NaN	0	0	60
	J02	SYBR	Scara3	NRT			NaN	0	0	NaN	NaN	0	0	60
	J03	SYBR	Scara3	NRT			NaN	0	0	NaN	NaN	0	0	60
	J04	SYBR	Scara3	NRT			NaN	0	0	NaN	NaN	0	0	60
	J05	SYBR	Scara3	NRT			38.1021313645196	38.1021313645196	0	NaN	NaN	NaN	0	60
	J06	SYBR	Scara3	NRT			NaN	0	0	NaN	NaN	0	0	60
	J07	SYBR	Scara3	NRT			NaN	0	0	NaN	NaN	0	0	60
	J08	SYBR	Scara3	NRT			NaN	0	0	NaN	NaN	0	0	60
	J09	SYBR	Scara3	NRT			NaN	0	0	NaN	NaN	0	0	60
	J10	SYBR	Scara3	NRT			39.3901964544096	39.3901964544096	0	NaN	NaN	NaN	0	60
	J11	SYBR	Scara3	NRT			NaN	0	0	NaN	NaN	0	0	60
	J12	SYBR	Scara3	NRT			NaN	0	0	NaN	NaN	0	0	60
	J13	SYBR	Rpl27	NRT			37.2773563030785	37.2773563030785	0	NaN	NaN	NaN	0	60
	J14	SYBR	Rpl27	NRT			NaN	0	0	NaN	NaN	0	0	60
	J15	SYBR	Rpl27	NRT			NaN	0	0	NaN	NaN	0	0	60
	J16	SYBR	Rpl27	NRT			NaN	0	0	NaN	NaN	0	0	60
	J17	SYBR	Rpl27	NRT			NaN	0	0	NaN	NaN	0	0	60
	J18	SYBR	Rpl27	NRT			NaN	0	0	NaN	NaN	0	0	60
	J19	SYBR	Rpl27	NRT			NaN	0	0	NaN	NaN	0	0	60
	J20	SYBR	Rpl27	NRT			NaN	0	0	NaN	NaN	0	0	60
	J21	SYBR	Rpl27	NRT			NaN	0	0	NaN	NaN	0	0	60
	J22	SYBR	Rpl27	NRT			NaN	0	0	NaN	NaN	0	0	60
	J23	SYBR	Rpl27	NRT			NaN	0	0	NaN	NaN	0	0	60
	J24	SYBR	Rpl27	NRT			NaN	0	0	NaN	NaN	0	0	60
	K01	SYBR	Scara3	Unkn			27.2908432625509	27.2908432625509	0	NaN	NaN	NaN	0	60
	K02	SYBR	Scara3	Unkn			27.442673879387	27.442673879387	0	NaN	NaN	NaN	0	60
	K03	SYBR	Scara3	Unkn			27.4674249749899	27.4674249749899	0	NaN	NaN	NaN	0	60
	K04	SYBR	Scara3	Unkn			27.147661655598	27.147661655598	0	NaN	NaN	NaN	0	60
	K05	SYBR	Scara3	Unkn			27.1092005398865	27.1092005398865	0	NaN	NaN	NaN	0	60
	K06	SYBR	Scara3	Unkn			27.3736432062727	27.3736432062727	0	NaN	NaN	NaN	0	60
	K07	SYBR	Scara3	Unkn			29.077103989307	29.077103989307	0	NaN	NaN	NaN	0	60
	K08	SYBR	Scara3	Unkn			29.1507013017626	29.1507013017626	0	NaN	NaN	NaN	0	60
	K09	SYBR	Scara3	Unkn			29.0522318748882	29.0522318748882	0	NaN	NaN	NaN	0	60
	K10	SYBR	Scara3	Unkn			27.0786742170684	27.0786742170684	0	NaN	NaN	NaN	0	60
	K11	SYBR	Scara3	Unkn			27.274302792556	27.274302792556	0	NaN	NaN	NaN	0	60
	K12	SYBR	Scara3	Unkn			26.8859721848165	26.8859721848165	0	NaN	NaN	NaN	0	60
	K13	SYBR	Rpl27	Unkn			20.7932445197069	20.7932445197069	0	NaN	NaN	NaN	0	60
	K14	SYBR	Rpl27	Unkn			20.7180281426899	20.7180281426899	0	NaN	NaN	NaN	0	60
	K15	SYBR	Rpl27	Unkn			20.7281232562374	20.7281232562374	0	NaN	NaN	NaN	0	60
	K16	SYBR	Rpl27	Unkn			20.1560908806506	20.1560908806506	0	NaN	NaN	NaN	0	60
	K17	SYBR	Rpl27	Unkn			20.5278468188811	20.5278468188811	0	NaN	NaN	NaN	0	60
	K18	SYBR	Rpl27	Unkn			20.6106332267291	20.6106332267291	0	NaN	NaN	NaN	0	60
	K19	SYBR	Rpl27	Unkn			20.7029956165192	20.7029956165192	0	NaN	NaN	NaN	0	60
	K20	SYBR	Rpl27	Unkn			20.7289233480823	20.7289233480823	0	NaN	NaN	NaN	0	60
	K21	SYBR	Rpl27	Unkn			20.5895974003497	20.5895974003497	0	NaN	NaN	NaN	0	60
	K22	SYBR	Rpl27	Unkn			21.0833504859306	21.0833504859306	0	NaN	NaN	NaN	0	60
	K23	SYBR	Rpl27	Unkn			20.9745964971204	20.9745964971204	0	NaN	NaN	NaN	0	60
	K24	SYBR	Rpl27	Unkn			21.0977032823543	21.0977032823543	0	NaN	NaN	NaN	0	60
	L01	SYBR	Scara3	NRT			NaN	0	0	NaN	NaN	0	0	60
	L02	SYBR	Scara3	NRT			NaN	0	0	NaN	NaN	0	0	60
	L03	SYBR	Scara3	NRT			NaN	0	0	NaN	NaN	0	0	60
	L04	SYBR	Scara3	NRT			NaN	0	0	NaN	NaN	0	0	60
	L05	SYBR	Scara3	NRT			NaN	0	0	NaN	NaN	0	0	60
	L06	SYBR	Scara3	NRT			NaN	0	0	NaN	NaN	0	0	60
	L07	SYBR	Scara3	NRT			NaN	0	0	NaN	NaN	0	0	60
	L08	SYBR	Scara3	NRT			NaN	0	0	NaN	NaN	0	0	60
	L09	SYBR	Scara3	NRT			38.9497674220288	38.9497674220288	0	NaN	NaN	NaN	0	60
	L10	SYBR	Scara3	NRT			37.9896289436078	37.9896289436078	0	NaN	NaN	NaN	0	60
	L11	SYBR	Scara3	NRT			NaN	0	0	NaN	NaN	0	0	60
	L12	SYBR	Scara3	NRT			NaN	0	0	NaN	NaN	0	0	60
	L13	SYBR	Rpl27	NRT			37.627828964655	37.627828964655	0	NaN	NaN	NaN	0	60
	L14	SYBR	Rpl27	NRT			NaN	0	0	NaN	NaN	0	0	60
	L15	SYBR	Rpl27	NRT			NaN	0	0	NaN	NaN	0	0	60
	L16	SYBR	Rpl27	NRT			NaN	0	0	NaN	NaN	0	0	60
	L17	SYBR	Rpl27	NRT			NaN	0	0	NaN	NaN	0	0	60
	L18	SYBR	Rpl27	NRT			NaN	0	0	NaN	NaN	0	0	60
	L19	SYBR	Rpl27	NRT			NaN	0	0	NaN	NaN	0	0	60
	L20	SYBR	Rpl27	NRT			NaN	0	0	NaN	NaN	0	0	60
	L21	SYBR	Rpl27	NRT			37.3269285023462	37.3269285023462	0	NaN	NaN	NaN	0	60
	L22	SYBR	Rpl27	NRT			NaN	0	0	NaN	NaN	0	0	60
	L23	SYBR	Rpl27	NRT			NaN	0	0	NaN	NaN	0	0	60
	L24	SYBR	Rpl27	NRT			37.4753719274763	37.4753719274763	0	NaN	NaN	NaN	0	60
	O22	SYBR	Scara3	NTC			NaN	0	0	NaN	NaN	0	0	60
	O23	SYBR	Scara3	NTC			NaN	0	0	NaN	NaN	0	0	60
	O24	SYBR	Scara3	NTC			NaN	0	0	NaN	NaN	0	0	60
	P22	SYBR	Rpl27	NTC			NaN	0	0	NaN	NaN	0	0	60
	P23	SYBR	Rpl27	NTC			NaN	0	0	NaN	NaN	0	0	60
	P24	SYBR	Rpl27	NTC			39.6362070210951	39.6362070210951	0	NaN	NaN	NaN	0	60
