# Supplementary material for: The IRE1β-mediated unfolded protein response is repressed by the chaperone AGR2 in mucin producing cells
Source: EMBO J. 2023 Dec 18;43(5):719–53. doi: 10.1038/s44318-023-00014-z (PMC10907699; doi:10.1038/s44318-023-00014-z)
Supplement: Supplementary file 10 — Source Data Fig. 8 [file 44318_2023_14_MOESM10_ESM.zip › Fig 8/C/admin_2023-02-12 14-47-56_CT041959 - Quantification Cq Results.csv]

	Well	Fluor	Target	Content	Sample	Biological Set Name	Cq	Cq Mean	Cq Std. Dev	Starting Quantity (SQ)	Log Starting Quantity	SQ Mean	SQ Std. Dev	Set Point	Well Note
	A01	SYBR	Pmp22	Unkn			24.5699681009095	24.5699681009095	0	NaN	NaN	NaN	0	60
	A02	SYBR	Pmp22	Unkn			24.3960286819241	24.3960286819241	0	NaN	NaN	NaN	0	60
	A03	SYBR	Pmp22	Unkn			24.3527811410455	24.3527811410455	0	NaN	NaN	NaN	0	60
	A04	SYBR	Pmp22	Unkn			24.57674077705	24.57674077705	0	NaN	NaN	NaN	0	60
	A05	SYBR	Pmp22	Unkn			24.5677871041159	24.5677871041159	0	NaN	NaN	NaN	0	60
	A06	SYBR	Pmp22	Unkn			24.5402873355632	24.5402873355632	0	NaN	NaN	NaN	0	60
	A07	SYBR	Pmp22	Unkn			25.583249978952	25.583249978952	0	NaN	NaN	NaN	0	60
	A08	SYBR	Pmp22	Unkn			25.6462741655264	25.6462741655264	0	NaN	NaN	NaN	0	60
	A09	SYBR	Pmp22	Unkn			25.4011845613071	25.4011845613071	0	NaN	NaN	NaN	0	60
	A10	SYBR	Pmp22	Unkn			25.5222275393679	25.5222275393679	0	NaN	NaN	NaN	0	60
	A11	SYBR	Pmp22	Unkn			25.7303029311638	25.7303029311638	0	NaN	NaN	NaN	0	60
	A12	SYBR	Pmp22	Unkn			25.5111908500295	25.5111908500295	0	NaN	NaN	NaN	0	60
	A13	SYBR	GAPDH	Unkn			17.6888201649184	17.6888201649184	0	NaN	NaN	NaN	0	60
	A14	SYBR	GAPDH	Unkn			17.4948730041797	17.4948730041797	0	NaN	NaN	NaN	0	60
	A15	SYBR	GAPDH	Unkn			17.610212103433	17.610212103433	0	NaN	NaN	NaN	0	60
	A16	SYBR	GAPDH	Unkn			17.8141228215407	17.8141228215407	0	NaN	NaN	NaN	0	60
	A17	SYBR	GAPDH	Unkn			18.0069136017198	18.0069136017198	0	NaN	NaN	NaN	0	60
	A18	SYBR	GAPDH	Unkn			18.0840866938057	18.0840866938057	0	NaN	NaN	NaN	0	60
	A19	SYBR	GAPDH	Unkn			16.8131426539323	16.8131426539323	0	NaN	NaN	NaN	0	60
	A20	SYBR	GAPDH	Unkn			17.678254261882	17.678254261882	0	NaN	NaN	NaN	0	60
	A21	SYBR	GAPDH	Unkn			17.9223227670927	17.9223227670927	0	NaN	NaN	NaN	0	60
	A22	SYBR	GAPDH	Unkn			19.0774447023901	19.0774447023901	0	NaN	NaN	NaN	0	60
	A23	SYBR	GAPDH	Unkn			19.1415626955845	19.1415626955845	0	NaN	NaN	NaN	0	60
	A24	SYBR	GAPDH	Unkn			19.0793436869003	19.0793436869003	0	NaN	NaN	NaN	0	60
	B01	SYBR	Pmp22	NRT			NaN	0	0	NaN	NaN	0	0	60
	B02	SYBR	Pmp22	NRT			NaN	0	0	NaN	NaN	0	0	60
	B03	SYBR	Pmp22	NRT			NaN	0	0	NaN	NaN	0	0	60
	B04	SYBR	Pmp22	NRT			NaN	0	0	NaN	NaN	0	0	60
	B05	SYBR	Pmp22	NRT			NaN	0	0	NaN	NaN	0	0	60
	B06	SYBR	Pmp22	NRT			NaN	0	0	NaN	NaN	0	0	60
	B07	SYBR	Pmp22	NRT			NaN	0	0	NaN	NaN	0	0	60
	B08	SYBR	Pmp22	NRT			NaN	0	0	NaN	NaN	0	0	60
	B09	SYBR	Pmp22	NRT			NaN	0	0	NaN	NaN	0	0	60
	B10	SYBR	Pmp22	NRT			NaN	0	0	NaN	NaN	0	0	60
	B11	SYBR	Pmp22	NRT			NaN	0	0	NaN	NaN	0	0	60
	B12	SYBR	Pmp22	NRT			NaN	0	0	NaN	NaN	0	0	60
	B13	SYBR	GAPDH	NRT			37.7415116186506	37.7415116186506	0	NaN	NaN	NaN	0	60
	B14	SYBR	GAPDH	NRT			NaN	0	0	NaN	NaN	0	0	60
	B15	SYBR	GAPDH	NRT			NaN	0	0	NaN	NaN	0	0	60
	B16	SYBR	GAPDH	NRT			NaN	0	0	NaN	NaN	0	0	60
	B17	SYBR	GAPDH	NRT			NaN	0	0	NaN	NaN	0	0	60
	B18	SYBR	GAPDH	NRT			37.4915924384391	37.4915924384391	0	NaN	NaN	NaN	0	60
	B19	SYBR	GAPDH	NRT			NaN	0	0	NaN	NaN	0	0	60
	B20	SYBR	GAPDH	NRT			36.6265426745149	36.6265426745149	0	NaN	NaN	NaN	0	60
	B21	SYBR	GAPDH	NRT			NaN	0	0	NaN	NaN	0	0	60
	B22	SYBR	GAPDH	NRT			NaN	0	0	NaN	NaN	0	0	60
	B23	SYBR	GAPDH	NRT			NaN	0	0	NaN	NaN	0	0	60
	B24	SYBR	GAPDH	NRT			37.4127799187037	37.4127799187037	0	NaN	NaN	NaN	0	60
	C01	SYBR	Pmp22	Unkn			25.180660783955	25.180660783955	0	NaN	NaN	NaN	0	60
	C02	SYBR	Pmp22	Unkn			24.9991416012208	24.9991416012208	0	NaN	NaN	NaN	0	60
	C03	SYBR	Pmp22	Unkn			25.0929827128004	25.0929827128004	0	NaN	NaN	NaN	0	60
	C04	SYBR	Pmp22	Unkn			24.4026077880501	24.4026077880501	0	NaN	NaN	NaN	0	60
	C05	SYBR	Pmp22	Unkn			24.252055999562	24.252055999562	0	NaN	NaN	NaN	0	60
	C06	SYBR	Pmp22	Unkn			24.2100571239697	24.2100571239697	0	NaN	NaN	NaN	0	60
	C07	SYBR	Pmp22	Unkn			25.503710633428	25.503710633428	0	NaN	NaN	NaN	0	60
	C08	SYBR	Pmp22	Unkn			25.319837560788	25.319837560788	0	NaN	NaN	NaN	0	60
	C09	SYBR	Pmp22	Unkn			25.4610476596605	25.4610476596605	0	NaN	NaN	NaN	0	60
	C10	SYBR	Pmp22	Unkn			25.2616536280617	25.2616536280617	0	NaN	NaN	NaN	0	60
	C11	SYBR	Pmp22	Unkn			25.4428665783024	25.4428665783024	0	NaN	NaN	NaN	0	60
	C12	SYBR	Pmp22	Unkn			25.0758607202295	25.0758607202295	0	NaN	NaN	NaN	0	60
	C13	SYBR	GAPDH	Unkn			18.6774042461988	18.6774042461988	0	NaN	NaN	NaN	0	60
	C14	SYBR	GAPDH	Unkn			18.8362079515571	18.8362079515571	0	NaN	NaN	NaN	0	60
	C15	SYBR	GAPDH	Unkn			18.6896547560139	18.6896547560139	0	NaN	NaN	NaN	0	60
	C16	SYBR	GAPDH	Unkn			17.6262844915437	17.6262844915437	0	NaN	NaN	NaN	0	60
	C17	SYBR	GAPDH	Unkn			17.8401508725355	17.8401508725355	0	NaN	NaN	NaN	0	60
	C18	SYBR	GAPDH	Unkn			17.7431262145365	17.7431262145365	0	NaN	NaN	NaN	0	60
	C19	SYBR	GAPDH	Unkn			17.0924285670443	17.0924285670443	0	NaN	NaN	NaN	0	60
	C20	SYBR	GAPDH	Unkn			17.8243834453997	17.8243834453997	0	NaN	NaN	NaN	0	60
	C21	SYBR	GAPDH	Unkn			18.0797064040718	18.0797064040718	0	NaN	NaN	NaN	0	60
	C22	SYBR	GAPDH	Unkn			18.8852671613695	18.8852671613695	0	NaN	NaN	NaN	0	60
	C23	SYBR	GAPDH	Unkn			19.7547020383085	19.7547020383085	0	NaN	NaN	NaN	0	60
	C24	SYBR	GAPDH	Unkn			19.4188437732745	19.4188437732745	0	NaN	NaN	NaN	0	60
	D01	SYBR	Pmp22	NRT			NaN	0	0	NaN	NaN	0	0	60
	D02	SYBR	Pmp22	NRT			NaN	0	0	NaN	NaN	0	0	60
	D03	SYBR	Pmp22	NRT			NaN	0	0	NaN	NaN	0	0	60
	D04	SYBR	Pmp22	NRT			NaN	0	0	NaN	NaN	0	0	60
	D05	SYBR	Pmp22	NRT			NaN	0	0	NaN	NaN	0	0	60
	D06	SYBR	Pmp22	NRT			NaN	0	0	NaN	NaN	0	0	60
	D07	SYBR	Pmp22	NRT			NaN	0	0	NaN	NaN	0	0	60
	D08	SYBR	Pmp22	NRT			NaN	0	0	NaN	NaN	0	0	60
	D09	SYBR	Pmp22	NRT			NaN	0	0	NaN	NaN	0	0	60
	D10	SYBR	Pmp22	NRT			NaN	0	0	NaN	NaN	0	0	60
	D11	SYBR	Pmp22	NRT			NaN	0	0	NaN	NaN	0	0	60
	D12	SYBR	Pmp22	NRT			NaN	0	0	NaN	NaN	0	0	60
	D13	SYBR	GAPDH	NRT			NaN	0	0	NaN	NaN	0	0	60
	D14	SYBR	GAPDH	NRT			NaN	0	0	NaN	NaN	0	0	60
	D15	SYBR	GAPDH	NRT			NaN	0	0	NaN	NaN	0	0	60
	D16	SYBR	GAPDH	NRT			NaN	0	0	NaN	NaN	0	0	60
	D17	SYBR	GAPDH	NRT			36.0586439249051	36.0586439249051	0	NaN	NaN	NaN	0	60
	D18	SYBR	GAPDH	NRT			36.76801064669	36.76801064669	0	NaN	NaN	NaN	0	60
	D19	SYBR	GAPDH	NRT			36.6152301231071	36.6152301231071	0	NaN	NaN	NaN	0	60
	D20	SYBR	GAPDH	NRT			NaN	0	0	NaN	NaN	0	0	60
	D21	SYBR	GAPDH	NRT			36.9105539667296	36.9105539667296	0	NaN	NaN	NaN	0	60
	D22	SYBR	GAPDH	NRT			NaN	0	0	NaN	NaN	0	0	60
	D23	SYBR	GAPDH	NRT			36.6336974950824	36.6336974950824	0	NaN	NaN	NaN	0	60
	D24	SYBR	GAPDH	NRT			37.4763073771758	37.4763073771758	0	NaN	NaN	NaN	0	60
	E01	SYBR	Pmp22	Unkn			26.6113738442057	26.6113738442057	0	NaN	NaN	NaN	0	60
	E02	SYBR	Pmp22	Unkn			26.5895735585584	26.5895735585584	0	NaN	NaN	NaN	0	60
	E03	SYBR	Pmp22	Unkn			26.7067684983843	26.7067684983843	0	NaN	NaN	NaN	0	60
	E04	SYBR	Pmp22	Unkn			26.208519879832	26.208519879832	0	NaN	NaN	NaN	0	60
	E05	SYBR	Pmp22	Unkn			26.0998208809539	26.0998208809539	0	NaN	NaN	NaN	0	60
	E06	SYBR	Pmp22	Unkn			26.0600849054012	26.0600849054012	0	NaN	NaN	NaN	0	60
	E07	SYBR	Pmp22	Unkn			26.9858972503612	26.9858972503612	0	NaN	NaN	NaN	0	60
	E08	SYBR	Pmp22	Unkn			27.0207036467131	27.0207036467131	0	NaN	NaN	NaN	0	60
	E09	SYBR	Pmp22	Unkn			26.7585009509379	26.7585009509379	0	NaN	NaN	NaN	0	60
	E10	SYBR	Pmp22	Unkn			26.7691213872343	26.7691213872343	0	NaN	NaN	NaN	0	60
	E11	SYBR	Pmp22	Unkn			26.9968858450743	26.9968858450743	0	NaN	NaN	NaN	0	60
	E12	SYBR	Pmp22	Unkn			26.7187326121273	26.7187326121273	0	NaN	NaN	NaN	0	60
	E13	SYBR	GAPDH	Unkn			18.9561880826979	18.9561880826979	0	NaN	NaN	NaN	0	60
	E14	SYBR	GAPDH	Unkn			18.9630137507779	18.9630137507779	0	NaN	NaN	NaN	0	60
	E15	SYBR	GAPDH	Unkn			18.9340060098558	18.9340060098558	0	NaN	NaN	NaN	0	60
	E16	SYBR	GAPDH	Unkn			17.8886887048574	17.8886887048574	0	NaN	NaN	NaN	0	60
	E17	SYBR	GAPDH	Unkn			18.0657610756014	18.0657610756014	0	NaN	NaN	NaN	0	60
	E18	SYBR	GAPDH	Unkn			18.1015537615972	18.1015537615972	0	NaN	NaN	NaN	0	60
	E19	SYBR	GAPDH	Unkn			17.0232353903955	17.0232353903955	0	NaN	NaN	NaN	0	60
	E20	SYBR	GAPDH	Unkn			17.8829764549345	17.8829764549345	0	NaN	NaN	NaN	0	60
	E21	SYBR	GAPDH	Unkn			18.0197346642555	18.0197346642555	0	NaN	NaN	NaN	0	60
	E22	SYBR	GAPDH	Unkn			18.8130595284562	18.8130595284562	0	NaN	NaN	NaN	0	60
	E23	SYBR	GAPDH	Unkn			18.9359700899986	18.9359700899986	0	NaN	NaN	NaN	0	60
	E24	SYBR	GAPDH	Unkn			18.7793402700562	18.7793402700562	0	NaN	NaN	NaN	0	60
	F01	SYBR	Pmp22	NRT			NaN	0	0	NaN	NaN	0	0	60
	F02	SYBR	Pmp22	NRT			NaN	0	0	NaN	NaN	0	0	60
	F03	SYBR	Pmp22	NRT			NaN	0	0	NaN	NaN	0	0	60
	F04	SYBR	Pmp22	NRT			NaN	0	0	NaN	NaN	0	0	60
	F05	SYBR	Pmp22	NRT			NaN	0	0	NaN	NaN	0	0	60
	F06	SYBR	Pmp22	NRT			NaN	0	0	NaN	NaN	0	0	60
	F07	SYBR	Pmp22	NRT			NaN	0	0	NaN	NaN	0	0	60
	F08	SYBR	Pmp22	NRT			NaN	0	0	NaN	NaN	0	0	60
	F09	SYBR	Pmp22	NRT			NaN	0	0	NaN	NaN	0	0	60
	F10	SYBR	Pmp22	NRT			NaN	0	0	NaN	NaN	0	0	60
	F11	SYBR	Pmp22	NRT			NaN	0	0	NaN	NaN	0	0	60
	F12	SYBR	Pmp22	NRT			NaN	0	0	NaN	NaN	0	0	60
	F13	SYBR	GAPDH	NRT			NaN	0	0	NaN	NaN	0	0	60
	F14	SYBR	GAPDH	NRT			35.7520193191978	35.7520193191978	0	NaN	NaN	NaN	0	60
	F15	SYBR	GAPDH	NRT			NaN	0	0	NaN	NaN	0	0	60
	F16	SYBR	GAPDH	NRT			37.4369504602502	37.4369504602502	0	NaN	NaN	NaN	0	60
	F17	SYBR	GAPDH	NRT			36.4458764372248	36.4458764372248	0	NaN	NaN	NaN	0	60
	F18	SYBR	GAPDH	NRT			36.7797080663757	36.7797080663757	0	NaN	NaN	NaN	0	60
	F19	SYBR	GAPDH	NRT			NaN	0	0	NaN	NaN	0	0	60
	F20	SYBR	GAPDH	NRT			36.0910636497839	36.0910636497839	0	NaN	NaN	NaN	0	60
	F21	SYBR	GAPDH	NRT			35.5827132433837	35.5827132433837	0	NaN	NaN	NaN	0	60
	F22	SYBR	GAPDH	NRT			35.0144246708456	35.0144246708456	0	NaN	NaN	NaN	0	60
	F23	SYBR	GAPDH	NRT			37.04719526226	37.04719526226	0	NaN	NaN	NaN	0	60
	F24	SYBR	GAPDH	NRT			NaN	0	0	NaN	NaN	0	0	60
	G01	SYBR	Pmp22	Unkn			26.0431032246293	26.0431032246293	0	NaN	NaN	NaN	0	60
	G02	SYBR	Pmp22	Unkn			26.1861303033341	26.1861303033341	0	NaN	NaN	NaN	0	60
	G03	SYBR	Pmp22	Unkn			26.2127914292544	26.2127914292544	0	NaN	NaN	NaN	0	60
	G04	SYBR	Pmp22	Unkn			26.1722949210474	26.1722949210474	0	NaN	NaN	NaN	0	60
	G05	SYBR	Pmp22	Unkn			26.0909303080756	26.0909303080756	0	NaN	NaN	NaN	0	60
	G06	SYBR	Pmp22	Unkn			26.1603385194805	26.1603385194805	0	NaN	NaN	NaN	0	60
	G07	SYBR	Pmp22	Unkn			27.1302276673372	27.1302276673372	0	NaN	NaN	NaN	0	60
	G08	SYBR	Pmp22	Unkn			27.1128951519176	27.1128951519176	0	NaN	NaN	NaN	0	60
	G09	SYBR	Pmp22	Unkn			26.9255821049461	26.9255821049461	0	NaN	NaN	NaN	0	60
	G10	SYBR	Pmp22	Unkn			27.0553269753993	27.0553269753993	0	NaN	NaN	NaN	0	60
	G11	SYBR	Pmp22	Unkn			26.9616520650973	26.9616520650973	0	NaN	NaN	NaN	0	60
	G12	SYBR	Pmp22	Unkn			27.0397531565297	27.0397531565297	0	NaN	NaN	NaN	0	60
	G13	SYBR	GAPDH	Unkn			18.6619453227705	18.6619453227705	0	NaN	NaN	NaN	0	60
	G14	SYBR	GAPDH	Unkn			18.7550267190165	18.7550267190165	0	NaN	NaN	NaN	0	60
	G15	SYBR	GAPDH	Unkn			18.6687403798745	18.6687403798745	0	NaN	NaN	NaN	0	60
	G16	SYBR	GAPDH	Unkn			18.1532996129913	18.1532996129913	0	NaN	NaN	NaN	0	60
	G17	SYBR	GAPDH	Unkn			18.1461813494231	18.1461813494231	0	NaN	NaN	NaN	0	60
	G18	SYBR	GAPDH	Unkn			18.1104994167472	18.1104994167472	0	NaN	NaN	NaN	0	60
	G19	SYBR	GAPDH	Unkn			17.3555026995147	17.3555026995147	0	NaN	NaN	NaN	0	60
	G20	SYBR	GAPDH	Unkn			18.6516640513629	18.6516640513629	0	NaN	NaN	NaN	0	60
	G21	SYBR	GAPDH	Unkn			17.6625124093203	17.6625124093203	0	NaN	NaN	NaN	0	60
	G22	SYBR	GAPDH	Unkn			19.1113740409793	19.1113740409793	0	NaN	NaN	NaN	0	60
	G23	SYBR	GAPDH	Unkn			19.163310434663	19.163310434663	0	NaN	NaN	NaN	0	60
	G24	SYBR	GAPDH	Unkn			19.1823724102689	19.1823724102689	0	NaN	NaN	NaN	0	60
	H01	SYBR	Pmp22	NRT			NaN	0	0	NaN	NaN	0	0	60
	H02	SYBR	Pmp22	NRT			NaN	0	0	NaN	NaN	0	0	60
	H03	SYBR	Pmp22	NRT			NaN	0	0	NaN	NaN	0	0	60
	H04	SYBR	Pmp22	NRT			NaN	0	0	NaN	NaN	0	0	60
	H05	SYBR	Pmp22	NRT			NaN	0	0	NaN	NaN	0	0	60
	H06	SYBR	Pmp22	NRT			NaN	0	0	NaN	NaN	0	0	60
	H07	SYBR	Pmp22	NRT			NaN	0	0	NaN	NaN	0	0	60
	H08	SYBR	Pmp22	NRT			NaN	0	0	NaN	NaN	0	0	60
	H09	SYBR	Pmp22	NRT			NaN	0	0	NaN	NaN	0	0	60
	H10	SYBR	Pmp22	NRT			NaN	0	0	NaN	NaN	0	0	60
	H11	SYBR	Pmp22	NRT			NaN	0	0	NaN	NaN	0	0	60
	H12	SYBR	Pmp22	NRT			NaN	0	0	NaN	NaN	0	0	60
	H13	SYBR	GAPDH	NRT			37.0814003011158	37.0814003011158	0	NaN	NaN	NaN	0	60
	H14	SYBR	GAPDH	NRT			36.7864578045109	36.7864578045109	0	NaN	NaN	NaN	0	60
	H15	SYBR	GAPDH	NRT			35.7083141024839	35.7083141024839	0	NaN	NaN	NaN	0	60
	H16	SYBR	GAPDH	NRT			NaN	0	0	NaN	NaN	0	0	60
	H17	SYBR	GAPDH	NRT			36.2865766223086	36.2865766223086	0	NaN	NaN	NaN	0	60
	H18	SYBR	GAPDH	NRT			NaN	0	0	NaN	NaN	0	0	60
	H19	SYBR	GAPDH	NRT			37.6955330731928	37.6955330731928	0	NaN	NaN	NaN	0	60
	H20	SYBR	GAPDH	NRT			37.2798663917637	37.2798663917637	0	NaN	NaN	NaN	0	60
	H21	SYBR	GAPDH	NRT			36.5116927703284	36.5116927703284	0	NaN	NaN	NaN	0	60
	H22	SYBR	GAPDH	NRT			34.9241714660945	34.9241714660945	0	NaN	NaN	NaN	0	60
	H23	SYBR	GAPDH	NRT			34.3977066466485	34.3977066466485	0	NaN	NaN	NaN	0	60
	H24	SYBR	GAPDH	NRT			34.5269001936412	34.5269001936412	0	NaN	NaN	NaN	0	60
	I01	SYBR	Pmp22	Unkn			26.1871002744909	26.1871002744909	0	NaN	NaN	NaN	0	60
	I02	SYBR	Pmp22	Unkn			26.1966702715114	26.1966702715114	0	NaN	NaN	NaN	0	60
	I03	SYBR	Pmp22	Unkn			26.1909218465182	26.1909218465182	0	NaN	NaN	NaN	0	60
	I04	SYBR	Pmp22	Unkn			25.8517800257409	25.8517800257409	0	NaN	NaN	NaN	0	60
	I05	SYBR	Pmp22	Unkn			26.0892395313663	26.0892395313663	0	NaN	NaN	NaN	0	60
	I06	SYBR	Pmp22	Unkn			25.835462259442	25.835462259442	0	NaN	NaN	NaN	0	60
	I07	SYBR	Pmp22	Unkn			26.8725441464451	26.8725441464451	0	NaN	NaN	NaN	0	60
	I08	SYBR	Pmp22	Unkn			27.060025939632	27.060025939632	0	NaN	NaN	NaN	0	60
	I09	SYBR	Pmp22	Unkn			26.7673654930856	26.7673654930856	0	NaN	NaN	NaN	0	60
	I10	SYBR	Pmp22	Unkn			26.7347798485104	26.7347798485104	0	NaN	NaN	NaN	0	60
	I11	SYBR	Pmp22	Unkn			26.7824789350369	26.7824789350369	0	NaN	NaN	NaN	0	60
	I12	SYBR	Pmp22	Unkn			26.5314294334506	26.5314294334506	0	NaN	NaN	NaN	0	60
	I13	SYBR	GAPDH	Unkn			18.3858618446109	18.3858618446109	0	NaN	NaN	NaN	0	60
	I14	SYBR	GAPDH	Unkn			18.3476291927888	18.3476291927888	0	NaN	NaN	NaN	0	60
	I15	SYBR	GAPDH	Unkn			18.3089638645463	18.3089638645463	0	NaN	NaN	NaN	0	60
	I16	SYBR	GAPDH	Unkn			18.1099190167445	18.1099190167445	0	NaN	NaN	NaN	0	60
	I17	SYBR	GAPDH	Unkn			18.0406791978009	18.0406791978009	0	NaN	NaN	NaN	0	60
	I18	SYBR	GAPDH	Unkn			18.0267550386724	18.0267550386724	0	NaN	NaN	NaN	0	60
	I19	SYBR	GAPDH	Unkn			16.8110782275348	16.8110782275348	0	NaN	NaN	NaN	0	60
	I20	SYBR	GAPDH	Unkn			17.9118219889304	17.9118219889304	0	NaN	NaN	NaN	0	60
	I21	SYBR	GAPDH	Unkn			18.2117550739447	18.2117550739447	0	NaN	NaN	NaN	0	60
	I22	SYBR	GAPDH	Unkn			18.9678956405062	18.9678956405062	0	NaN	NaN	NaN	0	60
	I23	SYBR	GAPDH	Unkn			18.9116463150891	18.9116463150891	0	NaN	NaN	NaN	0	60
	I24	SYBR	GAPDH	Unkn			18.8208797506833	18.8208797506833	0	NaN	NaN	NaN	0	60
	J01	SYBR	Pmp22	NRT			NaN	0	0	NaN	NaN	0	0	60
	J02	SYBR	Pmp22	NRT			NaN	0	0	NaN	NaN	0	0	60
	J03	SYBR	Pmp22	NRT			NaN	0	0	NaN	NaN	0	0	60
	J04	SYBR	Pmp22	NRT			NaN	0	0	NaN	NaN	0	0	60
	J05	SYBR	Pmp22	NRT			NaN	0	0	NaN	NaN	0	0	60
	J06	SYBR	Pmp22	NRT			NaN	0	0	NaN	NaN	0	0	60
	J07	SYBR	Pmp22	NRT			NaN	0	0	NaN	NaN	0	0	60
	J08	SYBR	Pmp22	NRT			NaN	0	0	NaN	NaN	0	0	60
	J09	SYBR	Pmp22	NRT			NaN	0	0	NaN	NaN	0	0	60
	J10	SYBR	Pmp22	NRT			NaN	0	0	NaN	NaN	0	0	60
	J11	SYBR	Pmp22	NRT			NaN	0	0	NaN	NaN	0	0	60
	J12	SYBR	Pmp22	NRT			NaN	0	0	NaN	NaN	0	0	60
	J13	SYBR	GAPDH	NRT			NaN	0	0	NaN	NaN	0	0	60
	J14	SYBR	GAPDH	NRT			35.895348909066	35.895348909066	0	NaN	NaN	NaN	0	60
	J15	SYBR	GAPDH	NRT			37.8687175061447	37.8687175061447	0	NaN	NaN	NaN	0	60
	J16	SYBR	GAPDH	NRT			NaN	0	0	NaN	NaN	0	0	60
	J17	SYBR	GAPDH	NRT			36.2765535022645	36.2765535022645	0	NaN	NaN	NaN	0	60
	J18	SYBR	GAPDH	NRT			36.7353288485904	36.7353288485904	0	NaN	NaN	NaN	0	60
	J19	SYBR	GAPDH	NRT			NaN	0	0	NaN	NaN	0	0	60
	J20	SYBR	GAPDH	NRT			37.205679051213	37.205679051213	0	NaN	NaN	NaN	0	60
	J21	SYBR	GAPDH	NRT			NaN	0	0	NaN	NaN	0	0	60
	J22	SYBR	GAPDH	NRT			37.5033562874804	37.5033562874804	0	NaN	NaN	NaN	0	60
	J23	SYBR	GAPDH	NRT			37.0376719521092	37.0376719521092	0	NaN	NaN	NaN	0	60
	J24	SYBR	GAPDH	NRT			36.6637452428981	36.6637452428981	0	NaN	NaN	NaN	0	60
	K01	SYBR	Pmp22	Unkn			26.568722024286	26.568722024286	0	NaN	NaN	NaN	0	60
	K02	SYBR	Pmp22	Unkn			26.4411736980696	26.4411736980696	0	NaN	NaN	NaN	0	60
	K03	SYBR	Pmp22	Unkn			26.4583441589628	26.4583441589628	0	NaN	NaN	NaN	0	60
	K04	SYBR	Pmp22	Unkn			25.8328986423646	25.8328986423646	0	NaN	NaN	NaN	0	60
	K05	SYBR	Pmp22	Unkn			26.1012256285137	26.1012256285137	0	NaN	NaN	NaN	0	60
	K06	SYBR	Pmp22	Unkn			25.9025777521811	25.9025777521811	0	NaN	NaN	NaN	0	60
	K07	SYBR	Pmp22	Unkn			26.5985729546093	26.5985729546093	0	NaN	NaN	NaN	0	60
	K08	SYBR	Pmp22	Unkn			26.3463065199756	26.3463065199756	0	NaN	NaN	NaN	0	60
	K09	SYBR	Pmp22	Unkn			26.2870311795345	26.2870311795345	0	NaN	NaN	NaN	0	60
	K10	SYBR	Pmp22	Unkn			26.6777167259442	26.6777167259442	0	NaN	NaN	NaN	0	60
	K11	SYBR	Pmp22	Unkn			26.4438932528704	26.4438932528704	0	NaN	NaN	NaN	0	60
	K12	SYBR	Pmp22	Unkn			26.4096955628661	26.4096955628661	0	NaN	NaN	NaN	0	60
	K13	SYBR	GAPDH	Unkn			18.343332711517	18.343332711517	0	NaN	NaN	NaN	0	60
	K14	SYBR	GAPDH	Unkn			18.4478169533259	18.4478169533259	0	NaN	NaN	NaN	0	60
	K15	SYBR	GAPDH	Unkn			18.3937316892271	18.3937316892271	0	NaN	NaN	NaN	0	60
	K16	SYBR	GAPDH	Unkn			17.6805773713906	17.6805773713906	0	NaN	NaN	NaN	0	60
	K17	SYBR	GAPDH	Unkn			17.8811221856872	17.8811221856872	0	NaN	NaN	NaN	0	60
	K18	SYBR	GAPDH	Unkn			17.6370830552985	17.6370830552985	0	NaN	NaN	NaN	0	60
	K19	SYBR	GAPDH	Unkn			17.7542410203724	17.7542410203724	0	NaN	NaN	NaN	0	60
	K20	SYBR	GAPDH	Unkn			17.4818117318127	17.4818117318127	0	NaN	NaN	NaN	0	60
	K21	SYBR	GAPDH	Unkn			17.5267347511733	17.5267347511733	0	NaN	NaN	NaN	0	60
	K22	SYBR	GAPDH	Unkn			18.640744108928	18.640744108928	0	NaN	NaN	NaN	0	60
	K23	SYBR	GAPDH	Unkn			18.5489631876239	18.5489631876239	0	NaN	NaN	NaN	0	60
	K24	SYBR	GAPDH	Unkn			18.5113679121354	18.5113679121354	0	NaN	NaN	NaN	0	60
	L01	SYBR	Pmp22	NRT			NaN	0	0	NaN	NaN	0	0	60
	L02	SYBR	Pmp22	NRT			NaN	0	0	NaN	NaN	0	0	60
	L03	SYBR	Pmp22	NRT			NaN	0	0	NaN	NaN	0	0	60
	L04	SYBR	Pmp22	NRT			39.4750505212477	39.4750505212477	0	NaN	NaN	NaN	0	60
	L05	SYBR	Pmp22	NRT			NaN	0	0	NaN	NaN	0	0	60
	L06	SYBR	Pmp22	NRT			NaN	0	0	NaN	NaN	0	0	60
	L07	SYBR	Pmp22	NRT			NaN	0	0	NaN	NaN	0	0	60
	L08	SYBR	Pmp22	NRT			NaN	0	0	NaN	NaN	0	0	60
	L09	SYBR	Pmp22	NRT			NaN	0	0	NaN	NaN	0	0	60
	L10	SYBR	Pmp22	NRT			NaN	0	0	NaN	NaN	0	0	60
	L11	SYBR	Pmp22	NRT			NaN	0	0	NaN	NaN	0	0	60
	L12	SYBR	Pmp22	NRT			NaN	0	0	NaN	NaN	0	0	60
	L13	SYBR	GAPDH	NRT			35.7263635391496	35.7263635391496	0	NaN	NaN	NaN	0	60
	L14	SYBR	GAPDH	NRT			34.8842352189725	34.8842352189725	0	NaN	NaN	NaN	0	60
	L15	SYBR	GAPDH	NRT			NaN	0	0	NaN	NaN	0	0	60
	L16	SYBR	GAPDH	NRT			37.7000600569507	37.7000600569507	0	NaN	NaN	NaN	0	60
	L17	SYBR	GAPDH	NRT			NaN	0	0	NaN	NaN	0	0	60
	L18	SYBR	GAPDH	NRT			NaN	0	0	NaN	NaN	0	0	60
	L19	SYBR	GAPDH	NRT			36.7034978919023	36.7034978919023	0	NaN	NaN	NaN	0	60
	L20	SYBR	GAPDH	NRT			37.5510864097077	37.5510864097077	0	NaN	NaN	NaN	0	60
	L21	SYBR	GAPDH	NRT			38.0567486161905	38.0567486161905	0	NaN	NaN	NaN	0	60
	L22	SYBR	GAPDH	NRT			35.374408654444	35.374408654444	0	NaN	NaN	NaN	0	60
	L23	SYBR	GAPDH	NRT			35.5306733636387	35.5306733636387	0	NaN	NaN	NaN	0	60
	L24	SYBR	GAPDH	NRT			35.9497259421044	35.9497259421044	0	NaN	NaN	NaN	0	60
	M13	SYBR	GAPDH	Unkn			NaN	0	0	NaN	NaN	0	0	60
	M14	SYBR	GAPDH	Unkn			35.3565486951615	35.3565486951615	0	NaN	NaN	NaN	0	60
	M15	SYBR	GAPDH	Unkn			NaN	0	0	NaN	NaN	0	0	60
	M16	SYBR	GAPDH	Unkn			NaN	0	0	NaN	NaN	0	0	60
	M17	SYBR	GAPDH	Unkn			NaN	0	0	NaN	NaN	0	0	60
	M18	SYBR	GAPDH	Unkn			NaN	0	0	NaN	NaN	0	0	60
	M19	SYBR	GAPDH	Unkn			NaN	0	0	NaN	NaN	0	0	60
	M20	SYBR	GAPDH	Unkn			NaN	0	0	NaN	NaN	0	0	60
	M21	SYBR	GAPDH	Unkn			NaN	0	0	NaN	NaN	0	0	60
	M22	SYBR	GAPDH	Unkn			NaN	0	0	NaN	NaN	0	0	60
	M23	SYBR	GAPDH	Unkn			NaN	0	0	NaN	NaN	0	0	60
	M24	SYBR	GAPDH	Unkn			39.1819762265073	39.1819762265073	0	NaN	NaN	NaN	0	60
	O22	SYBR	Pmp22	NTC			NaN	0	0	NaN	NaN	0	0	60
	O23	SYBR	Pmp22	NTC			NaN	0	0	NaN	NaN	0	0	60
	O24	SYBR	Pmp22	NTC			NaN	0	0	NaN	NaN	0	0	60
	P22	SYBR	GAPDH	NTC			36.5171056918954	36.5171056918954	0	NaN	NaN	NaN	0	60
	P23	SYBR	GAPDH	NTC			NaN	0	0	NaN	NaN	0	0	60
	P24	SYBR	GAPDH	NTC			19.4753584928342	19.4753584928342	0	NaN	NaN	NaN	0	60
