# Supplementary material for: The IRE1β-mediated unfolded protein response is repressed by the chaperone AGR2 in mucin producing cells
Source: EMBO J. 2023 Dec 18;43(5):719–53. doi: 10.1038/s44318-023-00014-z (PMC10907699; doi:10.1038/s44318-023-00014-z)
Supplement: Supplementary file 10 — Source Data Fig. 8 [file 44318_2023_14_MOESM10_ESM.zip › Fig 8/C/Annotated qPCR data.xlsx]

## Sheet: IRE1aa + IRE1ab I
12.02.2022
Quantification of RIDD targets
qPCR
	• quantify RIDD targets in in 4u8c and/or Tunicamycin treated (8h) and untreated ⍺/⍺ clone 38 (cDNA from rep1 01.02.2023, rep2 06.02.2023, rep3 07.02.2023) and ⍺/β clone 133 (cDNA from rep1 08.02.2023, rep2 09.02.2023 and rep3 13.02.2023)
			4u8c			ut			8h Tm			8h Tm 4u8c			4u8c			ut			8h Tm			8h Tm 4u8c
			1	2	3	4	5	6	7	8	9	10	11	12	13	14	15	16	17	18	19	20	21	22	23	24					Replicate 1	Replicate 2	Replicate 3							Replicate 1	Replicate 2	Replicate 3	Mean Ct	Control group average Ct	delta Ct per bio rep per target	Relative Quantity 2^delta Ct (fold change prior to normalization)	Norm. factor GEOMEAN(RQ(Rpl27+GAPDH)	Norm. expression per bio rep (fold change after normalization)	Log2 norm. expression (log transformed fold change after to normalization)
⍺/⍺ 38	rep1	A	Scara3	Scara3	Scara3	Scara3	Scara3	Scara3	Scara3	Scara3	Scara3	Scara3	Scara3	Scara3	Rpl27.2	Rpl27.2	Rpl27.2	Rpl27.2	Rpl27.2	Rpl27.2	Rpl27.2	Rpl27.2	Rpl27.2	Rpl27.2	Rpl27.2	Rpl27.2		RT	⍺/⍺ 38	rep1 4u8c Scara3	NaN	NaN	NaN					⍺/⍺ 38	rep1 4u8c Scara3	27.4533	27.4391	27.3542	27.4155	27.9098	0.494276	1.40861	1.94343	0.724807	-0.464331
		B	Scara3	Scara3	Scara3	Scara3	Scara3	Scara3	Scara3	Scara3	Scara3	Scara3	Scara3	Scara3	Rpl27.2	Rpl27.2	Rpl27.2	Rpl27.2	Rpl27.2	Rpl27.2	Rpl27.2	Rpl27.2	Rpl27.2	Rpl27.2	Rpl27.2	Rpl27.2		mock RT		rep2 4u8c Scara3	NaN	NaN	NaN						rep2 4u8c Scara3	27.7899	27.6681	27.7722	27.7434		0.166417	1.12227	1.24801	0.899247	-0.153211
	rep2	C	Scara3	Scara3	Scara3	Scara3	Scara3	Scara3	Scara3	Scara3	Scara3	Scara3	Scara3	Scara3	Rpl27.2	Rpl27.2	Rpl27.2	Rpl27.2	Rpl27.2	Rpl27.2	Rpl27.2	Rpl27.2	Rpl27.2	Rpl27.2	Rpl27.2	Rpl27.2				rep3 4u8c Scara3	NaN	NaN	NaN						rep3 4u8c Scara3	28.4124	28.5813	28.7178	28.5705		-0.660693	0.632574	0.4123	1.53426	0.617542
		D	Scara3	Scara3	Scara3	Scara3	Scara3	Scara3	Scara3	Scara3	Scara3	Scara3	Scara3	Scara3	Rpl27.2	Rpl27.2	Rpl27.2	Rpl27.2	Rpl27.2	Rpl27.2	Rpl27.2	Rpl27.2	Rpl27.2	Rpl27.2	Rpl27.2	Rpl27.2				rep1 ut Scara3	NaN	NaN	NaN						rep1 ut Scara3	28.0106	28.006	27.8093	27.942		-0.0321666	0.977951	2.04956	0.477152	-1.06748
	rep3	E	Scara3	Scara3	Scara3	Scara3	Scara3	Scara3	Scara3	Scara3	Scara3	Scara3	Scara3	Scara3	Rpl27.2	Rpl27.2	Rpl27.2	Rpl27.2	Rpl27.2	Rpl27.2	Rpl27.2	Rpl27.2	Rpl27.2	Rpl27.2	Rpl27.2	Rpl27.2				rep2 ut Scara3	38.3166	38.2354	NaN						rep2 ut Scara3	27.5632	27.5161	27.509	27.5294		0.380393	1.3017	2.16292	0.601823	-0.732589
		F	Scara3	Scara3	Scara3	Scara3	Scara3	Scara3	Scara3	Scara3	Scara3	Scara3	Scara3	Scara3	Rpl27.2	Rpl27.2	Rpl27.2	Rpl27.2	Rpl27.2	Rpl27.2	Rpl27.2	Rpl27.2	Rpl27.2	Rpl27.2	Rpl27.2	Rpl27.2				rep3 ut Scara3	NaN	NaN	NaN						rep3 ut Scara3	28.7782	28.4384	28.6958	28.6375		-0.727647	0.603888	0.599694	1.00699	0.0100534
⍺/β 133	rep1	G	Scara3	Scara3	Scara3	Scara3	Scara3	Scara3	Scara3	Scara3	Scara3	Scara3	Scara3	Scara3	Rpl27.2	Rpl27.2	Rpl27.2	Rpl27.2	Rpl27.2	Rpl27.2	Rpl27.2	Rpl27.2	Rpl27.2	Rpl27.2	Rpl27.2	Rpl27.2				rep1 8h Tm Scara3	NaN	NaN	NaN						rep1 8h Tm Scara3	29.8818	29.6549	30.0229	29.8532		-1.94336	0.260011	2.04124	0.127379	-2.9728
		H	Scara3	Scara3	Scara3	Scara3	Scara3	Scara3	Scara3	Scara3	Scara3	Scara3	Scara3	Scara3	Rpl27.2	Rpl27.2	Rpl27.2	Rpl27.2	Rpl27.2	Rpl27.2	Rpl27.2	Rpl27.2	Rpl27.2	Rpl27.2	Rpl27.2	Rpl27.2				rep2 8h Tm Scara3	NaN	NaN	NaN						rep2 8h Tm Scara3	29.3241	29.4602	29.305	29.3631		-1.45326	0.365195	1.95943	0.186378	-2.4237
	rep2	I	Scara3	Scara3	Scara3	Scara3	Scara3	Scara3	Scara3	Scara3	Scara3	Scara3	Scara3	Scara3	Rpl27.2	Rpl27.2	Rpl27.2	Rpl27.2	Rpl27.2	Rpl27.2	Rpl27.2	Rpl27.2	Rpl27.2	Rpl27.2	Rpl27.2	Rpl27.2				rep3 8h Tm Scara3	NaN	NaN	NaN						rep3 8h Tm Scara3	29.9878	29.9056	30.0998	29.9977		-2.08793	0.235218	0.71729	0.327926	-1.60856
		J	Scara3	Scara3	Scara3	Scara3	Scara3	Scara3	Scara3	Scara3	Scara3	Scara3	Scara3	Scara3	Rpl27.2	Rpl27.2	Rpl27.2	Rpl27.2	Rpl27.2	Rpl27.2	Rpl27.2	Rpl27.2	Rpl27.2	Rpl27.2	Rpl27.2	Rpl27.2				rep1 4u8c 8h Tm Scara3	NaN	NaN	NaN						rep1 4u8c 8h Tm Scara3	27.6144	27.6316	27.5293	27.5918		0.318026	1.24662	0.863758	1.44326	0.529326
	rep3	K	Scara3	Scara3	Scara3	Scara3	Scara3	Scara3	Scara3	Scara3	Scara3	Scara3	Scara3	Scara3	Rpl27.2	Rpl27.2	Rpl27.2	Rpl27.2	Rpl27.2	Rpl27.2	Rpl27.2	Rpl27.2	Rpl27.2	Rpl27.2	Rpl27.2	Rpl27.2				rep2 4u8c 8h Tm Scara3	NaN	39.119	NaN						rep2 4u8c 8h Tm Scara3	27.4102	27.3483	27.175	27.3112		0.598646	1.51429	0.936393	1.61716	0.69346
		L	Scara3	Scara3	Scara3	Scara3	Scara3	Scara3	Scara3	Scara3	Scara3	Scara3	Scara3	Scara3	Rpl27.2	Rpl27.2	Rpl27.2	Rpl27.2	Rpl27.2	Rpl27.2	Rpl27.2	Rpl27.2	Rpl27.2	Rpl27.2	Rpl27.2	Rpl27.2				rep3 4u8c 8h Tm Scara3	NaN	NaN	NaN						rep3 4u8c 8h Tm Scara3	28.2287	28.1068	28.1848	28.1734		-0.26362	0.832995	0.426622	1.95254	0.96535
		M																											⍺/⍺ 38	rep1 4u8c Pmp22	NaN	NaN	NaN					⍺/⍺ 38	rep1 4u8c Pmp22	24.57	24.396	24.3528	24.4396	25.3888	0.949216	1.93082	1.94343	0.993511	-0.00939155
		N																												rep2 4u8c Pmp22	NaN	NaN	NaN						rep2 4u8c Pmp22	25.1807	24.9991	25.093	25.0909		0.29788	1.22934	1.24801	0.985039	-0.021747
		O	Scara3	Scara3	Scara3																									rep3 4u8c Pmp22	NaN	NaN	NaN						rep3 4u8c Pmp22	26.6114	26.5896	26.7068	26.6359		-1.2471	0.421295	0.4123	1.02182	0.0311386
		P	Rpl27.2	Rpl27.2	Rpl27.2																									rep1 ut Pmp22	NaN	NaN	NaN						rep1 ut Pmp22	24.5767	24.5678	24.5403	24.5616		0.827204	1.77424	2.04956	0.865672	-0.208107
																														rep2 ut Pmp22	NaN	NaN	NaN						rep2 ut Pmp22	24.4026	24.2521	24.2101	24.2882		1.10057	2.14439	2.16292	0.991432	-0.0124137
																														rep3 ut Pmp22	NaN	NaN	NaN						rep3 ut Pmp22	26.2085	26.0998	26.0601	26.1228		-0.734	0.601235	0.599694	1.00257	0.00370076
																														rep1 8h Tm Pmp22	NaN	NaN	NaN						rep1 8h Tm Pmp22	25.5832	25.6463	25.4012	25.5436		-0.154761	0.898281	2.04124	0.440067	-1.18421
			4u8c			ut			8h Tm			8h Tm 4u8c			4u8c			ut			8h Tm			8h Tm 4u8c						rep2 8h Tm Pmp22	NaN	NaN	NaN						rep2 8h Tm Pmp22	25.5037	25.3198	25.461	25.4282		-0.0393898	0.973066	1.95943	0.496606	-1.00983
			1	2	3	4	5	6	7	8	9	10	11	12	13	14	15	16	17	18	19	20	21	22	23	24				rep3 8h Tm Pmp22	NaN	NaN	NaN						rep3 8h Tm Pmp22	26.9859	27.0207	26.7585	26.9217		-1.53289	0.345584	0.71729	0.481791	-1.05352
⍺/⍺ 38	rep1	A	Pmp22	Pmp22	Pmp22	Pmp22	Pmp22	Pmp22	Pmp22	Pmp22	Pmp22	Pmp22	Pmp22	Pmp22	GAPDH	GAPDH	GAPDH	GAPDH	GAPDH	GAPDH	GAPDH	GAPDH	GAPDH	GAPDH	GAPDH	GAPDH				rep1 4u8c 8h Tm Pmp22	NaN	NaN	NaN						rep1 4u8c 8h Tm Pmp22	25.5222	25.7303	25.5112	25.5879		-0.199098	0.871095	0.863758	1.00849	0.0122024
		B	Pmp22	Pmp22	Pmp22	Pmp22	Pmp22	Pmp22	Pmp22	Pmp22	Pmp22	Pmp22	Pmp22	Pmp22	GAPDH	GAPDH	GAPDH	GAPDH	GAPDH	GAPDH	GAPDH	GAPDH	GAPDH	GAPDH	GAPDH	GAPDH				rep2 4u8c 8h Tm Pmp22	NaN	NaN	NaN						rep2 4u8c 8h Tm Pmp22	25.2617	25.4429	25.0759	25.2601		0.128682	1.09329	0.936393	1.16756	0.223496
	rep2	C	Pmp22	Pmp22	Pmp22	Pmp22	Pmp22	Pmp22	Pmp22	Pmp22	Pmp22	Pmp22	Pmp22	Pmp22	GAPDH	GAPDH	GAPDH	GAPDH	GAPDH	GAPDH	GAPDH	GAPDH	GAPDH	GAPDH	GAPDH	GAPDH				rep3 4u8c 8h Tm Pmp22	NaN	NaN	NaN						rep3 4u8c 8h Tm Pmp22	26.7691	26.9969	26.7187	26.8282		-1.43944	0.368711	0.426622	0.864257	-0.210468
		D	Pmp22	Pmp22	Pmp22	Pmp22	Pmp22	Pmp22	Pmp22	Pmp22	Pmp22	Pmp22	Pmp22	Pmp22	GAPDH	GAPDH	GAPDH	GAPDH	GAPDH	GAPDH	GAPDH	GAPDH	GAPDH	GAPDH	GAPDH	GAPDH			⍺/⍺ 38	rep1 4u8c Rpl27.2	NaN	NaN	NaN					⍺/⍺ 38	rep1 4u8c Rpl27.2	17.7713	17.4799	17.5871	17.6128	18.7002	1.08736	2.12485
	rep3	E	Pmp22	Pmp22	Pmp22	Pmp22	Pmp22	Pmp22	Pmp22	Pmp22	Pmp22	Pmp22	Pmp22	Pmp22	GAPDH	GAPDH	GAPDH	GAPDH	GAPDH	GAPDH	GAPDH	GAPDH	GAPDH	GAPDH	GAPDH	GAPDH				rep2 4u8c Rpl27.2	NaN	NaN	NaN						rep2 4u8c Rpl27.2	17.7449	17.652	17.866	17.7543		0.945857	1.92633
		F	Pmp22	Pmp22	Pmp22	Pmp22	Pmp22	Pmp22	Pmp22	Pmp22	Pmp22	Pmp22	Pmp22	Pmp22	GAPDH	GAPDH	GAPDH	GAPDH	GAPDH	GAPDH	GAPDH	GAPDH	GAPDH	GAPDH	GAPDH	GAPDH				rep3 4u8c Rpl27.2	NaN	NaN	NaN						rep3 4u8c Rpl27.2	20.6773	20.8063	20.7165	20.7334		-2.03322	0.244309
⍺/β 133	rep1	G	Pmp22	Pmp22	Pmp22	Pmp22	Pmp22	Pmp22	Pmp22	Pmp22	Pmp22	Pmp22	Pmp22	Pmp22	GAPDH	GAPDH	GAPDH	GAPDH	GAPDH	GAPDH	GAPDH	GAPDH	GAPDH	GAPDH	GAPDH	GAPDH				rep1 ut Rpl27.2	NaN	NaN	NaN						rep1 ut Rpl27.2	17.1095	17.1228	17.0346	17.089		1.61118	3.05501
		H	Pmp22	Pmp22	Pmp22	Pmp22	Pmp22	Pmp22	Pmp22	Pmp22	Pmp22	Pmp22	Pmp22	Pmp22	GAPDH	GAPDH	GAPDH	GAPDH	GAPDH	GAPDH	GAPDH	GAPDH	GAPDH	GAPDH	GAPDH	GAPDH				rep2 ut Rpl27.2	NaN	NaN	NaN						rep2 ut Rpl27.2	17.1673	17.1789	17.1503	17.1655		1.53466	2.89721
	rep2	I	Pmp22	Pmp22	Pmp22	Pmp22	Pmp22	Pmp22	Pmp22	Pmp22	Pmp22	Pmp22	Pmp22	Pmp22	GAPDH	GAPDH	GAPDH	GAPDH	GAPDH	GAPDH	GAPDH	GAPDH	GAPDH	GAPDH	GAPDH	GAPDH				rep3 ut Rpl27.2	NaN	NaN	NaN						rep3 ut Rpl27.2	20.6331	20.4837	20.6373	20.5847		-1.88455	0.270828
		J	Pmp22	Pmp22	Pmp22	Pmp22	Pmp22	Pmp22	Pmp22	Pmp22	Pmp22	Pmp22	Pmp22	Pmp22	GAPDH	GAPDH	GAPDH	GAPDH	GAPDH	GAPDH	GAPDH	GAPDH	GAPDH	GAPDH	GAPDH	GAPDH				rep1 8h Tm Rpl27.2	NaN	NaN	NaN						rep1 8h Tm Rpl27.2	17.6198	17.6012	17.5726	17.5979		1.10231	2.14698
	rep3	K	Pmp22	Pmp22	Pmp22	Pmp22	Pmp22	Pmp22	Pmp22	Pmp22	Pmp22	Pmp22	Pmp22	Pmp22	GAPDH	GAPDH	GAPDH	GAPDH	GAPDH	GAPDH	GAPDH	GAPDH	GAPDH	GAPDH	GAPDH	GAPDH				rep2 8h Tm Rpl27.2	NaN	NaN	NaN						rep2 8h Tm Rpl27.2	17.5145	17.4252	17.625	17.5216		1.17856	2.26351
		L	Pmp22	Pmp22	Pmp22	Pmp22	Pmp22	Pmp22	Pmp22	Pmp22	Pmp22	Pmp22	Pmp22	Pmp22	GAPDH	GAPDH	GAPDH	GAPDH	GAPDH	GAPDH	GAPDH	GAPDH	GAPDH	GAPDH	GAPDH	GAPDH				rep3 8h Tm Rpl27.2	NaN	NaN	NaN						rep3 8h Tm Rpl27.2	20.4834	20.4369	20.414	20.4447		-1.74458	0.29842
		M																												rep1 4u8c 8h Tm Rpl27.2	NaN	NaN	37.5701						rep1 4u8c 8h Tm Rpl27.2	18.3057	18.5619	18.4858	18.4511		0.249029	1.18841
		N																												rep2 4u8c 8h Tm Rpl27.2	NaN	NaN	NaN						rep2 4u8c 8h Tm Rpl27.2	17.8952	18.0572	17.9416	17.9647		0.73549	1.66496
		O	Pmp22	Pmp22	Pmp22																									rep3 4u8c 8h Tm Rpl27.2	NaN	NaN	NaN						rep3 4u8c 8h Tm Rpl27.2	20.7037	20.7324	20.7933	20.7431		-2.04297	0.242664
		P	GAPDH	GAPDH	GAPDH																								⍺/⍺ 38	rep1 4u8c GAPDH	37.7415	NaN	NaN					⍺/⍺ 38	rep1 4u8c GAPDH	17.6888	17.4949	17.6102	17.598	18.4278	0.829852	1.7775
																														rep2 4u8c GAPDH	NaN	NaN	NaN						rep2 4u8c GAPDH	18.6774	18.8362	18.6897	18.7344		-0.306602	0.808544
																														rep3 4u8c GAPDH	NaN	35.752	NaN						rep3 4u8c GAPDH	18.9562	18.963	18.934	18.9511		-0.523249	0.695803
	load 2 ul cDNA per well																													rep1 ut GAPDH	NaN	NaN	37.4916						rep1 ut GAPDH	17.8141	18.0069	18.0841	17.9684		0.459446	1.37501
	pipette master mix for each primer pair as shown below and add 5 ul per well																													rep2 ut GAPDH	NaN	36.0586	36.768						rep2 ut GAPDH	17.6263	17.8402	17.7431	17.7365		0.691299	1.61474
																														rep3 ut GAPDH	37.437	36.4459	36.7797						rep3 ut GAPDH	17.8887	18.0658	18.1016	18.0187		0.409152	1.32791
		Sybr Assay				Primers			Product length (bp)																					rep1 8h Tm GAPDH	NaN	36.6265	NaN						rep1 8h Tm GAPDH	16.8131	17.6783	17.9223	17.4712		0.95658	1.9407
						3237	cgScara3.1S																							rep2 8h Tm GAPDH	36.6152	NaN	36.9106						rep2 8h Tm GAPDH	17.0924	17.8244	18.0797	17.6655		0.762314	1.69621
		Number of Samples (per primer pair)		175		3238	cgScara3.1AS		154																					rep3 8h Tm GAPDH	NaN	36.0911	35.5827						rep3 8h Tm GAPDH	17.0232	17.883	18.0197	17.642		0.785838	1.72409
		Template cDNA		2		3243	cgPmp22.1S																							rep1 4u8c 8h Tm GAPDH	NaN	NaN	37.4128						rep1 4u8c 8h Tm GAPDH	19.0774	19.1416	19.0793	19.0995		-0.67163	0.627797
		Reaction Volume		7		3244	cgPmp22.1AS		179																					rep2 4u8c 8h Tm GAPDH	NaN	36.6337	37.4763						rep2 4u8c 8h Tm GAPDH	18.8853	19.7547	19.4188	19.3529		-0.925118	0.526638
						3249	cgRpl27.2S			Loading control																				rep3 4u8c 8h Tm GAPDH	35.0144	37.0472	NaN						rep3 4u8c 8h Tm GAPDH	18.8131	18.936	18.7793	18.8428		-0.41497	0.750035
		10µM p1		14		3250	cgRpl27.2AS		95																				⍺/β 133	rep1 4u8c Scara3	NaN	NaN	NaN					⍺/β 133	rep1 4u8c Scara3	27.9411	27.8953	28.0515	27.9626	27.6706	-0.292077	0.816725	0.813213	1.00432	0.00621692
		10µM p2		14		3255	cg.GAPDH.1S		81	Loading control																				rep2 4u8c Scara3	NaN	NaN	NaN						rep2 4u8c Scara3	27.5399	27.833	27.5732	27.6487		0.0218384	1.01525	1.16377	0.872382	-0.196968
		dH2O		234.5		3256	cg.GAPDH.1AS																							rep3 4u8c Scara3	NaN	NaN	NaN						rep3 4u8c Scara3	27.2908	27.4427	27.4674	27.4003		0.270239	1.20601	1.05664	1.14136	0.190751
		PowerUp Master Mix		612.5																										rep1 ut Scara3	NaN	NaN	NaN						rep1 ut Scara3	27.7729	28.1305	28.0522	27.9852		-0.314664	0.804038	1.03081	0.780005	-0.358446
																														rep2 ut Scara3	NaN	38.1021	NaN						rep2 ut Scara3	28.1881	28.0061	28.0741	28.0894		-0.418888	0.748001	1.25865	0.59429	-0.75076
		Total		875																										rep3 ut Scara3	NaN	NaN	NaN						rep3 ut Scara3	27.1477	27.1092	27.3736	27.2102		0.460384	1.37591	1.48244	0.928137	-0.10759
		Total per well		5																										rep1 8h Tm Scara3	NaN	NaN	NaN						rep1 8h Tm Scara3	29.5238	29.72	29.6684	29.6374		-1.96686	0.255809	1.08117	0.236603	-2.07946
																														rep2 8h Tm Scara3	NaN	NaN	NaN						rep2 8h Tm Scara3	29.6698	29.7448	29.5403	29.6516		-1.98109	0.253298	1.53938	0.164546	-2.60344
																														rep3 8h Tm Scara3	NaN	NaN	38.9498						rep3 8h Tm Scara3	29.0771	29.1507	29.0522	29.0933		-1.42279	0.37299	1.43344	0.260206	-1.94228
		qPCR program:																												rep1 4u8c 8h Tm Scara3	NaN	NaN	NaN						rep1 4u8c 8h Tm Scara3	28.1658	28.2329	28.147	28.1819		-0.511362	0.70156	0.657771	1.06657	0.0929806
																														rep2 4u8c 8h Tm Scara3	39.3902	NaN	NaN						rep2 4u8c 8h Tm Scara3	27.5431	27.6081	27.9605	27.7039		-0.033346	0.977151	0.841136	1.1617	0.216242
		50˚C	2 min																											rep3 4u8c 8h Tm Scara3	37.9896	NaN	NaN						rep3 4u8c 8h Tm Scara3	27.0787	27.2743	26.886	27.0796		0.590903	1.50619	0.895488	1.68198	0.750157
		95˚C	2 min																										⍺/β 133	rep1 4u8c Pmp22	NaN	NaN	NaN					⍺/β 133	rep1 4u8c Pmp22	26.0431	26.1861	26.2128	26.1473	26.2761	0.128765	1.09336	0.813213	1.34449	0.427059
		95˚C	15 s	x40																										rep2 4u8c Pmp22	NaN	NaN	NaN						rep2 4u8c Pmp22	26.1871	26.1967	26.1909	26.1916		0.0845422	1.06035	1.16377	0.911134	-0.134265
		60˚C	1 min																											rep3 4u8c Pmp22	NaN	NaN	NaN						rep3 4u8c Pmp22	26.5687	26.4412	26.4583	26.4894		-0.213307	0.862558	1.05664	0.816319	-0.292794
																														rep1 ut Pmp22	NaN	NaN	NaN						rep1 ut Pmp22	26.1723	26.0909	26.1603	26.1412		0.134918	1.09803	1.03081	1.06521	0.0911366
																														rep2 ut Pmp22	NaN	NaN	NaN						rep2 ut Pmp22	25.8518	26.0892	25.8355	25.9255		0.350612	1.2751	1.25865	1.01307	0.0187403
																														rep3 ut Pmp22	39.4751	NaN	NaN						rep3 ut Pmp22	25.8329	26.1012	25.9026	25.9456		0.330539	1.25748	1.48244	0.848252	-0.237436
																														rep1 8h Tm Pmp22	NaN	NaN	NaN						rep1 8h Tm Pmp22	27.1302	27.1129	26.9256	27.0562		-0.780129	0.582315	1.08117	0.538596	-0.892725
																														rep2 8h Tm Pmp22	NaN	NaN	NaN						rep2 8h Tm Pmp22	26.8725	27.06	26.7674	26.9		-0.623872	0.648927	1.53938	0.421551	-1.24622
																														rep3 8h Tm Pmp22	NaN	NaN	NaN						rep3 8h Tm Pmp22	26.5986	26.3463	26.287	26.4106		-0.134531	0.910966	1.43344	0.63551	-0.654014
																														rep1 4u8c 8h Tm Pmp22	NaN	NaN	NaN						rep1 4u8c 8h Tm Pmp22	27.0553	26.9617	27.0398	27.0189		-0.742804	0.597577	0.657771	0.908487	-0.138462
																														rep2 4u8c 8h Tm Pmp22	NaN	NaN	NaN						rep2 4u8c 8h Tm Pmp22	26.7348	26.7825	26.5314	26.6829		-0.40679	0.7543	0.841136	0.896763	-0.157201
																														rep3 4u8c 8h Tm Pmp22	NaN	NaN	NaN						rep3 4u8c 8h Tm Pmp22	26.6777	26.4439	26.4097	26.5104		-0.234329	0.85008	0.895488	0.949293	-0.0750749
																													⍺/β 133	rep1 4u8c Rpl27.2	NaN	NaN	NaN					⍺/β 133	rep1 4u8c Rpl27.2	21.1928	21.2503	21.1622	21.2018	20.8212	-0.380579	0.768129
																														rep2 4u8c Rpl27.2	37.2774	NaN	NaN						rep2 4u8c Rpl27.2	20.4371	20.6172	20.4916	20.5153		0.305871	1.23616
																														rep3 4u8c Rpl27.2	37.6278	NaN	NaN						rep3 4u8c Rpl27.2	20.7932	20.718	20.7281	20.7465		0.0747076	1.05315
																														rep1 ut Rpl27.2	NaN	NaN	NaN						rep1 ut Rpl27.2	21.138	21.0133	21.0772	21.0762		-0.255004	0.837985
																														rep2 ut Rpl27.2	NaN	NaN	NaN						rep2 ut Rpl27.2	20.615	20.5236	20.5941	20.5775		0.243634	1.18397
																														rep3 ut Rpl27.2	NaN	NaN	NaN						rep3 ut Rpl27.2	20.1561	20.5278	20.6106	20.4315		0.389649	1.31007
																														rep1 8h Tm Rpl27.2	NaN	NaN	NaN						rep1 8h Tm Rpl27.2	21.2792	21.1356	21.1411	21.1853		-0.364142	0.776931
																														rep2 8h Tm Rpl27.2	NaN	NaN	NaN						rep2 8h Tm Rpl27.2	20.3729	20.5588	20.3008	20.4108		0.410352	1.32901
																														rep3 8h Tm Rpl27.2	NaN	NaN	37.3269						rep3 8h Tm Rpl27.2	20.703	20.7289	20.5896	20.6738		0.147334	1.10752			Scara3
																														rep1 4u8c 8h Tm Rpl27.2	36.2826	38.6017	35.3507						rep1 4u8c 8h Tm Rpl27.2	21.3035	21.3691	21.3976	21.3567		-0.535561	0.689891
																														rep2 4u8c 8h Tm Rpl27.2	NaN	NaN	NaN						rep2 4u8c 8h Tm Rpl27.2	21.0361	20.6814	20.9809	20.8994		-0.0782638	0.947197
																														rep3 4u8c 8h Tm Rpl27.2	NaN	NaN	37.4754						rep3 4u8c 8h Tm Rpl27.2	21.0834	20.9746	21.0977	21.0519		-0.23071	0.852215
																													⍺/β 133	rep1 4u8c GAPDH	37.0814	36.7865	35.7083					⍺/β 133	rep1 4u8c GAPDH	18.6619	18.755	18.6687	18.6952	18.4792	-0.21601	0.860943			Pmp22
																														rep2 4u8c GAPDH	NaN	35.8953	37.8687						rep2 4u8c GAPDH	18.3859	18.3476	18.309	18.3475		0.131743	1.09562
																														rep3 4u8c GAPDH	35.7264	34.8842	NaN						rep3 4u8c GAPDH	18.3433	18.4478	18.3937	18.395		0.0842672	1.06015
																														rep1 ut GAPDH	NaN	36.2866	NaN						rep1 ut GAPDH	18.1533	18.1462	18.1105	18.1367		0.342568	1.26801
																														rep2 ut GAPDH	NaN	36.2766	36.7353						rep2 ut GAPDH	18.1099	18.0407	18.0268	18.0591		0.42011	1.33803			Scara3
																														rep3 ut GAPDH	37.7001	NaN	NaN						rep3 ut GAPDH	17.6806	17.8811	17.6371	17.7329		0.7463	1.67749
																														rep1 8h Tm GAPDH	37.6955	37.2799	36.5117						rep1 8h Tm GAPDH	17.3555	18.6517	17.6625	17.8899		0.589335	1.50455
																														rep2 8h Tm GAPDH	NaN	37.2057	NaN						rep2 8h Tm GAPDH	16.8111	17.9118	18.2118	17.6449		0.834343	1.78304
																														rep3 8h Tm GAPDH	36.7035	37.5511	38.0567						rep3 8h Tm GAPDH	17.7542	17.4818	17.5267	17.5876		0.891632	1.85527			Pmp22
																														rep1 4u8c 8h Tm GAPDH	34.9242	34.3977	34.5269						rep1 4u8c 8h Tm GAPDH	19.1114	19.1633	19.1824	19.1524		-0.673125	0.627147
																														rep2 4u8c 8h Tm GAPDH	37.5034	37.0377	36.6637						rep2 4u8c 8h Tm GAPDH	18.9679	18.9116	18.8209	18.9001		-0.420913	0.746952
																														rep3 4u8c 8h Tm GAPDH	35.3744	35.5307	35.9497						rep3 4u8c 8h Tm GAPDH	18.6407	18.549	18.5114	18.567		-0.0877974	0.940958
[truncated: 6 more columns]
