# Supplementary material for: The IRE1β-mediated unfolded protein response is repressed by the chaperone AGR2 in mucin producing cells
Source: EMBO J. 2023 Dec 18;43(5):719–53. doi: 10.1038/s44318-023-00014-z (PMC10907699; doi:10.1038/s44318-023-00014-z)
Supplement: Supplementary file 10 — Source Data Fig. 8 [file 44318_2023_14_MOESM10_ESM.zip › Fig 8/D/admin_2023-02-15 11-41-48_CT041959 - Quantification Cq Results.csv]

	Well	Fluor	Target	Content	Sample	Biological Set Name	Cq	Cq Mean	Cq Std. Dev	Starting Quantity (SQ)	Log Starting Quantity	SQ Mean	SQ Std. Dev	Set Point	Well Note
	A01	SYBR	Hgsnat	Unkn			26.2373569340003	26.2373569340003	0	NaN	NaN	NaN	0	60
	A02	SYBR	Hgsnat	Unkn			26.1920420674995	26.1920420674995	0	NaN	NaN	NaN	0	60
	A03	SYBR	Hgsnat	Unkn			26.1647827269651	26.1647827269651	0	NaN	NaN	NaN	0	60
	A04	SYBR	Hgsnat	Unkn			26.7438636408333	26.7438636408333	0	NaN	NaN	NaN	0	60
	A05	SYBR	Hgsnat	Unkn			26.5669184011435	26.5669184011435	0	NaN	NaN	NaN	0	60
	A06	SYBR	Hgsnat	Unkn			26.5641646993816	26.5641646993816	0	NaN	NaN	NaN	0	60
	A07	SYBR	Hgsnat	Unkn			26.3115961418377	26.3115961418377	0	NaN	NaN	NaN	0	60
	A08	SYBR	Hgsnat	Unkn			26.1783852438035	26.1783852438035	0	NaN	NaN	NaN	0	60
	A09	SYBR	Hgsnat	Unkn			26.9034866681268	26.9034866681268	0	NaN	NaN	NaN	0	60
	A10	SYBR	Hgsnat	Unkn			26.1512670317865	26.1512670317865	0	NaN	NaN	NaN	0	60
	A11	SYBR	Hgsnat	Unkn			26.1671286905137	26.1671286905137	0	NaN	NaN	NaN	0	60
	A12	SYBR	Hgsnat	Unkn			26.0929923034917	26.0929923034917	0	NaN	NaN	NaN	0	60
	A13	SYBR	Bloc1s1	Unkn			21.6426442127504	21.6426442127504	0	NaN	NaN	NaN	0	60
	A14	SYBR	Bloc1s1	Unkn			21.6095045878263	21.6095045878263	0	NaN	NaN	NaN	0	60
	A15	SYBR	Bloc1s1	Unkn			21.7407544629707	21.7407544629707	0	NaN	NaN	NaN	0	60
	A16	SYBR	Bloc1s1	Unkn			22.365119200972	22.365119200972	0	NaN	NaN	NaN	0	60
	A17	SYBR	Bloc1s1	Unkn			22.2998931431174	22.2998931431174	0	NaN	NaN	NaN	0	60
	A18	SYBR	Bloc1s1	Unkn			25.2646300500506	25.2646300500506	0	NaN	NaN	NaN	0	60
	A19	SYBR	Bloc1s1	Unkn			22.4927397458293	22.4927397458293	0	NaN	NaN	NaN	0	60
	A20	SYBR	Bloc1s1	Unkn			22.4129258209973	22.4129258209973	0	NaN	NaN	NaN	0	60
	A21	SYBR	Bloc1s1	Unkn			22.4797955575956	22.4797955575956	0	NaN	NaN	NaN	0	60
	A22	SYBR	Bloc1s1	Unkn			22.5194839760067	22.5194839760067	0	NaN	NaN	NaN	0	60
	A23	SYBR	Bloc1s1	Unkn			22.6574786745185	22.6574786745185	0	NaN	NaN	NaN	0	60
	A24	SYBR	Bloc1s1	Unkn			22.5796630331539	22.5796630331539	0	NaN	NaN	NaN	0	60
	B01	SYBR	Hgsnat	NRT			NaN	0	0	NaN	NaN	0	0	60
	B02	SYBR	Hgsnat	NRT			NaN	0	0	NaN	NaN	0	0	60
	B03	SYBR	Hgsnat	NRT			NaN	0	0	NaN	NaN	0	0	60
	B04	SYBR	Hgsnat	NRT			NaN	0	0	NaN	NaN	0	0	60
	B05	SYBR	Hgsnat	NRT			NaN	0	0	NaN	NaN	0	0	60
	B06	SYBR	Hgsnat	NRT			NaN	0	0	NaN	NaN	0	0	60
	B07	SYBR	Hgsnat	NRT			NaN	0	0	NaN	NaN	0	0	60
	B08	SYBR	Hgsnat	NRT			NaN	0	0	NaN	NaN	0	0	60
	B09	SYBR	Hgsnat	NRT			NaN	0	0	NaN	NaN	0	0	60
	B10	SYBR	Hgsnat	NRT			NaN	0	0	NaN	NaN	0	0	60
	B11	SYBR	Hgsnat	NRT			NaN	0	0	NaN	NaN	0	0	60
	B12	SYBR	Hgsnat	NRT			NaN	0	0	NaN	NaN	0	0	60
	B13	SYBR	Bloc1s1	NRT			NaN	0	0	NaN	NaN	0	0	60
	B14	SYBR	Bloc1s1	NRT			NaN	0	0	NaN	NaN	0	0	60
	B15	SYBR	Bloc1s1	NRT			NaN	0	0	NaN	NaN	0	0	60
	B16	SYBR	Bloc1s1	NRT			NaN	0	0	NaN	NaN	0	0	60
	B17	SYBR	Bloc1s1	NRT			NaN	0	0	NaN	NaN	0	0	60
	B18	SYBR	Bloc1s1	NRT			NaN	0	0	NaN	NaN	0	0	60
	B19	SYBR	Bloc1s1	NRT			NaN	0	0	NaN	NaN	0	0	60
	B20	SYBR	Bloc1s1	NRT			NaN	0	0	NaN	NaN	0	0	60
	B21	SYBR	Bloc1s1	NRT			NaN	0	0	NaN	NaN	0	0	60
	B22	SYBR	Bloc1s1	NRT			NaN	0	0	NaN	NaN	0	0	60
	B23	SYBR	Bloc1s1	NRT			NaN	0	0	NaN	NaN	0	0	60
	B24	SYBR	Bloc1s1	NRT			NaN	0	0	NaN	NaN	0	0	60
	C01	SYBR	Hgsnat	Unkn			27.1320687866604	27.1320687866604	0	NaN	NaN	NaN	0	60
	C02	SYBR	Hgsnat	Unkn			27.0231340860979	27.0231340860979	0	NaN	NaN	NaN	0	60
	C03	SYBR	Hgsnat	Unkn			27.0813095128284	27.0813095128284	0	NaN	NaN	NaN	0	60
	C04	SYBR	Hgsnat	Unkn			26.5418113064362	26.5418113064362	0	NaN	NaN	NaN	0	60
	C05	SYBR	Hgsnat	Unkn			26.4910450225894	26.4910450225894	0	NaN	NaN	NaN	0	60
	C06	SYBR	Hgsnat	Unkn			26.5327670492672	26.5327670492672	0	NaN	NaN	NaN	0	60
	C07	SYBR	Hgsnat	Unkn			26.2980293839055	26.2980293839055	0	NaN	NaN	NaN	0	60
	C08	SYBR	Hgsnat	Unkn			26.2139972681938	26.2139972681938	0	NaN	NaN	NaN	0	60
	C09	SYBR	Hgsnat	Unkn			26.1874129945276	26.1874129945276	0	NaN	NaN	NaN	0	60
	C10	SYBR	Hgsnat	Unkn			26.113669245633	26.113669245633	0	NaN	NaN	NaN	0	60
	C11	SYBR	Hgsnat	Unkn			26.1859244508529	26.1859244508529	0	NaN	NaN	NaN	0	60
	C12	SYBR	Hgsnat	Unkn			26.028071214959	26.028071214959	0	NaN	NaN	NaN	0	60
	C13	SYBR	Bloc1s1	Unkn			23.1341051696949	23.1341051696949	0	NaN	NaN	NaN	0	60
	C14	SYBR	Bloc1s1	Unkn			22.800869409314	22.800869409314	0	NaN	NaN	NaN	0	60
	C15	SYBR	Bloc1s1	Unkn			22.7877649224526	22.7877649224526	0	NaN	NaN	NaN	0	60
	C16	SYBR	Bloc1s1	Unkn			22.6203128862841	22.6203128862841	0	NaN	NaN	NaN	0	60
	C17	SYBR	Bloc1s1	Unkn			22.6325466988039	22.6325466988039	0	NaN	NaN	NaN	0	60
	C18	SYBR	Bloc1s1	Unkn			22.7854208931551	22.7854208931551	0	NaN	NaN	NaN	0	60
	C19	SYBR	Bloc1s1	Unkn			22.8361635739253	22.8361635739253	0	NaN	NaN	NaN	0	60
	C20	SYBR	Bloc1s1	Unkn			22.4966270261138	22.4966270261138	0	NaN	NaN	NaN	0	60
	C21	SYBR	Bloc1s1	Unkn			22.6058209564664	22.6058209564664	0	NaN	NaN	NaN	0	60
	C22	SYBR	Bloc1s1	Unkn			22.6525557221196	22.6525557221196	0	NaN	NaN	NaN	0	60
	C23	SYBR	Bloc1s1	Unkn			22.6625624200806	22.6625624200806	0	NaN	NaN	NaN	0	60
	C24	SYBR	Bloc1s1	Unkn			22.9050455378793	22.9050455378793	0	NaN	NaN	NaN	0	60
	D01	SYBR	Hgsnat	NRT			NaN	0	0	NaN	NaN	0	0	60
	D02	SYBR	Hgsnat	NRT			NaN	0	0	NaN	NaN	0	0	60
	D03	SYBR	Hgsnat	NRT			NaN	0	0	NaN	NaN	0	0	60
	D04	SYBR	Hgsnat	NRT			NaN	0	0	NaN	NaN	0	0	60
	D05	SYBR	Hgsnat	NRT			NaN	0	0	NaN	NaN	0	0	60
	D06	SYBR	Hgsnat	NRT			NaN	0	0	NaN	NaN	0	0	60
	D07	SYBR	Hgsnat	NRT			NaN	0	0	NaN	NaN	0	0	60
	D08	SYBR	Hgsnat	NRT			NaN	0	0	NaN	NaN	0	0	60
	D09	SYBR	Hgsnat	NRT			39.2690492409537	39.2690492409537	0	NaN	NaN	NaN	0	60
	D10	SYBR	Hgsnat	NRT			NaN	0	0	NaN	NaN	0	0	60
	D11	SYBR	Hgsnat	NRT			NaN	0	0	NaN	NaN	0	0	60
	D12	SYBR	Hgsnat	NRT			NaN	0	0	NaN	NaN	0	0	60
	D13	SYBR	Bloc1s1	NRT			NaN	0	0	NaN	NaN	0	0	60
	D14	SYBR	Bloc1s1	NRT			NaN	0	0	NaN	NaN	0	0	60
	D15	SYBR	Bloc1s1	NRT			NaN	0	0	NaN	NaN	0	0	60
	D16	SYBR	Bloc1s1	NRT			NaN	0	0	NaN	NaN	0	0	60
	D17	SYBR	Bloc1s1	NRT			NaN	0	0	NaN	NaN	0	0	60
	D18	SYBR	Bloc1s1	NRT			NaN	0	0	NaN	NaN	0	0	60
	D19	SYBR	Bloc1s1	NRT			NaN	0	0	NaN	NaN	0	0	60
	D20	SYBR	Bloc1s1	NRT			NaN	0	0	NaN	NaN	0	0	60
	D21	SYBR	Bloc1s1	NRT			NaN	0	0	NaN	NaN	0	0	60
	D22	SYBR	Bloc1s1	NRT			NaN	0	0	NaN	NaN	0	0	60
	D23	SYBR	Bloc1s1	NRT			NaN	0	0	NaN	NaN	0	0	60
	D24	SYBR	Bloc1s1	NRT			NaN	0	0	NaN	NaN	0	0	60
	E01	SYBR	Hgsnat	Unkn			28.8597023698441	28.8597023698441	0	NaN	NaN	NaN	0	60
	E02	SYBR	Hgsnat	Unkn			28.74247334258	28.74247334258	0	NaN	NaN	NaN	0	60
	E03	SYBR	Hgsnat	Unkn			28.7675050038051	28.7675050038051	0	NaN	NaN	NaN	0	60
	E04	SYBR	Hgsnat	Unkn			28.6272970595713	28.6272970595713	0	NaN	NaN	NaN	0	60
	E05	SYBR	Hgsnat	Unkn			28.4193230051507	28.4193230051507	0	NaN	NaN	NaN	0	60
	E06	SYBR	Hgsnat	Unkn			28.6668656334731	28.6668656334731	0	NaN	NaN	NaN	0	60
	E07	SYBR	Hgsnat	Unkn			28.2541611263186	28.2541611263186	0	NaN	NaN	NaN	0	60
	E08	SYBR	Hgsnat	Unkn			28.3058044330608	28.3058044330608	0	NaN	NaN	NaN	0	60
	E09	SYBR	Hgsnat	Unkn			28.1666400950414	28.1666400950414	0	NaN	NaN	NaN	0	60
	E10	SYBR	Hgsnat	Unkn			27.8744518142714	27.8744518142714	0	NaN	NaN	NaN	0	60
	E11	SYBR	Hgsnat	Unkn			27.8306617994364	27.8306617994364	0	NaN	NaN	NaN	0	60
	E12	SYBR	Hgsnat	Unkn			27.8050491638159	27.8050491638159	0	NaN	NaN	NaN	0	60
	E13	SYBR	Bloc1s1	Unkn			24.8890995741725	24.8890995741725	0	NaN	NaN	NaN	0	60
	E14	SYBR	Bloc1s1	Unkn			24.6783456480223	24.6783456480223	0	NaN	NaN	NaN	0	60
	E15	SYBR	Bloc1s1	Unkn			24.7853855871232	24.7853855871232	0	NaN	NaN	NaN	0	60
	E16	SYBR	Bloc1s1	Unkn			24.8631675728913	24.8631675728913	0	NaN	NaN	NaN	0	60
	E17	SYBR	Bloc1s1	Unkn			24.8919610989846	24.8919610989846	0	NaN	NaN	NaN	0	60
	E18	SYBR	Bloc1s1	Unkn			24.8552758125453	24.8552758125453	0	NaN	NaN	NaN	0	60
	E19	SYBR	Bloc1s1	Unkn			25.0956645011078	25.0956645011078	0	NaN	NaN	NaN	0	60
	E20	SYBR	Bloc1s1	Unkn			24.9022730019175	24.9022730019175	0	NaN	NaN	NaN	0	60
	E21	SYBR	Bloc1s1	Unkn			24.9674980287646	24.9674980287646	0	NaN	NaN	NaN	0	60
	E22	SYBR	Bloc1s1	Unkn			24.5852777819529	24.5852777819529	0	NaN	NaN	NaN	0	60
	E23	SYBR	Bloc1s1	Unkn			24.7293691285565	24.7293691285565	0	NaN	NaN	NaN	0	60
	E24	SYBR	Bloc1s1	Unkn			24.7427821867454	24.7427821867454	0	NaN	NaN	NaN	0	60
	F01	SYBR	Hgsnat	NRT			NaN	0	0	NaN	NaN	0	0	60
	F02	SYBR	Hgsnat	NRT			NaN	0	0	NaN	NaN	0	0	60
	F03	SYBR	Hgsnat	NRT			NaN	0	0	NaN	NaN	0	0	60
	F04	SYBR	Hgsnat	NRT			NaN	0	0	NaN	NaN	0	0	60
	F05	SYBR	Hgsnat	NRT			NaN	0	0	NaN	NaN	0	0	60
	F06	SYBR	Hgsnat	NRT			NaN	0	0	NaN	NaN	0	0	60
	F07	SYBR	Hgsnat	NRT			NaN	0	0	NaN	NaN	0	0	60
	F08	SYBR	Hgsnat	NRT			NaN	0	0	NaN	NaN	0	0	60
	F09	SYBR	Hgsnat	NRT			NaN	0	0	NaN	NaN	0	0	60
	F10	SYBR	Hgsnat	NRT			NaN	0	0	NaN	NaN	0	0	60
	F11	SYBR	Hgsnat	NRT			NaN	0	0	NaN	NaN	0	0	60
	F12	SYBR	Hgsnat	NRT			NaN	0	0	NaN	NaN	0	0	60
	F13	SYBR	Bloc1s1	NRT			NaN	0	0	NaN	NaN	0	0	60
	F14	SYBR	Bloc1s1	NRT			NaN	0	0	NaN	NaN	0	0	60
	F15	SYBR	Bloc1s1	NRT			NaN	0	0	NaN	NaN	0	0	60
	F16	SYBR	Bloc1s1	NRT			NaN	0	0	NaN	NaN	0	0	60
	F17	SYBR	Bloc1s1	NRT			NaN	0	0	NaN	NaN	0	0	60
	F18	SYBR	Bloc1s1	NRT			NaN	0	0	NaN	NaN	0	0	60
	F19	SYBR	Bloc1s1	NRT			NaN	0	0	NaN	NaN	0	0	60
	F20	SYBR	Bloc1s1	NRT			NaN	0	0	NaN	NaN	0	0	60
	F21	SYBR	Bloc1s1	NRT			NaN	0	0	NaN	NaN	0	0	60
	F22	SYBR	Bloc1s1	NRT			NaN	0	0	NaN	NaN	0	0	60
	F23	SYBR	Bloc1s1	NRT			NaN	0	0	NaN	NaN	0	0	60
	F24	SYBR	Bloc1s1	NRT			NaN	0	0	NaN	NaN	0	0	60
	G01	SYBR	Hgsnat	Unkn			28.7041781107162	28.7041781107162	0	NaN	NaN	NaN	0	60
	G02	SYBR	Hgsnat	Unkn			28.5455050666662	28.5455050666662	0	NaN	NaN	NaN	0	60
	G03	SYBR	Hgsnat	Unkn			28.7637508398587	28.7637508398587	0	NaN	NaN	NaN	0	60
	G04	SYBR	Hgsnat	Unkn			28.822322907843	28.822322907843	0	NaN	NaN	NaN	0	60
	G05	SYBR	Hgsnat	Unkn			28.6946823598995	28.6946823598995	0	NaN	NaN	NaN	0	60
	G06	SYBR	Hgsnat	Unkn			28.6501861901697	28.6501861901697	0	NaN	NaN	NaN	0	60
	G07	SYBR	Hgsnat	Unkn			28.5457789733704	28.5457789733704	0	NaN	NaN	NaN	0	60
	G08	SYBR	Hgsnat	Unkn			28.5734660359947	28.5734660359947	0	NaN	NaN	NaN	0	60
	G09	SYBR	Hgsnat	Unkn			28.4739205299427	28.4739205299427	0	NaN	NaN	NaN	0	60
	G10	SYBR	Hgsnat	Unkn			28.1971726488537	28.1971726488537	0	NaN	NaN	NaN	0	60
	G11	SYBR	Hgsnat	Unkn			28.1510654865334	28.1510654865334	0	NaN	NaN	NaN	0	60
	G12	SYBR	Hgsnat	Unkn			28.2175235312387	28.2175235312387	0	NaN	NaN	NaN	0	60
	G13	SYBR	Bloc1s1	Unkn			25.0245808236312	25.0245808236312	0	NaN	NaN	NaN	0	60
	G14	SYBR	Bloc1s1	Unkn			25.1100827404238	25.1100827404238	0	NaN	NaN	NaN	0	60
	G15	SYBR	Bloc1s1	Unkn			25.0023083118553	25.0023083118553	0	NaN	NaN	NaN	0	60
	G16	SYBR	Bloc1s1	Unkn			25.0858743273196	25.0858743273196	0	NaN	NaN	NaN	0	60
	G17	SYBR	Bloc1s1	Unkn			25.1186899309095	25.1186899309095	0	NaN	NaN	NaN	0	60
	G18	SYBR	Bloc1s1	Unkn			25.0828401136472	25.0828401136472	0	NaN	NaN	NaN	0	60
	G19	SYBR	Bloc1s1	Unkn			25.3805223469114	25.3805223469114	0	NaN	NaN	NaN	0	60
	G20	SYBR	Bloc1s1	Unkn			25.1059451073457	25.1059451073457	0	NaN	NaN	NaN	0	60
	G21	SYBR	Bloc1s1	Unkn			25.2502160358678	25.2502160358678	0	NaN	NaN	NaN	0	60
	G22	SYBR	Bloc1s1	Unkn			25.0081371916362	25.0081371916362	0	NaN	NaN	NaN	0	60
	G23	SYBR	Bloc1s1	Unkn			25.5988426227113	25.5988426227113	0	NaN	NaN	NaN	0	60
	G24	SYBR	Bloc1s1	Unkn			24.9188974161092	24.9188974161092	0	NaN	NaN	NaN	0	60
	H01	SYBR	Hgsnat	NRT			NaN	0	0	NaN	NaN	0	0	60
	H02	SYBR	Hgsnat	NRT			NaN	0	0	NaN	NaN	0	0	60
	H03	SYBR	Hgsnat	NRT			NaN	0	0	NaN	NaN	0	0	60
	H04	SYBR	Hgsnat	NRT			NaN	0	0	NaN	NaN	0	0	60
	H05	SYBR	Hgsnat	NRT			NaN	0	0	NaN	NaN	0	0	60
	H06	SYBR	Hgsnat	NRT			NaN	0	0	NaN	NaN	0	0	60
	H07	SYBR	Hgsnat	NRT			NaN	0	0	NaN	NaN	0	0	60
	H08	SYBR	Hgsnat	NRT			NaN	0	0	NaN	NaN	0	0	60
	H09	SYBR	Hgsnat	NRT			NaN	0	0	NaN	NaN	0	0	60
	H10	SYBR	Hgsnat	NRT			NaN	0	0	NaN	NaN	0	0	60
	H11	SYBR	Hgsnat	NRT			NaN	0	0	NaN	NaN	0	0	60
	H12	SYBR	Hgsnat	NRT			NaN	0	0	NaN	NaN	0	0	60
	H13	SYBR	Bloc1s1	NRT			NaN	0	0	NaN	NaN	0	0	60
	H14	SYBR	Bloc1s1	NRT			NaN	0	0	NaN	NaN	0	0	60
	H15	SYBR	Bloc1s1	NRT			NaN	0	0	NaN	NaN	0	0	60
	H16	SYBR	Bloc1s1	NRT			NaN	0	0	NaN	NaN	0	0	60
	H17	SYBR	Bloc1s1	NRT			NaN	0	0	NaN	NaN	0	0	60
	H18	SYBR	Bloc1s1	NRT			NaN	0	0	NaN	NaN	0	0	60
	H19	SYBR	Bloc1s1	NRT			NaN	0	0	NaN	NaN	0	0	60
	H20	SYBR	Bloc1s1	NRT			NaN	0	0	NaN	NaN	0	0	60
	H21	SYBR	Bloc1s1	NRT			NaN	0	0	NaN	NaN	0	0	60
	H22	SYBR	Bloc1s1	NRT			NaN	0	0	NaN	NaN	0	0	60
	H23	SYBR	Bloc1s1	NRT			NaN	0	0	NaN	NaN	0	0	60
	H24	SYBR	Bloc1s1	NRT			NaN	0	0	NaN	NaN	0	0	60
	I01	SYBR	Hgsnat	Unkn			28.6713752635078	28.6713752635078	0	NaN	NaN	NaN	0	60
	I02	SYBR	Hgsnat	Unkn			28.5720001647913	28.5720001647913	0	NaN	NaN	NaN	0	60
	I03	SYBR	Hgsnat	Unkn			28.5347594048117	28.5347594048117	0	NaN	NaN	NaN	0	60
	I04	SYBR	Hgsnat	Unkn			28.3103495198278	28.3103495198278	0	NaN	NaN	NaN	0	60
	I05	SYBR	Hgsnat	Unkn			28.1160811400905	28.1160811400905	0	NaN	NaN	NaN	0	60
	I06	SYBR	Hgsnat	Unkn			28.1971102653385	28.1971102653385	0	NaN	NaN	NaN	0	60
	I07	SYBR	Hgsnat	Unkn			28.71529232194	28.71529232194	0	NaN	NaN	NaN	0	60
	I08	SYBR	Hgsnat	Unkn			28.7937386006146	28.7937386006146	0	NaN	NaN	NaN	0	60
	I09	SYBR	Hgsnat	Unkn			28.6751788043472	28.6751788043472	0	NaN	NaN	NaN	0	60
	I10	SYBR	Hgsnat	Unkn			27.8283100206634	27.8283100206634	0	NaN	NaN	NaN	0	60
	I11	SYBR	Hgsnat	Unkn			27.7548123804798	27.7548123804798	0	NaN	NaN	NaN	0	60
	I12	SYBR	Hgsnat	Unkn			27.8385008292002	27.8385008292002	0	NaN	NaN	NaN	0	60
	I13	SYBR	Bloc1s1	Unkn			24.652121043007	24.652121043007	0	NaN	NaN	NaN	0	60
	I14	SYBR	Bloc1s1	Unkn			24.8366855795487	24.8366855795487	0	NaN	NaN	NaN	0	60
	I15	SYBR	Bloc1s1	Unkn			24.5945692258345	24.5945692258345	0	NaN	NaN	NaN	0	60
	I16	SYBR	Bloc1s1	Unkn			24.4364988245733	24.4364988245733	0	NaN	NaN	NaN	0	60
	I17	SYBR	Bloc1s1	Unkn			24.4205980252364	24.4205980252364	0	NaN	NaN	NaN	0	60
	I18	SYBR	Bloc1s1	Unkn			24.4974086993765	24.4974086993765	0	NaN	NaN	NaN	0	60
	I19	SYBR	Bloc1s1	Unkn			25.3148363104859	25.3148363104859	0	NaN	NaN	NaN	0	60
	I20	SYBR	Bloc1s1	Unkn			25.221881867064	25.221881867064	0	NaN	NaN	NaN	0	60
	I21	SYBR	Bloc1s1	Unkn			25.1666920500078	25.1666920500078	0	NaN	NaN	NaN	0	60
	I22	SYBR	Bloc1s1	Unkn			24.4840022214197	24.4840022214197	0	NaN	NaN	NaN	0	60
	I23	SYBR	Bloc1s1	Unkn			24.5832792857451	24.5832792857451	0	NaN	NaN	NaN	0	60
	I24	SYBR	Bloc1s1	Unkn			24.5233831418769	24.5233831418769	0	NaN	NaN	NaN	0	60
	J01	SYBR	Hgsnat	NRT			NaN	0	0	NaN	NaN	0	0	60
	J02	SYBR	Hgsnat	NRT			NaN	0	0	NaN	NaN	0	0	60
	J03	SYBR	Hgsnat	NRT			NaN	0	0	NaN	NaN	0	0	60
	J04	SYBR	Hgsnat	NRT			NaN	0	0	NaN	NaN	0	0	60
	J05	SYBR	Hgsnat	NRT			NaN	0	0	NaN	NaN	0	0	60
	J06	SYBR	Hgsnat	NRT			39.087779091114	39.087779091114	0	NaN	NaN	NaN	0	60
	J07	SYBR	Hgsnat	NRT			NaN	0	0	NaN	NaN	0	0	60
	J08	SYBR	Hgsnat	NRT			NaN	0	0	NaN	NaN	0	0	60
	J09	SYBR	Hgsnat	NRT			NaN	0	0	NaN	NaN	0	0	60
	J10	SYBR	Hgsnat	NRT			NaN	0	0	NaN	NaN	0	0	60
	J11	SYBR	Hgsnat	NRT			NaN	0	0	NaN	NaN	0	0	60
	J12	SYBR	Hgsnat	NRT			NaN	0	0	NaN	NaN	0	0	60
	J13	SYBR	Bloc1s1	NRT			NaN	0	0	NaN	NaN	0	0	60
	J14	SYBR	Bloc1s1	NRT			NaN	0	0	NaN	NaN	0	0	60
	J15	SYBR	Bloc1s1	NRT			NaN	0	0	NaN	NaN	0	0	60
	J16	SYBR	Bloc1s1	NRT			NaN	0	0	NaN	NaN	0	0	60
	J17	SYBR	Bloc1s1	NRT			NaN	0	0	NaN	NaN	0	0	60
	J18	SYBR	Bloc1s1	NRT			NaN	0	0	NaN	NaN	0	0	60
	J19	SYBR	Bloc1s1	NRT			NaN	0	0	NaN	NaN	0	0	60
	J20	SYBR	Bloc1s1	NRT			NaN	0	0	NaN	NaN	0	0	60
	J21	SYBR	Bloc1s1	NRT			NaN	0	0	NaN	NaN	0	0	60
	J22	SYBR	Bloc1s1	NRT			NaN	0	0	NaN	NaN	0	0	60
	J23	SYBR	Bloc1s1	NRT			NaN	0	0	NaN	NaN	0	0	60
	J24	SYBR	Bloc1s1	NRT			NaN	0	0	NaN	NaN	0	0	60
	K01	SYBR	Hgsnat	Unkn			28.0802402475979	28.0802402475979	0	NaN	NaN	NaN	0	60
	K02	SYBR	Hgsnat	Unkn			28.1233146637579	28.1233146637579	0	NaN	NaN	NaN	0	60
	K03	SYBR	Hgsnat	Unkn			28.1304536872047	28.1304536872047	0	NaN	NaN	NaN	0	60
	K04	SYBR	Hgsnat	Unkn			28.2101708007304	28.2101708007304	0	NaN	NaN	NaN	0	60
	K05	SYBR	Hgsnat	Unkn			28.17503446234	28.17503446234	0	NaN	NaN	NaN	0	60
	K06	SYBR	Hgsnat	Unkn			28.0480079474452	28.0480079474452	0	NaN	NaN	NaN	0	60
	K07	SYBR	Hgsnat	Unkn			28.0531959043493	28.0531959043493	0	NaN	NaN	NaN	0	60
	K08	SYBR	Hgsnat	Unkn			27.8612302936317	27.8612302936317	0	NaN	NaN	NaN	0	60
	K09	SYBR	Hgsnat	Unkn			27.946887792514	27.946887792514	0	NaN	NaN	NaN	0	60
	K10	SYBR	Hgsnat	Unkn			27.4245452607863	27.4245452607863	0	NaN	NaN	NaN	0	60
	K11	SYBR	Hgsnat	Unkn			27.4830568756512	27.4830568756512	0	NaN	NaN	NaN	0	60
	K12	SYBR	Hgsnat	Unkn			27.5019653361821	27.5019653361821	0	NaN	NaN	NaN	0	60
	K13	SYBR	Bloc1s1	Unkn			24.1734279331638	24.1734279331638	0	NaN	NaN	NaN	0	60
	K14	SYBR	Bloc1s1	Unkn			24.179527012043	24.179527012043	0	NaN	NaN	NaN	0	60
	K15	SYBR	Bloc1s1	Unkn			24.1609266549431	24.1609266549431	0	NaN	NaN	NaN	0	60
	K16	SYBR	Bloc1s1	Unkn			24.5332421660091	24.5332421660091	0	NaN	NaN	NaN	0	60
	K17	SYBR	Bloc1s1	Unkn			24.563097044782	24.563097044782	0	NaN	NaN	NaN	0	60
	K18	SYBR	Bloc1s1	Unkn			24.454665030721	24.454665030721	0	NaN	NaN	NaN	0	60
	K19	SYBR	Bloc1s1	Unkn			24.8693206349008	24.8693206349008	0	NaN	NaN	NaN	0	60
	K20	SYBR	Bloc1s1	Unkn			24.479482189198	24.479482189198	0	NaN	NaN	NaN	0	60
	K21	SYBR	Bloc1s1	Unkn			24.8053154818647	24.8053154818647	0	NaN	NaN	NaN	0	60
	K22	SYBR	Bloc1s1	Unkn			24.1045865431046	24.1045865431046	0	NaN	NaN	NaN	0	60
	K23	SYBR	Bloc1s1	Unkn			24.10397927432	24.10397927432	0	NaN	NaN	NaN	0	60
	K24	SYBR	Bloc1s1	Unkn			24.1941139882587	24.1941139882587	0	NaN	NaN	NaN	0	60
	L01	SYBR	Hgsnat	NRT			NaN	0	0	NaN	NaN	0	0	60
	L02	SYBR	Hgsnat	NRT			NaN	0	0	NaN	NaN	0	0	60
	L03	SYBR	Hgsnat	NRT			NaN	0	0	NaN	NaN	0	0	60
	L04	SYBR	Hgsnat	NRT			NaN	0	0	NaN	NaN	0	0	60
	L05	SYBR	Hgsnat	NRT			NaN	0	0	NaN	NaN	0	0	60
	L06	SYBR	Hgsnat	NRT			NaN	0	0	NaN	NaN	0	0	60
	L07	SYBR	Hgsnat	NRT			NaN	0	0	NaN	NaN	0	0	60
	L08	SYBR	Hgsnat	NRT			NaN	0	0	NaN	NaN	0	0	60
	L09	SYBR	Hgsnat	NRT			NaN	0	0	NaN	NaN	0	0	60
	L10	SYBR	Hgsnat	NRT			NaN	0	0	NaN	NaN	0	0	60
	L11	SYBR	Hgsnat	NRT			NaN	0	0	NaN	NaN	0	0	60
	L12	SYBR	Hgsnat	NRT			NaN	0	0	NaN	NaN	0	0	60
	L13	SYBR	Bloc1s1	NRT			NaN	0	0	NaN	NaN	0	0	60
	L14	SYBR	Bloc1s1	NRT			NaN	0	0	NaN	NaN	0	0	60
	L15	SYBR	Bloc1s1	NRT			NaN	0	0	NaN	NaN	0	0	60
	L16	SYBR	Bloc1s1	NRT			NaN	0	0	NaN	NaN	0	0	60
	L17	SYBR	Bloc1s1	NRT			NaN	0	0	NaN	NaN	0	0	60
	L18	SYBR	Bloc1s1	NRT			NaN	0	0	NaN	NaN	0	0	60
	L19	SYBR	Bloc1s1	NRT			NaN	0	0	NaN	NaN	0	0	60
	L20	SYBR	Bloc1s1	NRT			NaN	0	0	NaN	NaN	0	0	60
	L21	SYBR	Bloc1s1	NRT			NaN	0	0	NaN	NaN	0	0	60
	L22	SYBR	Bloc1s1	NRT			NaN	0	0	NaN	NaN	0	0	60
	L23	SYBR	Bloc1s1	NRT			NaN	0	0	NaN	NaN	0	0	60
	L24	SYBR	Bloc1s1	NRT			NaN	0	0	NaN	NaN	0	0	60
	O22	SYBR	Hgsnat	NTC			NaN	0	0	NaN	NaN	0	0	60
	O23	SYBR	Hgsnat	NTC			NaN	0	0	NaN	NaN	0	0	60
	O24	SYBR	Hgsnat	NTC			NaN	0	0	NaN	NaN	0	0	60
	P22	SYBR	Bloc1s1	NTC			NaN	0	0	NaN	NaN	0	0	60
	P23	SYBR	Bloc1s1	NTC			NaN	0	0	NaN	NaN	0	0	60
	P24	SYBR	Bloc1s1	NTC			NaN	0	0	NaN	NaN	0	0	60
