# Supplementary material for: The IRE1β-mediated unfolded protein response is repressed by the chaperone AGR2 in mucin producing cells
Source: EMBO J. 2023 Dec 18;43(5):719–53. doi: 10.1038/s44318-023-00014-z (PMC10907699; doi:10.1038/s44318-023-00014-z)
Supplement: Supplementary file 10 — Source Data Fig. 8 [file 44318_2023_14_MOESM10_ESM.zip › Fig 8/D/admin_2023-02-16 11-58-43_CT041959 - Quantification Cq Results.csv]

	Well	Fluor	Target	Content	Sample	Biological Set Name	Cq	Cq Mean	Cq Std. Dev	Starting Quantity (SQ)	Log Starting Quantity	SQ Mean	SQ Std. Dev	Set Point	Well Note
	A01	SYBR	Pdgfrb	Unkn			27.0426803683419	27.0426803683419	0	NaN	NaN	NaN	0	60
	A02	SYBR	Pdgfrb	Unkn			27.050554200531	27.050554200531	0	NaN	NaN	NaN	0	60
	A03	SYBR	Pdgfrb	Unkn			27.0113892518366	27.0113892518366	0	NaN	NaN	NaN	0	60
	A04	SYBR	Pdgfrb	Unkn			27.3681088467679	27.3681088467679	0	NaN	NaN	NaN	0	60
	A05	SYBR	Pdgfrb	Unkn			27.3637222577514	27.3637222577514	0	NaN	NaN	NaN	0	60
	A06	SYBR	Pdgfrb	Unkn			27.0357007738347	27.0357007738347	0	NaN	NaN	NaN	0	60
	A07	SYBR	Pdgfrb	Unkn			26.7200867801176	26.7200867801176	0	NaN	NaN	NaN	0	60
	A08	SYBR	Pdgfrb	Unkn			26.4558641508933	26.4558641508933	0	NaN	NaN	NaN	0	60
	A09	SYBR	Pdgfrb	Unkn			27.4941210607009	27.4941210607009	0	NaN	NaN	NaN	0	60
	A10	SYBR	Pdgfrb	Unkn			26.7201011497701	26.7201011497701	0	NaN	NaN	NaN	0	60
	A11	SYBR	Pdgfrb	Unkn			27.0738139354318	27.0738139354318	0	NaN	NaN	NaN	0	60
	A12	SYBR	Pdgfrb	Unkn			26.5714390313763	26.5714390313763	0	NaN	NaN	NaN	0	60
	B01	SYBR	Pdgfrb	NRT			NaN	0	0	NaN	NaN	0	0	60
	B02	SYBR	Pdgfrb	NRT			NaN	0	0	NaN	NaN	0	0	60
	B03	SYBR	Pdgfrb	NRT			NaN	0	0	NaN	NaN	0	0	60
	B04	SYBR	Pdgfrb	NRT			NaN	0	0	NaN	NaN	0	0	60
	B05	SYBR	Pdgfrb	NRT			NaN	0	0	NaN	NaN	0	0	60
	B06	SYBR	Pdgfrb	NRT			NaN	0	0	NaN	NaN	0	0	60
	B07	SYBR	Pdgfrb	NRT			NaN	0	0	NaN	NaN	0	0	60
	B08	SYBR	Pdgfrb	NRT			NaN	0	0	NaN	NaN	0	0	60
	B09	SYBR	Pdgfrb	NRT			NaN	0	0	NaN	NaN	0	0	60
	B10	SYBR	Pdgfrb	NRT			NaN	0	0	NaN	NaN	0	0	60
	B11	SYBR	Pdgfrb	NRT			NaN	0	0	NaN	NaN	0	0	60
	B12	SYBR	Pdgfrb	NRT			NaN	0	0	NaN	NaN	0	0	60
	C01	SYBR	Pdgfrb	Unkn			27.8618518896579	27.8618518896579	0	NaN	NaN	NaN	0	60
	C02	SYBR	Pdgfrb	Unkn			27.1698077338492	27.1698077338492	0	NaN	NaN	NaN	0	60
	C03	SYBR	Pdgfrb	Unkn			27.5879716130055	27.5879716130055	0	NaN	NaN	NaN	0	60
	C04	SYBR	Pdgfrb	Unkn			27.1801252829298	27.1801252829298	0	NaN	NaN	NaN	0	60
	C05	SYBR	Pdgfrb	Unkn			27.0669163098736	27.0669163098736	0	NaN	NaN	NaN	0	60
	C06	SYBR	Pdgfrb	Unkn			27.4021713215224	27.4021713215224	0	NaN	NaN	NaN	0	60
	C07	SYBR	Pdgfrb	Unkn			26.2691963880017	26.2691963880017	0	NaN	NaN	NaN	0	60
	C08	SYBR	Pdgfrb	Unkn			26.2955315248417	26.2955315248417	0	NaN	NaN	NaN	0	60
	C09	SYBR	Pdgfrb	Unkn			26.3694808365834	26.3694808365834	0	NaN	NaN	NaN	0	60
	C10	SYBR	Pdgfrb	Unkn			26.2617365210212	26.2617365210212	0	NaN	NaN	NaN	0	60
	C11	SYBR	Pdgfrb	Unkn			26.2178388636959	26.2178388636959	0	NaN	NaN	NaN	0	60
	C12	SYBR	Pdgfrb	Unkn			26.2175029068714	26.2175029068714	0	NaN	NaN	NaN	0	60
	D01	SYBR	Pdgfrb	NRT			NaN	0	0	NaN	NaN	0	0	60
	D02	SYBR	Pdgfrb	NRT			NaN	0	0	NaN	NaN	0	0	60
	D03	SYBR	Pdgfrb	NRT			NaN	0	0	NaN	NaN	0	0	60
	D04	SYBR	Pdgfrb	NRT			NaN	0	0	NaN	NaN	0	0	60
	D05	SYBR	Pdgfrb	NRT			NaN	0	0	NaN	NaN	0	0	60
	D06	SYBR	Pdgfrb	NRT			NaN	0	0	NaN	NaN	0	0	60
	D07	SYBR	Pdgfrb	NRT			NaN	0	0	NaN	NaN	0	0	60
	D08	SYBR	Pdgfrb	NRT			NaN	0	0	NaN	NaN	0	0	60
	D09	SYBR	Pdgfrb	NRT			NaN	0	0	NaN	NaN	0	0	60
	D10	SYBR	Pdgfrb	NRT			NaN	0	0	NaN	NaN	0	0	60
	D11	SYBR	Pdgfrb	NRT			NaN	0	0	NaN	NaN	0	0	60
	D12	SYBR	Pdgfrb	NRT			NaN	0	0	NaN	NaN	0	0	60
	E01	SYBR	Pdgfrb	Unkn			30.1147211092725	30.1147211092725	0	NaN	NaN	NaN	0	60
	E02	SYBR	Pdgfrb	Unkn			29.891583240316	29.891583240316	0	NaN	NaN	NaN	0	60
	E03	SYBR	Pdgfrb	Unkn			30.0835292872904	30.0835292872904	0	NaN	NaN	NaN	0	60
	E04	SYBR	Pdgfrb	Unkn			29.6751489953469	29.6751489953469	0	NaN	NaN	NaN	0	60
	E05	SYBR	Pdgfrb	Unkn			29.3631118727335	29.3631118727335	0	NaN	NaN	NaN	0	60
	E06	SYBR	Pdgfrb	Unkn			32.251897794397	32.251897794397	0	NaN	NaN	NaN	0	60
	E07	SYBR	Pdgfrb	Unkn			28.3317370373923	28.3317370373923	0	NaN	NaN	NaN	0	60
	E08	SYBR	Pdgfrb	Unkn			28.3358360847982	28.3358360847982	0	NaN	NaN	NaN	0	60
	E09	SYBR	Pdgfrb	Unkn			28.4719091398106	28.4719091398106	0	NaN	NaN	NaN	0	60
	E10	SYBR	Pdgfrb	Unkn			28.5759026928678	28.5759026928678	0	NaN	NaN	NaN	0	60
	E11	SYBR	Pdgfrb	Unkn			28.7315071746022	28.7315071746022	0	NaN	NaN	NaN	0	60
	E12	SYBR	Pdgfrb	Unkn			28.7156135246502	28.7156135246502	0	NaN	NaN	NaN	0	60
	F01	SYBR	Pdgfrb	NRT			NaN	0	0	NaN	NaN	0	0	60
	F02	SYBR	Pdgfrb	NRT			NaN	0	0	NaN	NaN	0	0	60
	F03	SYBR	Pdgfrb	NRT			NaN	0	0	NaN	NaN	0	0	60
	F04	SYBR	Pdgfrb	NRT			36.6413721913455	36.6413721913455	0	NaN	NaN	NaN	0	60
	F05	SYBR	Pdgfrb	NRT			NaN	0	0	NaN	NaN	0	0	60
	F06	SYBR	Pdgfrb	NRT			NaN	0	0	NaN	NaN	0	0	60
	F07	SYBR	Pdgfrb	NRT			NaN	0	0	NaN	NaN	0	0	60
	F08	SYBR	Pdgfrb	NRT			NaN	0	0	NaN	NaN	0	0	60
	F09	SYBR	Pdgfrb	NRT			NaN	0	0	NaN	NaN	0	0	60
	F10	SYBR	Pdgfrb	NRT			NaN	0	0	NaN	NaN	0	0	60
	F11	SYBR	Pdgfrb	NRT			NaN	0	0	NaN	NaN	0	0	60
	F12	SYBR	Pdgfrb	NRT			NaN	0	0	NaN	NaN	0	0	60
	G01	SYBR	Pdgfrb	Unkn			29.9674074186127	29.9674074186127	0	NaN	NaN	NaN	0	60
	G02	SYBR	Pdgfrb	Unkn			30.1996901214633	30.1996901214633	0	NaN	NaN	NaN	0	60
	G03	SYBR	Pdgfrb	Unkn			29.9696645842141	29.9696645842141	0	NaN	NaN	NaN	0	60
	G04	SYBR	Pdgfrb	Unkn			29.2874787402045	29.2874787402045	0	NaN	NaN	NaN	0	60
	G05	SYBR	Pdgfrb	Unkn			29.0147643523419	29.0147643523419	0	NaN	NaN	NaN	0	60
	G06	SYBR	Pdgfrb	Unkn			29.2669154041639	29.2669154041639	0	NaN	NaN	NaN	0	60
	G07	SYBR	Pdgfrb	Unkn			29.6501520253808	29.6501520253808	0	NaN	NaN	NaN	0	60
	G08	SYBR	Pdgfrb	Unkn			29.8207389707884	29.8207389707884	0	NaN	NaN	NaN	0	60
	G09	SYBR	Pdgfrb	Unkn			29.231933279183	29.231933279183	0	NaN	NaN	NaN	0	60
	G10	SYBR	Pdgfrb	Unkn			28.4496393942275	28.4496393942275	0	NaN	NaN	NaN	0	60
	G11	SYBR	Pdgfrb	Unkn			28.3164820994844	28.3164820994844	0	NaN	NaN	NaN	0	60
	G12	SYBR	Pdgfrb	Unkn			28.4952081205459	28.4952081205459	0	NaN	NaN	NaN	0	60
	H01	SYBR	Pdgfrb	NRT			NaN	0	0	NaN	NaN	0	0	60
	H02	SYBR	Pdgfrb	NRT			NaN	0	0	NaN	NaN	0	0	60
	H03	SYBR	Pdgfrb	NRT			NaN	0	0	NaN	NaN	0	0	60
	H04	SYBR	Pdgfrb	NRT			NaN	0	0	NaN	NaN	0	0	60
	H05	SYBR	Pdgfrb	NRT			NaN	0	0	NaN	NaN	0	0	60
	H06	SYBR	Pdgfrb	NRT			NaN	0	0	NaN	NaN	0	0	60
	H07	SYBR	Pdgfrb	NRT			NaN	0	0	NaN	NaN	0	0	60
	H08	SYBR	Pdgfrb	NRT			NaN	0	0	NaN	NaN	0	0	60
	H09	SYBR	Pdgfrb	NRT			NaN	0	0	NaN	NaN	0	0	60
	H10	SYBR	Pdgfrb	NRT			36.3993408244484	36.3993408244484	0	NaN	NaN	NaN	0	60
	H11	SYBR	Pdgfrb	NRT			NaN	0	0	NaN	NaN	0	0	60
	H12	SYBR	Pdgfrb	NRT			NaN	0	0	NaN	NaN	0	0	60
	I01	SYBR	Pdgfrb	Unkn			29.2360209630098	29.2360209630098	0	NaN	NaN	NaN	0	60
	I02	SYBR	Pdgfrb	Unkn			29.3981192838119	29.3981192838119	0	NaN	NaN	NaN	0	60
	I03	SYBR	Pdgfrb	Unkn			29.6749049342851	29.6749049342851	0	NaN	NaN	NaN	0	60
	I04	SYBR	Pdgfrb	Unkn			29.3413711484119	29.3413711484119	0	NaN	NaN	NaN	0	60
	I05	SYBR	Pdgfrb	Unkn			29.2774952646409	29.2774952646409	0	NaN	NaN	NaN	0	60
	I06	SYBR	Pdgfrb	Unkn			29.3133200561439	29.3133200561439	0	NaN	NaN	NaN	0	60
	I07	SYBR	Pdgfrb	Unkn			29.3328036088704	29.3328036088704	0	NaN	NaN	NaN	0	60
	I08	SYBR	Pdgfrb	Unkn			29.1288797861313	29.1288797861313	0	NaN	NaN	NaN	0	60
	I09	SYBR	Pdgfrb	Unkn			29.1166885647884	29.1166885647884	0	NaN	NaN	NaN	0	60
	I10	SYBR	Pdgfrb	Unkn			28.2780881437053	28.2780881437053	0	NaN	NaN	NaN	0	60
	I11	SYBR	Pdgfrb	Unkn			28.3392888130699	28.3392888130699	0	NaN	NaN	NaN	0	60
	I12	SYBR	Pdgfrb	Unkn			28.0911193817044	28.0911193817044	0	NaN	NaN	NaN	0	60
	J01	SYBR	Pdgfrb	NRT			NaN	0	0	NaN	NaN	0	0	60
	J02	SYBR	Pdgfrb	NRT			NaN	0	0	NaN	NaN	0	0	60
	J03	SYBR	Pdgfrb	NRT			NaN	0	0	NaN	NaN	0	0	60
	J04	SYBR	Pdgfrb	NRT			NaN	0	0	NaN	NaN	0	0	60
	J05	SYBR	Pdgfrb	NRT			NaN	0	0	NaN	NaN	0	0	60
	J06	SYBR	Pdgfrb	NRT			NaN	0	0	NaN	NaN	0	0	60
	J07	SYBR	Pdgfrb	NRT			NaN	0	0	NaN	NaN	0	0	60
	J08	SYBR	Pdgfrb	NRT			NaN	0	0	NaN	NaN	0	0	60
	J09	SYBR	Pdgfrb	NRT			NaN	0	0	NaN	NaN	0	0	60
	J10	SYBR	Pdgfrb	NRT			NaN	0	0	NaN	NaN	0	0	60
	J11	SYBR	Pdgfrb	NRT			NaN	0	0	NaN	NaN	0	0	60
	J12	SYBR	Pdgfrb	NRT			NaN	0	0	NaN	NaN	0	0	60
	K01	SYBR	Pdgfrb	Unkn			28.5841544631629	28.5841544631629	0	NaN	NaN	NaN	0	60
	K02	SYBR	Pdgfrb	Unkn			28.6740312014043	28.6740312014043	0	NaN	NaN	NaN	0	60
	K03	SYBR	Pdgfrb	Unkn			28.6484978736852	28.6484978736852	0	NaN	NaN	NaN	0	60
	K04	SYBR	Pdgfrb	Unkn			29.2346706920641	29.2346706920641	0	NaN	NaN	NaN	0	60
	K05	SYBR	Pdgfrb	Unkn			28.929065214138	28.929065214138	0	NaN	NaN	NaN	0	60
	K06	SYBR	Pdgfrb	Unkn			28.6274559075241	28.6274559075241	0	NaN	NaN	NaN	0	60
	K07	SYBR	Pdgfrb	Unkn			28.4515237896825	28.4515237896825	0	NaN	NaN	NaN	0	60
	K08	SYBR	Pdgfrb	Unkn			28.0931508868652	28.0931508868652	0	NaN	NaN	NaN	0	60
	K09	SYBR	Pdgfrb	Unkn			28.3127338021329	28.3127338021329	0	NaN	NaN	NaN	0	60
	K10	SYBR	Pdgfrb	Unkn			27.861733697534	27.861733697534	0	NaN	NaN	NaN	0	60
	K11	SYBR	Pdgfrb	Unkn			27.8610579515411	27.8610579515411	0	NaN	NaN	NaN	0	60
	K12	SYBR	Pdgfrb	Unkn			27.9672505502684	27.9672505502684	0	NaN	NaN	NaN	0	60
	L01	SYBR	Pdgfrb	NRT			NaN	0	0	NaN	NaN	0	0	60
	L02	SYBR	Pdgfrb	NRT			NaN	0	0	NaN	NaN	0	0	60
	L03	SYBR	Pdgfrb	NRT			NaN	0	0	NaN	NaN	0	0	60
	L04	SYBR	Pdgfrb	NRT			NaN	0	0	NaN	NaN	0	0	60
	L05	SYBR	Pdgfrb	NRT			NaN	0	0	NaN	NaN	0	0	60
	L06	SYBR	Pdgfrb	NRT			NaN	0	0	NaN	NaN	0	0	60
	L07	SYBR	Pdgfrb	NRT			NaN	0	0	NaN	NaN	0	0	60
	L08	SYBR	Pdgfrb	NRT			NaN	0	0	NaN	NaN	0	0	60
	L09	SYBR	Pdgfrb	NRT			NaN	0	0	NaN	NaN	0	0	60
	L10	SYBR	Pdgfrb	NRT			NaN	0	0	NaN	NaN	0	0	60
	L11	SYBR	Pdgfrb	NRT			NaN	0	0	NaN	NaN	0	0	60
	L12	SYBR	Pdgfrb	NRT			36.724555640342	36.724555640342	0	NaN	NaN	NaN	0	60
	P22	SYBR	Pdgfrb	NTC			NaN	0	0	NaN	NaN	0	0	60
	P23	SYBR	Pdgfrb	NTC			NaN	0	0	NaN	NaN	0	0	60
	P24	SYBR	Pdgfrb	NTC			NaN	0	0	NaN	NaN	0	0	60
