# Supplementary material for: The IRE1β-mediated unfolded protein response is repressed by the chaperone AGR2 in mucin producing cells
Source: EMBO J. 2023 Dec 18;43(5):719–53. doi: 10.1038/s44318-023-00014-z (PMC10907699; doi:10.1038/s44318-023-00014-z)
Supplement: Supplementary file 10 — Source Data Fig. 8 [file 44318_2023_14_MOESM10_ESM.zip › Fig 8/D/Annotated qPCR data heat map.xlsx]

## Sheet: IRE1a I
01.03.2023
Quantification of RIDD targets
qPCR
	• quantify RIDD targets in in 4u8c and/or Tunicamycin treated (8h) and untreated WT (cDNA from rep1, rep2, rep3 01.03.2023 )
			ut			8h Tm			4u8c			8h Tm 4u8c			ut			8h Tm			4u8c			8h Tm 4u8c
			1	2	3	4	5	6	7	8	9	10	11	12	13	14	15	16	17	18	19	20	21	22	23	24					Replicate 1	Replicate 2	Replicate 3							Replicate 1	Replicate 2	Replicate 3	Mean Ct	Control group average Ct	delta Ct per bio rep per target	Relative Quantity 2^delta Ct (fold change prior to normalization)	Norm. factor GEOMEAN(RQ(Rpl27+GAPDH)	Norm. expression per bio rep (fold change after normalization)	Log2 norm. expression (log transformed fold change after to normalization)
WT	rep1	A	Scara3	Scara3	Scara3	Scara3	Scara3	Scara3	Scara3	Scara3	Scara3	Scara3	Scara3	Scara3	Rpl27.2	Rpl27.2	Rpl27.2	Rpl27.2	Rpl27.2	Rpl27.2	Rpl27.2	Rpl27.2	Rpl27.2	Rpl27.2	Rpl27.2	Rpl27.2		RT	WT	rep1 4u8c Scara3	NaN	NaN	NaN					WT	rep1 4u8c Scara3	27.7178	27.9919	27.7862	27.832	28.2793	0.447379	1.36356	1.08337	1.25863	0.331851
		B	Scara3	Scara3	Scara3	Scara3	Scara3	Scara3	Scara3	Scara3	Scara3	Scara3	Scara3	Scara3	Rpl27.2	Rpl27.2	Rpl27.2	Rpl27.2	Rpl27.2	Rpl27.2	Rpl27.2	Rpl27.2	Rpl27.2	Rpl27.2	Rpl27.2	Rpl27.2		mock RT		rep2 4u8c Scara3	NaN	NaN	NaN						rep2 4u8c Scara3	28.5179	28.4265	28.4692	28.4712		-0.19189	0.875458	0.922421	0.949087	-0.0753872
	rep2	C	Scara3	Scara3	Scara3	Scara3	Scara3	Scara3	Scara3	Scara3	Scara3	Scara3	Scara3	Scara3	Rpl27.2	Rpl27.2	Rpl27.2	Rpl27.2	Rpl27.2	Rpl27.2	Rpl27.2	Rpl27.2	Rpl27.2	Rpl27.2	Rpl27.2	Rpl27.2				rep3 4u8c Scara3	NaN	NaN	NaN						rep3 4u8c Scara3	28.6034	28.5462	28.4549	28.5348		-0.25549	0.837703	1.00068	0.837137	-0.256464
		D	Scara3	Scara3	Scara3	Scara3	Scara3	Scara3	Scara3	Scara3	Scara3	Scara3	Scara3	Scara3	Rpl27.2	Rpl27.2	Rpl27.2	Rpl27.2	Rpl27.2	Rpl27.2	Rpl27.2	Rpl27.2	Rpl27.2	Rpl27.2	Rpl27.2	Rpl27.2				rep1 ut Scara3	NaN	NaN	NaN						rep1 ut Scara3	28.5013	28.3979	28.4094	28.4362		-0.156898	0.896951	1.58005	0.567672	-0.816871
	rep3	E	Scara3	Scara3	Scara3	Scara3	Scara3	Scara3	Scara3	Scara3	Scara3	Scara3	Scara3	Scara3	Rpl27.2	Rpl27.2	Rpl27.2	Rpl27.2	Rpl27.2	Rpl27.2	Rpl27.2	Rpl27.2	Rpl27.2	Rpl27.2	Rpl27.2	Rpl27.2				rep2 ut Scara3	NaN	NaN	38.1492						rep2 ut Scara3	29.867	30.0973	30.0803	30.0149		-1.73552	0.300301	1.09935	0.273162	-1.87217
		F	Scara3	Scara3	Scara3	Scara3	Scara3	Scara3	Scara3	Scara3	Scara3	Scara3	Scara3	Scara3	Rpl27.2	Rpl27.2	Rpl27.2	Rpl27.2	Rpl27.2	Rpl27.2	Rpl27.2	Rpl27.2	Rpl27.2	Rpl27.2	Rpl27.2	Rpl27.2				rep3 ut Scara3	NaN	NaN	NaN						rep3 ut Scara3	29.4362	29.266	29.2365	29.3129		-1.03358	0.488497	1.16099	0.42076	-1.24893
WT	rep1	G	Pmp22	Pmp22	Pmp22	Pmp22	Pmp22	Pmp22	Pmp22	Pmp22	Pmp22	Pmp22	Pmp22	Pmp22	GAPDH	GAPDH	GAPDH	GAPDH	GAPDH	GAPDH	GAPDH	GAPDH	GAPDH	GAPDH	GAPDH	GAPDH				rep1 8h Tm Scara3	NaN	NaN	37.7648						rep1 8h Tm Scara3	31.9084	32.0306	31.0602	31.6664		-3.38706	0.0955859	1.29176	0.0739965	-3.7564
		H	Pmp22	Pmp22	Pmp22	Pmp22	Pmp22	Pmp22	Pmp22	Pmp22	Pmp22	Pmp22	Pmp22	Pmp22	GAPDH	GAPDH	GAPDH	GAPDH	GAPDH	GAPDH	GAPDH	GAPDH	GAPDH	GAPDH	GAPDH	GAPDH				rep2 8h Tm Scara3	NaN	NaN	NaN						rep2 8h Tm Scara3	31.91	32.1063	31.9049	31.9738		-3.69442	0.0772447	0.959036	0.0805441	-3.63408
	rep2	I	Pmp22	Pmp22	Pmp22	Pmp22	Pmp22	Pmp22	Pmp22	Pmp22	Pmp22	Pmp22	Pmp22	Pmp22	GAPDH	GAPDH	GAPDH	GAPDH	GAPDH	GAPDH	GAPDH	GAPDH	GAPDH	GAPDH	GAPDH	GAPDH				rep3 8h Tm Scara3	NaN	NaN	NaN						rep3 8h Tm Scara3	31.6699	31.7406	31.1266	31.5124		-3.23301	0.106357	1.37526	0.0773361	-3.69271
		J	Pmp22	Pmp22	Pmp22	Pmp22	Pmp22	Pmp22	Pmp22	Pmp22	Pmp22	Pmp22	Pmp22	Pmp22	GAPDH	GAPDH	GAPDH	GAPDH	GAPDH	GAPDH	GAPDH	GAPDH	GAPDH	GAPDH	GAPDH	GAPDH				rep1 4u8c 8h Tm Scara3	NaN	NaN	NaN						rep1 4u8c 8h Tm Scara3	27.9928	28.0924	28.1212	28.0688		0.21052	1.15711	0.92597	1.24961	0.321483
	rep3	K	Pmp22	Pmp22	Pmp22	Pmp22	Pmp22	Pmp22	Pmp22	Pmp22	Pmp22	Pmp22	Pmp22	Pmp22	GAPDH	GAPDH	GAPDH	GAPDH	GAPDH	GAPDH	GAPDH	GAPDH	GAPDH	GAPDH	GAPDH	GAPDH				rep2 4u8c 8h Tm Scara3	NaN	NaN	NaN						rep2 4u8c 8h Tm Scara3	28.2462	28.122	28.0095	28.1259		0.153439	1.11222	0.825746	1.34693	0.42967
		L	Pmp22	Pmp22	Pmp22	Pmp22	Pmp22	Pmp22	Pmp22	Pmp22	Pmp22	Pmp22	Pmp22	Pmp22	GAPDH	GAPDH	GAPDH	GAPDH	GAPDH	GAPDH	GAPDH	GAPDH	GAPDH	GAPDH	GAPDH	GAPDH				rep3 4u8c 8h Tm Scara3	NaN	NaN	NaN						rep3 4u8c 8h Tm Scara3	28.4797	28.5211	28.2813	28.4274		-0.148032	0.902481	0.905169	0.99703	-0.00429137
		M																											WT	rep1 4u8c Pmp22	NaN	NaN	NaN					WT	rep1 4u8c Pmp22	25.8484	25.7694	25.7251	25.781	26.0225	0.241484	1.18221	1.08337	1.09123	0.125956
		N																												rep2 4u8c Pmp22	NaN	NaN	NaN						rep2 4u8c Pmp22	26.0718	26.4999	25.9854	26.1857		-0.163211	0.893035	0.922421	0.968142	-0.0467087
		O																												rep3 4u8c Pmp22	NaN	NaN	NaN						rep3 4u8c Pmp22	26.2422	26.0728	25.9872	26.1007		-0.0782728	0.947191	1.00068	0.946551	-0.0792474
		P	Scara3	Scara3	Scara3	Pmp22	Pmp22	Pmp22	Rpl27.2	Rpl27.2	Rpl27.2	GAPDH	GAPDH	GAPDH																rep1 ut Pmp22	NaN	NaN	NaN						rep1 ut Pmp22	26.0563	25.9525	26.0239	26.0109		0.011545	1.00803	1.58005	0.637975	-0.648428
																														rep2 ut Pmp22	NaN	NaN	NaN						rep2 ut Pmp22	26.3309	26.9067	26.2314	26.4897		-0.467195	0.72337	1.09935	0.657996	-0.60385
	WT rep3 ut and 8h Tm swapped!!!!!																													rep3 ut Pmp22	NaN	NaN	NaN						rep3 ut Pmp22	26.188	26.0829	26.0132	26.0947		-0.0722693	0.951141	1.16099	0.819252	-0.287621
																														rep1 8h Tm Pmp22	NaN	NaN	NaN						rep1 8h Tm Pmp22	27.1842	27.2105	27.4282	27.2743		-1.25184	0.419911	1.29176	0.325068	-1.62119
																														rep2 8h Tm Pmp22	NaN	NaN	NaN						rep2 8h Tm Pmp22	27.7112	27.1687	27.5973	27.4924		-1.46997	0.360989	0.959036	0.376408	-1.40963
																														rep3 8h Tm Pmp22	NaN	NaN	NaN						rep3 8h Tm Pmp22	27.1086	26.8895	26.9053	26.9678		-0.945335	0.519309	1.37526	0.377609	-1.40504
																														rep1 4u8c 8h Tm Pmp22	NaN	NaN	NaN						rep1 4u8c 8h Tm Pmp22	26.6907	26.7272	26.6197	26.6792		-0.656747	0.634307	0.92597	0.685019	-0.545785
																														rep2 4u8c 8h Tm Pmp22	NaN	NaN	NaN						rep2 4u8c 8h Tm Pmp22	27.1653	26.4312	26.9893	26.862		-0.839498	0.558838	0.825746	0.676768	-0.563267
																														rep3 4u8c 8h Tm Pmp22	NaN	NaN	NaN						rep3 4u8c 8h Tm Pmp22	26.7246	26.6314	26.582	26.646		-0.623546	0.649074	0.905169	0.717074	-0.479805
																													WT	rep1 4u8c Rpl27.2	NaN	NaN	NaN					WT	rep1 4u8c Rpl27.2	20.6402	20.6894	20.5012	20.6103	20.5426	-0.0676371	0.9542
																														rep2 4u8c Rpl27.2	NaN	NaN	NaN						rep2 4u8c Rpl27.2	20.6178	20.4954	20.6357	20.583		-0.0403513	0.972418
																														rep3 4u8c Rpl27.2	NaN	NaN	NaN						rep3 4u8c Rpl27.2	20.5426	20.3666	20.3947	20.4346		0.107988	1.07772
																														rep1 ut Rpl27.2	NaN	NaN	NaN						rep1 ut Rpl27.2	20.2679	20.142	20.2392	20.2164		0.32622	1.25372
																														rep2 ut Rpl27.2	NaN	NaN	NaN						rep2 ut Rpl27.2	20.3113	20.3114	20.3294	20.3174		0.22526	1.16899
																														rep3 ut Rpl27.2	NaN	NaN	NaN						rep3 ut Rpl27.2	20.4461	20.4083	20.5078	20.4541		0.088533	1.06329
																														rep1 8h Tm Rpl27.2	NaN	NaN	NaN						rep1 8h Tm Rpl27.2	20.3308	20.2078	20.2699	20.2695		0.273101	1.2084
																														rep2 8h Tm Rpl27.2	NaN	NaN	NaN						rep2 8h Tm Rpl27.2	20.42	20.3477	20.4561	20.4079		0.134683	1.09785
																														rep3 8h Tm Rpl27.2	NaN	NaN	NaN						rep3 8h Tm Rpl27.2	20.2941	20.2575	20.3051	20.2856		0.257057	1.19504
																														rep1 4u8c 8h Tm Rpl27.2	NaN	NaN	NaN						rep1 4u8c 8h Tm Rpl27.2	20.5174	20.686	20.6323	20.6119		-0.0692684	0.953121
																														rep2 4u8c 8h Tm Rpl27.2	NaN	NaN	NaN						rep2 4u8c 8h Tm Rpl27.2	20.6385	20.6332	20.6738	20.6485		-0.105856	0.929253
																														rep3 4u8c 8h Tm Rpl27.2	NaN	NaN	NaN						rep3 4u8c 8h Tm Rpl27.2	20.4765	20.4827	20.5818	20.5136		0.0289761	1.02029
																													WT	rep1 4u8c GAPDH	NaN	NaN	NaN					WT	rep1 4u8c GAPDH	17.8688	17.5602	17.5829	17.6706	17.9693	0.298693	1.23003
																														rep2 4u8c GAPDH	NaN	NaN	NaN						rep2 4u8c GAPDH	18.0392	18.4991	17.9476	18.162		-0.192654	0.874995
																														rep3 4u8c GAPDH	NaN	36.7423	NaN						rep3 4u8c GAPDH	18.0881	18.0594	18.0785	18.0754		-0.106039	0.929135
	load 2 ul cDNA per well																													rep1 ut GAPDH	35.8806	NaN	NaN						rep1 ut GAPDH	16.9069	17.1341	16.8858	16.9756		0.993726	1.99132
	pipette master mix for each primer pair as shown below and add 5 ul per well																													rep2 ut GAPDH	37.6475	NaN	NaN						rep2 ut GAPDH	17.875	18.203	17.6859	17.9213		0.04805	1.03387
																														rep3 ut GAPDH	37.6515	NaN	NaN						rep3 ut GAPDH	17.7184	17.5613	17.6018	17.6271		0.34217	1.26766
		Sybr Assay				Primers			Product length (bp)																					rep1 8h Tm GAPDH	37.5529	NaN	NaN						rep1 8h Tm GAPDH	17.5239	17.4816	17.5057	17.5037		0.465583	1.38088
						3237	cgScara3.1S																							rep2 8h Tm GAPDH	NaN	NaN	37.5067						rep2 8h Tm GAPDH	18.3327	17.9236	18.4177	18.2247		-0.255368	0.837773
		Number of Samples (per primer pair)		90		3238	cgScara3.1AS		154																					rep3 8h Tm GAPDH	NaN	NaN	NaN						rep3 8h Tm GAPDH	17.3424	17.3464	17.2322	17.307		0.662346	1.58265
		Template cDNA		2		3243	cgPmp22.1S																							rep1 4u8c 8h Tm GAPDH	NaN	NaN	NaN						rep1 4u8c 8h Tm GAPDH	18.0155	18.1504	18.2001	18.122		-0.152657	0.899592
		Reaction Volume		7		3244	cgPmp22.1AS		179																					rep2 4u8c 8h Tm GAPDH	NaN	NaN	NaN						rep2 4u8c 8h Tm GAPDH	18.487	18.161	18.5997	18.4159		-0.446605	0.733768
						3249	cgRpl27.2S			Loading control																				rep3 4u8c 8h Tm GAPDH	NaN	NaN	NaN						rep3 4u8c 8h Tm GAPDH	18.2059	18.3094	18.3421	18.2858		-0.316457	0.80304
		10µM p1		7.2		3250	cgRpl27.2AS		95																																		0	0	0	1	1	1	0
		10µM p2		7.2		3255	cg.GAPDH.1S		81	Loading control																																	0		0	1	1	1	0
		dH2O		120.6		3256	cg.GAPDH.1AS																																				0		0	1	1	1	0
		PowerUp Master Mix		315																																							0		0	1	1	1	0
																																											0		0	1	1	1	0
		Total		450																																							0		0	1	1	1	0
		Total per well		5																																							0		0	1	1	1	0
																																											0		0	1	1	1	0
																																											0		0	1	1	1	0
		qPCR program:																																									0		0	1	1	1	0
																																											0		0	1	1	1	0
		50˚C	2 min																																								0		0	1	1	1	0
		95˚C	2 min																																								0	0	0	1	1	1	0
		95˚C	15 s	x40																																							0		0	1	1	1	0
		60˚C	1 min																																								0		0	1	1	1	0
																																											0		0	1	1	1	0
																																											0		0	1	1	1	0
																																											0		0	1	1	1	0
																																											0		0	1	1	1	0
																																											0		0	1	1	1	0
																																											0		0	1	1	1	0
																																											0		0	1	1	1	0
																																											0		0	1	1	1	0
																																											0		0	1	1	1	0
																																											0	0	0	1
																																											0		0	1
																																											0		0	1
																																											0		0	1
																																											0		0	1
																																											0		0	1
																																											0		0	1
																																											0		0	1
																																											0		0	1			Scara3
																																											0		0	1
																																											0		0	1
																																											0		0	1
																																											0	0	0	1			Pmp22
																																											0		0	1
																																											0		0	1
																																											0		0	1
																																											0		0	1
																																											0		0	1
																																											0		0	1
																																											0		0	1
																																											0		0	1
																																											0		0	1
																																											0		0	1
																																											0		0	1
[truncated: 6 more columns]

## Sheet: IRE1a II
01.03.2023
Quantification of RIDD targets
qPCR
	• quantify RIDD targets in in 4u8c and/or Tunicamycin treated (8h) and untreated WT (cDNA from rep1, rep2, rep3 01.03.2023 )
			ut			8h Tm			4u8c			8h Tm 4u8c			ut			8h Tm			4u8c			8h Tm 4u8c
			1	2	3	4	5	6	7	8	9	10	11	12	13	14	15	16	17	18	19	20	21	22	23	24					Replicate 1	Replicate 2	Replicate 3							Replicate 1	Replicate 2	Replicate 3	Mean Ct	Control group average Ct	delta Ct per bio rep per target	Relative Quantity 2^delta Ct (fold change prior to normalization)	Norm. factor GEOMEAN(RQ(Rpl27+GAPDH)	Norm. expression per bio rep (fold change after normalization)	Log2 norm. expression (log transformed fold change after to normalization)
WT	rep1	A	Hgsnat	Hgsnat	Hgsnat	Hgsnat	Hgsnat	Hgsnat	Hgsnat	Hgsnat	Hgsnat	Hgsnat	Hgsnat	Hgsnat	Bloc1s1	Bloc1s1	Bloc1s1	Bloc1s1	Bloc1s1	Bloc1s1	Bloc1s1	Bloc1s1	Bloc1s1	Bloc1s1	Bloc1s1	Bloc1s1		RT	WT	rep1 4u8c Hgsnat	NaN	NaN	NaN					WT	rep1 4u8c Hgsnat	27.8735	27.7125	27.6632	27.7497	27.7239	-0.0258624	0.982233	1.08337	0.906645	-0.14139
		B	Hgsnat	Hgsnat	Hgsnat	Hgsnat	Hgsnat	Hgsnat	Hgsnat	Hgsnat	Hgsnat	Hgsnat	Hgsnat	Hgsnat	Bloc1s1	Bloc1s1	Bloc1s1	Bloc1s1	Bloc1s1	Bloc1s1	Bloc1s1	Bloc1s1	Bloc1s1	Bloc1s1	Bloc1s1	Bloc1s1		mock RT		rep2 4u8c Hgsnat	NaN	NaN	NaN						rep2 4u8c Hgsnat	27.7963	27.6938	27.7432	27.7444		-0.0205153	0.985881	0.922421	1.0688	0.0959872
	rep2	C	Hgsnat	Hgsnat	Hgsnat	Hgsnat	Hgsnat	Hgsnat	Hgsnat	Hgsnat	Hgsnat	Hgsnat	Hgsnat	Hgsnat	Bloc1s1	Bloc1s1	Bloc1s1	Bloc1s1	Bloc1s1	Bloc1s1	Bloc1s1	Bloc1s1	Bloc1s1	Bloc1s1	Bloc1s1	Bloc1s1				rep3 4u8c Hgsnat	NaN	NaN	NaN						rep3 4u8c Hgsnat	27.6442	27.7271	27.6613	27.6775		0.0463777	1.03267	1.00068	1.03197	0.0454031
		D	Hgsnat	Hgsnat	Hgsnat	Hgsnat	Hgsnat	Hgsnat	Hgsnat	Hgsnat	Hgsnat	Hgsnat	Hgsnat	Hgsnat	Bloc1s1	Bloc1s1	Bloc1s1	Bloc1s1	Bloc1s1	Bloc1s1	Bloc1s1	Bloc1s1	Bloc1s1	Bloc1s1	Bloc1s1	Bloc1s1				rep1 ut Hgsnat	NaN	NaN	NaN						rep1 ut Hgsnat	28.2787	28.2097	28.262	28.2501		-0.526244	0.69436	1.58005	0.439454	-1.18622
	rep3	E	Hgsnat	Hgsnat	Hgsnat	Hgsnat	Hgsnat	Hgsnat	Hgsnat	Hgsnat	Hgsnat	Hgsnat	Hgsnat	Hgsnat	Bloc1s1	Bloc1s1	Bloc1s1	Bloc1s1	Bloc1s1	Bloc1s1	Bloc1s1	Bloc1s1	Bloc1s1	Bloc1s1	Bloc1s1	Bloc1s1				rep2 ut Hgsnat	NaN	NaN	NaN						rep2 ut Hgsnat	28.2466	28.3297	28.4603	28.3455		-0.621638	0.649933	1.09935	0.591195	-0.758293
		F	Hgsnat	Hgsnat	Hgsnat	Hgsnat	Hgsnat	Hgsnat	Hgsnat	Hgsnat	Hgsnat	Hgsnat	Hgsnat	Hgsnat	Bloc1s1	Bloc1s1	Bloc1s1	Bloc1s1	Bloc1s1	Bloc1s1	Bloc1s1	Bloc1s1	Bloc1s1	Bloc1s1	Bloc1s1	Bloc1s1				rep3 ut Hgsnat	NaN	NaN	NaN						rep3 ut Hgsnat	28.1637	28.1138	28.1783	28.1519		-0.428047	0.743267	1.16099	0.640203	-0.643399
	rep1	G	Pdgfrb.2	Pdgfrb.2	Pdgfrb.2	Pdgfrb.2	Pdgfrb.2	Pdgfrb.2	Pdgfrb.2	Pdgfrb.2	Pdgfrb.2	Pdgfrb.2	Pdgfrb.2	Pdgfrb.2																rep1 8h Tm Hgsnat	NaN	NaN	NaN						rep1 8h Tm Hgsnat	27.9454	27.7041	27.6842	27.7779		-0.0540154	0.963252	1.29176	0.745687	-0.423357
		H	Pdgfrb.2	Pdgfrb.2	Pdgfrb.2	Pdgfrb.2	Pdgfrb.2	Pdgfrb.2	Pdgfrb.2	Pdgfrb.2	Pdgfrb.2	Pdgfrb.2	Pdgfrb.2	Pdgfrb.2																rep2 8h Tm Hgsnat	NaN	NaN	NaN						rep2 8h Tm Hgsnat	27.6852	27.7583	27.8192	27.7542		-0.0303607	0.979175	0.959036	1.021	0.0299818
	rep2	I	Pdgfrb.2	Pdgfrb.2	Pdgfrb.2	Pdgfrb.2	Pdgfrb.2	Pdgfrb.2	Pdgfrb.2	Pdgfrb.2	Pdgfrb.2	Pdgfrb.2	Pdgfrb.2	Pdgfrb.2																rep3 8h Tm Hgsnat	NaN	NaN	NaN						rep3 8h Tm Hgsnat	27.474	27.6118	27.6532	27.5797		0.144224	1.10514	1.37526	0.803585	-0.315478
		J	Pdgfrb.2	Pdgfrb.2	Pdgfrb.2	Pdgfrb.2	Pdgfrb.2	Pdgfrb.2	Pdgfrb.2	Pdgfrb.2	Pdgfrb.2	Pdgfrb.2	Pdgfrb.2	Pdgfrb.2																rep1 4u8c 8h Tm Hgsnat	NaN	NaN	NaN						rep1 4u8c 8h Tm Hgsnat	27.2364	27.2386	27.2654	27.2468		0.477114	1.39196	0.92597	1.50324	0.588076
	rep3	K	Pdgfrb.2	Pdgfrb.2	Pdgfrb.2	Pdgfrb.2	Pdgfrb.2	Pdgfrb.2	Pdgfrb.2	Pdgfrb.2	Pdgfrb.2	Pdgfrb.2	Pdgfrb.2	Pdgfrb.2																rep2 4u8c 8h Tm Hgsnat	NaN	NaN	NaN						rep2 4u8c 8h Tm Hgsnat	27.1407	27.0297	27.0529	27.0745		0.649429	1.56855	0.825746	1.89955	0.925659
		L	Pdgfrb.2	Pdgfrb.2	Pdgfrb.2	Pdgfrb.2	Pdgfrb.2	Pdgfrb.2	Pdgfrb.2	Pdgfrb.2	Pdgfrb.2	Pdgfrb.2	Pdgfrb.2	Pdgfrb.2																rep3 4u8c 8h Tm Hgsnat	NaN	NaN	NaN						rep3 4u8c 8h Tm Hgsnat	27.346	27.3795	27.3523	27.3593		0.364589	1.28751	0.905169	1.4224	0.508329
		M																											WT	rep1 4u8c Bloc1s1	NaN	NaN	NaN					WT	rep1 4u8c Bloc1s1	24.3495	24.3901	24.3143	24.3513	24.2438	-0.10752	0.928182	1.08337	0.856754	-0.223048
		N																												rep2 4u8c Bloc1s1	NaN	NaN	NaN						rep2 4u8c Bloc1s1	24.1868	24.2225	24.2805	24.2299		0.013872	1.00966	0.922421	1.09458	0.130375
		O	Hgsnat	Hgsnat	Hgsnat																									rep3 4u8c Bloc1s1	NaN	NaN	NaN						rep3 4u8c Bloc1s1	24.2087	24.0732	24.1685	24.1501		0.0936478	1.06706	1.00068	1.06634	0.0926732
		P	Bloc1s1	Bloc1s1	Bloc1s1	Pdgfrb.2	Pdgfrb.2	Pdgfrb.2																						rep1 ut Bloc1s1	NaN	NaN	NaN						rep1 ut Bloc1s1	24.188	24.2145	24.1106	24.171		0.0727594	1.05173	1.58005	0.665627	-0.587214
																														rep2 ut Bloc1s1	NaN	NaN	NaN						rep2 ut Bloc1s1	24.3321	24.277	24.3067	24.3053		-0.0614766	0.958283	1.09935	0.871679	-0.198132
																														rep3 ut Bloc1s1	NaN	NaN	NaN						rep3 ut Bloc1s1	24.3023	24.3265	24.3941	24.341		-0.0971673	0.934867	1.16099	0.805235	-0.312519
																														rep1 8h Tm Bloc1s1	NaN	NaN	NaN						rep1 8h Tm Bloc1s1	24.9133	24.8843	24.7937	24.8638		-0.619974	0.650683	1.29176	0.503717	-0.989316
																														rep2 8h Tm Bloc1s1	NaN	NaN	NaN						rep2 8h Tm Bloc1s1	24.7114	24.706	24.6511	24.6895		-0.445686	0.734235	0.959036	0.765597	-0.385344
	load 2 ul cDNA per well																													rep3 8h Tm Bloc1s1	NaN	NaN	NaN						rep3 8h Tm Bloc1s1	24.5939	24.4779	24.686	24.586		-0.342172	0.788853	1.37526	0.573604	-0.801873
	pipette master mix for each primer pair as shown below and add 5 ul per well																													rep1 4u8c 8h Tm Bloc1s1	NaN	NaN	NaN						rep1 4u8c 8h Tm Bloc1s1	24.2125	24.3844	24.2295	24.2755		-0.0316655	0.97829	0.92597	1.0565	0.0792972
																														rep2 4u8c 8h Tm Bloc1s1	NaN	NaN	NaN						rep2 4u8c 8h Tm Bloc1s1	24.0856	24.1232	24.1104	24.1064		0.137395	1.09992	0.825746	1.33203	0.413626
		Sybr Assay				Primers			Product length (bp)																					rep3 4u8c 8h Tm Bloc1s1	NaN	NaN	NaN						rep3 4u8c 8h Tm Bloc1s1	24.0974	24.2048	24.2238	24.1753		0.0684701	1.0486	0.905169	1.15846	0.21221
						3235	cgHgsnat.1S																															WT	rep1 4u8c Rpl27.2	20.6402	20.6894	20.5012	20.6103	20.5426	-0.0676371	0.9542
		Number of Samples (per primer pair)		165		3236	cgHgsnat.1AS		162																														rep2 4u8c Rpl27.2	20.6178	20.4954	20.6357	20.583		-0.0403513	0.972418
		Template cDNA		2		52	MmBlos1.1S																																rep3 4u8c Rpl27.2	20.5426	20.3666	20.3947	20.4346		0.107988	1.07772
		Reaction Volume		7		53	MmBlos1.2AS		213																														rep1 ut Rpl27.2	20.2679	20.142	20.2392	20.2164		0.32622	1.25372
						3241	cgPdgfrb.2S																																rep2 ut Rpl27.2	20.3113	20.3114	20.3294	20.3174		0.22526	1.16899
		10µM p1		13.2		3242	cgPdgfrb.2AS		222																														rep3 ut Rpl27.2	20.4461	20.4083	20.5078	20.4541		0.088533	1.06329
		10µM p2		13.2																																			rep1 8h Tm Rpl27.2	20.3308	20.2078	20.2699	20.2695		0.273101	1.2084
		dH2O		221.1																																			rep2 8h Tm Rpl27.2	20.42	20.3477	20.4561	20.4079		0.134683	1.09785
		PowerUp Master Mix		577.5																																			rep3 8h Tm Rpl27.2	20.2941	20.2575	20.3051	20.2856		0.257057	1.19504
																																							rep1 4u8c 8h Tm Rpl27.2	20.5174	20.686	20.6323	20.6119		-0.0692684	0.953121
		Total		825																																			rep2 4u8c 8h Tm Rpl27.2	20.6385	20.6332	20.6738	20.6485		-0.105856	0.929253
		Total per well		5																																			rep3 4u8c 8h Tm Rpl27.2	20.4765	20.4827	20.5818	20.5136		0.0289761	1.02029
																																						WT	rep1 4u8c GAPDH	17.8688	17.5602	17.5829	17.6706	17.9693	0.298693	1.23003
																																							rep2 4u8c GAPDH	18.0392	18.4991	17.9476	18.162		-0.192654	0.874995
		qPCR program:																																					rep3 4u8c GAPDH	18.0881	18.0594	18.0785	18.0754		-0.106039	0.929135
																																							rep1 ut GAPDH	16.9069	17.1341	16.8858	16.9756		0.993726	1.99132
		50˚C	2 min																																				rep2 ut GAPDH	17.875	18.203	17.6859	17.9213		0.04805	1.03387
		95˚C	2 min																																				rep3 ut GAPDH	17.7184	17.5613	17.6018	17.6271		0.34217	1.26766
		95˚C	15 s	x40																																			rep1 8h Tm GAPDH	17.5239	17.4816	17.5057	17.5037		0.465583	1.38088
		60˚C	1 min																																				rep2 8h Tm GAPDH	18.3327	17.9236	18.4177	18.2247		-0.255368	0.837773
																																							rep3 8h Tm GAPDH	17.3424	17.3464	17.2322	17.307		0.662346	1.58265
																																							rep1 4u8c 8h Tm GAPDH	18.0155	18.1504	18.2001	18.122		-0.152657	0.899592
																																							rep2 4u8c 8h Tm GAPDH	18.487	18.161	18.5997	18.4159		-0.446605	0.733768
																																							rep3 4u8c 8h Tm GAPDH	18.2059	18.3094	18.3421	18.2858		-0.316457	0.80304
																																											0	0	0	1	1	1	0
																																											0		0	1	1	1	0
																																											0		0	1	1	1	0
																																											0		0	1	1	1	0
																																											0		0	1	1	1	0
																																											0		0	1	1	1	0
																																											0		0	1	1	1	0
																																											0		0	1	1	1	0
																																											0		0	1	1	1	0
																																											0		0	1	1	1	0
																																											0		0	1	1	1	0
																																											0		0	1	1	1	0
																																											0	0	0	1	1	1	0
																																											0		0	1	1	1	0
																																											0		0	1	1	1	0
																																											0		0	1	1	1	0
																																											0		0	1	1	1	0
																																											0		0	1	1	1	0
																																											0		0	1	1	1	0
																																											0		0	1	1	1	0
																																											0		0	1	1	1	0
																																											0		0	1	1	1	0
																																											0		0	1	1	1	0
																																											0		0	1	1	1	0
																																											0	0	0	1
																																											0		0	1
																																											0		0	1
																																											0		0	1
																																											0		0	1
																																											0		0	1
																																											0		0	1
																																											0		0	1
																																											0		0	1			Hgsnat
																																											0		0	1
																																											0		0	1
																																											0		0	1
																																											0	0	0	1			Bloc1s1
																																											0		0	1
																																											0		0	1
																																											0		0	1
																																											0		0	1
																																											0		0	1
																																											0		0	1
																																											0		0	1
																																											0		0	1
																																											0		0	1
																																											0		0	1
																																											0		0	1
[truncated: 6 more columns]

## Sheet: IRE1a III
01.03.2023
Quantification of RIDD targets
qPCR
	• quantify RIDD targets in in 4u8c and/or Tunicamycin treated (8h) and untreated WT (cDNA from rep1, rep2, rep3 01.03.2023 )
																															Replicate 1	Replicate 2	Replicate 3							Replicate 1	Replicate 2	Replicate 3	Mean Ct	Control group average Ct	delta Ct per bio rep per target	Relative Quantity 2^delta Ct (fold change prior to normalization)	Norm. factor GEOMEAN(RQ(Rpl27+GAPDH)	Norm. expression per bio rep (fold change after normalization)	Log2 norm. expression (log transformed fold change after to normalization)
																												RT										WT	rep1 4u8c Pdgfrb.2	29.6935	29.4989	29.3599	29.5174	29.6703	0.152865	1.11178	1.08337	1.02622	0.0373372
																												mock RT											rep2 4u8c Pdgfrb.2	29.8147	30.1395	29.7258	29.8933		-0.223013	0.856774	0.922421	0.928832	-0.106511
																																							rep3 4u8c Pdgfrb.2	29.6247	29.641	29.5347	29.6002		0.0701482	1.04982	1.00068	1.04912	0.0691736
																																							rep1 ut Pdgfrb.2	30.1816	29.9944	30.5438	30.24		-0.569662	0.673775	1.58005	0.426425	-1.22963
																																							rep2 ut Pdgfrb.2	30.3384	30.3139	30.4398	30.364		-0.693733	0.618252	1.09935	0.562378	-0.830388
																																							rep3 ut Pdgfrb.2	30.1245	30.1529	30.3824	30.2199		-0.549641	0.68319	1.16099	0.588456	-0.764993
																																							rep1 8h Tm Pdgfrb.2	29.7356	30.0983	30.1262	29.9867		-0.316372	0.803087	1.29176	0.621698	-0.685714
																																							rep2 8h Tm Pdgfrb.2	29.5186	29.8514	29.9429	29.771		-0.100689	0.932587	0.959036	0.972421	-0.0403467
																																							rep3 8h Tm Pdgfrb.2	29.9	29.7634	30.0194	29.8943		-0.223982	0.856199	1.37526	0.622574	-0.683683
																																							rep1 4u8c 8h Tm Pdgfrb.2	29.3413	29.0249	28.9232	29.0965		0.573835	1.48847	0.92597	1.60748	0.684797
																																							rep2 4u8c 8h Tm Pdgfrb.2	29.5373	28.832	28.9943	29.1212		0.549126	1.4632	0.825746	1.77197	0.825356
																																							rep3 4u8c 8h Tm Pdgfrb.2	29.0549	28.6349	28.6851	28.7916		0.878692	1.83871	0.905169	2.03134	1.02243
																																						WT					0	0	0	1	1.08337	0.923045	-0.115528
																																											0		0	1	0.922421	1.0841	0.116502
																																											0		0	1	1.00068	0.999325	-0.000974642
																																											0		0	1	1.58005	0.63289	-0.659973
																																											0		0	1	1.09935	0.909626	-0.136655
																																											0		0	1	1.16099	0.861336	-0.215352
																																											0		0	1	1.29176	0.774136	-0.369342
																																											0		0	1	0.959036	1.04271	0.0603425
	load 2 ul cDNA per well																																										0		0	1	1.37526	0.727137	-0.459701
	pipette master mix for each primer pair as shown below and add 5 ul per well																																										0		0	1	0.92597	1.07995	0.110963
																																											0		0	1	0.825746	1.21103	0.27623
		Sybr Assay				Primers			Product length (bp)																																		0		0	1	0.905169	1.10477	0.14374
						3241	cgPdgfrb.2S																						WT	rep1 4u8c Pdgfrb.2	NaN	NaN	NaN					WT	rep1 4u8c Rpl27.2	20.6402	20.6894	20.5012	20.6103	20.5426	-0.0676371	0.9542
		Number of Samples (per primer pair)		159		3242	cgPdgfrb.2AS		222																					rep2 4u8c Pdgfrb.2	NaN	NaN	NaN						rep2 4u8c Rpl27.2	20.6178	20.4954	20.6357	20.583		-0.0403513	0.972418
		Template cDNA		2																										rep3 4u8c Pdgfrb.2	NaN	NaN	NaN						rep3 4u8c Rpl27.2	20.5426	20.3666	20.3947	20.4346		0.107988	1.07772
		Reaction Volume		7																										rep1 ut Pdgfrb.2	NaN	NaN	NaN						rep1 ut Rpl27.2	20.2679	20.142	20.2392	20.2164		0.32622	1.25372
										Loading control																				rep2 ut Pdgfrb.2	NaN	NaN	NaN						rep2 ut Rpl27.2	20.3113	20.3114	20.3294	20.3174		0.22526	1.16899
		10µM p1		12.72																										rep3 ut Pdgfrb.2	NaN	NaN	NaN						rep3 ut Rpl27.2	20.4461	20.4083	20.5078	20.4541		0.088533	1.06329
		10µM p2		12.72						Loading control																				rep1 8h Tm Pdgfrb.2	NaN	NaN	NaN						rep1 8h Tm Rpl27.2	20.3308	20.2078	20.2699	20.2695		0.273101	1.2084
		dH2O		213.06																										rep2 8h Tm Pdgfrb.2	NaN	NaN	NaN						rep2 8h Tm Rpl27.2	20.42	20.3477	20.4561	20.4079		0.134683	1.09785
		PowerUp Master Mix		556.5																										rep3 8h Tm Pdgfrb.2	NaN	NaN	NaN						rep3 8h Tm Rpl27.2	20.2941	20.2575	20.3051	20.2856		0.257057	1.19504
																														rep1 4u8c 8h Tm Pdgfrb.2	NaN	NaN	NaN						rep1 4u8c 8h Tm Rpl27.2	20.5174	20.686	20.6323	20.6119		-0.0692684	0.953121
		Total		795																										rep2 4u8c 8h Tm Pdgfrb.2	NaN	NaN	NaN						rep2 4u8c 8h Tm Rpl27.2	20.6385	20.6332	20.6738	20.6485		-0.105856	0.929253
		Total per well		5																										rep3 4u8c 8h Tm Pdgfrb.2	NaN	NaN	NaN						rep3 4u8c 8h Tm Rpl27.2	20.4765	20.4827	20.5818	20.5136		0.0289761	1.02029
																																						WT	rep1 4u8c GAPDH	17.8688	17.5602	17.5829	17.6706	17.9693	0.298693	1.23003
																																							rep2 4u8c GAPDH	18.0392	18.4991	17.9476	18.162		-0.192654	0.874995
		qPCR program:																																					rep3 4u8c GAPDH	18.0881	18.0594	18.0785	18.0754		-0.106039	0.929135
																																							rep1 ut GAPDH	16.9069	17.1341	16.8858	16.9756		0.993726	1.99132
		50˚C	2 min																																				rep2 ut GAPDH	17.875	18.203	17.6859	17.9213		0.04805	1.03387
		95˚C	2 min																																				rep3 ut GAPDH	17.7184	17.5613	17.6018	17.6271		0.34217	1.26766
		95˚C	15 s	x40																																			rep1 8h Tm GAPDH	17.5239	17.4816	17.5057	17.5037		0.465583	1.38088
		60˚C	1 min																																				rep2 8h Tm GAPDH	18.3327	17.9236	18.4177	18.2247		-0.255368	0.837773
																																							rep3 8h Tm GAPDH	17.3424	17.3464	17.2322	17.307		0.662346	1.58265
																																							rep1 4u8c 8h Tm GAPDH	18.0155	18.1504	18.2001	18.122		-0.152657	0.899592
																																							rep2 4u8c 8h Tm GAPDH	18.487	18.161	18.5997	18.4159		-0.446605	0.733768
																																							rep3 4u8c 8h Tm GAPDH	18.2059	18.3094	18.3421	18.2858		-0.316457	0.80304
																																											0	0	0	1	1	1	0
																																											0		0	1	1	1	0
																																											0		0	1	1	1	0
																																											0		0	1	1	1	0
																																											0		0	1	1	1	0
																																											0		0	1	1	1	0
																																											0		0	1	1	1	0
																																											0		0	1	1	1	0
																																											0		0	1	1	1	0
																																											0		0	1	1	1	0
																																											0		0	1	1	1	0
																																											0		0	1	1	1	0
																																											0	0	0	1	1	1	0
																																											0		0	1	1	1	0
																																											0		0	1	1	1	0
																																											0		0	1	1	1	0
																																											0		0	1	1	1	0
																																											0		0	1	1	1	0
																																											0		0	1	1	1	0
																																											0		0	1	1	1	0
																																											0		0	1	1	1	0
																																											0		0	1	1	1	0
																																											0		0	1	1	1	0
																																											0		0	1	1	1	0
																																											0	0	0	1
																																											0		0	1
																																											0		0	1
																																											0		0	1
																																											0		0	1
																																											0		0	1
																																											0		0	1
																																											0		0	1
																																											0		0	1			Pdgfrsb
																																											0		0	1
																																											0		0	1
																																											0		0	1
																																											0	0	0	1
																																											0		0	1
																																											0		0	1
																																											0		0	1
																																											0		0	1			Pdgfrsb
																																											0		0	1
																																											0		0	1
																																											0		0	1
																																											0		0	1
																																											0		0	1
																																											0		0	1
																																											0		0	1
[truncated: 6 more columns]

## Sheet: IRE1aa + IRE1ab II
15.02.2022
Quantification of RIDD targets
qPCR
	• quantify RIDD targets in in 4u8c and/or Tunicamycin treated (8h) and untreated ⍺/⍺ clone 38 (cDNA from rep1 01.02.2023, rep2 06.02.2023, rep3 07.02.2023) and ⍺/β clone 133 (cDNA from rep1 08.02.2023, rep2 09.02.2023 and rep3 13.02.2023)
			4u8c			ut			8h Tm			8h Tm 4u8c			4u8c			ut			8h Tm			8h Tm 4u8c
			1	2	3	4	5	6	7	8	9	10	11	12	13	14	15	16	17	18	19	20	21	22	23	24					Replicate 1	Replicate 2	Replicate 3							Replicate 1	Replicate 2	Replicate 3	Mean Ct	Control group average Ct	delta Ct per bio rep per target	Relative Quantity 2^delta Ct (fold change prior to normalization)	Norm. factor GEOMEAN(RQ(Rpl27+GAPDH)	Norm. expression per bio rep (fold change after normalization)	Log2 norm. expression (log transformed fold change after to normalization)
⍺/⍺ 38	rep1	A	Hgsnat	Hgsnat	Hgsnat	Hgsnat	Hgsnat	Hgsnat	Hgsnat	Hgsnat	Hgsnat	Hgsnat	Hgsnat	Hgsnat	Bloc1s1	Bloc1s1	Bloc1s1	Bloc1s1	Bloc1s1	Bloc1s1	Bloc1s1	Bloc1s1	Bloc1s1	Bloc1s1	Bloc1s1	Bloc1s1		RT	⍺/⍺ 38	rep1 4u8c Hgsnat	NaN	NaN	NaN					⍺/⍺ 38	rep1 4u8c Hgsnat	26.2374	26.192	26.1648	26.1981	27.3556	1.15754	2.23076	1.94343	1.14785	0.198929
		B	Hgsnat	Hgsnat	Hgsnat	Hgsnat	Hgsnat	Hgsnat	Hgsnat	Hgsnat	Hgsnat	Hgsnat	Hgsnat	Hgsnat	Bloc1s1	Bloc1s1	Bloc1s1	Bloc1s1	Bloc1s1	Bloc1s1	Bloc1s1	Bloc1s1	Bloc1s1	Bloc1s1	Bloc1s1	Bloc1s1		mock RT		rep2 4u8c Hgsnat	NaN	NaN	NaN						rep2 4u8c Hgsnat	27.1321	27.0231	27.0813	27.0788		0.27676	1.21147	1.24801	0.970724	-0.0428677
	rep2	C	Hgsnat	Hgsnat	Hgsnat	Hgsnat	Hgsnat	Hgsnat	Hgsnat	Hgsnat	Hgsnat	Hgsnat	Hgsnat	Hgsnat	Bloc1s1	Bloc1s1	Bloc1s1	Bloc1s1	Bloc1s1	Bloc1s1	Bloc1s1	Bloc1s1	Bloc1s1	Bloc1s1	Bloc1s1	Bloc1s1				rep3 4u8c Hgsnat	NaN	NaN	NaN						rep3 4u8c Hgsnat	28.8597	28.7425	28.7675	28.7899		-1.4343	0.370027	0.4123	0.897472	-0.156061
		D	Hgsnat	Hgsnat	Hgsnat	Hgsnat	Hgsnat	Hgsnat	Hgsnat	Hgsnat	Hgsnat	Hgsnat	Hgsnat	Hgsnat	Bloc1s1	Bloc1s1	Bloc1s1	Bloc1s1	Bloc1s1	Bloc1s1	Bloc1s1	Bloc1s1	Bloc1s1	Bloc1s1	Bloc1s1	Bloc1s1				rep1 ut Hgsnat	NaN	NaN	NaN						rep1 ut Hgsnat	26.7439	26.5669	26.5642	26.625		0.730615	1.65935	2.04956	0.809613	-0.304696
	rep3	E	Hgsnat	Hgsnat	Hgsnat	Hgsnat	Hgsnat	Hgsnat	Hgsnat	Hgsnat	Hgsnat	Hgsnat	Hgsnat	Hgsnat	Bloc1s1	Bloc1s1	Bloc1s1	Bloc1s1	Bloc1s1	Bloc1s1	Bloc1s1	Bloc1s1	Bloc1s1	Bloc1s1	Bloc1s1	Bloc1s1				rep2 ut Hgsnat	NaN	NaN	NaN						rep2 ut Hgsnat	26.5418	26.491	26.5328	26.5219		0.833723	1.78228	2.16292	0.824014	-0.279259
		F	Hgsnat	Hgsnat	Hgsnat	Hgsnat	Hgsnat	Hgsnat	Hgsnat	Hgsnat	Hgsnat	Hgsnat	Hgsnat	Hgsnat	Bloc1s1	Bloc1s1	Bloc1s1	Bloc1s1	Bloc1s1	Bloc1s1	Bloc1s1	Bloc1s1	Bloc1s1	Bloc1s1	Bloc1s1	Bloc1s1				rep3 ut Hgsnat	NaN	NaN	NaN						rep3 ut Hgsnat	28.6273	28.4193	28.6669	28.5712		-1.21556	0.430605	0.599694	0.71804	-0.477864
⍺/β 133	rep1	G	Hgsnat	Hgsnat	Hgsnat	Hgsnat	Hgsnat	Hgsnat	Hgsnat	Hgsnat	Hgsnat	Hgsnat	Hgsnat	Hgsnat	Bloc1s1	Bloc1s1	Bloc1s1	Bloc1s1	Bloc1s1	Bloc1s1	Bloc1s1	Bloc1s1	Bloc1s1	Bloc1s1	Bloc1s1	Bloc1s1				rep1 8h Tm Hgsnat	NaN	NaN	NaN						rep1 8h Tm Hgsnat	26.3116	26.1784	26.9035	26.4645		0.891108	1.8546	2.04124	0.908566	-0.138337
		H	Hgsnat	Hgsnat	Hgsnat	Hgsnat	Hgsnat	Hgsnat	Hgsnat	Hgsnat	Hgsnat	Hgsnat	Hgsnat	Hgsnat	Bloc1s1	Bloc1s1	Bloc1s1	Bloc1s1	Bloc1s1	Bloc1s1	Bloc1s1	Bloc1s1	Bloc1s1	Bloc1s1	Bloc1s1	Bloc1s1				rep2 8h Tm Hgsnat	NaN	NaN	39.269						rep2 8h Tm Hgsnat	26.298	26.214	26.1874	26.2331		1.12245	2.17716	1.95943	1.11112	0.152014
	rep2	I	Hgsnat	Hgsnat	Hgsnat	Hgsnat	Hgsnat	Hgsnat	Hgsnat	Hgsnat	Hgsnat	Hgsnat	Hgsnat	Hgsnat	Bloc1s1	Bloc1s1	Bloc1s1	Bloc1s1	Bloc1s1	Bloc1s1	Bloc1s1	Bloc1s1	Bloc1s1	Bloc1s1	Bloc1s1	Bloc1s1				rep3 8h Tm Hgsnat	NaN	NaN	NaN						rep3 8h Tm Hgsnat	28.2542	28.3058	28.1666	28.2422		-0.886605	0.540886	0.71729	0.754068	-0.407233
		J	Hgsnat	Hgsnat	Hgsnat	Hgsnat	Hgsnat	Hgsnat	Hgsnat	Hgsnat	Hgsnat	Hgsnat	Hgsnat	Hgsnat	Bloc1s1	Bloc1s1	Bloc1s1	Bloc1s1	Bloc1s1	Bloc1s1	Bloc1s1	Bloc1s1	Bloc1s1	Bloc1s1	Bloc1s1	Bloc1s1				rep1 4u8c 8h Tm Hgsnat	NaN	NaN	NaN						rep1 4u8c 8h Tm Hgsnat	26.1513	26.1671	26.093	26.1371		1.21847	2.32699	0.863758	2.69404	1.42977
	rep3	K	Hgsnat	Hgsnat	Hgsnat	Hgsnat	Hgsnat	Hgsnat	Hgsnat	Hgsnat	Hgsnat	Hgsnat	Hgsnat	Hgsnat	Bloc1s1	Bloc1s1	Bloc1s1	Bloc1s1	Bloc1s1	Bloc1s1	Bloc1s1	Bloc1s1	Bloc1s1	Bloc1s1	Bloc1s1	Bloc1s1				rep2 4u8c 8h Tm Hgsnat	NaN	NaN	NaN						rep2 4u8c 8h Tm Hgsnat	26.1137	26.1859	26.0281	26.1092		1.24638	2.37245	0.936393	2.5336	1.34119
		L	Hgsnat	Hgsnat	Hgsnat	Hgsnat	Hgsnat	Hgsnat	Hgsnat	Hgsnat	Hgsnat	Hgsnat	Hgsnat	Hgsnat	Bloc1s1	Bloc1s1	Bloc1s1	Bloc1s1	Bloc1s1	Bloc1s1	Bloc1s1	Bloc1s1	Bloc1s1	Bloc1s1	Bloc1s1	Bloc1s1				rep3 4u8c 8h Tm Hgsnat	NaN	NaN	NaN						rep3 4u8c 8h Tm Hgsnat	27.8745	27.8307	27.805	27.8367		-0.481124	0.716419	0.426622	1.67928	0.747846
		M																											⍺/⍺ 38	rep1 4u8c Bloc1s1	NaN	NaN	NaN					⍺/⍺ 38	rep1 4u8c Bloc1s1	21.6426	21.6095	21.7408	21.6643	23.1187	1.45442	2.74046	1.94343	1.41011	0.495811
		N																												rep2 4u8c Bloc1s1	NaN	NaN	NaN						rep2 4u8c Bloc1s1	23.1341	22.8009	22.7878	22.9076		0.211139	1.1576	1.24801	0.92756	-0.108488
		O	Hgsnat	Hgsnat	Hgsnat																									rep3 4u8c Bloc1s1	NaN	NaN	NaN						rep3 4u8c Bloc1s1	24.8891	24.6783	24.7854	24.7843		-1.66556	0.315222	0.4123	0.764547	-0.387323
		P	Bloc1s1	Bloc1s1	Bloc1s1																									rep1 ut Bloc1s1	NaN	NaN	NaN						rep1 ut Bloc1s1	22.3651	22.2999	25.2646	23.3099		-0.191162	0.8759	2.04956	0.427361	-1.22647
																														rep2 ut Bloc1s1	NaN	NaN	NaN						rep2 ut Bloc1s1	22.6203	22.6325	22.7854	22.6794		0.439292	1.35594	2.16292	0.626901	-0.67369
																														rep3 ut Bloc1s1	NaN	NaN	NaN						rep3 ut Bloc1s1	24.8632	24.892	24.8553	24.8701		-1.75142	0.29701	0.599694	0.495269	-1.01371
																														rep1 8h Tm Bloc1s1	NaN	NaN	NaN						rep1 8h Tm Bloc1s1	22.4927	22.4129	22.4798	22.4618		0.656899	1.57669	2.04124	0.772418	-0.372546
																														rep2 8h Tm Bloc1s1	NaN	NaN	NaN						rep2 8h Tm Bloc1s1	22.8362	22.4966	22.6058	22.6462		0.472515	1.38753	1.95943	0.708126	-0.497921
	load 2 ul cDNA per well																													rep3 8h Tm Bloc1s1	NaN	NaN	NaN						rep3 8h Tm Bloc1s1	25.0957	24.9023	24.9675	24.9885		-1.86976	0.273619	0.71729	0.381462	-1.39039
	pipette master mix for each primer pair as shown below and add 5 ul per well																													rep1 4u8c 8h Tm Bloc1s1	NaN	NaN	NaN						rep1 4u8c 8h Tm Bloc1s1	22.5195	22.6575	22.5797	22.5855		0.533177	1.44711	0.863758	1.67537	0.744478
																														rep2 4u8c 8h Tm Bloc1s1	NaN	NaN	NaN						rep2 4u8c 8h Tm Bloc1s1	22.6526	22.6626	22.905	22.7401		0.378665	1.30014	0.936393	1.38845	0.473479
		Sybr Assay				Primers			Product length (bp)																					rep3 4u8c 8h Tm Bloc1s1	NaN	NaN	NaN						rep3 4u8c 8h Tm Bloc1s1	24.5853	24.7294	24.7428	24.6858		-1.56709	0.337488	0.426622	0.791071	-0.338121
						3235	cgHgsnat.1S																						⍺/⍺ 38									⍺/⍺ 38	rep1 4u8c Rpl27.2	17.7713	17.4799	17.5871	17.6128	18.7002	1.08736	2.12485
		Number of Samples (per primer pair)		165		3236	cgHgsnat.1AS		162																														rep2 4u8c Rpl27.2	17.7449	17.652	17.866	17.7543		0.945857	1.92633
		Template cDNA		2		52	MmBlos1.1S																																rep3 4u8c Rpl27.2	20.6773	20.8063	20.7165	20.7334		-2.03322	0.244309
		Reaction Volume		7		53	MmBlos1.2AS		213																														rep1 ut Rpl27.2	17.1095	17.1228	17.0346	17.089		1.61118	3.05501
																																							rep2 ut Rpl27.2	17.1673	17.1789	17.1503	17.1655		1.53466	2.89721
		10µM p1		13.2																																			rep3 ut Rpl27.2	20.6331	20.4837	20.6373	20.5847		-1.88455	0.270828
		10µM p2		13.2																																			rep1 8h Tm Rpl27.2	17.6198	17.6012	17.5726	17.5979		1.10231	2.14698
		dH2O		221.1																																			rep2 8h Tm Rpl27.2	17.5145	17.4252	17.625	17.5216		1.17856	2.26351
		PowerUp Master Mix		577.5																																			rep3 8h Tm Rpl27.2	20.4834	20.4369	20.414	20.4447		-1.74458	0.29842
																																							rep1 4u8c 8h Tm Rpl27.2	18.3057	18.5619	18.4858	18.4511		0.249029	1.18841
		Total		825																																			rep2 4u8c 8h Tm Rpl27.2	17.8952	18.0572	17.9416	17.9647		0.73549	1.66496
		Total per well		5																																			rep3 4u8c 8h Tm Rpl27.2	20.7037	20.7324	20.7933	20.7431		-2.04297	0.242664
																													⍺/⍺ 38									⍺/⍺ 38	rep1 4u8c GAPDH	17.6888	17.4949	17.6102	17.598	18.4278	0.829852	1.7775
																																							rep2 4u8c GAPDH	18.6774	18.8362	18.6897	18.7344		-0.306602	0.808544
		qPCR program:																																					rep3 4u8c GAPDH	18.9562	18.963	18.934	18.9511		-0.523249	0.695803
																																							rep1 ut GAPDH	17.8141	18.0069	18.0841	17.9684		0.459446	1.37501
		50˚C	2 min																																				rep2 ut GAPDH	17.6263	17.8402	17.7431	17.7365		0.691299	1.61474
		95˚C	2 min																																				rep3 ut GAPDH	17.8887	18.0658	18.1016	18.0187		0.409152	1.32791
		95˚C	15 s	x40																																			rep1 8h Tm GAPDH	16.8131	17.6783	17.9223	17.4712		0.95658	1.9407
		60˚C	1 min																																				rep2 8h Tm GAPDH	17.0924	17.8244	18.0797	17.6655		0.762314	1.69621
																																							rep3 8h Tm GAPDH	17.0232	17.883	18.0197	17.642		0.785838	1.72409
																																							rep1 4u8c 8h Tm GAPDH	19.0774	19.1416	19.0793	19.0995		-0.67163	0.627797
																																							rep2 4u8c 8h Tm GAPDH	18.8853	19.7547	19.4188	19.3529		-0.925118	0.526638
																																							rep3 4u8c 8h Tm GAPDH	18.8131	18.936	18.7793	18.8428		-0.41497	0.750035
																													⍺/β 133	rep1 4u8c Hgsnat	NaN	NaN	NaN					⍺/β 133	rep1 4u8c Hgsnat	28.7042	28.5455	28.7638	28.6711	28.4584	-0.212747	0.862893	0.813213	1.06109	0.085547
																														rep2 4u8c Hgsnat	NaN	NaN	NaN						rep2 4u8c Hgsnat	28.6714	28.572	28.5348	28.5927		-0.134314	0.911103	1.16377	0.782889	-0.353121
																														rep3 4u8c Hgsnat	NaN	NaN	NaN						rep3 4u8c Hgsnat	28.0802	28.1233	28.1305	28.1113		0.347061	1.27197	1.05664	1.20378	0.267574
																														rep1 ut Hgsnat	NaN	NaN	NaN						rep1 ut Hgsnat	28.8223	28.6947	28.6502	28.7224		-0.264	0.832776	1.03081	0.807883	-0.307781
																														rep2 ut Hgsnat	NaN	NaN	39.0878						rep2 ut Hgsnat	28.3103	28.1161	28.1971	28.2078		0.250551	1.18966	1.25865	0.945191	-0.0813216
																														rep3 ut Hgsnat	NaN	NaN	NaN						rep3 ut Hgsnat	28.2102	28.175	28.048	28.1444		0.313993	1.24314	1.48244	0.838579	-0.253982
																														rep1 8h Tm Hgsnat	NaN	NaN	NaN						rep1 8h Tm Hgsnat	28.5458	28.5735	28.4739	28.5311		-0.0726577	0.950885	1.08117	0.879494	-0.185254
																														rep2 8h Tm Hgsnat	NaN	NaN	NaN						rep2 8h Tm Hgsnat	28.7153	28.7937	28.6752	28.7281		-0.269672	0.829508	1.53938	0.538859	-0.89202
																														rep3 8h Tm Hgsnat	NaN	NaN	NaN						rep3 8h Tm Hgsnat	28.0532	27.8612	27.9469	27.9538		0.504626	1.41876	1.43344	0.989755	-0.0148568
																														rep1 4u8c 8h Tm Hgsnat	NaN	NaN	NaN						rep1 4u8c 8h Tm Hgsnat	28.1972	28.1511	28.2175	28.1886		0.26981	1.20565	0.657771	1.83293	0.874153
																														rep2 4u8c 8h Tm Hgsnat	NaN	NaN	NaN						rep2 4u8c 8h Tm Hgsnat	27.8283	27.7548	27.8385	27.8072		0.65119	1.57046	0.841136	1.86707	0.900778
																														rep3 4u8c 8h Tm Hgsnat	NaN	NaN	NaN						rep3 4u8c 8h Tm Hgsnat	27.4245	27.4831	27.502	27.4699		0.988542	1.98418	0.895488	2.21575	1.1478
																													⍺/β 133	rep1 4u8c Bloc1s1	NaN	NaN	NaN					⍺/β 133	rep1 4u8c Bloc1s1	25.0246	25.1101	25.0023	25.0457	24.6371	-0.408521	0.753395	0.813213	0.926443	-0.110226
																														rep2 4u8c Bloc1s1	NaN	NaN	NaN						rep2 4u8c Bloc1s1	24.6521	24.8367	24.5946	24.6945		-0.057322	0.961046	1.16377	0.825804	-0.276129
																														rep3 4u8c Bloc1s1	NaN	NaN	NaN						rep3 4u8c Bloc1s1	24.1734	24.1795	24.1609	24.1713		0.465843	1.38112	1.05664	1.30709	0.386355
																														rep1 ut Bloc1s1	NaN	NaN	NaN						rep1 ut Bloc1s1	25.0859	25.1187	25.0828	25.0958		-0.458665	0.727659	1.03081	0.705909	-0.502447
																														rep2 ut Bloc1s1	NaN	NaN	NaN						rep2 ut Bloc1s1	24.4365	24.4206	24.4974	24.4515		0.185635	1.13732	1.25865	0.903604	-0.146237
																														rep3 ut Bloc1s1	NaN	NaN	NaN						rep3 ut Bloc1s1	24.5332	24.5631	24.4547	24.517		0.120135	1.08684	1.48244	0.73314	-0.44784
																														rep1 8h Tm Bloc1s1	NaN	NaN	NaN						rep1 8h Tm Bloc1s1	25.3805	25.1059	25.2502	25.2456		-0.608425	0.655913	1.08117	0.606668	-0.721021
																														rep2 8h Tm Bloc1s1	NaN	NaN	NaN						rep2 8h Tm Bloc1s1	25.3148	25.2219	25.1667	25.2345		-0.597333	0.660974	1.53938	0.429378	-1.21968
																														rep3 8h Tm Bloc1s1	NaN	NaN	NaN						rep3 8h Tm Bloc1s1	24.8693	24.4795	24.8053	24.718		-0.0809028	0.945466	1.43344	0.659578	-0.600386
																														rep1 4u8c 8h Tm Bloc1s1	NaN	NaN	NaN						rep1 4u8c 8h Tm Bloc1s1	25.0081	25.5988	24.9189	25.1753		-0.538156	0.688651	0.657771	1.04695	0.0661868
																														rep2 4u8c 8h Tm Bloc1s1	NaN	NaN	NaN						rep2 4u8c 8h Tm Bloc1s1	24.484	24.5833	24.5234	24.5302		0.106915	1.07692	0.841136	1.28032	0.356503
																														rep3 4u8c 8h Tm Bloc1s1	NaN	NaN	NaN						rep3 4u8c 8h Tm Bloc1s1	24.1046	24.104	24.1941	24.1342		0.50291	1.41707	0.895488	1.58245	0.662164
																													⍺/β 133									⍺/β 133	rep1 4u8c Rpl27.2	21.1928	21.2503	21.1622	21.2018	20.8212	-0.380579	0.768129
																																							rep2 4u8c Rpl27.2	20.4371	20.6172	20.4916	20.5153		0.305871	1.23616
																																							rep3 4u8c Rpl27.2	20.7932	20.718	20.7281	20.7465		0.0747076	1.05315
																																							rep1 ut Rpl27.2	21.138	21.0133	21.0772	21.0762		-0.255004	0.837985
																																							rep2 ut Rpl27.2	20.615	20.5236	20.5941	20.5775		0.243634	1.18397
																																							rep3 ut Rpl27.2	20.1561	20.5278	20.6106	20.4315		0.389649	1.31007
																																							rep1 8h Tm Rpl27.2	21.2792	21.1356	21.1411	21.1853		-0.364142	0.776931
																																							rep2 8h Tm Rpl27.2	20.3729	20.5588	20.3008	20.4108		0.410352	1.32901
																																							rep3 8h Tm Rpl27.2	20.703	20.7289	20.5896	20.6738		0.147334	1.10752			Hgsnat
																																							rep1 4u8c 8h Tm Rpl27.2	21.3035	21.3691	21.3976	21.3567		-0.535561	0.689891
																																							rep2 4u8c 8h Tm Rpl27.2	21.0361	20.6814	20.9809	20.8994		-0.0782638	0.947197
																																							rep3 4u8c 8h Tm Rpl27.2	21.0834	20.9746	21.0977	21.0519		-0.23071	0.852215
																													⍺/β 133									⍺/β 133	rep1 4u8c GAPDH	18.6619	18.755	18.6687	18.6952	18.4792	-0.21601	0.860943			Bloc1s1
																																							rep2 4u8c GAPDH	18.3859	18.3476	18.309	18.3475		0.131743	1.09562
																																							rep3 4u8c GAPDH	18.3433	18.4478	18.3937	18.395		0.0842672	1.06015
																																							rep1 ut GAPDH	18.1533	18.1462	18.1105	18.1367		0.342568	1.26801
																																							rep2 ut GAPDH	18.1099	18.0407	18.0268	18.0591		0.42011	1.33803			Hgsnat
																																							rep3 ut GAPDH	17.6806	17.8811	17.6371	17.7329		0.7463	1.67749
																																							rep1 8h Tm GAPDH	17.3555	18.6517	17.6625	17.8899		0.589335	1.50455
																																							rep2 8h Tm GAPDH	16.8111	17.9118	18.2118	17.6449		0.834343	1.78304
																																							rep3 8h Tm GAPDH	17.7542	17.4818	17.5267	17.5876		0.891632	1.85527			Bloc1s1
																																							rep1 4u8c 8h Tm GAPDH	19.1114	19.1633	19.1824	19.1524		-0.673125	0.627147
																																							rep2 4u8c 8h Tm GAPDH	18.9679	18.9116	18.8209	18.9001		-0.420913	0.746952
																																							rep3 4u8c 8h Tm GAPDH	18.6407	18.549	18.5114	18.567		-0.0877974	0.940958
[truncated: 6 more columns]

## Sheet: IRE1aa + IRE1ab III
16.02.2022
Quantification of RIDD targets
qPCR
	• quantify RIDD targets in in 4u8c and/or Tunicamycin treated (8h) and untreated ⍺/⍺ clone 38 (cDNA from rep1 01.02.2023, rep2 06.02.2023, rep3 07.02.2023) and ⍺/β clone 133 (cDNA from rep1 08.02.2023, rep2 09.02.2023 and rep3 13.02.2023)
																															Replicate 1	Replicate 2	Replicate 3							Replicate 1	Replicate 2	Replicate 3	Mean Ct	Control group average Ct	delta Ct per bio rep per target	Relative Quantity 2^delta Ct (fold change prior to normalization)	Norm. factor GEOMEAN(RQ(Rpl27+GAPDH)	Norm. expression per bio rep (fold change after normalization)	Log2 norm. expression (log transformed fold change after to normalization)
			4u8c			ut			8h Tm			8h Tm 4u8c			4u8c			ut			8h Tm			8h Tm 4u8c				RT	⍺/⍺ 38	rep1 4u8c Pdgfrb.2	NaN	NaN	NaN					⍺/⍺ 38	rep1 4u8c Pdgfrb.2	27.0427	27.0506	27.0114	27.0349	28.2016	1.16669	2.24496	1.94343	1.15515	0.208083
			1	2	3	4	5	6	7	8	9	10	11	12	13	14	15	16	17	18	19	20	21	22	23	24		mock RT		rep2 4u8c Pdgfrb.2	NaN	NaN	NaN						rep2 4u8c Pdgfrb.2	27.8619	27.1698	27.588	27.5399		0.661688	1.58193	1.24801	1.26757	0.342061
⍺/⍺ 38	rep1	A	Pdgfrb.2	Pdgfrb.2	Pdgfrb.2	Pdgfrb.2	Pdgfrb.2	Pdgfrb.2	Pdgfrb.2	Pdgfrb.2	Pdgfrb.2	Pdgfrb.2	Pdgfrb.2	Pdgfrb.2																rep3 4u8c Pdgfrb.2	NaN	NaN	NaN						rep3 4u8c Pdgfrb.2	30.1147	29.8916	30.0835	30.0299		-1.82838	0.281581	0.4123	0.682952	-0.550144
		B	Pdgfrb.2	Pdgfrb.2	Pdgfrb.2	Pdgfrb.2	Pdgfrb.2	Pdgfrb.2	Pdgfrb.2	Pdgfrb.2	Pdgfrb.2	Pdgfrb.2	Pdgfrb.2	Pdgfrb.2																rep1 ut Pdgfrb.2	NaN	NaN	NaN						rep1 ut Pdgfrb.2	27.3681	27.3637	27.0357	27.2558		0.945721	1.92615	2.04956	0.93979	-0.0895897
	rep2	C	Pdgfrb.2	Pdgfrb.2	Pdgfrb.2	Pdgfrb.2	Pdgfrb.2	Pdgfrb.2	Pdgfrb.2	Pdgfrb.2	Pdgfrb.2	Pdgfrb.2	Pdgfrb.2	Pdgfrb.2																rep2 ut Pdgfrb.2	NaN	NaN	NaN						rep2 ut Pdgfrb.2	27.1801	27.0669	27.4022	27.2164		0.985161	1.97953	2.16292	0.915213	-0.127821
		D	Pdgfrb.2	Pdgfrb.2	Pdgfrb.2	Pdgfrb.2	Pdgfrb.2	Pdgfrb.2	Pdgfrb.2	Pdgfrb.2	Pdgfrb.2	Pdgfrb.2	Pdgfrb.2	Pdgfrb.2																rep3 ut Pdgfrb.2	36.6414	NaN	NaN						rep3 ut Pdgfrb.2	29.6751	29.3631	32.2519	30.4301		-2.22849	0.213382	0.599694	0.355818	-1.49079
	rep3	E	Pdgfrb.2	Pdgfrb.2	Pdgfrb.2	Pdgfrb.2	Pdgfrb.2	Pdgfrb.2	Pdgfrb.2	Pdgfrb.2	Pdgfrb.2	Pdgfrb.2	Pdgfrb.2	Pdgfrb.2																rep1 8h Tm Pdgfrb.2	NaN	NaN	NaN						rep1 8h Tm Pdgfrb.2	26.7201	26.4559	27.4941	26.89		1.31154	2.48207	2.04124	1.21596	0.282097
		F	Pdgfrb.2	Pdgfrb.2	Pdgfrb.2	Pdgfrb.2	Pdgfrb.2	Pdgfrb.2	Pdgfrb.2	Pdgfrb.2	Pdgfrb.2	Pdgfrb.2	Pdgfrb.2	Pdgfrb.2																rep2 8h Tm Pdgfrb.2	NaN	NaN	NaN						rep2 8h Tm Pdgfrb.2	26.2692	26.2955	26.3695	26.3114		1.89016	3.70677	1.95943	1.89176	0.919726
⍺/β 133	rep1	G	Pdgfrb.2	Pdgfrb.2	Pdgfrb.2	Pdgfrb.2	Pdgfrb.2	Pdgfrb.2	Pdgfrb.2	Pdgfrb.2	Pdgfrb.2	Pdgfrb.2	Pdgfrb.2	Pdgfrb.2																rep3 8h Tm Pdgfrb.2	NaN	NaN	NaN						rep3 8h Tm Pdgfrb.2	28.3317	28.3358	28.4719	28.3798		-0.178262	0.883767	0.71729	1.23209	0.30111
		H	Pdgfrb.2	Pdgfrb.2	Pdgfrb.2	Pdgfrb.2	Pdgfrb.2	Pdgfrb.2	Pdgfrb.2	Pdgfrb.2	Pdgfrb.2	Pdgfrb.2	Pdgfrb.2	Pdgfrb.2																rep1 4u8c 8h Tm Pdgfrb.2	NaN	NaN	NaN						rep1 4u8c 8h Tm Pdgfrb.2	26.7201	27.0738	26.5714	26.7885		1.41311	2.66311	0.863758	3.08317	1.62441
	rep2	I	Pdgfrb.2	Pdgfrb.2	Pdgfrb.2	Pdgfrb.2	Pdgfrb.2	Pdgfrb.2	Pdgfrb.2	Pdgfrb.2	Pdgfrb.2	Pdgfrb.2	Pdgfrb.2	Pdgfrb.2																rep2 4u8c 8h Tm Pdgfrb.2	NaN	NaN	NaN						rep2 4u8c 8h Tm Pdgfrb.2	26.2617	26.2178	26.2175	26.2324		1.96921	3.91553	0.936393	4.1815	2.06402
		J	Pdgfrb.2	Pdgfrb.2	Pdgfrb.2	Pdgfrb.2	Pdgfrb.2	Pdgfrb.2	Pdgfrb.2	Pdgfrb.2	Pdgfrb.2	Pdgfrb.2	Pdgfrb.2	Pdgfrb.2																rep3 4u8c 8h Tm Pdgfrb.2	NaN	NaN	NaN						rep3 4u8c 8h Tm Pdgfrb.2	28.5759	28.7315	28.7156	28.6743		-0.472776	0.720577	0.426622	1.68903	0.756194
	rep3	K	Pdgfrb.2	Pdgfrb.2	Pdgfrb.2	Pdgfrb.2	Pdgfrb.2	Pdgfrb.2	Pdgfrb.2	Pdgfrb.2	Pdgfrb.2	Pdgfrb.2	Pdgfrb.2	Pdgfrb.2																								⍺/⍺ 38					0	0	0	1	1.94343	0.514553	-0.958608
		L	Pdgfrb.2	Pdgfrb.2	Pdgfrb.2	Pdgfrb.2	Pdgfrb.2	Pdgfrb.2	Pdgfrb.2	Pdgfrb.2	Pdgfrb.2	Pdgfrb.2	Pdgfrb.2	Pdgfrb.2																													0		0	1	1.24801	0.801277	-0.319627
		M																																									0		0	1	0.4123	2.42542	1.27824
		N																																									0		0	1	2.04956	0.487911	-1.03531
		O																																									0		0	1	2.16292	0.462337	-1.11298
		P	Pdgfrb.2	Pdgfrb.2	Pdgfrb.2																																						0		0	1	0.599694	1.66752	0.737701
																																											0		0	1	2.04124	0.489899	-1.02944
																																											0		0	1	1.95943	0.510351	-0.970437
	load 2 ul cDNA per well																																										0		0	1	0.71729	1.39414	0.479372
	pipette master mix for each primer pair as shown below and add 5 ul per well																																										0		0	1	0.863758	1.15773	0.211301
																																											0		0	1	0.936393	1.06793	0.094814
		Sybr Assay				Primers			Product length (bp)																																		0		0	1	0.426622	2.344	1.22897
						3241	cgPdgfrb.2S																															⍺/⍺ 38	rep1 4u8c Rpl27.2	17.7713	17.4799	17.5871	17.6128	18.7002	1.08736	2.12485
		Number of Samples (per primer pair)		160		3242	cgPdgfrb.2AS		222																														rep2 4u8c Rpl27.2	17.7449	17.652	17.866	17.7543		0.945857	1.92633
		Template cDNA		2																																			rep3 4u8c Rpl27.2	20.6773	20.8063	20.7165	20.7334		-2.03322	0.244309
		Reaction Volume		7																																			rep1 ut Rpl27.2	17.1095	17.1228	17.0346	17.089		1.61118	3.05501
										Loading control																													rep2 ut Rpl27.2	17.1673	17.1789	17.1503	17.1655		1.53466	2.89721
		10µM p1		12.8																																			rep3 ut Rpl27.2	20.6331	20.4837	20.6373	20.5847		-1.88455	0.270828
		10µM p2		12.8						Loading control																													rep1 8h Tm Rpl27.2	17.6198	17.6012	17.5726	17.5979		1.10231	2.14698
		dH2O		214.4																																			rep2 8h Tm Rpl27.2	17.5145	17.4252	17.625	17.5216		1.17856	2.26351
		PowerUp Master Mix		560																																			rep3 8h Tm Rpl27.2	20.4834	20.4369	20.414	20.4447		-1.74458	0.29842
																																							rep1 4u8c 8h Tm Rpl27.2	18.3057	18.5619	18.4858	18.4511		0.249029	1.18841
		Total		800																																			rep2 4u8c 8h Tm Rpl27.2	17.8952	18.0572	17.9416	17.9647		0.73549	1.66496
		Total per well		5																																			rep3 4u8c 8h Tm Rpl27.2	20.7037	20.7324	20.7933	20.7431		-2.04297	0.242664
																													⍺/⍺ 38									⍺/⍺ 38	rep1 4u8c GAPDH	17.6888	17.4949	17.6102	17.598	18.4278	0.829852	1.7775
																																							rep2 4u8c GAPDH	18.6774	18.8362	18.6897	18.7344		-0.306602	0.808544
		qPCR program:																																					rep3 4u8c GAPDH	18.9562	18.963	18.934	18.9511		-0.523249	0.695803
																																							rep1 ut GAPDH	17.8141	18.0069	18.0841	17.9684		0.459446	1.37501
		50˚C	2 min																																				rep2 ut GAPDH	17.6263	17.8402	17.7431	17.7365		0.691299	1.61474
		95˚C	2 min																																				rep3 ut GAPDH	17.8887	18.0658	18.1016	18.0187		0.409152	1.32791
		95˚C	15 s	x40																																			rep1 8h Tm GAPDH	16.8131	17.6783	17.9223	17.4712		0.95658	1.9407
		60˚C	1 min																																				rep2 8h Tm GAPDH	17.0924	17.8244	18.0797	17.6655		0.762314	1.69621
																																							rep3 8h Tm GAPDH	17.0232	17.883	18.0197	17.642		0.785838	1.72409
																																							rep1 4u8c 8h Tm GAPDH	19.0774	19.1416	19.0793	19.0995		-0.67163	0.627797
																																							rep2 4u8c 8h Tm GAPDH	18.8853	19.7547	19.4188	19.3529		-0.925118	0.526638
																																							rep3 4u8c 8h Tm GAPDH	18.8131	18.936	18.7793	18.8428		-0.41497	0.750035
																													⍺/β 133	rep1 4u8c Pdgfrb.2	NaN	NaN	NaN					⍺/β 133	rep1 4u8c Pdgfrb.2	29.9674	30.1997	29.9697	30.0456	29.3725	-0.673088	0.627163	0.813213	0.771215	-0.374794
																														rep2 4u8c Pdgfrb.2	NaN	NaN	NaN						rep2 4u8c Pdgfrb.2	29.236	29.3981	29.6749	29.4363		-0.0638494	0.956708	1.16377	0.822076	-0.282656
																														rep3 4u8c Pdgfrb.2	NaN	NaN	NaN						rep3 4u8c Pdgfrb.2	28.5842	28.674	28.6485	28.6356		0.736938	1.66663	1.05664	1.57729	0.65745
																														rep1 ut Pdgfrb.2	NaN	NaN	NaN						rep1 ut Pdgfrb.2	29.2875	29.0148	29.2669	29.1897		0.182779	1.13507	1.03081	1.10114	0.138998
																														rep2 ut Pdgfrb.2	NaN	NaN	NaN						rep2 ut Pdgfrb.2	29.3414	29.2775	29.3133	29.3107		0.0617702	1.04375	1.25865	0.829261	-0.270102
																														rep3 ut Pdgfrb.2	NaN	NaN	NaN						rep3 ut Pdgfrb.2	29.2347	28.9291	28.6275	28.9304		0.442102	1.35858	1.48244	0.916449	-0.125873
																														rep1 8h Tm Pdgfrb.2	NaN	NaN	NaN						rep1 8h Tm Pdgfrb.2	29.6502	29.8207	29.2319	29.5676		-0.195109	0.873507	1.08117	0.807926	-0.307706
																														rep2 8h Tm Pdgfrb.2	NaN	NaN	NaN						rep2 8h Tm Pdgfrb.2	29.3328	29.1289	29.1167	29.1928		0.179708	1.13265	1.53938	0.735788	-0.442639
																														rep3 8h Tm Pdgfrb.2	NaN	NaN	NaN						rep3 8h Tm Pdgfrb.2	28.4515	28.0932	28.3127	28.2858		1.0867	2.12387	1.43344	1.48166	0.567213
																														rep1 4u8c 8h Tm Pdgfrb.2	36.3993	NaN	NaN						rep1 4u8c 8h Tm Pdgfrb.2	28.4496	28.3165	28.4952	28.4204		0.952056	1.93463	0.657771	2.94119	1.5564
																														rep2 4u8c 8h Tm Pdgfrb.2	NaN	NaN	NaN						rep2 4u8c 8h Tm Pdgfrb.2	28.2781	28.3393	28.0911	28.2362		1.13633	2.19822	0.841136	2.61339	1.38592
																														rep3 4u8c 8h Tm Pdgfrb.2	NaN	NaN	36.7246						rep3 4u8c 8h Tm Pdgfrb.2	27.8617	27.8611	27.9673	27.8967		1.47582	2.78141	0.895488	3.10603	1.63507
																																						⍺/β 133					0	0	0	1	0.813213	1.22969	0.298294
																																											0		0	1	1.16377	0.859276	-0.218807
																																											0		0	1	1.05664	0.946394	-0.0794874
																																											0		0	1	1.03081	0.970109	-0.0437818
																																											0		0	1	1.25865	0.794505	-0.331872
																																											0		0	1	1.48244	0.674563	-0.567975
																																											0		0	1	1.08117	0.924922	-0.112597
																																											0		0	1	1.53938	0.649613	-0.622347
																																											0		0	1	1.43344	0.697622	-0.519483
																																											0		0	1	0.657771	1.52029	0.604343
																																											0		0	1	0.841136	1.18887	0.249588
																																											0		0	1	0.895488	1.11671	0.159254
																																						⍺/β 133	rep1 4u8c Rpl27.2	21.1928	21.2503	21.1622	21.2018	20.8212	-0.380579	0.768129
																																							rep2 4u8c Rpl27.2	20.4371	20.6172	20.4916	20.5153		0.305871	1.23616
																																							rep3 4u8c Rpl27.2	20.7932	20.718	20.7281	20.7465		0.0747076	1.05315
																																							rep1 ut Rpl27.2	21.138	21.0133	21.0772	21.0762		-0.255004	0.837985
																																							rep2 ut Rpl27.2	20.615	20.5236	20.5941	20.5775		0.243634	1.18397
																																							rep3 ut Rpl27.2	20.1561	20.5278	20.6106	20.4315		0.389649	1.31007
																																							rep1 8h Tm Rpl27.2	21.2792	21.1356	21.1411	21.1853		-0.364142	0.776931
																																							rep2 8h Tm Rpl27.2	20.3729	20.5588	20.3008	20.4108		0.410352	1.32901
																																							rep3 8h Tm Rpl27.2	20.703	20.7289	20.5896	20.6738		0.147334	1.10752			Pdgfrsb
																																							rep1 4u8c 8h Tm Rpl27.2	21.3035	21.3691	21.3976	21.3567		-0.535561	0.689891
																																							rep2 4u8c 8h Tm Rpl27.2	21.0361	20.6814	20.9809	20.8994		-0.0782638	0.947197
																																							rep3 4u8c 8h Tm Rpl27.2	21.0834	20.9746	21.0977	21.0519		-0.23071	0.852215
																																						⍺/β 133	rep1 4u8c GAPDH	18.6619	18.755	18.6687	18.6952	18.4792	-0.21601	0.860943
																																							rep2 4u8c GAPDH	18.3859	18.3476	18.309	18.3475		0.131743	1.09562
																																							rep3 4u8c GAPDH	18.3433	18.4478	18.3937	18.395		0.0842672	1.06015
																																							rep1 ut GAPDH	18.1533	18.1462	18.1105	18.1367		0.342568	1.26801
																																							rep2 ut GAPDH	18.1099	18.0407	18.0268	18.0591		0.42011	1.33803			Pdgfrsb
																																							rep3 ut GAPDH	17.6806	17.8811	17.6371	17.7329		0.7463	1.67749
																																							rep1 8h Tm GAPDH	17.3555	18.6517	17.6625	17.8899		0.589335	1.50455
																																							rep2 8h Tm GAPDH	16.8111	17.9118	18.2118	17.6449		0.834343	1.78304
																																							rep3 8h Tm GAPDH	17.7542	17.4818	17.5267	17.5876		0.891632	1.85527
																																							rep1 4u8c 8h Tm GAPDH	19.1114	19.1633	19.1824	19.1524		-0.673125	0.627147
																																							rep2 4u8c 8h Tm GAPDH	18.9679	18.9116	18.8209	18.9001		-0.420913	0.746952
																																							rep3 4u8c 8h Tm GAPDH	18.6407	18.549	18.5114	18.567		-0.0877974	0.940958
[truncated: 6 more columns]
